# Supplementary material for: A proteogenomic analysis of the adiposity colorectal cancer relationship identifies GREM1 as a probable mediator
Source: Int J Epidemiol. 2025 Jan 22;54(1):dyae175. doi: 10.1093/ije/dyae175 (PMC11754674; doi:10.1093/ije/dyae175)
Supplement: dyae175_Supplementary_Data [file dyae175_supplementary_data.zip]

Archive with 8 entries (8 files):
- ije-2023-08-1026-File015.txt
- ije-2023-08-1026-File010.xlsx
- ije-2023-08-1026-File012.xlsx
- ije-2023-08-1026-File014.xlsx
- ije-2023-08-1026-File016.docx
- ije-2023-08-1026-File011.xlsx
- ije-2023-08-1026-File013.xlsx
- dyae175_Supplementary_Data.zip
