# Supplementary material for: A proteogenomic analysis of the adiposity colorectal cancer relationship identifies GREM1 as a probable mediator
Source: Int J Epidemiol. 2025 Jan 22;54(1):dyae175. doi: 10.1093/ije/dyae175 (PMC11754674; doi:10.1093/ije/dyae175)
Supplement: dyae175_Supplementary_Data [file dyae175_supplementary_data.zip › ije-2023-08-1026-File010.xlsx]

## Sheet: Table S1A
Table S1A. Data overview. Broad overview of all data used, including doi of source.
phenotype	description	author	doi
body mass index	meta-analysis of GWAS from UK Biobank and the GIANT consortium in up to 806834 individuals of European ancestries.	Pulit	10.1093/hmg/ddy327
waist hip ratio	meta-analysis of GWAS from UK Biobank and the GIANT consortium in up to 697734 individuals of European ancestries.	Pulit	10.1093/hmg/ddy327
colorectal cancer (colon, distal, rectal, proximal)	meta-analysis of GWAS from multiple case control studies of up to 58131 cases and 67347 controls in European and East Asian ancestries	Huyghe	10.1038/s41588-018-0286-6
plasma protein levels	GWAS of individuals 4,907 protein levels in up to 35559 individuals from Iceland.	Ferkingstad	10.1038/s41588-021-00978-w

## Sheet: Table S1B
Table S1B. Data description. Overview of all data used, including doi of source. Columns: N = overall sample size or case sample size; pvalue_threshld = genome-wide significance threshold used to identify associated single nucleotide polymorphisms (SNPs); LD_r2 = linkage disequilibrium independence threshold; LD_window = LD independence base window; SNPs = associated SNPs identified using pvalue …
data_set	trait	sex	population	N	N_control	pvalue_threshold	LD_r2	LD_window	SNPs	f_stat	author	doi	measure	adjustment	transformation	unit
adiposity	BMI	combined	European	806834	NA	5e-09	0.001	10000	457	81	Pulit	10.1093/hmg/ddy327	weight (kg) / height (m2)	sex (UK Biobank and sex-combined analysis only), age at assessment, age at assessment squared, and assessment centre (UK Biobank only); study specific covariates were included in the GIANT meta-analysis where appropriate	inverse rank normal	normalized SD
adiposity	BMI	female	European	434794	NA	5e-09	0.001	10000	245	68	Pulit	10.1093/hmg/ddy327	weight (kg) / height (m2)	sex (UK Biobank and sex-combined analysis only), age at assessment, age at assessment squared, and assessment centre (UK Biobank only); study specific covariates were included in the GIANT meta-analysis where appropriate	inverse rank normal	normalized SD
adiposity	BMI	male	European	374756	NA	5e-09	0.001	10000	204	68	Pulit	10.1093/hmg/ddy327	weight (kg) / height (m2)	sex (UK Biobank and sex-combined analysis only), age at assessment, age at assessment squared, and assessment centre (UK Biobank only); study specific covariates were included in the GIANT meta-analysis where appropriate	inverse rank normal	normalized SD
adiposity	WHR	combined	European	697734	NA	5e-09	0.001	10000	283	72	Pulit	10.1093/hmg/ddy327	waist circumference (cm) / hip circumference (cm)	sex (UK Biobank and sex-combined analysis only), age at assessment, age at assessment squared, and assessment centre (UK Biobank only); study specific covariates were included in the GIANT meta-analysis where appropriate	inverse rank normal	normalized SD
adiposity	WHR	female	European	381152	NA	5e-09	0.001	10000	206	81	Pulit	10.1093/hmg/ddy327	waist circumference (cm) / hip circumference (cm)	sex (UK Biobank and sex-combined analysis only), age at assessment, age at assessment squared, and assessment centre (UK Biobank only); study specific covariates were included in the GIANT meta-analysis where appropriate	inverse rank normal	normalized SD
adiposity	WHR	male	European	316772	NA	5e-09	0.001	10000	74	59	Pulit	10.1093/hmg/ddy327	waist circumference (cm) / hip circumference (cm)	sex (UK Biobank and sex-combined analysis only), age at assessment, age at assessment squared, and assessment centre (UK Biobank only); study specific covariates were included in the GIANT meta-analysis where appropriate	inverse rank normal	normalized SD
cancer	overall	combined	European + East Asian	58131	67347	5e-08	0.001	10000	68	64	Huyghe	10.1038/s41588-018-0286-6	physician diagnosed	NA	NA	NA
cancer	overall	female	European + East Asian	26843	32820	5e-08	0.001	10000	26	55	Huyghe	10.1038/s41588-018-0286-6	physician diagnosed	NA	NA	NA
cancer	overall	male	European + East Asian	31288	34527	5e-08	0.001	10000	36	52	Huyghe	10.1038/s41588-018-0286-6	physician diagnosed	NA	NA	NA
cancer	colon	combined	European + East Asian	32002	64159	5e-08	0.001	10000	44	57	Huyghe	10.1038/s41588-018-0286-6	physician diagnosed	NA	NA	NA
cancer	colon	female	European + East Asian	16105	32820	5e-08	0.001	10000	17	47	Huyghe	10.1038/s41588-018-0286-6	physician diagnosed	NA	NA	NA
cancer	colon	male	European + East Asian	15897	34527	5e-08	0.001	10000	24	42	Huyghe	10.1038/s41588-018-0286-6	physician diagnosed	NA	NA	NA
cancer	distal	combined	European + East Asian	14376	64159	5e-08	0.001	10000	31	53	Huyghe	10.1038/s41588-018-0286-6	physician diagnosed	NA	NA	NA
cancer	distal	female	European + East Asian	6689	32820	5e-08	0.001	10000	9	47	Huyghe	10.1038/s41588-018-0286-6	physician diagnosed	NA	NA	NA
cancer	distal	male	European + East Asian	7687	34527	5e-08	0.001	10000	10	48	Huyghe	10.1038/s41588-018-0286-6	physician diagnosed	NA	NA	NA
cancer	proximal	combined	European + East Asian	15706	64159	5e-08	0.001	10000	22	52	Huyghe	10.1038/s41588-018-0286-6	physician diagnosed	NA	NA	NA
cancer	proximal	female	European + East Asian	8520	32820	5e-08	0.001	10000	8	47	Huyghe	10.1038/s41588-018-0286-6	physician diagnosed	NA	NA	NA
cancer	proximal	male	European + East Asian	7186	34527	5e-08	0.001	10000	3	53	Huyghe	10.1038/s41588-018-0286-6	physician diagnosed	NA	NA	NA
cancer	rectal	combined	European + East Asian	16212	64159	5e-08	0.001	10000	28	63	Huyghe	10.1038/s41588-018-0286-6	physician diagnosed	NA	NA	NA
cancer	rectal	female	European + East Asian	6541	32820	5e-08	0.001	10000	13	44	Huyghe	10.1038/s41588-018-0286-6	physician diagnosed	NA	NA	NA
cancer	rectal	male	European + East Asian	9671	34527	5e-08	0.001	10000	13	53	Huyghe	10.1038/s41588-018-0286-6	physician diagnosed	NA	NA	NA
proteins	10000_28_10000_28_CRYBB2_CRBB2	combined	European	35429	NA	1.8e-09	0.001	10000	6	67.049359375205	Ferkingstad	10.1038/s41588-021-00978-w	EDTA plasma using SomaScan¬Æ by SomaLogic (version 4; 4,907 aptamers)	age, sex, sample age	inverse rank normal	normalized SD
proteins	10001_7_10001_7_RAF1_c_Raf	combined	European	35372	NA	1.8e-09	0.001	10000	4	36.6313669259321	Ferkingstad	10.1038/s41588-021-00978-w	EDTA plasma using SomaScan¬Æ by SomaLogic (version 4; 4,907 aptamers)	age, sex, sample age	inverse rank normal	normalized SD
proteins	10003_15_10003_15_ZNF41_ZNF41	combined	European	35428	NA	1.8e-09	0.001	10000	4	97.3989919521601	Ferkingstad	10.1038/s41588-021-00978-w	EDTA plasma using SomaScan¬Æ by SomaLogic (version 4; 4,907 aptamers)	age, sex, sample age	inverse rank normal	normalized SD
proteins	10008_43_10008_43_GUCA1A_GUC1A	combined	European	35429	NA	1.8e-09	0.001	10000	9	268.939370433348	Ferkingstad	10.1038/s41588-021-00978-w	EDTA plasma using SomaScan¬Æ by SomaLogic (version 4; 4,907 aptamers)	age, sex, sample age	inverse rank normal	normalized SD
proteins	10011_65_10011_65_OCRL_OCRL	combined	European	35429	NA	1.8e-09	0.001	10000	7	223.736051504902	Ferkingstad	10.1038/s41588-021-00978-w	EDTA plasma using SomaScan¬Æ by SomaLogic (version 4; 4,907 aptamers)	age, sex, sample age	inverse rank normal	normalized SD
proteins	10012_5_10012_5_SPDEF_SPDEF	combined	European	35429	NA	1.8e-09	0.001	10000	7	178.134532753754	Ferkingstad	10.1038/s41588-021-00978-w	EDTA plasma using SomaScan¬Æ by SomaLogic (version 4; 4,907 aptamers)	age, sex, sample age	inverse rank normal	normalized SD
proteins	10014_31_10014_31_SNAI2_SLUG	combined	European	35429	NA	1.8e-09	0.001	10000	4	70.2935145823506	Ferkingstad	10.1038/s41588-021-00978-w	EDTA plasma using SomaScan¬Æ by SomaLogic (version 4; 4,907 aptamers)	age, sex, sample age	inverse rank normal	normalized SD
proteins	10015_119_10015_119_KCNAB2_KCAB2	combined	European	35427	NA	1.8e-09	0.001	10000	4	46.2289985324483	Ferkingstad	10.1038/s41588-021-00978-w	EDTA plasma using SomaScan¬Æ by SomaLogic (version 4; 4,907 aptamers)	age, sex, sample age	inverse rank normal	normalized SD
proteins	10022_207_10022_207_POLH_POLH	combined	European	35327	NA	1.8e-09	0.001	10000	1	56.3975658917156	Ferkingstad	10.1038/s41588-021-00978-w	EDTA plasma using SomaScan¬Æ by SomaLogic (version 4; 4,907 aptamers)	age, sex, sample age	inverse rank normal	normalized SD
proteins	10023_32_10023_32_VDR_VDR	combined	European	35429	NA	1.8e-09	0.001	10000	5	131.538246829626	Ferkingstad	10.1038/s41588-021-00978-w	EDTA plasma using SomaScan¬Æ by SomaLogic (version 4; 4,907 aptamers)	age, sex, sample age	inverse rank normal	normalized SD
proteins	10024_44_10024_44_HOGA1_HOGA1	combined	European	35429	NA	1.8e-09	0.001	10000	4	109.9422948052	Ferkingstad	10.1038/s41588-021-00978-w	EDTA plasma using SomaScan¬Æ by SomaLogic (version 4; 4,907 aptamers)	age, sex, sample age	inverse rank normal	normalized SD
proteins	10030_8_10030_8_MUTYH_MutY_homolog	combined	European	35427	NA	1.8e-09	0.001	10000	2	37.6529866539117	Ferkingstad	10.1038/s41588-021-00978-w	EDTA plasma using SomaScan¬Æ by SomaLogic (version 4; 4,907 aptamers)	age, sex, sample age	inverse rank normal	normalized SD
proteins	10035_6_10035_6_DUSP4_DUS4	combined	European	35429	NA	1.8e-09	0.001	10000	6	69.9195168261006	Ferkingstad	10.1038/s41588-021-00978-w	EDTA plasma using SomaScan¬Æ by SomaLogic (version 4; 4,907 aptamers)	age, sex, sample age	inverse rank normal	normalized SD
proteins	10036_201_10036_201_ZHX3_ZHX3	combined	European	35428	NA	1.8e-09	0.001	10000	6	101.464260429436	Ferkingstad	10.1038/s41588-021-00978-w	EDTA plasma using SomaScan¬Æ by SomaLogic (version 4; 4,907 aptamers)	age, sex, sample age	inverse rank normal	normalized SD
proteins	10037_98_10037_98_SIGLEC12_SIG12	combined	European	35429	NA	1.8e-09	0.001	10000	12	442.364859383494	Ferkingstad	10.1038/s41588-021-00978-w	EDTA plasma using SomaScan¬Æ by SomaLogic (version 4; 4,907 aptamers)	age, sex, sample age	inverse rank normal	normalized SD
proteins	10041_3_10041_3_HNF4A_HNF4A	combined	European	35429	NA	1.8e-09	0.001	10000	8	111.545416111037	Ferkingstad	10.1038/s41588-021-00978-w	EDTA plasma using SomaScan¬Æ by SomaLogic (version 4; 4,907 aptamers)	age, sex, sample age	inverse rank normal	normalized SD
proteins	10042_8_10042_8_SGK3_SGK3	combined	European	35346	NA	1.8e-09	0.001	10000	2	48.3696093184257	Ferkingstad	10.1038/s41588-021-00978-w	EDTA plasma using SomaScan¬Æ by SomaLogic (version 4; 4,907 aptamers)	age, sex, sample age	inverse rank normal	normalized SD
proteins	10043_31_10043_31_BRD4_BRD4	combined	European	35424	NA	1.8e-09	0.001	10000	2	59.7469007989031	Ferkingstad	10.1038/s41588-021-00978-w	EDTA plasma using SomaScan¬Æ by SomaLogic (version 4; 4,907 aptamers)	age, sex, sample age	inverse rank normal	normalized SD
proteins	10044_12_10044_12_WNT10A_WN10A	combined	European	35429	NA	1.8e-09	0.001	10000	7	132.394295924849	Ferkingstad	10.1038/s41588-021-00978-w	EDTA plasma using SomaScan¬Æ by SomaLogic (version 4; 4,907 aptamers)	age, sex, sample age	inverse rank normal	normalized SD
proteins	10045_47_10045_47_CUL3_CUL3	combined	European	35305	NA	1.8e-09	0.001	10000	1	116.472347832202	Ferkingstad	10.1038/s41588-021-00978-w	EDTA plasma using SomaScan¬Æ by SomaLogic (version 4; 4,907 aptamers)	age, sex, sample age	inverse rank normal	normalized SD
proteins	10046_55_10046_55_BIRC2_cIAP_1	combined	European	35359	NA	1.8e-09	0.001	10000	10	435.060771666139	Ferkingstad	10.1038/s41588-021-00978-w	EDTA plasma using SomaScan¬Æ by SomaLogic (version 4; 4,907 aptamers)	age, sex, sample age	inverse rank normal	normalized SD
proteins	10047_12_10047_12_NCF2_NCF_2	combined	European	35370	NA	1.8e-09	0.001	10000	10	524.304052164782	Ferkingstad	10.1038/s41588-021-00978-w	EDTA plasma using SomaScan¬Æ by SomaLogic (version 4; 4,907 aptamers)	age, sex, sample age	inverse rank normal	normalized SD
proteins	10048_7_10048_7_CBFB_PEBB	combined	European	35428	NA	1.8e-09	0.001	10000	6	61.3248532713823	Ferkingstad	10.1038/s41588-021-00978-w	EDTA plasma using SomaScan¬Æ by SomaLogic (version 4; 4,907 aptamers)	age, sex, sample age	inverse rank normal	normalized SD
proteins	10049_112_10049_112_TERF1_TERF1	combined	European	35326	NA	1.8e-09	0.001	10000	1	63.4540927981172	Ferkingstad	10.1038/s41588-021-00978-w	EDTA plasma using SomaScan¬Æ by SomaLogic (version 4; 4,907 aptamers)	age, sex, sample age	inverse rank normal	normalized SD
proteins	10053_5_10053_5_ILK_ILK1	combined	European	35351	NA	1.8e-09	0.001	10000	3	200.543213604209	Ferkingstad	10.1038/s41588-021-00978-w	EDTA plasma using SomaScan¬Æ by SomaLogic (version 4; 4,907 aptamers)	age, sex, sample age	inverse rank normal	normalized SD
proteins	10054_3_10054_3_GAN_GAN	combined	European	35350	NA	1.8e-09	0.001	10000	1	30.4881243744899	Ferkingstad	10.1038/s41588-021-00978-w	EDTA plasma using SomaScan¬Æ by SomaLogic (version 4; 4,907 aptamers)	age, sex, sample age	inverse rank normal	normalized SD
proteins	10056_5_10056_5_FOXM1_FOXM1	combined	European	35362	NA	1.8e-09	0.001	10000	5	75.4764527576531	Ferkingstad	10.1038/s41588-021-00978-w	EDTA plasma using SomaScan¬Æ by SomaLogic (version 4; 4,907 aptamers)	age, sex, sample age	inverse rank normal	normalized SD
proteins	10063_10_10063_10_FANCL_FANCL	combined	European	35428	NA	1.8e-09	0.001	10000	4	80.1614485498047	Ferkingstad	10.1038/s41588-021-00978-w	EDTA plasma using SomaScan¬Æ by SomaLogic (version 4; 4,907 aptamers)	age, sex, sample age	inverse rank normal	normalized SD
proteins	10064_12_10064_12_RBBP9_RBBP9	combined	European	35428	NA	1.8e-09	0.001	10000	6	49.6584455355177	Ferkingstad	10.1038/s41588-021-00978-w	EDTA plasma using SomaScan¬Æ by SomaLogic (version 4; 4,907 aptamers)	age, sex, sample age	inverse rank normal	normalized SD
proteins	10070_22_10070_22_PLCG2_PLCG2	combined	European	35366	NA	1.8e-09	0.001	10000	3	100.533140410808	Ferkingstad	10.1038/s41588-021-00978-w	EDTA plasma using SomaScan¬Æ by SomaLogic (version 4; 4,907 aptamers)	age, sex, sample age	inverse rank normal	normalized SD
proteins	10073_22_10073_22_TDP1_TYDP1	combined	European	35350	NA	1.8e-09	0.001	10000	3	45.337880253248	Ferkingstad	10.1038/s41588-021-00978-w	EDTA plasma using SomaScan¬Æ by SomaLogic (version 4; 4,907 aptamers)	age, sex, sample age	inverse rank normal	normalized SD
proteins	10074_128_10074_128_BRD2_BRD2	combined	European	35429	NA	1.8e-09	0.001	10000	4	64.5265233591093	Ferkingstad	10.1038/s41588-021-00978-w	EDTA plasma using SomaScan¬Æ by SomaLogic (version 4; 4,907 aptamers)	age, sex, sample age	inverse rank normal	normalized SD
proteins	10075_75_10075_75_ACBD6_ACBD6	combined	European	35349	NA	1.8e-09	0.001	10000	4	47.5805032465044	Ferkingstad	10.1038/s41588-021-00978-w	EDTA plasma using SomaScan¬Æ by SomaLogic (version 4; 4,907 aptamers)	age, sex, sample age	inverse rank normal	normalized SD
proteins	10076_1_10076_1_AP4M1_AP4M1	combined	European	35356	NA	1.8e-09	0.001	10000	1	30.9795991783241	Ferkingstad	10.1038/s41588-021-00978-w	EDTA plasma using SomaScan¬Æ by SomaLogic (version 4; 4,907 aptamers)	age, sex, sample age	inverse rank normal	normalized SD
proteins	10078_5_10078_5_BAG3_BAG3	combined	European	35429	NA	1.8e-09	0.001	10000	4	133.398508139296	Ferkingstad	10.1038/s41588-021-00978-w	EDTA plasma using SomaScan¬Æ by SomaLogic (version 4; 4,907 aptamers)	age, sex, sample age	inverse rank normal	normalized SD
proteins	10080_9_10080_9_EIF2B1_EI2BA	combined	European	35357	NA	1.8e-09	0.001	10000	2	41.2693282518437	Ferkingstad	10.1038/s41588-021-00978-w	EDTA plasma using SomaScan¬Æ by SomaLogic (version 4; 4,907 aptamers)	age, sex, sample age	inverse rank normal	normalized SD
proteins	10081_17_10081_17_SATB2_SATB2	combined	European	35429	NA	1.8e-09	0.001	10000	7	168.73561056495	Ferkingstad	10.1038/s41588-021-00978-w	EDTA plasma using SomaScan¬Æ by SomaLogic (version 4; 4,907 aptamers)	age, sex, sample age	inverse rank normal	normalized SD
proteins	10082_251_10082_251_NEFL_NFL	combined	European	35361	NA	1.8e-09	0.001	10000	19	294.815006511803	Ferkingstad	10.1038/s41588-021-00978-w	EDTA plasma using SomaScan¬Æ by SomaLogic (version 4; 4,907 aptamers)	age, sex, sample age	inverse rank normal	normalized SD
proteins	10085_25_10085_25_STAR_STAR	combined	European	35428	NA	1.8e-09	0.001	10000	7	51.4510566877014	Ferkingstad	10.1038/s41588-021-00978-w	EDTA plasma using SomaScan¬Æ by SomaLogic (version 4; 4,907 aptamers)	age, sex, sample age	inverse rank normal	normalized SD
proteins	10086_39_10086_39_CBS_CBS	combined	European	35357	NA	1.8e-09	0.001	10000	1	41.0353344329613	Ferkingstad	10.1038/s41588-021-00978-w	EDTA plasma using SomaScan¬Æ by SomaLogic (version 4; 4,907 aptamers)	age, sex, sample age	inverse rank normal	normalized SD
proteins	10087_10_10087_10_CRYAA_Alpha_crystallin_A_chain	combined	European	35427	NA	1.8e-09	0.001	10000	2	34.3963934628602	Ferkingstad	10.1038/s41588-021-00978-w	EDTA plasma using SomaScan¬Æ by SomaLogic (version 4; 4,907 aptamers)	age, sex, sample age	inverse rank normal	normalized SD
proteins	10088_37_10088_37_APRT_APT	combined	European	35369	NA	1.8e-09	0.001	10000	7	153.274420275152	Ferkingstad	10.1038/s41588-021-00978-w	EDTA plasma using SomaScan¬Æ by SomaLogic (version 4; 4,907 aptamers)	age, sex, sample age	inverse rank normal	normalized SD
proteins	10089_7_10089_7_ASMTL_ASML	combined	European	35348	NA	1.8e-09	0.001	10000	3	36.5152009510329	Ferkingstad	10.1038/s41588-021-00978-w	EDTA plasma using SomaScan¬Æ by SomaLogic (version 4; 4,907 aptamers)	age, sex, sample age	inverse rank normal	normalized SD
proteins	10336_3_10336_3_STUB1_CHIP	combined	European	35344	NA	1.8e-09	0.001	10000	2	57.6055291385631	Ferkingstad	10.1038/s41588-021-00978-w	EDTA plasma using SomaScan¬Æ by SomaLogic (version 4; 4,907 aptamers)	age, sex, sample age	inverse rank normal	normalized SD
proteins	10339_48_10339_48_ENO2_NSE	combined	European	35377	NA	1.8e-09	0.001	10000	5	132.058680634578	Ferkingstad	10.1038/s41588-021-00978-w	EDTA plasma using SomaScan¬Æ by SomaLogic (version 4; 4,907 aptamers)	age, sex, sample age	inverse rank normal	normalized SD
proteins	10342_55_10342_55_PIAS4_PIAS4	combined	European	35429	NA	1.8e-09	0.001	10000	4	99.7688414716634	Ferkingstad	10.1038/s41588-021-00978-w	EDTA plasma using SomaScan¬Æ by SomaLogic (version 4; 4,907 aptamers)	age, sex, sample age	inverse rank normal	normalized SD
proteins	10344_334_10344_334_IL10RA_IL_10_Ra	combined	European	35429	NA	1.8e-09	0.001	10000	12	188.417687436396	Ferkingstad	10.1038/s41588-021-00978-w	EDTA plasma using SomaScan¬Æ by SomaLogic (version 4; 4,907 aptamers)	age, sex, sample age	inverse rank normal	normalized SD
proteins	10346_5_10346_5_STAT3_STAT3	combined	European	35371	NA	1.8e-09	0.001	10000	6	94.2165239405609	Ferkingstad	10.1038/s41588-021-00978-w	EDTA plasma using SomaScan¬Æ by SomaLogic (version 4; 4,907 aptamers)	age, sex, sample age	inverse rank normal	normalized SD
proteins	10356_21_10356_21_JUN_c_Jun	combined	European	35429	NA	1.8e-09	0.001	10000	7	156.507630857393	Ferkingstad	10.1038/s41588-021-00978-w	EDTA plasma using SomaScan¬Æ by SomaLogic (version 4; 4,907 aptamers)	age, sex, sample age	inverse rank normal	normalized SD
proteins	10361_25_10361_25_OAS1_OAS1	combined	European	35326	NA	1.8e-09	0.001	10000	2	35.3043826906971	Ferkingstad	10.1038/s41588-021-00978-w	EDTA plasma using SomaScan¬Æ by SomaLogic (version 4; 4,907 aptamers)	age, sex, sample age	inverse rank normal	normalized SD
proteins	10362_35_10362_35_MYC_c_Myc	combined	European	35339	NA	1.8e-09	0.001	10000	2	52.2263051873492	Ferkingstad	10.1038/s41588-021-00978-w	EDTA plasma using SomaScan¬Æ by SomaLogic (version 4; 4,907 aptamers)	age, sex, sample age	inverse rank normal	normalized SD
proteins	10363_13_10363_13_SMAD3_SMAD3	combined	European	35363	NA	1.8e-09	0.001	10000	4	34.0448960419147	Ferkingstad	10.1038/s41588-021-00978-w	EDTA plasma using SomaScan¬Æ by SomaLogic (version 4; 4,907 aptamers)	age, sex, sample age	inverse rank normal	normalized SD
proteins	10364_6_10364_6_SMAD2_SMAD2	combined	European	35363	NA	1.8e-09	0.001	10000	3	36.8144820587794	Ferkingstad	10.1038/s41588-021-00978-w	EDTA plasma using SomaScan¬Æ by SomaLogic (version 4; 4,907 aptamers)	age, sex, sample age	inverse rank normal	normalized SD
proteins	10366_11_10366_11_PDGFRA_PDGFRA	combined	European	35361	NA	1.8e-09	0.001	10000	26	268.979877242187	Ferkingstad	10.1038/s41588-021-00978-w	EDTA plasma using SomaScan¬Æ by SomaLogic (version 4; 4,907 aptamers)	age, sex, sample age	inverse rank normal	normalized SD
proteins	10370_21_10370_21_STAT1_STAT1	combined	European	35374	NA	1.8e-09	0.001	10000	4	55.474019803681	Ferkingstad	10.1038/s41588-021-00978-w	EDTA plasma using SomaScan¬Æ by SomaLogic (version 4; 4,907 aptamers)	age, sex, sample age	inverse rank normal	normalized SD
proteins	10372_18_10372_18_STAT6_STAT6	combined	European	35362	NA	1.8e-09	0.001	10000	10	95.2114353803158	Ferkingstad	10.1038/s41588-021-00978-w	EDTA plasma using SomaScan¬Æ by SomaLogic (version 4; 4,907 aptamers)	age, sex, sample age	inverse rank normal	normalized SD
proteins	10390_21_10390_21_ZNRF3_ZNRF3	combined	European	35360	NA	1.8e-09	0.001	10000	6	110.721820170581	Ferkingstad	10.1038/s41588-021-00978-w	EDTA plasma using SomaScan¬Æ by SomaLogic (version 4; 4,907 aptamers)	age, sex, sample age	inverse rank normal	normalized SD
proteins	10391_1_10391_1_ANGPTL3_ANGL3	combined	European	35365	NA	1.8e-09	0.001	10000	14	228.761341424268	Ferkingstad	10.1038/s41588-021-00978-w	EDTA plasma using SomaScan¬Æ by SomaLogic (version 4; 4,907 aptamers)	age, sex, sample age	inverse rank normal	normalized SD
proteins	10396_6_10396_6_MCL1_Mcl_1	combined	European	35351	NA	1.8e-09	0.001	10000	1	388.064225716956	Ferkingstad	10.1038/s41588-021-00978-w	EDTA plasma using SomaScan¬Æ by SomaLogic (version 4; 4,907 aptamers)	age, sex, sample age	inverse rank normal	normalized SD
proteins	10418_36_10418_36_STX12_STX12	combined	European	35362	NA	1.8e-09	0.001	10000	3	62.8011789426398	Ferkingstad	10.1038/s41588-021-00978-w	EDTA plasma using SomaScan¬Æ by SomaLogic (version 4; 4,907 aptamers)	age, sex, sample age	inverse rank normal	normalized SD
proteins	10419_1_10419_1_SCARA5_SCAR5	combined	European	35363	NA	1.8e-09	0.001	10000	14	124.642975432781	Ferkingstad	10.1038/s41588-021-00978-w	EDTA plasma using SomaScan¬Æ by SomaLogic (version 4; 4,907 aptamers)	age, sex, sample age	inverse rank normal	normalized SD
proteins	10424_31_10424_31_NPDC1_NPDC1	combined	European	35423	NA	1.8e-09	0.001	10000	3	45.5956354571462	Ferkingstad	10.1038/s41588-021-00978-w	EDTA plasma using SomaScan¬Æ by SomaLogic (version 4; 4,907 aptamers)	age, sex, sample age	inverse rank normal	normalized SD
proteins	10425_3_10425_3_B4GALT5_B4GT5	combined	European	35429	NA	1.8e-09	0.001	10000	4	73.9871658121736	Ferkingstad	10.1038/s41588-021-00978-w	EDTA plasma using SomaScan¬Æ by SomaLogic (version 4; 4,907 aptamers)	age, sex, sample age	inverse rank normal	normalized SD
proteins	10426_21_10426_21_GOSR2_GOSR2	combined	European	35429	NA	1.8e-09	0.001	10000	6	177.239895057187	Ferkingstad	10.1038/s41588-021-00978-w	EDTA plasma using SomaScan¬Æ by SomaLogic (version 4; 4,907 aptamers)	age, sex, sample age	inverse rank normal	normalized SD
proteins	10428_1_10428_1_KIR2DS2_KI2S2	combined	European	35433	NA	1.8e-09	0.001	10000	23	1714.38413811016	Ferkingstad	10.1038/s41588-021-00978-w	EDTA plasma using SomaScan¬Æ by SomaLogic (version 4; 4,907 aptamers)	age, sex, sample age	inverse rank normal	normalized SD
proteins	10430_31_10430_31_SLC3A2_4F2	combined	European	35326	NA	1.8e-09	0.001	10000	3	116.083432999546	Ferkingstad	10.1038/s41588-021-00978-w	EDTA plasma using SomaScan¬Æ by SomaLogic (version 4; 4,907 aptamers)	age, sex, sample age	inverse rank normal	normalized SD
proteins	10432_3_10432_3_KIAA1644_K1644	combined	European	35327	NA	1.8e-09	0.001	10000	1	66.5171530082021	Ferkingstad	10.1038/s41588-021-00978-w	EDTA plasma using SomaScan¬Æ by SomaLogic (version 4; 4,907 aptamers)	age, sex, sample age	inverse rank normal	normalized SD
proteins	10435_2_10435_2_AGA_ASPG	combined	European	35424	NA	1.8e-09	0.001	10000	5	75.4527691351075	Ferkingstad	10.1038/s41588-021-00978-w	EDTA plasma using SomaScan¬Æ by SomaLogic (version 4; 4,907 aptamers)	age, sex, sample age	inverse rank normal	normalized SD
proteins	10438_19_10438_19_CSF2RA_CSF2R	combined	European	35429	NA	1.8e-09	0.001	10000	5	50.8230842479963	Ferkingstad	10.1038/s41588-021-00978-w	EDTA plasma using SomaScan¬Æ by SomaLogic (version 4; 4,907 aptamers)	age, sex, sample age	inverse rank normal	normalized SD
proteins	10440_26_10440_26_CLMP_ACAM	combined	European	35428	NA	1.8e-09	0.001	10000	8	120.641760467113	Ferkingstad	10.1038/s41588-021-00978-w	EDTA plasma using SomaScan¬Æ by SomaLogic (version 4; 4,907 aptamers)	age, sex, sample age	inverse rank normal	normalized SD
proteins	10442_1_10442_1_TMEM190_TM190	combined	European	35371	NA	1.8e-09	0.001	10000	11	628.317797370425	Ferkingstad	10.1038/s41588-021-00978-w	EDTA plasma using SomaScan¬Æ by SomaLogic (version 4; 4,907 aptamers)	age, sex, sample age	inverse rank normal	normalized SD
proteins	10445_20_10445_20_APOM_ApoM	combined	European	35436	NA	1.8e-09	0.001	10000	15	110.850826696262	Ferkingstad	10.1038/s41588-021-00978-w	EDTA plasma using SomaScan¬Æ by SomaLogic (version 4; 4,907 aptamers)	age, sex, sample age	inverse rank normal	normalized SD
proteins	10447_18_10447_18_PABPC3_PABP3	combined	European	35344	NA	1.8e-09	0.001	10000	3	77.7786977164549	Ferkingstad	10.1038/s41588-021-00978-w	EDTA plasma using SomaScan¬Æ by SomaLogic (version 4; 4,907 aptamers)	age, sex, sample age	inverse rank normal	normalized SD
proteins	10449_31_10449_31_SHISA2_TMM46	combined	European	35429	NA	1.8e-09	0.001	10000	9	201.238652020145	Ferkingstad	10.1038/s41588-021-00978-w	EDTA plasma using SomaScan¬Æ by SomaLogic (version 4; 4,907 aptamers)	age, sex, sample age	inverse rank normal	normalized SD
proteins	10451_11_10451_11_NUCB1_NUCB1	combined	European	35427	NA	1.8e-09	0.001	10000	10	68.3215111128677	Ferkingstad	10.1038/s41588-021-00978-w	EDTA plasma using SomaScan¬Æ by SomaLogic (version 4; 4,907 aptamers)	age, sex, sample age	inverse rank normal	normalized SD
proteins	10453_7_10453_7_CEACAM20_CEA20	combined	European	35428	NA	1.8e-09	0.001	10000	4	107.939939221748	Ferkingstad	10.1038/s41588-021-00978-w	EDTA plasma using SomaScan¬Æ by SomaLogic (version 4; 4,907 aptamers)	age, sex, sample age	inverse rank normal	normalized SD
proteins	10454_99_10454_99_DNAJC16_DJC16	combined	European	35344	NA	1.8e-09	0.001	10000	2	40.1588105223198	Ferkingstad	10.1038/s41588-021-00978-w	EDTA plasma using SomaScan¬Æ by SomaLogic (version 4; 4,907 aptamers)	age, sex, sample age	inverse rank normal	normalized SD
proteins	10455_196_10455_196_IL31_IL_31	combined	European	35360	NA	1.8e-09	0.001	10000	5	440.129304798231	Ferkingstad	10.1038/s41588-021-00978-w	EDTA plasma using SomaScan¬Æ by SomaLogic (version 4; 4,907 aptamers)	age, sex, sample age	inverse rank normal	normalized SD
proteins	10462_14_10462_14_INSL5_INSL5	combined	European	35337	NA	1.8e-09	0.001	10000	2	62.64729604707	Ferkingstad	10.1038/s41588-021-00978-w	EDTA plasma using SomaScan¬Æ by SomaLogic (version 4; 4,907 aptamers)	age, sex, sample age	inverse rank normal	normalized SD
proteins	10464_6_10464_6_ANTXR1_ANTR1	combined	European	35357	NA	1.8e-09	0.001	10000	7	79.8053443985726	Ferkingstad	10.1038/s41588-021-00978-w	EDTA plasma using SomaScan¬Æ by SomaLogic (version 4; 4,907 aptamers)	age, sex, sample age	inverse rank normal	normalized SD
proteins	10490_3_10490_3_RPN1_RPN1	combined	European	35351	NA	1.8e-09	0.001	10000	2	192.70029695417	Ferkingstad	10.1038/s41588-021-00978-w	EDTA plasma using SomaScan¬Æ by SomaLogic (version 4; 4,907 aptamers)	age, sex, sample age	inverse rank normal	normalized SD
proteins	10496_11_10496_11_CLCA1_CaCC	combined	European	35349	NA	1.8e-09	0.001	10000	2	34.1595368809908	Ferkingstad	10.1038/s41588-021-00978-w	EDTA plasma using SomaScan¬Æ by SomaLogic (version 4; 4,907 aptamers)	age, sex, sample age	inverse rank normal	normalized SD
proteins	10499_1_10499_1_TMEM106A_T106A	combined	European	35364	NA	1.8e-09	0.001	10000	8	60.2482309868153	Ferkingstad	10.1038/s41588-021-00978-w	EDTA plasma using SomaScan¬Æ by SomaLogic (version 4; 4,907 aptamers)	age, sex, sample age	inverse rank normal	normalized SD
proteins	10506_53_10506_53_PGRMC2_PGRC2	combined	European	35326	NA	1.8e-09	0.001	10000	2	36.9847619874766	Ferkingstad	10.1038/s41588-021-00978-w	EDTA plasma using SomaScan¬Æ by SomaLogic (version 4; 4,907 aptamers)	age, sex, sample age	inverse rank normal	normalized SD
proteins	10507_166_10507_166_ACRV1_sperm_protein_10	combined	European	35428	NA	1.8e-09	0.001	10000	6	92.7673916573717	Ferkingstad	10.1038/s41588-021-00978-w	EDTA plasma using SomaScan¬Æ by SomaLogic (version 4; 4,907 aptamers)	age, sex, sample age	inverse rank normal	normalized SD
proteins	10510_62_10510_62_SCIMP_SCIMP	combined	European	35423	NA	1.8e-09	0.001	10000	2	50.2576850923027	Ferkingstad	10.1038/s41588-021-00978-w	EDTA plasma using SomaScan¬Æ by SomaLogic (version 4; 4,907 aptamers)	age, sex, sample age	inverse rank normal	normalized SD
proteins	10511_10_10511_10_COL6A3_Collagen_alpha_3_VI_	combined	European	35367	NA	1.8e-09	0.001	10000	3	121.689902465663	Ferkingstad	10.1038/s41588-021-00978-w	EDTA plasma using SomaScan¬Æ by SomaLogic (version 4; 4,907 aptamers)	age, sex, sample age	inverse rank normal	normalized SD
proteins	10512_13_10512_13_CSF2RB_IL3RB	combined	European	35360	NA	1.8e-09	0.001	10000	8	316.024183460848	Ferkingstad	10.1038/s41588-021-00978-w	EDTA plasma using SomaScan¬Æ by SomaLogic (version 4; 4,907 aptamers)	age, sex, sample age	inverse rank normal	normalized SD
proteins	10513_13_10513_13_KCNIP3_CSEN	combined	European	35429	NA	1.8e-09	0.001	10000	4	56.3371470441342	Ferkingstad	10.1038/s41588-021-00978-w	EDTA plasma using SomaScan¬Æ by SomaLogic (version 4; 4,907 aptamers)	age, sex, sample age	inverse rank normal	normalized SD
proteins	10514_5_10514_5_PTGDS_PGD2_synthase	combined	European	35369	NA	1.8e-09	0.001	10000	5	92.006798802891	Ferkingstad	10.1038/s41588-021-00978-w	EDTA plasma using SomaScan¬Æ by SomaLogic (version 4; 4,907 aptamers)	age, sex, sample age	inverse rank normal	normalized SD
proteins	10521_10_10521_10_MXRA8_MXRA8	combined	European	35365	NA	1.8e-09	0.001	10000	16	57.5635261058251	Ferkingstad	10.1038/s41588-021-00978-w	EDTA plasma using SomaScan¬Æ by SomaLogic (version 4; 4,907 aptamers)	age, sex, sample age	inverse rank normal	normalized SD
proteins	10527_22_10527_22_DHX9_DHX9	combined	European	35429	NA	1.8e-09	0.001	10000	6	157.449743194626	Ferkingstad	10.1038/s41588-021-00978-w	EDTA plasma using SomaScan¬Æ by SomaLogic (version 4; 4,907 aptamers)	age, sex, sample age	inverse rank normal	normalized SD
proteins	10530_8_10530_8_PSMB6_PSB6	combined	European	35428	NA	1.8e-09	0.001	10000	4	69.7990574224329	Ferkingstad	10.1038/s41588-021-00978-w	EDTA plasma using SomaScan¬Æ by SomaLogic (version 4; 4,907 aptamers)	age, sex, sample age	inverse rank normal	normalized SD
proteins	10531_18_10531_18_NRAS_RASN	combined	European	35372	NA	1.8e-09	0.001	10000	2	30.1082368980997	Ferkingstad	10.1038/s41588-021-00978-w	EDTA plasma using SomaScan¬Æ by SomaLogic (version 4; 4,907 aptamers)	age, sex, sample age	inverse rank normal	normalized SD
proteins	10534_40_10534_40_PARP1_PARP	combined	European	35344	NA	1.8e-09	0.001	10000	2	76.4593986060034	Ferkingstad	10.1038/s41588-021-00978-w	EDTA plasma using SomaScan¬Æ by SomaLogic (version 4; 4,907 aptamers)	age, sex, sample age	inverse rank normal	normalized SD
proteins	10535_25_10535_25_COX6A2_CX6A2	combined	European	35428	NA	1.8e-09	0.001	10000	6	72.7862342323343	Ferkingstad	10.1038/s41588-021-00978-w	EDTA plasma using SomaScan¬Æ by SomaLogic (version 4; 4,907 aptamers)	age, sex, sample age	inverse rank normal	normalized SD
proteins	10539_30_10539_30_CD99L2_C99L2	combined	European	35429	NA	1.8e-09	0.001	10000	5	114.970523058037	Ferkingstad	10.1038/s41588-021-00978-w	EDTA plasma using SomaScan¬Æ by SomaLogic (version 4; 4,907 aptamers)	age, sex, sample age	inverse rank normal	normalized SD
proteins	10546_2_10546_2_TSPEAR_TSEAR	combined	European	35428	NA	1.8e-09	0.001	10000	5	185.760816271905	Ferkingstad	10.1038/s41588-021-00978-w	EDTA plasma using SomaScan¬Æ by SomaLogic (version 4; 4,907 aptamers)	age, sex, sample age	inverse rank normal	normalized SD
proteins	10550_37_10550_37_BMPR1B_BMP_RIB	combined	European	35429	NA	1.8e-09	0.001	10000	5	153.247048056869	Ferkingstad	10.1038/s41588-021-00978-w	EDTA plasma using SomaScan¬Æ by SomaLogic (version 4; 4,907 aptamers)	age, sex, sample age	inverse rank normal	normalized SD
proteins	10551_7_10551_7_LAT_LAT	combined	European	35427	NA	1.8e-09	0.001	10000	5	89.7530167313171	Ferkingstad	10.1038/s41588-021-00978-w	EDTA plasma using SomaScan¬Æ by SomaLogic (version 4; 4,907 aptamers)	age, sex, sample age	inverse rank normal	normalized SD
proteins	10552_88_10552_88_KLRC4_NKG2F	combined	European	35353	NA	1.8e-09	0.001	10000	3	59.8060579831671	Ferkingstad	10.1038/s41588-021-00978-w	EDTA plasma using SomaScan¬Æ by SomaLogic (version 4; 4,907 aptamers)	age, sex, sample age	inverse rank normal	normalized SD
proteins	10553_8_10553_8_TOR1AIP2_TOIP2	combined	European	35368	NA	1.8e-09	0.001	10000	2	43.732231339492	Ferkingstad	10.1038/s41588-021-00978-w	EDTA plasma using SomaScan¬Æ by SomaLogic (version 4; 4,907 aptamers)	age, sex, sample age	inverse rank normal	normalized SD
proteins	10554_23_10554_23_GLB1_BGAL	combined	European	35352	NA	1.8e-09	0.001	10000	3	75.6222591447038	Ferkingstad	10.1038/s41588-021-00978-w	EDTA plasma using SomaScan¬Æ by SomaLogic (version 4; 4,907 aptamers)	age, sex, sample age	inverse rank normal	normalized SD
proteins	10557_6_10557_6_TEX29_TEX29	combined	European	35428	NA	1.8e-09	0.001	10000	11	411.943082484215	Ferkingstad	10.1038/s41588-021-00978-w	EDTA plasma using SomaScan¬Æ by SomaLogic (version 4; 4,907 aptamers)	age, sex, sample age	inverse rank normal	normalized SD
proteins	10558_26_10558_26_PCDH9_PCDH9	combined	European	35360	NA	1.8e-09	0.001	10000	21	96.9925895240608	Ferkingstad	10.1038/s41588-021-00978-w	EDTA plasma using SomaScan¬Æ by SomaLogic (version 4; 4,907 aptamers)	age, sex, sample age	inverse rank normal	normalized SD
proteins	10560_1_10560_1_ITM2C_ITM2C	combined	European	35428	NA	1.8e-09	0.001	10000	4	54.3834279269968	Ferkingstad	10.1038/s41588-021-00978-w	EDTA plasma using SomaScan¬Æ by SomaLogic (version 4; 4,907 aptamers)	age, sex, sample age	inverse rank normal	normalized SD
proteins	10561_5_10561_5_PGLYRP3_PGRP_I_alpha	combined	European	35429	NA	1.8e-09	0.001	10000	7	109.413347549229	Ferkingstad	10.1038/s41588-021-00978-w	EDTA plasma using SomaScan¬Æ by SomaLogic (version 4; 4,907 aptamers)	age, sex, sample age	inverse rank normal	normalized SD
proteins	10562_42_10562_42_NETO2_NETO2	combined	European	35359	NA	1.8e-09	0.001	10000	2	94.6483413991725	Ferkingstad	10.1038/s41588-021-00978-w	EDTA plasma using SomaScan¬Æ by SomaLogic (version 4; 4,907 aptamers)	age, sex, sample age	inverse rank normal	normalized SD
proteins	10563_13_10563_13_LYSMD3_LYSM3	combined	European	35326	NA	1.8e-09	0.001	10000	2	85.5175395483924	Ferkingstad	10.1038/s41588-021-00978-w	EDTA plasma using SomaScan¬Æ by SomaLogic (version 4; 4,907 aptamers)	age, sex, sample age	inverse rank normal	normalized SD
proteins	10565_19_10565_19_SLITRK3_SLIK3	combined	European	35375	NA	1.8e-09	0.001	10000	27	148.659211318121	Ferkingstad	10.1038/s41588-021-00978-w	EDTA plasma using SomaScan¬Æ by SomaLogic (version 4; 4,907 aptamers)	age, sex, sample age	inverse rank normal	normalized SD
proteins	10569_28_10569_28_SCGB1A1_Urinary_protein_1	combined	European	35376	NA	1.8e-09	0.001	10000	10	178.613317488184	Ferkingstad	10.1038/s41588-021-00978-w	EDTA plasma using SomaScan¬Æ by SomaLogic (version 4; 4,907 aptamers)	age, sex, sample age	inverse rank normal	normalized SD
proteins	10571_14_10571_14_MGAT1_MGAT1	combined	European	35429	NA	1.8e-09	0.001	10000	7	50.0412405514191	Ferkingstad	10.1038/s41588-021-00978-w	EDTA plasma using SomaScan¬Æ by SomaLogic (version 4; 4,907 aptamers)	age, sex, sample age	inverse rank normal	normalized SD
proteins	10572_65_10572_65_CST8_CST8	combined	European	35429	NA	1.8e-09	0.001	10000	18	311.693522268287	Ferkingstad	10.1038/s41588-021-00978-w	EDTA plasma using SomaScan¬Æ by SomaLogic (version 4; 4,907 aptamers)	age, sex, sample age	inverse rank normal	normalized SD
proteins	10574_10_10574_10_AXL_AXL	combined	European	35368	NA	1.8e-09	0.001	10000	12	321.579937039696	Ferkingstad	10.1038/s41588-021-00978-w	EDTA plasma using SomaScan¬Æ by SomaLogic (version 4; 4,907 aptamers)	age, sex, sample age	inverse rank normal	normalized SD
proteins	10575_31_10575_31_PUF60_PUF60	combined	European	35427	NA	1.8e-09	0.001	10000	5	57.4151537805433	Ferkingstad	10.1038/s41588-021-00978-w	EDTA plasma using SomaScan¬Æ by SomaLogic (version 4; 4,907 aptamers)	age, sex, sample age	inverse rank normal	normalized SD
proteins	10580_14_10580_14_SFTA2_SFTA2	combined	European	35428	NA	1.8e-09	0.001	10000	3	147.150156588201	Ferkingstad	10.1038/s41588-021-00978-w	EDTA plasma using SomaScan¬Æ by SomaLogic (version 4; 4,907 aptamers)	age, sex, sample age	inverse rank normal	normalized SD
proteins	10582_36_10582_36_POMK_SG196	combined	European	35429	NA	1.8e-09	0.001	10000	7	122.366032659377	Ferkingstad	10.1038/s41588-021-00978-w	EDTA plasma using SomaScan¬Æ by SomaLogic (version 4; 4,907 aptamers)	age, sex, sample age	inverse rank normal	normalized SD
proteins	10583_1_10583_1_TMEM108_TM108	combined	European	35427	NA	1.8e-09	0.001	10000	1	34.0760164905269	Ferkingstad	10.1038/s41588-021-00978-w	EDTA plasma using SomaScan¬Æ by SomaLogic (version 4; 4,907 aptamers)	age, sex, sample age	inverse rank normal	normalized SD
proteins	10584_7_10584_7_NDUFS4_NDUS4	combined	European	35356	NA	1.8e-09	0.001	10000	25	532.67090331153	Ferkingstad	10.1038/s41588-021-00978-w	EDTA plasma using SomaScan¬Æ by SomaLogic (version 4; 4,907 aptamers)	age, sex, sample age	inverse rank normal	normalized SD
proteins	10588_39_10588_39_ST3GAL5_SIAT9	combined	European	35427	NA	1.8e-09	0.001	10000	2	36.2380710817332	Ferkingstad	10.1038/s41588-021-00978-w	EDTA plasma using SomaScan¬Æ by SomaLogic (version 4; 4,907 aptamers)	age, sex, sample age	inverse rank normal	normalized SD
proteins	10600_24_10600_24_CLGN_CLGN	combined	European	35359	NA	1.8e-09	0.001	10000	17	430.831767564361	Ferkingstad	10.1038/s41588-021-00978-w	EDTA plasma using SomaScan¬Æ by SomaLogic (version 4; 4,907 aptamers)	age, sex, sample age	inverse rank normal	normalized SD
proteins	10603_1_10603_1_HTN3_HIS3	combined	European	35378	NA	1.8e-09	0.001	10000	17	117.632085507054	Ferkingstad	10.1038/s41588-021-00978-w	EDTA plasma using SomaScan¬Æ by SomaLogic (version 4; 4,907 aptamers)	age, sex, sample age	inverse rank normal	normalized SD
proteins	10605_22_10605_22_APMAP_APMAP	combined	European	35354	NA	1.8e-09	0.001	10000	5	82.6452675698182	Ferkingstad	10.1038/s41588-021-00978-w	EDTA plasma using SomaScan¬Æ by SomaLogic (version 4; 4,907 aptamers)	age, sex, sample age	inverse rank normal	normalized SD
proteins	10606_34_10606_34_TOR1AIP1_TOIP1	combined	European	35429	NA	1.8e-09	0.001	10000	8	98.9724164499674	Ferkingstad	10.1038/s41588-021-00978-w	EDTA plasma using SomaScan¬Æ by SomaLogic (version 4; 4,907 aptamers)	age, sex, sample age	inverse rank normal	normalized SD
proteins	10608_9_10608_9_HTN1_HIS1	combined	European	35371	NA	1.8e-09	0.001	10000	6	179.780540719739	Ferkingstad	10.1038/s41588-021-00978-w	EDTA plasma using SomaScan¬Æ by SomaLogic (version 4; 4,907 aptamers)	age, sex, sample age	inverse rank normal	normalized SD
proteins	10612_18_10612_18_PLOD3_PLOD3	combined	European	35361	NA	1.8e-09	0.001	10000	13	65.9705785617487	Ferkingstad	10.1038/s41588-021-00978-w	EDTA plasma using SomaScan¬Æ by SomaLogic (version 4; 4,907 aptamers)	age, sex, sample age	inverse rank normal	normalized SD
proteins	10613_33_10613_33_CASC4_CASC4	combined	European	35427	NA	1.8e-09	0.001	10000	22	215.886696622642	Ferkingstad	10.1038/s41588-021-00978-w	EDTA plasma using SomaScan¬Æ by SomaLogic (version 4; 4,907 aptamers)	age, sex, sample age	inverse rank normal	normalized SD
proteins	10615_18_10615_18_MPZ_MYP0	combined	European	35364	NA	1.8e-09	0.001	10000	24	118.625960209094	Ferkingstad	10.1038/s41588-021-00978-w	EDTA plasma using SomaScan¬Æ by SomaLogic (version 4; 4,907 aptamers)	age, sex, sample age	inverse rank normal	normalized SD
proteins	10616_67_10616_67_PODXL2_PDXL2	combined	European	35427	NA	1.8e-09	0.001	10000	1	44.0280540154047	Ferkingstad	10.1038/s41588-021-00978-w	EDTA plasma using SomaScan¬Æ by SomaLogic (version 4; 4,907 aptamers)	age, sex, sample age	inverse rank normal	normalized SD
proteins	10618_190_10618_190_LRP2_megalin	combined	European	35427	NA	1.8e-09	0.001	10000	3	94.3148849997775	Ferkingstad	10.1038/s41588-021-00978-w	EDTA plasma using SomaScan¬Æ by SomaLogic (version 4; 4,907 aptamers)	age, sex, sample age	inverse rank normal	normalized SD
proteins	10620_21_10620_21_MSMB_PSP_94	combined	European	35366	NA	1.8e-09	0.001	10000	25	502.966862643528	Ferkingstad	10.1038/s41588-021-00978-w	EDTA plasma using SomaScan¬Æ by SomaLogic (version 4; 4,907 aptamers)	age, sex, sample age	inverse rank normal	normalized SD
proteins	10621_26_10621_26_PRR16_PRR16	combined	European	35349	NA	1.8e-09	0.001	10000	4	71.7223706598405	Ferkingstad	10.1038/s41588-021-00978-w	EDTA plasma using SomaScan¬Æ by SomaLogic (version 4; 4,907 aptamers)	age, sex, sample age	inverse rank normal	normalized SD
proteins	10623_19_10623_19_MUC1_MUC1	combined	European	35429	NA	1.8e-09	0.001	10000	2	92.3591171003738	Ferkingstad	10.1038/s41588-021-00978-w	EDTA plasma using SomaScan¬Æ by SomaLogic (version 4; 4,907 aptamers)	age, sex, sample age	inverse rank normal	normalized SD
proteins	10624_45_10624_45_SPINK13_ISK13	combined	European	35427	NA	1.8e-09	0.001	10000	3	51.2557044556356	Ferkingstad	10.1038/s41588-021-00978-w	EDTA plasma using SomaScan¬Æ by SomaLogic (version 4; 4,907 aptamers)	age, sex, sample age	inverse rank normal	normalized SD
proteins	10627_87_10627_87_APLP2_APLP2	combined	European	35369	NA	1.8e-09	0.001	10000	10	74.6979255769295	Ferkingstad	10.1038/s41588-021-00978-w	EDTA plasma using SomaScan¬Æ by SomaLogic (version 4; 4,907 aptamers)	age, sex, sample age	inverse rank normal	normalized SD
proteins	10630_5_10630_5_HTATIP2_HTAI2	combined	European	35372	NA	1.8e-09	0.001	10000	13	312.326563415503	Ferkingstad	10.1038/s41588-021-00978-w	EDTA plasma using SomaScan¬Æ by SomaLogic (version 4; 4,907 aptamers)	age, sex, sample age	inverse rank normal	normalized SD
proteins	10637_50_10637_50_KIAA1324_K1324	combined	European	35358	NA	1.8e-09	0.001	10000	4	38.5039839541151	Ferkingstad	10.1038/s41588-021-00978-w	EDTA plasma using SomaScan¬Æ by SomaLogic (version 4; 4,907 aptamers)	age, sex, sample age	inverse rank normal	normalized SD
proteins	10638_1_10638_1_TINF2_TINF2	combined	European	35327	NA	1.8e-09	0.001	10000	2	43.0112341182326	Ferkingstad	10.1038/s41588-021-00978-w	EDTA plasma using SomaScan¬Æ by SomaLogic (version 4; 4,907 aptamers)	age, sex, sample age	inverse rank normal	normalized SD
proteins	10643_16_10643_16_OLFM3_NOE3	combined	European	35429	NA	1.8e-09	0.001	10000	7	88.5262824781431	Ferkingstad	10.1038/s41588-021-00978-w	EDTA plasma using SomaScan¬Æ by SomaLogic (version 4; 4,907 aptamers)	age, sex, sample age	inverse rank normal	normalized SD
proteins	10647_18_10647_18_ASCC1_ASCC1	combined	European	35350	NA	1.8e-09	0.001	10000	5	48.5003951828767	Ferkingstad	10.1038/s41588-021-00978-w	EDTA plasma using SomaScan¬Æ by SomaLogic (version 4; 4,907 aptamers)	age, sex, sample age	inverse rank normal	normalized SD
proteins	10663_42_10663_42_INSIG1_INSI1	combined	European	35426	NA	1.8e-09	0.001	10000	1	33.5647310593464	Ferkingstad	10.1038/s41588-021-00978-w	EDTA plasma using SomaScan¬Æ by SomaLogic (version 4; 4,907 aptamers)	age, sex, sample age	inverse rank normal	normalized SD
proteins	10666_7_10666_7_GNPTG_GNPTG	combined	European	35427	NA	1.8e-09	0.001	10000	14	129.363065338954	Ferkingstad	10.1038/s41588-021-00978-w	EDTA plasma using SomaScan¬Æ by SomaLogic (version 4; 4,907 aptamers)	age, sex, sample age	inverse rank normal	normalized SD
proteins	10667_78_10667_78_C1orf185_CA185	combined	European	35350	NA	1.8e-09	0.001	10000	3	48.3677308432278	Ferkingstad	10.1038/s41588-021-00978-w	EDTA plasma using SomaScan¬Æ by SomaLogic (version 4; 4,907 aptamers)	age, sex, sample age	inverse rank normal	normalized SD
proteins	10668_5_10668_5_STX4_STX4	combined	European	35351	NA	1.8e-09	0.001	10000	2	67.663560981596	Ferkingstad	10.1038/s41588-021-00978-w	EDTA plasma using SomaScan¬Æ by SomaLogic (version 4; 4,907 aptamers)	age, sex, sample age	inverse rank normal	normalized SD
proteins	10672_75_10672_75_SFTPB_SP_B	combined	European	35360	NA	1.8e-09	0.001	10000	14	312.067240690324	Ferkingstad	10.1038/s41588-021-00978-w	EDTA plasma using SomaScan¬Æ by SomaLogic (version 4; 4,907 aptamers)	age, sex, sample age	inverse rank normal	normalized SD
proteins	10675_223_10675_223_TMX2_TMX2	combined	European	35429	NA	1.8e-09	0.001	10000	8	163.634008769041	Ferkingstad	10.1038/s41588-021-00978-w	EDTA plasma using SomaScan¬Æ by SomaLogic (version 4; 4,907 aptamers)	age, sex, sample age	inverse rank normal	normalized SD
proteins	10677_9_10677_9_NDUFB4_NDUB4	combined	European	35429	NA	1.8e-09	0.001	10000	17	309.581891318942	Ferkingstad	10.1038/s41588-021-00978-w	EDTA plasma using SomaScan¬Æ by SomaLogic (version 4; 4,907 aptamers)	age, sex, sample age	inverse rank normal	normalized SD
proteins	10693_43_10693_43_KLRG2_KLRG2	combined	European	35427	NA	1.8e-09	0.001	10000	7	242.995886231989	Ferkingstad	10.1038/s41588-021-00978-w	EDTA plasma using SomaScan¬Æ by SomaLogic (version 4; 4,907 aptamers)	age, sex, sample age	inverse rank normal	normalized SD
proteins	10695_12_10695_12_WFDC10B_WF10B	combined	European	35360	NA	1.8e-09	0.001	10000	2	44.5521541560778	Ferkingstad	10.1038/s41588-021-00978-w	EDTA plasma using SomaScan¬Æ by SomaLogic (version 4; 4,907 aptamers)	age, sex, sample age	inverse rank normal	normalized SD
proteins	10699_52_10699_52_LRP1_LRP1	combined	European	35356	NA	1.8e-09	0.001	10000	1	49.7948846011258	Ferkingstad	10.1038/s41588-021-00978-w	EDTA plasma using SomaScan¬Æ by SomaLogic (version 4; 4,907 aptamers)	age, sex, sample age	inverse rank normal	normalized SD
proteins	10700_10_10700_10_IGSF11_IGS11	combined	European	35427	NA	1.8e-09	0.001	10000	4	51.2577190928016	Ferkingstad	10.1038/s41588-021-00978-w	EDTA plasma using SomaScan¬Æ by SomaLogic (version 4; 4,907 aptamers)	age, sex, sample age	inverse rank normal	normalized SD
proteins	10702_1_10702_1_COL28A1_COSA1	combined	European	35362	NA	1.8e-09	0.001	10000	9	37.5879872353679	Ferkingstad	10.1038/s41588-021-00978-w	EDTA plasma using SomaScan¬Æ by SomaLogic (version 4; 4,907 aptamers)	age, sex, sample age	inverse rank normal	normalized SD
proteins	10703_203_10703_203_SUDS3_SDS3	combined	European	35429	NA	1.8e-09	0.001	10000	6	74.641639561892	Ferkingstad	10.1038/s41588-021-00978-w	EDTA plasma using SomaScan¬Æ by SomaLogic (version 4; 4,907 aptamers)	age, sex, sample age	inverse rank normal	normalized SD
proteins	10704_91_10704_91_LRMP_LRMP	combined	European	35328	NA	1.8e-09	0.001	10000	2	56.6895946526099	Ferkingstad	10.1038/s41588-021-00978-w	EDTA plasma using SomaScan¬Æ by SomaLogic (version 4; 4,907 aptamers)	age, sex, sample age	inverse rank normal	normalized SD
proteins	10705_14_10705_14_ST6GALNAC3_SIA7C	combined	European	35427	NA	1.8e-09	0.001	10000	2	31.7309575008187	Ferkingstad	10.1038/s41588-021-00978-w	EDTA plasma using SomaScan¬Æ by SomaLogic (version 4; 4,907 aptamers)	age, sex, sample age	inverse rank normal	normalized SD
proteins	10708_3_10708_3_GNRH2_GON2	combined	European	35366	NA	1.8e-09	0.001	10000	5	115.878901990602	Ferkingstad	10.1038/s41588-021-00978-w	EDTA plasma using SomaScan¬Æ by SomaLogic (version 4; 4,907 aptamers)	age, sex, sample age	inverse rank normal	normalized SD
proteins	10710_23_10710_23_ZPBP2_ZPBP2	combined	European	35427	NA	1.8e-09	0.001	10000	3	40.6600405903492	Ferkingstad	10.1038/s41588-021-00978-w	EDTA plasma using SomaScan¬Æ by SomaLogic (version 4; 4,907 aptamers)	age, sex, sample age	inverse rank normal	normalized SD
proteins	10713_151_10713_151_CD300LB_CLM7	combined	European	35358	NA	1.8e-09	0.001	10000	2	67.8889049919906	Ferkingstad	10.1038/s41588-021-00978-w	EDTA plasma using SomaScan¬Æ by SomaLogic (version 4; 4,907 aptamers)	age, sex, sample age	inverse rank normal	normalized SD
proteins	10714_7_10714_7_ACE_ACE	combined	European	35364	NA	1.8e-09	0.001	10000	19	521.485362584186	Ferkingstad	10.1038/s41588-021-00978-w	EDTA plasma using SomaScan¬Æ by SomaLogic (version 4; 4,907 aptamers)	age, sex, sample age	inverse rank normal	normalized SD
proteins	10716_35_10716_35_PSMD5_PSMD5	combined	European	35342	NA	1.8e-09	0.001	10000	4	88.1664930118318	Ferkingstad	10.1038/s41588-021-00978-w	EDTA plasma using SomaScan¬Æ by SomaLogic (version 4; 4,907 aptamers)	age, sex, sample age	inverse rank normal	normalized SD
proteins	10722_13_10722_13_SYK_KSYK	combined	European	35346	NA	1.8e-09	0.001	10000	2	92.423651679805	Ferkingstad	10.1038/s41588-021-00978-w	EDTA plasma using SomaScan¬Æ by SomaLogic (version 4; 4,907 aptamers)	age, sex, sample age	inverse rank normal	normalized SD
proteins	10731_10_10731_10_HS3ST5_HS3S5	combined	European	35362	NA	1.8e-09	0.001	10000	8	172.117999465053	Ferkingstad	10.1038/s41588-021-00978-w	EDTA plasma using SomaScan¬Æ by SomaLogic (version 4; 4,907 aptamers)	age, sex, sample age	inverse rank normal	normalized SD
proteins	10734_339_10734_339_GAL3ST2_G3ST2	combined	European	35429	NA	1.8e-09	0.001	10000	13	168.604169602637	Ferkingstad	10.1038/s41588-021-00978-w	EDTA plasma using SomaScan¬Æ by SomaLogic (version 4; 4,907 aptamers)	age, sex, sample age	inverse rank normal	normalized SD
proteins	10737_96_10737_96_SERPINB1_Serpin_B1	combined	European	35351	NA	1.8e-09	0.001	10000	4	75.8071577988016	Ferkingstad	10.1038/s41588-021-00978-w	EDTA plasma using SomaScan¬Æ by SomaLogic (version 4; 4,907 aptamers)	age, sex, sample age	inverse rank normal	normalized SD
proteins	10748_216_10748_216_PCDHB2_PCDB2	combined	European	35429	NA	1.8e-09	0.001	10000	8	136.396008742826	Ferkingstad	10.1038/s41588-021-00978-w	EDTA plasma using SomaScan¬Æ by SomaLogic (version 4; 4,907 aptamers)	age, sex, sample age	inverse rank normal	normalized SD
proteins	10752_8_10752_8_CDYL2_CDYL2	combined	European	35428	NA	1.8e-09	0.001	10000	6	115.96095927604	Ferkingstad	10.1038/s41588-021-00978-w	EDTA plasma using SomaScan¬Æ by SomaLogic (version 4; 4,907 aptamers)	age, sex, sample age	inverse rank normal	normalized SD
proteins	10753_31_10753_31_ADAM7_ADAM7	combined	European	35349	NA	1.8e-09	0.001	10000	4	318.433091601991	Ferkingstad	10.1038/s41588-021-00978-w	EDTA plasma using SomaScan¬Æ by SomaLogic (version 4; 4,907 aptamers)	age, sex, sample age	inverse rank normal	normalized SD
proteins	10754_113_10754_113_PROK2_Prokineticin_2	combined	European	35428	NA	1.8e-09	0.001	10000	16	374.025243258446	Ferkingstad	10.1038/s41588-021-00978-w	EDTA plasma using SomaScan¬Æ by SomaLogic (version 4; 4,907 aptamers)	age, sex, sample age	inverse rank normal	normalized SD
proteins	10756_34_10756_34_UCN3_UCN3	combined	European	35356	NA	1.8e-09	0.001	10000	2	59.7560207573702	Ferkingstad	10.1038/s41588-021-00978-w	EDTA plasma using SomaScan¬Æ by SomaLogic (version 4; 4,907 aptamers)	age, sex, sample age	inverse rank normal	normalized SD
proteins	10758_2_10758_2_KERA_KERA	combined	European	35429	NA	1.8e-09	0.001	10000	9	164.298497290623	Ferkingstad	10.1038/s41588-021-00978-w	EDTA plasma using SomaScan¬Æ by SomaLogic (version 4; 4,907 aptamers)	age, sex, sample age	inverse rank normal	normalized SD
proteins	10760_107_10760_107_GRIA4_GRIA4	combined	European	35433	NA	1.8e-09	0.001	10000	8	154.12001858871	Ferkingstad	10.1038/s41588-021-00978-w	EDTA plasma using SomaScan¬Æ by SomaLogic (version 4; 4,907 aptamers)	age, sex, sample age	inverse rank normal	normalized SD
proteins	10761_5_10761_5_TMED2_TMED2	combined	European	35428	NA	1.8e-09	0.001	10000	4	96.6487397930898	Ferkingstad	10.1038/s41588-021-00978-w	EDTA plasma using SomaScan¬Æ by SomaLogic (version 4; 4,907 aptamers)	age, sex, sample age	inverse rank normal	normalized SD
proteins	10762_2_10762_2_KLRG2_KLRG2	combined	European	35362	NA	1.8e-09	0.001	10000	5	151.858574939114	Ferkingstad	10.1038/s41588-021-00978-w	EDTA plasma using SomaScan¬Æ by SomaLogic (version 4; 4,907 aptamers)	age, sex, sample age	inverse rank normal	normalized SD
proteins	10767_52_10767_52_GPR64_GPR64	combined	European	35428	NA	1.8e-09	0.001	10000	5	60.4470582366597	Ferkingstad	10.1038/s41588-021-00978-w	EDTA plasma using SomaScan¬Æ by SomaLogic (version 4; 4,907 aptamers)	age, sex, sample age	inverse rank normal	normalized SD
proteins	10772_21_10772_21_CSGALNACT2_CGAT2	combined	European	35429	NA	1.8e-09	0.001	10000	6	150.393947011445	Ferkingstad	10.1038/s41588-021-00978-w	EDTA plasma using SomaScan¬Æ by SomaLogic (version 4; 4,907 aptamers)	age, sex, sample age	inverse rank normal	normalized SD
proteins	10781_19_10781_19_CLEC4G_CLC4G	combined	European	35427	NA	1.8e-09	0.001	10000	7	204.246023011194	Ferkingstad	10.1038/s41588-021-00978-w	EDTA plasma using SomaScan¬Æ by SomaLogic (version 4; 4,907 aptamers)	age, sex, sample age	inverse rank normal	normalized SD
proteins	10785_8_10785_8_LRRC52_LRC52	combined	European	35427	NA	1.8e-09	0.001	10000	5	155.161179151935	Ferkingstad	10.1038/s41588-021-00978-w	EDTA plasma using SomaScan¬Æ by SomaLogic (version 4; 4,907 aptamers)	age, sex, sample age	inverse rank normal	normalized SD
proteins	10798_4_10798_4_CD300E_CLM2	combined	European	35428	NA	1.8e-09	0.001	10000	5	82.6966707200647	Ferkingstad	10.1038/s41588-021-00978-w	EDTA plasma using SomaScan¬Æ by SomaLogic (version 4; 4,907 aptamers)	age, sex, sample age	inverse rank normal	normalized SD
proteins	10800_15_10800_15_SERPINH1_Collagen_binding_protein	combined	European	35363	NA	1.8e-09	0.001	10000	9	74.6629040038111	Ferkingstad	10.1038/s41588-021-00978-w	EDTA plasma using SomaScan¬Æ by SomaLogic (version 4; 4,907 aptamers)	age, sex, sample age	inverse rank normal	normalized SD
proteins	10809_14_10809_14_KLRB1_KLRB1	combined	European	35427	NA	1.8e-09	0.001	10000	8	71.3001920405478	Ferkingstad	10.1038/s41588-021-00978-w	EDTA plasma using SomaScan¬Æ by SomaLogic (version 4; 4,907 aptamers)	age, sex, sample age	inverse rank normal	normalized SD
proteins	10814_7_10814_7_CD1A_CD1A	combined	European	35429	NA	1.8e-09	0.001	10000	11	142.766967292642	Ferkingstad	10.1038/s41588-021-00978-w	EDTA plasma using SomaScan¬Æ by SomaLogic (version 4; 4,907 aptamers)	age, sex, sample age	inverse rank normal	normalized SD
proteins	10815_2_10815_2_HABP4_HABP4	combined	European	35345	NA	1.8e-09	0.001	10000	6	411.055364577132	Ferkingstad	10.1038/s41588-021-00978-w	EDTA plasma using SomaScan¬Æ by SomaLogic (version 4; 4,907 aptamers)	age, sex, sample age	inverse rank normal	normalized SD
proteins	10816_150_10816_150_PILRA_PILRA_isoform_FDF03_M14	combined	European	35357	NA	1.8e-09	0.001	10000	22	756.912287992585	Ferkingstad	10.1038/s41588-021-00978-w	EDTA plasma using SomaScan¬Æ by SomaLogic (version 4; 4,907 aptamers)	age, sex, sample age	inverse rank normal	normalized SD
proteins	10817_26_10817_26_TOMM20L_TO20L	combined	European	35429	NA	1.8e-09	0.001	10000	9	209.65503450332	Ferkingstad	10.1038/s41588-021-00978-w	EDTA plasma using SomaScan¬Æ by SomaLogic (version 4; 4,907 aptamers)	age, sex, sample age	inverse rank normal	normalized SD
proteins	10818_36_10818_36_SMPD1_ASM	combined	European	35369	NA	1.8e-09	0.001	10000	33	243.381810385283	Ferkingstad	10.1038/s41588-021-00978-w	EDTA plasma using SomaScan¬Æ by SomaLogic (version 4; 4,907 aptamers)	age, sex, sample age	inverse rank normal	normalized SD
proteins	10825_12_10825_12_VSIG10_VSI10	combined	European	35326	NA	1.8e-09	0.001	10000	3	41.5742141935482	Ferkingstad	10.1038/s41588-021-00978-w	EDTA plasma using SomaScan¬Æ by SomaLogic (version 4; 4,907 aptamers)	age, sex, sample age	inverse rank normal	normalized SD
proteins	10827_67_10827_67_LINGO3_LIGO3	combined	European	35357	NA	1.8e-09	0.001	10000	1	0.478193475845009	Ferkingstad	10.1038/s41588-021-00978-w	EDTA plasma using SomaScan¬Æ by SomaLogic (version 4; 4,907 aptamers)	age, sex, sample age	inverse rank normal	normalized SD
proteins	10830_5_10830_5_EFCAB14_K0494	combined	European	35427	NA	1.8e-09	0.001	10000	2	44.1874236778018	Ferkingstad	10.1038/s41588-021-00978-w	EDTA plasma using SomaScan¬Æ by SomaLogic (version 4; 4,907 aptamers)	age, sex, sample age	inverse rank normal	normalized SD
proteins	10832_24_10832_24_B4GALT6_B4GT6	combined	European	35361	NA	1.8e-09	0.001	10000	19	241.090885303315	Ferkingstad	10.1038/s41588-021-00978-w	EDTA plasma using SomaScan¬Æ by SomaLogic (version 4; 4,907 aptamers)	age, sex, sample age	inverse rank normal	normalized SD
proteins	10833_64_10833_64_HHIP_HHIP	combined	European	35426	NA	1.8e-09	0.001	10000	9	114.687849280323	Ferkingstad	10.1038/s41588-021-00978-w	EDTA plasma using SomaScan¬Æ by SomaLogic (version 4; 4,907 aptamers)	age, sex, sample age	inverse rank normal	normalized SD
proteins	10835_25_10835_25_A4GNT_A4GCT	combined	European	35426	NA	1.8e-09	0.001	10000	5	69.9957052385365	Ferkingstad	10.1038/s41588-021-00978-w	EDTA plasma using SomaScan¬Æ by SomaLogic (version 4; 4,907 aptamers)	age, sex, sample age	inverse rank normal	normalized SD
proteins	10842_7_10842_7_GCNT4_GCNT4	combined	European	35429	NA	1.8e-09	0.001	10000	6	121.857187088695	Ferkingstad	10.1038/s41588-021-00978-w	EDTA plasma using SomaScan¬Æ by SomaLogic (version 4; 4,907 aptamers)	age, sex, sample age	inverse rank normal	normalized SD
proteins	10847_1_10847_1_SIGLEC15_SIG15	combined	European	35429	NA	1.8e-09	0.001	10000	7	136.739470859402	Ferkingstad	10.1038/s41588-021-00978-w	EDTA plasma using SomaScan¬Æ by SomaLogic (version 4; 4,907 aptamers)	age, sex, sample age	inverse rank normal	normalized SD
proteins	10848_137_10848_137_BTNL3_BTNL3	combined	European	35429	NA	1.8e-09	0.001	10000	5	118.991652035225	Ferkingstad	10.1038/s41588-021-00978-w	EDTA plasma using SomaScan¬Æ by SomaLogic (version 4; 4,907 aptamers)	age, sex, sample age	inverse rank normal	normalized SD
proteins	10851_77_10851_77_EBI3_IL27B	combined	European	35379	NA	1.8e-09	0.001	10000	21	587.484475477152	Ferkingstad	10.1038/s41588-021-00978-w	EDTA plasma using SomaScan¬Æ by SomaLogic (version 4; 4,907 aptamers)	age, sex, sample age	inverse rank normal	normalized SD
proteins	10852_114_10852_114_HNRNPDL_HNRDL	combined	European	35351	NA	1.8e-09	0.001	10000	4	58.9459619433348	Ferkingstad	10.1038/s41588-021-00978-w	EDTA plasma using SomaScan¬Æ by SomaLogic (version 4; 4,907 aptamers)	age, sex, sample age	inverse rank normal	normalized SD
proteins	10866_60_10866_60_SMEK1_P4R3A	combined	European	35427	NA	1.8e-09	0.001	10000	6	68.1012625334994	Ferkingstad	10.1038/s41588-021-00978-w	EDTA plasma using SomaScan¬Æ by SomaLogic (version 4; 4,907 aptamers)	age, sex, sample age	inverse rank normal	normalized SD
proteins	10876_300_10876_300_BRAT1_BRAT1	combined	European	35428	NA	1.8e-09	0.001	10000	3	50.2017864487648	Ferkingstad	10.1038/s41588-021-00978-w	EDTA plasma using SomaScan¬Æ by SomaLogic (version 4; 4,907 aptamers)	age, sex, sample age	inverse rank normal	normalized SD
proteins	10880_38_10880_38_FAM163B_F163B	combined	European	35357	NA	1.8e-09	0.001	10000	7	195.514768271258	Ferkingstad	10.1038/s41588-021-00978-w	EDTA plasma using SomaScan¬Æ by SomaLogic (version 4; 4,907 aptamers)	age, sex, sample age	inverse rank normal	normalized SD
proteins	10882_12_10882_12_DSC1_Desmocollin_1	combined	European	35429	NA	1.8e-09	0.001	10000	7	101.008304723998	Ferkingstad	10.1038/s41588-021-00978-w	EDTA plasma using SomaScan¬Æ by SomaLogic (version 4; 4,907 aptamers)	age, sex, sample age	inverse rank normal	normalized SD
proteins	10885_36_10885_36_C6orf89_CF089	combined	European	35362	NA	1.8e-09	0.001	10000	7	101.084741258097	Ferkingstad	10.1038/s41588-021-00978-w	EDTA plasma using SomaScan¬Æ by SomaLogic (version 4; 4,907 aptamers)	age, sex, sample age	inverse rank normal	normalized SD
proteins	10889_2_10889_2_MRAP2_MRAP2	combined	European	35367	NA	1.8e-09	0.001	10000	4	37.3860626315763	Ferkingstad	10.1038/s41588-021-00978-w	EDTA plasma using SomaScan¬Æ by SomaLogic (version 4; 4,907 aptamers)	age, sex, sample age	inverse rank normal	normalized SD
proteins	10890_135_10890_135_LCTL_LCTL	combined	European	35430	NA	1.8e-09	0.001	10000	5	88.1690751156725	Ferkingstad	10.1038/s41588-021-00978-w	EDTA plasma using SomaScan¬Æ by SomaLogic (version 4; 4,907 aptamers)	age, sex, sample age	inverse rank normal	normalized SD
proteins	10892_8_10892_8_OSMR_OSMR	combined	European	35429	NA	1.8e-09	0.001	10000	7	82.9620193028414	Ferkingstad	10.1038/s41588-021-00978-w	EDTA plasma using SomaScan¬Æ by SomaLogic (version 4; 4,907 aptamers)	age, sex, sample age	inverse rank normal	normalized SD
proteins	10895_28_10895_28_TMPRSS11B_TM11B	combined	European	35429	NA	1.8e-09	0.001	10000	4	94.397452072074	Ferkingstad	10.1038/s41588-021-00978-w	EDTA plasma using SomaScan¬Æ by SomaLogic (version 4; 4,907 aptamers)	age, sex, sample age	inverse rank normal	normalized SD
proteins	10900_272_10900_272_STMN2_STMN2	combined	European	35361	NA	1.8e-09	0.001	10000	4	93.7157268031353	Ferkingstad	10.1038/s41588-021-00978-w	EDTA plasma using SomaScan¬Æ by SomaLogic (version 4; 4,907 aptamers)	age, sex, sample age	inverse rank normal	normalized SD
proteins	10902_53_10902_53_ASPRV1_APRV1	combined	European	35384	NA	1.8e-09	0.001	10000	14	70.1282345542553	Ferkingstad	10.1038/s41588-021-00978-w	EDTA plasma using SomaScan¬Æ by SomaLogic (version 4; 4,907 aptamers)	age, sex, sample age	inverse rank normal	normalized SD
proteins	10903_50_10903_50_STX8_STX8	combined	European	35359	NA	1.8e-09	0.001	10000	4	52.5404748217298	Ferkingstad	10.1038/s41588-021-00978-w	EDTA plasma using SomaScan¬Æ by SomaLogic (version 4; 4,907 aptamers)	age, sex, sample age	inverse rank normal	normalized SD
proteins	10907_116_10907_116_NTM_NTRI	combined	European	35362	NA	1.8e-09	0.001	10000	12	373.020178111911	Ferkingstad	10.1038/s41588-021-00978-w	EDTA plasma using SomaScan¬Æ by SomaLogic (version 4; 4,907 aptamers)	age, sex, sample age	inverse rank normal	normalized SD
proteins	10908_2_10908_2_GALNT13_GLT13	combined	European	35359	NA	1.8e-09	0.001	10000	4	48.0394654156886	Ferkingstad	10.1038/s41588-021-00978-w	EDTA plasma using SomaScan¬Æ by SomaLogic (version 4; 4,907 aptamers)	age, sex, sample age	inverse rank normal	normalized SD
proteins	10910_6_10910_6_CEACAM4_CEAM4	combined	European	35430	NA	1.8e-09	0.001	10000	4	103.092117806338	Ferkingstad	10.1038/s41588-021-00978-w	EDTA plasma using SomaScan¬Æ by SomaLogic (version 4; 4,907 aptamers)	age, sex, sample age	inverse rank normal	normalized SD
proteins	10916_44_10916_44_PLA2R1_PLA2R	combined	European	35378	NA	1.8e-09	0.001	10000	30	363.325101075329	Ferkingstad	10.1038/s41588-021-00978-w	EDTA plasma using SomaScan¬Æ by SomaLogic (version 4; 4,907 aptamers)	age, sex, sample age	inverse rank normal	normalized SD
proteins	10917_40_10917_40_GNGT2_GBGT2	combined	European	35354	NA	1.8e-09	0.001	10000	2	32.8962436433882	Ferkingstad	10.1038/s41588-021-00978-w	EDTA plasma using SomaScan¬Æ by SomaLogic (version 4; 4,907 aptamers)	age, sex, sample age	inverse rank normal	normalized SD
proteins	10924_258_10924_258_CYB5D2_NEUFC	combined	European	35429	NA	1.8e-09	0.001	10000	8	226.473850638585	Ferkingstad	10.1038/s41588-021-00978-w	EDTA plasma using SomaScan¬Æ by SomaLogic (version 4; 4,907 aptamers)	age, sex, sample age	inverse rank normal	normalized SD
proteins	10933_107_10933_107_CALN1_CABP8	combined	European	35432	NA	1.8e-09	0.001	10000	6	114.804392103657	Ferkingstad	10.1038/s41588-021-00978-w	EDTA plasma using SomaScan¬Æ by SomaLogic (version 4; 4,907 aptamers)	age, sex, sample age	inverse rank normal	normalized SD
proteins	10938_13_10938_13_CD58_sLFA_3	combined	European	35432	NA	1.8e-09	0.001	10000	8	143.976676099005	Ferkingstad	10.1038/s41588-021-00978-w	EDTA plasma using SomaScan¬Æ by SomaLogic (version 4; 4,907 aptamers)	age, sex, sample age	inverse rank normal	normalized SD
proteins	10939_16_10939_16_PLEKHA4_PKHA4	combined	European	35432	NA	1.8e-09	0.001	10000	5	95.1687115641961	Ferkingstad	10.1038/s41588-021-00978-w	EDTA plasma using SomaScan¬Æ by SomaLogic (version 4; 4,907 aptamers)	age, sex, sample age	inverse rank normal	normalized SD
proteins	10940_25_10940_25_SRL_SRCA	combined	European	35436	NA	1.8e-09	0.001	10000	7	131.85161846178	Ferkingstad	10.1038/s41588-021-00978-w	EDTA plasma using SomaScan¬Æ by SomaLogic (version 4; 4,907 aptamers)	age, sex, sample age	inverse rank normal	normalized SD
proteins	10945_11_10945_11_STX6_Syntaxin_6	combined	European	35432	NA	1.8e-09	0.001	10000	4	86.8257909829818	Ferkingstad	10.1038/s41588-021-00978-w	EDTA plasma using SomaScan¬Æ by SomaLogic (version 4; 4,907 aptamers)	age, sex, sample age	inverse rank normal	normalized SD
proteins	10948_14_10948_14_PLD3_PLD3	combined	European	35368	NA	1.8e-09	0.001	10000	5	45.4981691498374	Ferkingstad	10.1038/s41588-021-00978-w	EDTA plasma using SomaScan¬Æ by SomaLogic (version 4; 4,907 aptamers)	age, sex, sample age	inverse rank normal	normalized SD
proteins	10949_59_10949_59_RPLP2_RLA2	combined	European	35329	NA	1.8e-09	0.001	10000	1	49.3838333209574	Ferkingstad	10.1038/s41588-021-00978-w	EDTA plasma using SomaScan¬Æ by SomaLogic (version 4; 4,907 aptamers)	age, sex, sample age	inverse rank normal	normalized SD
proteins	10953_14_10953_14_CLEC2A_CLC2A	combined	European	35431	NA	1.8e-09	0.001	10000	8	177.15402671249	Ferkingstad	10.1038/s41588-021-00978-w	EDTA plasma using SomaScan¬Æ by SomaLogic (version 4; 4,907 aptamers)	age, sex, sample age	inverse rank normal	normalized SD
proteins	10955_4_10955_4_CLEC10A_CLC10	combined	European	35432	NA	1.8e-09	0.001	10000	5	87.8476781569698	Ferkingstad	10.1038/s41588-021-00978-w	EDTA plasma using SomaScan¬Æ by SomaLogic (version 4; 4,907 aptamers)	age, sex, sample age	inverse rank normal	normalized SD
proteins	10956_82_10956_82_GCSH_GCSH	combined	European	35369	NA	1.8e-09	0.001	10000	2	57.4699813492693	Ferkingstad	10.1038/s41588-021-00978-w	EDTA plasma using SomaScan¬Æ by SomaLogic (version 4; 4,907 aptamers)	age, sex, sample age	inverse rank normal	normalized SD
proteins	10959_125_10959_125_BET1L_BET1L	combined	European	35432	NA	1.8e-09	0.001	10000	6	76.3721940276602	Ferkingstad	10.1038/s41588-021-00978-w	EDTA plasma using SomaScan¬Æ by SomaLogic (version 4; 4,907 aptamers)	age, sex, sample age	inverse rank normal	normalized SD
proteins	10961_15_10961_15_RARRES3_TIG3	combined	European	35363	NA	1.8e-09	0.001	10000	4	149.874039930497	Ferkingstad	10.1038/s41588-021-00978-w	EDTA plasma using SomaScan¬Æ by SomaLogic (version 4; 4,907 aptamers)	age, sex, sample age	inverse rank normal	normalized SD
proteins	10974_20_10974_20_SPINK7_ISK7	combined	European	35432	NA	1.8e-09	0.001	10000	11	66.4800289198955	Ferkingstad	10.1038/s41588-021-00978-w	EDTA plasma using SomaScan¬Æ by SomaLogic (version 4; 4,907 aptamers)	age, sex, sample age	inverse rank normal	normalized SD
proteins	10975_59_10975_59_MUCL1_MUCL1	combined	European	35432	NA	1.8e-09	0.001	10000	4	178.431383797145	Ferkingstad	10.1038/s41588-021-00978-w	EDTA plasma using SomaScan¬Æ by SomaLogic (version 4; 4,907 aptamers)	age, sex, sample age	inverse rank normal	normalized SD
proteins	10977_55_10977_55_UCMA_UCMA	combined	European	35368	NA	1.8e-09	0.001	10000	10	179.081987066291	Ferkingstad	10.1038/s41588-021-00978-w	EDTA plasma using SomaScan¬Æ by SomaLogic (version 4; 4,907 aptamers)	age, sex, sample age	inverse rank normal	normalized SD
proteins	10978_39_10978_39_GH2_SOM2	combined	European	35360	NA	1.8e-09	0.001	10000	1	0.292398689419237	Ferkingstad	10.1038/s41588-021-00978-w	EDTA plasma using SomaScan¬Æ by SomaLogic (version 4; 4,907 aptamers)	age, sex, sample age	inverse rank normal	normalized SD
proteins	10981_56_10981_56_NRG3_NRG3	combined	European	35364	NA	1.8e-09	0.001	10000	2	38.6137094697692	Ferkingstad	10.1038/s41588-021-00978-w	EDTA plasma using SomaScan¬Æ by SomaLogic (version 4; 4,907 aptamers)	age, sex, sample age	inverse rank normal	normalized SD
proteins	10990_21_10990_21_LRRK2_LRRK2	combined	European	35431	NA	1.8e-09	0.001	10000	9	92.1826068463175	Ferkingstad	10.1038/s41588-021-00978-w	EDTA plasma using SomaScan¬Æ by SomaLogic (version 4; 4,907 aptamers)	age, sex, sample age	inverse rank normal	normalized SD
proteins	11067_13_11067_13_BGLAP_Osteocalcin	combined	European	35430	NA	1.8e-09	0.001	10000	5	153.042481389334	Ferkingstad	10.1038/s41588-021-00978-w	EDTA plasma using SomaScan¬Æ by SomaLogic (version 4; 4,907 aptamers)	age, sex, sample age	inverse rank normal	normalized SD
proteins	11071_1_11071_1_IL5_IL_5	combined	European	35430	NA	1.8e-09	0.001	10000	3	42.390442645701	Ferkingstad	10.1038/s41588-021-00978-w	EDTA plasma using SomaScan¬Æ by SomaLogic (version 4; 4,907 aptamers)	age, sex, sample age	inverse rank normal	normalized SD
proteins	11094_104_11094_104_CLC_LPPL	combined	European	35432	NA	1.8e-09	0.001	10000	5	69.922449251358	Ferkingstad	10.1038/s41588-021-00978-w	EDTA plasma using SomaScan¬Æ by SomaLogic (version 4; 4,907 aptamers)	age, sex, sample age	inverse rank normal	normalized SD
proteins	11096_57_11096_57_N6AMT1_HEMK2	combined	European	35368	NA	1.8e-09	0.001	10000	5	44.9235231560462	Ferkingstad	10.1038/s41588-021-00978-w	EDTA plasma using SomaScan¬Æ by SomaLogic (version 4; 4,907 aptamers)	age, sex, sample age	inverse rank normal	normalized SD
proteins	11098_1_11098_1_PDXK_PDXK	combined	European	35358	NA	1.8e-09	0.001	10000	9	66.5320844815426	Ferkingstad	10.1038/s41588-021-00978-w	EDTA plasma using SomaScan¬Æ by SomaLogic (version 4; 4,907 aptamers)	age, sex, sample age	inverse rank normal	normalized SD
proteins	11101_18_11101_18_TLR4_TLR4	combined	European	35430	NA	1.8e-09	0.001	10000	2	35.2685631117244	Ferkingstad	10.1038/s41588-021-00978-w	EDTA plasma using SomaScan¬Æ by SomaLogic (version 4; 4,907 aptamers)	age, sex, sample age	inverse rank normal	normalized SD
proteins	11102_22_11102_22_REG4_REG4	combined	European	35380	NA	1.8e-09	0.001	10000	11	61.2380991691245	Ferkingstad	10.1038/s41588-021-00978-w	EDTA plasma using SomaScan¬Æ by SomaLogic (version 4; 4,907 aptamers)	age, sex, sample age	inverse rank normal	normalized SD
proteins	11103_24_11103_24_HSPB1_HSP_27	combined	European	35348	NA	1.8e-09	0.001	10000	11	262.749083813186	Ferkingstad	10.1038/s41588-021-00978-w	EDTA plasma using SomaScan¬Æ by SomaLogic (version 4; 4,907 aptamers)	age, sex, sample age	inverse rank normal	normalized SD
proteins	11104_13_11104_13_CHI3L1_YKL_40	combined	European	35361	NA	1.8e-09	0.001	10000	18	498.256745203232	Ferkingstad	10.1038/s41588-021-00978-w	EDTA plasma using SomaScan¬Æ by SomaLogic (version 4; 4,907 aptamers)	age, sex, sample age	inverse rank normal	normalized SD
proteins	11105_171_11105_171_ENO1_Alpha_enolase	combined	European	35347	NA	1.8e-09	0.001	10000	1	35.3480083140492	Ferkingstad	10.1038/s41588-021-00978-w	EDTA plasma using SomaScan¬Æ by SomaLogic (version 4; 4,907 aptamers)	age, sex, sample age	inverse rank normal	normalized SD
proteins	11107_25_11107_25_TENM3_TEN3	combined	European	35432	NA	1.8e-09	0.001	10000	4	81.2909152509827	Ferkingstad	10.1038/s41588-021-00978-w	EDTA plasma using SomaScan¬Æ by SomaLogic (version 4; 4,907 aptamers)	age, sex, sample age	inverse rank normal	normalized SD
proteins	11109_56_11109_56_SVEP1_SVEP1	combined	European	35366	NA	1.8e-09	0.001	10000	23	161.629674232157	Ferkingstad	10.1038/s41588-021-00978-w	EDTA plasma using SomaScan¬Æ by SomaLogic (version 4; 4,907 aptamers)	age, sex, sample age	inverse rank normal	normalized SD
proteins	11110_4_11110_4_TMEM119_TM119	combined	European	35354	NA	1.8e-09	0.001	10000	3	65.4884823779402	Ferkingstad	10.1038/s41588-021-00978-w	EDTA plasma using SomaScan¬Æ by SomaLogic (version 4; 4,907 aptamers)	age, sex, sample age	inverse rank normal	normalized SD
proteins	11112_18_11112_18_TMEM167A_KISHA	combined	European	35426	NA	1.8e-09	0.001	10000	2	33.1745395690209	Ferkingstad	10.1038/s41588-021-00978-w	EDTA plasma using SomaScan¬Æ by SomaLogic (version 4; 4,907 aptamers)	age, sex, sample age	inverse rank normal	normalized SD
proteins	11116_16_11116_16_C11orf87_CK087	combined	European	35430	NA	1.8e-09	0.001	10000	11	165.140406728741	Ferkingstad	10.1038/s41588-021-00978-w	EDTA plasma using SomaScan¬Æ by SomaLogic (version 4; 4,907 aptamers)	age, sex, sample age	inverse rank normal	normalized SD
proteins	11117_2_11117_2_SPATA20_SPT20	combined	European	35432	NA	1.8e-09	0.001	10000	10	243.393960152256	Ferkingstad	10.1038/s41588-021-00978-w	EDTA plasma using SomaScan¬Æ by SomaLogic (version 4; 4,907 aptamers)	age, sex, sample age	inverse rank normal	normalized SD
proteins	11118_107_11118_107_RAB17_RAB17	combined	European	35432	NA	1.8e-09	0.001	10000	12	197.585510631925	Ferkingstad	10.1038/s41588-021-00978-w	EDTA plasma using SomaScan¬Æ by SomaLogic (version 4; 4,907 aptamers)	age, sex, sample age	inverse rank normal	normalized SD
proteins	11120_49_11120_49_NAT14_NAT14	combined	European	35431	NA	1.8e-09	0.001	10000	6	95.7986942429409	Ferkingstad	10.1038/s41588-021-00978-w	EDTA plasma using SomaScan¬Æ by SomaLogic (version 4; 4,907 aptamers)	age, sex, sample age	inverse rank normal	normalized SD
proteins	11122_97_11122_97_SPG21_SPG21	combined	European	35347	NA	1.8e-09	0.001	10000	2	50.6520344635257	Ferkingstad	10.1038/s41588-021-00978-w	EDTA plasma using SomaScan¬Æ by SomaLogic (version 4; 4,907 aptamers)	age, sex, sample age	inverse rank normal	normalized SD
proteins	11126_102_11126_102_TRIO_TRIO	combined	European	35430	NA	1.8e-09	0.001	10000	2	37.0583775994343	Ferkingstad	10.1038/s41588-021-00978-w	EDTA plasma using SomaScan¬Æ by SomaLogic (version 4; 4,907 aptamers)	age, sex, sample age	inverse rank normal	normalized SD
proteins	11128_29_11128_29_TMEM132C_T132C	combined	European	35373	NA	1.8e-09	0.001	10000	7	77.829747503378	Ferkingstad	10.1038/s41588-021-00978-w	EDTA plasma using SomaScan¬Æ by SomaLogic (version 4; 4,907 aptamers)	age, sex, sample age	inverse rank normal	normalized SD
proteins	11129_66_11129_66_BMP15_BMP15	combined	European	35432	NA	1.8e-09	0.001	10000	6	104.99297205413	Ferkingstad	10.1038/s41588-021-00978-w	EDTA plasma using SomaScan¬Æ by SomaLogic (version 4; 4,907 aptamers)	age, sex, sample age	inverse rank normal	normalized SD
proteins	11130_158_11130_158_CACNB4_CACB4	combined	European	35352	NA	1.8e-09	0.001	10000	4	104.959046320883	Ferkingstad	10.1038/s41588-021-00978-w	EDTA plasma using SomaScan¬Æ by SomaLogic (version 4; 4,907 aptamers)	age, sex, sample age	inverse rank normal	normalized SD
proteins	11134_30_11134_30_MTRF1L_RF1ML	combined	European	35370	NA	1.8e-09	0.001	10000	3	166.381206139253	Ferkingstad	10.1038/s41588-021-00978-w	EDTA plasma using SomaScan¬Æ by SomaLogic (version 4; 4,907 aptamers)	age, sex, sample age	inverse rank normal	normalized SD
proteins	11135_5_11135_5_MRPL55_RM55	combined	European	35436	NA	1.8e-09	0.001	10000	2	108.2016988491	Ferkingstad	10.1038/s41588-021-00978-w	EDTA plasma using SomaScan¬Æ by SomaLogic (version 4; 4,907 aptamers)	age, sex, sample age	inverse rank normal	normalized SD
proteins	11137_43_11137_43_CSF2RB_IL3RB	combined	European	35432	NA	1.8e-09	0.001	10000	5	150.990254820225	Ferkingstad	10.1038/s41588-021-00978-w	EDTA plasma using SomaScan¬Æ by SomaLogic (version 4; 4,907 aptamers)	age, sex, sample age	inverse rank normal	normalized SD
proteins	11138_16_11138_16_RUNX3_RUNX3	combined	European	35360	NA	1.8e-09	0.001	10000	3	42.1936036947297	Ferkingstad	10.1038/s41588-021-00978-w	EDTA plasma using SomaScan¬Æ by SomaLogic (version 4; 4,907 aptamers)	age, sex, sample age	inverse rank normal	normalized SD
proteins	11140_56_11140_56_COL1A1_CO1A1	combined	European	35369	NA	1.8e-09	0.001	10000	18	95.3830577825265	Ferkingstad	10.1038/s41588-021-00978-w	EDTA plasma using SomaScan¬Æ by SomaLogic (version 4; 4,907 aptamers)	age, sex, sample age	inverse rank normal	normalized SD
proteins	11142_11_11142_11_ANGPTL1_ANGL1	combined	European	35363	NA	1.8e-09	0.001	10000	11	204.463763747349	Ferkingstad	10.1038/s41588-021-00978-w	EDTA plasma using SomaScan¬Æ by SomaLogic (version 4; 4,907 aptamers)	age, sex, sample age	inverse rank normal	normalized SD
proteins	11143_32_11143_32_OLFM3_NOE3	combined	European	35432	NA	1.8e-09	0.001	10000	4	72.5438672130774	Ferkingstad	10.1038/s41588-021-00978-w	EDTA plasma using SomaScan¬Æ by SomaLogic (version 4; 4,907 aptamers)	age, sex, sample age	inverse rank normal	normalized SD
proteins	11144_10_11144_10_DEFB116_DB116	combined	European	35432	NA	1.8e-09	0.001	10000	2	111.967925010656	Ferkingstad	10.1038/s41588-021-00978-w	EDTA plasma using SomaScan¬Æ by SomaLogic (version 4; 4,907 aptamers)	age, sex, sample age	inverse rank normal	normalized SD
proteins	11145_72_11145_72_KIAA1549L_K154L	combined	European	35362	NA	1.8e-09	0.001	10000	11	247.927719596441	Ferkingstad	10.1038/s41588-021-00978-w	EDTA plasma using SomaScan¬Æ by SomaLogic (version 4; 4,907 aptamers)	age, sex, sample age	inverse rank normal	normalized SD
proteins	11146_4_11146_4_TBX22_TBX22	combined	European	35432	NA	1.8e-09	0.001	10000	3	56.2800814621224	Ferkingstad	10.1038/s41588-021-00978-w	EDTA plasma using SomaScan¬Æ by SomaLogic (version 4; 4,907 aptamers)	age, sex, sample age	inverse rank normal	normalized SD
proteins	11147_17_11147_17_TREML1_TRML1	combined	European	35368	NA	1.8e-09	0.001	10000	2	77.3934552473092	Ferkingstad	10.1038/s41588-021-00978-w	EDTA plasma using SomaScan¬Æ by SomaLogic (version 4; 4,907 aptamers)	age, sex, sample age	inverse rank normal	normalized SD
proteins	11149_3_11149_3_TLR1_TLR1	combined	European	35430	NA	1.8e-09	0.001	10000	4	50.587185562027	Ferkingstad	10.1038/s41588-021-00978-w	EDTA plasma using SomaScan¬Æ by SomaLogic (version 4; 4,907 aptamers)	age, sex, sample age	inverse rank normal	normalized SD
proteins	11152_46_11152_46_KLK13_kallikrein_13	combined	European	35368	NA	1.8e-09	0.001	10000	15	306.049122753072	Ferkingstad	10.1038/s41588-021-00978-w	EDTA plasma using SomaScan¬Æ by SomaLogic (version 4; 4,907 aptamers)	age, sex, sample age	inverse rank normal	normalized SD
proteins	11154_3_11154_3_NFE2L1_NF2L1	combined	European	35365	NA	1.8e-09	0.001	10000	3	56.7891830647879	Ferkingstad	10.1038/s41588-021-00978-w	EDTA plasma using SomaScan¬Æ by SomaLogic (version 4; 4,907 aptamers)	age, sex, sample age	inverse rank normal	normalized SD
proteins	11155_16_11155_16_COL6A5_CO6A5	combined	European	35432	NA	1.8e-09	0.001	10000	3	44.9614440403286	Ferkingstad	10.1038/s41588-021-00978-w	EDTA plasma using SomaScan¬Æ by SomaLogic (version 4; 4,907 aptamers)	age, sex, sample age	inverse rank normal	normalized SD
proteins	11158_40_11158_40_CCDC64_BICR1	combined	European	35431	NA	1.8e-09	0.001	10000	4	56.8195363281896	Ferkingstad	10.1038/s41588-021-00978-w	EDTA plasma using SomaScan¬Æ by SomaLogic (version 4; 4,907 aptamers)	age, sex, sample age	inverse rank normal	normalized SD
proteins	11160_56_11160_56_RNF122_RN122	combined	European	35431	NA	1.8e-09	0.001	10000	9	67.4027192512187	Ferkingstad	10.1038/s41588-021-00978-w	EDTA plasma using SomaScan¬Æ by SomaLogic (version 4; 4,907 aptamers)	age, sex, sample age	inverse rank normal	normalized SD
proteins	11161_5_11161_5_SPG20_SPG20	combined	European	35378	NA	1.8e-09	0.001	10000	5	39.2610024128872	Ferkingstad	10.1038/s41588-021-00978-w	EDTA plasma using SomaScan¬Æ by SomaLogic (version 4; 4,907 aptamers)	age, sex, sample age	inverse rank normal	normalized SD
proteins	11162_37_11162_37_EQTN_EQTN	combined	European	35430	NA	1.8e-09	0.001	10000	3	76.7288594691899	Ferkingstad	10.1038/s41588-021-00978-w	EDTA plasma using SomaScan¬Æ by SomaLogic (version 4; 4,907 aptamers)	age, sex, sample age	inverse rank normal	normalized SD
proteins	11163_7_11163_7_FAM162B_F162B	combined	European	35432	NA	1.8e-09	0.001	10000	4	73.3351921741552	Ferkingstad	10.1038/s41588-021-00978-w	EDTA plasma using SomaScan¬Æ by SomaLogic (version 4; 4,907 aptamers)	age, sex, sample age	inverse rank normal	normalized SD
proteins	11164_7_11164_7_TENM2_TEN2	combined	European	35432	NA	1.8e-09	0.001	10000	4	160.004905590771	Ferkingstad	10.1038/s41588-021-00978-w	EDTA plasma using SomaScan¬Æ by SomaLogic (version 4; 4,907 aptamers)	age, sex, sample age	inverse rank normal	normalized SD
proteins	11167_6_11167_6_MTMR1_MTMR1	combined	European	35432	NA	1.8e-09	0.001	10000	8	134.231156643516	Ferkingstad	10.1038/s41588-021-00978-w	EDTA plasma using SomaScan¬Æ by SomaLogic (version 4; 4,907 aptamers)	age, sex, sample age	inverse rank normal	normalized SD
proteins	11168_3_11168_3_MEGF10_MEG10	combined	European	35431	NA	1.8e-09	0.001	10000	5	121.974172719677	Ferkingstad	10.1038/s41588-021-00978-w	EDTA plasma using SomaScan¬Æ by SomaLogic (version 4; 4,907 aptamers)	age, sex, sample age	inverse rank normal	normalized SD
proteins	11171_25_11171_25_FLNA_filamin_A	combined	European	35354	NA	1.8e-09	0.001	10000	1	30.749076933871	Ferkingstad	10.1038/s41588-021-00978-w	EDTA plasma using SomaScan¬Æ by SomaLogic (version 4; 4,907 aptamers)	age, sex, sample age	inverse rank normal	normalized SD
proteins	11173_29_11173_29_MILR1_MILR1	combined	European	35371	NA	1.8e-09	0.001	10000	5	53.5993726490175	Ferkingstad	10.1038/s41588-021-00978-w	EDTA plasma using SomaScan¬Æ by SomaLogic (version 4; 4,907 aptamers)	age, sex, sample age	inverse rank normal	normalized SD
proteins	11174_8_11174_8_THSD7A_THS7A	combined	European	35430	NA	1.8e-09	0.001	10000	6	92.7231910934611	Ferkingstad	10.1038/s41588-021-00978-w	EDTA plasma using SomaScan¬Æ by SomaLogic (version 4; 4,907 aptamers)	age, sex, sample age	inverse rank normal	normalized SD
proteins	11175_45_11175_45_LPCAT2_PCAT2	combined	European	35378	NA	1.8e-09	0.001	10000	2	53.5234664413355	Ferkingstad	10.1038/s41588-021-00978-w	EDTA plasma using SomaScan¬Æ by SomaLogic (version 4; 4,907 aptamers)	age, sex, sample age	inverse rank normal	normalized SD
proteins	11177_16_11177_16_KRT5_K2C5	combined	European	35375	NA	1.8e-09	0.001	10000	14	83.2381577261106	Ferkingstad	10.1038/s41588-021-00978-w	EDTA plasma using SomaScan¬Æ by SomaLogic (version 4; 4,907 aptamers)	age, sex, sample age	inverse rank normal	normalized SD
proteins	11178_21_11178_21_SVEP1_SVEP1	combined	European	35366	NA	1.8e-09	0.001	10000	20	192.747158947499	Ferkingstad	10.1038/s41588-021-00978-w	EDTA plasma using SomaScan¬Æ by SomaLogic (version 4; 4,907 aptamers)	age, sex, sample age	inverse rank normal	normalized SD
proteins	11179_7_11179_7_TSSK1B_TSSK1	combined	European	35430	NA	1.8e-09	0.001	10000	4	47.7116884507699	Ferkingstad	10.1038/s41588-021-00978-w	EDTA plasma using SomaScan¬Æ by SomaLogic (version 4; 4,907 aptamers)	age, sex, sample age	inverse rank normal	normalized SD
proteins	11180_17_11180_17_SMARCC1_SMRC1	combined	European	35432	NA	1.8e-09	0.001	10000	7	120.58805342576	Ferkingstad	10.1038/s41588-021-00978-w	EDTA plasma using SomaScan¬Æ by SomaLogic (version 4; 4,907 aptamers)	age, sex, sample age	inverse rank normal	normalized SD
proteins	11185_145_11185_145_GCH1_GCH1	combined	European	35432	NA	1.8e-09	0.001	10000	5	145.88753199128	Ferkingstad	10.1038/s41588-021-00978-w	EDTA plasma using SomaScan¬Æ by SomaLogic (version 4; 4,907 aptamers)	age, sex, sample age	inverse rank normal	normalized SD
proteins	11186_12_11186_12_TMEM52_TMM52	combined	European	35361	NA	1.8e-09	0.001	10000	1	62.6929592968757	Ferkingstad	10.1038/s41588-021-00978-w	EDTA plasma using SomaScan¬Æ by SomaLogic (version 4; 4,907 aptamers)	age, sex, sample age	inverse rank normal	normalized SD
proteins	11187_11_11187_11_CLEC12A_CL12A	combined	European	35430	NA	1.8e-09	0.001	10000	15	833.206498236076	Ferkingstad	10.1038/s41588-021-00978-w	EDTA plasma using SomaScan¬Æ by SomaLogic (version 4; 4,907 aptamers)	age, sex, sample age	inverse rank normal	normalized SD
proteins	11190_129_11190_129_YME1L1_YMEL1	combined	European	35330	NA	1.8e-09	0.001	10000	2	78.0494966309679	Ferkingstad	10.1038/s41588-021-00978-w	EDTA plasma using SomaScan¬Æ by SomaLogic (version 4; 4,907 aptamers)	age, sex, sample age	inverse rank normal	normalized SD
proteins	11192_168_11192_168_TINAGL1_TINAL	combined	European	35431	NA	1.8e-09	0.001	10000	17	68.3195280290582	Ferkingstad	10.1038/s41588-021-00978-w	EDTA plasma using SomaScan¬Æ by SomaLogic (version 4; 4,907 aptamers)	age, sex, sample age	inverse rank normal	normalized SD
proteins	11193_27_11193_27_HNF1A_HNF1A	combined	European	34957	NA	1.8e-09	0.001	10000	1	37.6385410050783	Ferkingstad	10.1038/s41588-021-00978-w	EDTA plasma using SomaScan¬Æ by SomaLogic (version 4; 4,907 aptamers)	age, sex, sample age	inverse rank normal	normalized SD
proteins	11194_6_11194_6_SIT1_SIT1	combined	European	35360	NA	1.8e-09	0.001	10000	1	2.66882458400986	Ferkingstad	10.1038/s41588-021-00978-w	EDTA plasma using SomaScan¬Æ by SomaLogic (version 4; 4,907 aptamers)	age, sex, sample age	inverse rank normal	normalized SD
proteins	11196_31_11196_31_COL6A3_Collagen_alpha_3_VI_	combined	European	35365	NA	1.8e-09	0.001	10000	5	48.8243811715695	Ferkingstad	10.1038/s41588-021-00978-w	EDTA plasma using SomaScan¬Æ by SomaLogic (version 4; 4,907 aptamers)	age, sex, sample age	inverse rank normal	normalized SD
proteins	11198_37_11198_37_CREB3L1_CR3L1	combined	European	35432	NA	1.8e-09	0.001	10000	4	73.0956824303297	Ferkingstad	10.1038/s41588-021-00978-w	EDTA plasma using SomaScan¬Æ by SomaLogic (version 4; 4,907 aptamers)	age, sex, sample age	inverse rank normal	normalized SD
proteins	11201_19_11201_19_PUS1_TRUA	combined	European	35432	NA	1.8e-09	0.001	10000	2	55.9943423499968	Ferkingstad	10.1038/s41588-021-00978-w	EDTA plasma using SomaScan¬Æ by SomaLogic (version 4; 4,907 aptamers)	age, sex, sample age	inverse rank normal	normalized SD
proteins	11202_70_11202_70_TBX5_TBX5	combined	European	35432	NA	1.8e-09	0.001	10000	5	59.8639956228632	Ferkingstad	10.1038/s41588-021-00978-w	EDTA plasma using SomaScan¬Æ by SomaLogic (version 4; 4,907 aptamers)	age, sex, sample age	inverse rank normal	normalized SD
proteins	11205_10_11205_10_ITGB7_Integrin_beta_7	combined	European	35418	NA	1.8e-09	0.001	10000	3	40.0796036059503	Ferkingstad	10.1038/s41588-021-00978-w	EDTA plasma using SomaScan¬Æ by SomaLogic (version 4; 4,907 aptamers)	age, sex, sample age	inverse rank normal	normalized SD
proteins	11207_3_11207_3_MSR1_Macrophage_scavenger_receptor	combined	European	35432	NA	1.8e-09	0.001	10000	6	133.259025912332	Ferkingstad	10.1038/s41588-021-00978-w	EDTA plasma using SomaScan¬Æ by SomaLogic (version 4; 4,907 aptamers)	age, sex, sample age	inverse rank normal	normalized SD
proteins	11208_15_11208_15_NAGPA_NAGPA	combined	European	35371	NA	1.8e-09	0.001	10000	10	406.284454134873	Ferkingstad	10.1038/s41588-021-00978-w	EDTA plasma using SomaScan¬Æ by SomaLogic (version 4; 4,907 aptamers)	age, sex, sample age	inverse rank normal	normalized SD
proteins	11211_7_11211_7_TBCE_TBCE	combined	European	35365	NA	1.8e-09	0.001	10000	6	63.5816240909694	Ferkingstad	10.1038/s41588-021-00978-w	EDTA plasma using SomaScan¬Æ by SomaLogic (version 4; 4,907 aptamers)	age, sex, sample age	inverse rank normal	normalized SD
proteins	11212_7_11212_7_TXNDC5_TXND5	combined	European	35367	NA	1.8e-09	0.001	10000	14	136.136387775798	Ferkingstad	10.1038/s41588-021-00978-w	EDTA plasma using SomaScan¬Æ by SomaLogic (version 4; 4,907 aptamers)	age, sex, sample age	inverse rank normal	normalized SD
proteins	11214_40_11214_40_DNAJB9_DNJB9	combined	European	35431	NA	1.8e-09	0.001	10000	14	79.8654117562319	Ferkingstad	10.1038/s41588-021-00978-w	EDTA plasma using SomaScan¬Æ by SomaLogic (version 4; 4,907 aptamers)	age, sex, sample age	inverse rank normal	normalized SD
proteins	11215_6_11215_6_CDH15_CAD15	combined	European	35381	NA	1.8e-09	0.001	10000	14	98.7685629665416	Ferkingstad	10.1038/s41588-021-00978-w	EDTA plasma using SomaScan¬Æ by SomaLogic (version 4; 4,907 aptamers)	age, sex, sample age	inverse rank normal	normalized SD
proteins	11217_16_11217_16_CTBP1_CTBP1	combined	European	35347	NA	1.8e-09	0.001	10000	1	35.7865474837439	Ferkingstad	10.1038/s41588-021-00978-w	EDTA plasma using SomaScan¬Æ by SomaLogic (version 4; 4,907 aptamers)	age, sex, sample age	inverse rank normal	normalized SD
proteins	11218_84_11218_84_TPMT_TPMT	combined	European	35430	NA	1.8e-09	0.001	10000	11	102.076747910581	Ferkingstad	10.1038/s41588-021-00978-w	EDTA plasma using SomaScan¬Æ by SomaLogic (version 4; 4,907 aptamers)	age, sex, sample age	inverse rank normal	normalized SD
proteins	11219_95_11219_95_FGFBP3_FGFP3	combined	European	35366	NA	1.8e-09	0.001	10000	10	152.026445905072	Ferkingstad	10.1038/s41588-021-00978-w	EDTA plasma using SomaScan¬Æ by SomaLogic (version 4; 4,907 aptamers)	age, sex, sample age	inverse rank normal	normalized SD
proteins	11220_53_11220_53_C10orf105_CJ105	combined	European	35432	NA	1.8e-09	0.001	10000	2	37.576737396989	Ferkingstad	10.1038/s41588-021-00978-w	EDTA plasma using SomaScan¬Æ by SomaLogic (version 4; 4,907 aptamers)	age, sex, sample age	inverse rank normal	normalized SD
proteins	11223_1_11223_1_TMEM154_TM154	combined	European	35430	NA	1.8e-09	0.001	10000	9	63.0561324902235	Ferkingstad	10.1038/s41588-021-00978-w	EDTA plasma using SomaScan¬Æ by SomaLogic (version 4; 4,907 aptamers)	age, sex, sample age	inverse rank normal	normalized SD
proteins	11226_16_11226_16_UBE3A_UBE3A	combined	European	35347	NA	1.8e-09	0.001	10000	4	38.6355067584582	Ferkingstad	10.1038/s41588-021-00978-w	EDTA plasma using SomaScan¬Æ by SomaLogic (version 4; 4,907 aptamers)	age, sex, sample age	inverse rank normal	normalized SD
proteins	11227_31_11227_31_TBL2_TBL2	combined	European	35347	NA	1.8e-09	0.001	10000	1	108.293242980902	Ferkingstad	10.1038/s41588-021-00978-w	EDTA plasma using SomaScan¬Æ by SomaLogic (version 4; 4,907 aptamers)	age, sex, sample age	inverse rank normal	normalized SD
proteins	11228_37_11228_37_RIC3_RIC3	combined	European	35432	NA	1.8e-09	0.001	10000	7	110.103933163592	Ferkingstad	10.1038/s41588-021-00978-w	EDTA plasma using SomaScan¬Æ by SomaLogic (version 4; 4,907 aptamers)	age, sex, sample age	inverse rank normal	normalized SD
proteins	11229_16_11229_16_ERN1_ERN1	combined	European	35431	NA	1.8e-09	0.001	10000	5	37.8196897995952	Ferkingstad	10.1038/s41588-021-00978-w	EDTA plasma using SomaScan¬Æ by SomaLogic (version 4; 4,907 aptamers)	age, sex, sample age	inverse rank normal	normalized SD
proteins	11231_12_11231_12_FDX1L_ADXL	combined	European	35362	NA	1.8e-09	0.001	10000	1	36.0144331962066	Ferkingstad	10.1038/s41588-021-00978-w	EDTA plasma using SomaScan¬Æ by SomaLogic (version 4; 4,907 aptamers)	age, sex, sample age	inverse rank normal	normalized SD
proteins	11237_49_11237_49_PCOLCE_PCOC1	combined	European	35372	NA	1.8e-09	0.001	10000	10	75.0062262660173	Ferkingstad	10.1038/s41588-021-00978-w	EDTA plasma using SomaScan¬Æ by SomaLogic (version 4; 4,907 aptamers)	age, sex, sample age	inverse rank normal	normalized SD
proteins	11239_49_11239_49_TMPRSS6_TMPS6	combined	European	35364	NA	1.8e-09	0.001	10000	18	340.814329998454	Ferkingstad	10.1038/s41588-021-00978-w	EDTA plasma using SomaScan¬Æ by SomaLogic (version 4; 4,907 aptamers)	age, sex, sample age	inverse rank normal	normalized SD
proteins	11241_8_11241_8_ASL_ARLY	combined	European	35363	NA	1.8e-09	0.001	10000	9	81.3055558717568	Ferkingstad	10.1038/s41588-021-00978-w	EDTA plasma using SomaScan¬Æ by SomaLogic (version 4; 4,907 aptamers)	age, sex, sample age	inverse rank normal	normalized SD
proteins	11242_33_11242_33_TGM1_TGM1	combined	European	35430	NA	1.8e-09	0.001	10000	3	45.2955505261806	Ferkingstad	10.1038/s41588-021-00978-w	EDTA plasma using SomaScan¬Æ by SomaLogic (version 4; 4,907 aptamers)	age, sex, sample age	inverse rank normal	normalized SD
proteins	11243_90_11243_90_ADGRF1_GPR110	combined	European	35365	NA	1.8e-09	0.001	10000	6	102.74474650799	Ferkingstad	10.1038/s41588-021-00978-w	EDTA plasma using SomaScan¬Æ by SomaLogic (version 4; 4,907 aptamers)	age, sex, sample age	inverse rank normal	normalized SD
proteins	11247_20_11247_20_NAGS_NAGS	combined	European	35432	NA	1.8e-09	0.001	10000	4	90.1918047522809	Ferkingstad	10.1038/s41588-021-00978-w	EDTA plasma using SomaScan¬Æ by SomaLogic (version 4; 4,907 aptamers)	age, sex, sample age	inverse rank normal	normalized SD
proteins	11248_43_11248_43_UROS_HEM4	combined	European	35366	NA	1.8e-09	0.001	10000	6	134.567523636287	Ferkingstad	10.1038/s41588-021-00978-w	EDTA plasma using SomaScan¬Æ by SomaLogic (version 4; 4,907 aptamers)	age, sex, sample age	inverse rank normal	normalized SD
proteins	11252_30_11252_30_LRCH4_LRCH4	combined	European	35432	NA	1.8e-09	0.001	10000	4	98.4924167775264	Ferkingstad	10.1038/s41588-021-00978-w	EDTA plasma using SomaScan¬Æ by SomaLogic (version 4; 4,907 aptamers)	age, sex, sample age	inverse rank normal	normalized SD
proteins	11254_13_11254_13_PAPLN_PPN	combined	European	35432	NA	1.8e-09	0.001	10000	5	63.7738446006233	Ferkingstad	10.1038/s41588-021-00978-w	EDTA plasma using SomaScan¬Æ by SomaLogic (version 4; 4,907 aptamers)	age, sex, sample age	inverse rank normal	normalized SD
proteins	11257_1_11257_1_QDPR_DHPR	combined	European	35352	NA	1.8e-09	0.001	10000	6	501.440548608666	Ferkingstad	10.1038/s41588-021-00978-w	EDTA plasma using SomaScan¬Æ by SomaLogic (version 4; 4,907 aptamers)	age, sex, sample age	inverse rank normal	normalized SD
proteins	11258_41_11258_41_MADCAM1_MAdCAM_1	combined	European	35356	NA	1.8e-09	0.001	10000	4	40.3823265138524	Ferkingstad	10.1038/s41588-021-00978-w	EDTA plasma using SomaScan¬Æ by SomaLogic (version 4; 4,907 aptamers)	age, sex, sample age	inverse rank normal	normalized SD
proteins	11260_47_11260_47_SUN5_SPA4L	combined	European	35361	NA	1.8e-09	0.001	10000	10	65.955639670689	Ferkingstad	10.1038/s41588-021-00978-w	EDTA plasma using SomaScan¬Æ by SomaLogic (version 4; 4,907 aptamers)	age, sex, sample age	inverse rank normal	normalized SD
proteins	11262_39_11262_39_TRABD_TRABD	combined	European	35430	NA	1.8e-09	0.001	10000	6	50.3887791156631	Ferkingstad	10.1038/s41588-021-00978-w	EDTA plasma using SomaScan¬Æ by SomaLogic (version 4; 4,907 aptamers)	age, sex, sample age	inverse rank normal	normalized SD
proteins	11263_57_11263_57_CASQ1_CASQ1	combined	European	35436	NA	1.8e-09	0.001	10000	7	49.9245097127232	Ferkingstad	10.1038/s41588-021-00978-w	EDTA plasma using SomaScan¬Æ by SomaLogic (version 4; 4,907 aptamers)	age, sex, sample age	inverse rank normal	normalized SD
proteins	11264_33_11264_33_XDH_XDH	combined	European	35343	NA	1.8e-09	0.001	10000	5	51.3909263344101	Ferkingstad	10.1038/s41588-021-00978-w	EDTA plasma using SomaScan¬Æ by SomaLogic (version 4; 4,907 aptamers)	age, sex, sample age	inverse rank normal	normalized SD
proteins	11265_8_11265_8_ALDH1A1_Retinal_dehydrogenase_1	combined	European	35363	NA	1.8e-09	0.001	10000	3	66.716551191237	Ferkingstad	10.1038/s41588-021-00978-w	EDTA plasma using SomaScan¬Æ by SomaLogic (version 4; 4,907 aptamers)	age, sex, sample age	inverse rank normal	normalized SD
proteins	11266_8_11266_8_SELPLG_SELPL	combined	European	35434	NA	1.8e-09	0.001	10000	26	116.980453358022	Ferkingstad	10.1038/s41588-021-00978-w	EDTA plasma using SomaScan¬Æ by SomaLogic (version 4; 4,907 aptamers)	age, sex, sample age	inverse rank normal	normalized SD
proteins	11270_17_11270_17_CHCHD10_CHC10	combined	European	35431	NA	1.8e-09	0.001	10000	4	102.367253153425	Ferkingstad	10.1038/s41588-021-00978-w	EDTA plasma using SomaScan¬Æ by SomaLogic (version 4; 4,907 aptamers)	age, sex, sample age	inverse rank normal	normalized SD
proteins	11273_176_11273_176_GSTT2B_GSTT2	combined	European	35361	NA	1.8e-09	0.001	10000	4	303.650649179036	Ferkingstad	10.1038/s41588-021-00978-w	EDTA plasma using SomaScan¬Æ by SomaLogic (version 4; 4,907 aptamers)	age, sex, sample age	inverse rank normal	normalized SD
proteins	11275_94_11275_94_LRP1B_LRP1B	combined	European	35347	NA	1.8e-09	0.001	10000	4	355.0192459849	Ferkingstad	10.1038/s41588-021-00978-w	EDTA plasma using SomaScan¬Æ by SomaLogic (version 4; 4,907 aptamers)	age, sex, sample age	inverse rank normal	normalized SD
proteins	11277_23_11277_23_ATF6_ATF6A	combined	European	35436	NA	1.8e-09	0.001	10000	26	120.31555093555	Ferkingstad	10.1038/s41588-021-00978-w	EDTA plasma using SomaScan¬Æ by SomaLogic (version 4; 4,907 aptamers)	age, sex, sample age	inverse rank normal	normalized SD
proteins	11278_4_11278_4_COL11A2_COL11A2	combined	European	35432	NA	1.8e-09	0.001	10000	14	109.59377231114	Ferkingstad	10.1038/s41588-021-00978-w	EDTA plasma using SomaScan¬Æ by SomaLogic (version 4; 4,907 aptamers)	age, sex, sample age	inverse rank normal	normalized SD
proteins	11279_42_11279_42_GABBR1_GABR1	combined	European	35323	NA	1.8e-09	0.001	10000	1	29.8341084099584	Ferkingstad	10.1038/s41588-021-00978-w	EDTA plasma using SomaScan¬Æ by SomaLogic (version 4; 4,907 aptamers)	age, sex, sample age	inverse rank normal	normalized SD
proteins	11280_6_11280_6_GAD1_DCE1	combined	European	35431	NA	1.8e-09	0.001	10000	3	79.330920257815	Ferkingstad	10.1038/s41588-021-00978-w	EDTA plasma using SomaScan¬Æ by SomaLogic (version 4; 4,907 aptamers)	age, sex, sample age	inverse rank normal	normalized SD
proteins	11281_6_11281_6_GRB7_GRB7	combined	European	35432	NA	1.8e-09	0.001	10000	9	179.461737476798	Ferkingstad	10.1038/s41588-021-00978-w	EDTA plasma using SomaScan¬Æ by SomaLogic (version 4; 4,907 aptamers)	age, sex, sample age	inverse rank normal	normalized SD
proteins	11283_13_11283_13_DCAF5_DCAF5	combined	European	35432	NA	1.8e-09	0.001	10000	6	120.66391044582	Ferkingstad	10.1038/s41588-021-00978-w	EDTA plasma using SomaScan¬Æ by SomaLogic (version 4; 4,907 aptamers)	age, sex, sample age	inverse rank normal	normalized SD
proteins	11284_24_11284_24_LAIR1_LAIR1	combined	European	35329	NA	1.8e-09	0.001	10000	2	62.5201442584958	Ferkingstad	10.1038/s41588-021-00978-w	EDTA plasma using SomaScan¬Æ by SomaLogic (version 4; 4,907 aptamers)	age, sex, sample age	inverse rank normal	normalized SD
proteins	11286_78_11286_78_VIMP_SELS	combined	European	35432	NA	1.8e-09	0.001	10000	8	98.6897177498345	Ferkingstad	10.1038/s41588-021-00978-w	EDTA plasma using SomaScan¬Æ by SomaLogic (version 4; 4,907 aptamers)	age, sex, sample age	inverse rank normal	normalized SD
proteins	11287_14_11287_14_CYB5A_Cytochrome_b5	combined	European	35370	NA	1.8e-09	0.001	10000	5	47.0807068872371	Ferkingstad	10.1038/s41588-021-00978-w	EDTA plasma using SomaScan¬Æ by SomaLogic (version 4; 4,907 aptamers)	age, sex, sample age	inverse rank normal	normalized SD
proteins	11288_26_11288_26_NT5C2_5NTC	combined	European	35361	NA	1.8e-09	0.001	10000	6	74.0981225804606	Ferkingstad	10.1038/s41588-021-00978-w	EDTA plasma using SomaScan¬Æ by SomaLogic (version 4; 4,907 aptamers)	age, sex, sample age	inverse rank normal	normalized SD
proteins	11289_31_11289_31_CSNK1D_KC1D	combined	European	35330	NA	1.8e-09	0.001	10000	2	40.9682951831072	Ferkingstad	10.1038/s41588-021-00978-w	EDTA plasma using SomaScan¬Æ by SomaLogic (version 4; 4,907 aptamers)	age, sex, sample age	inverse rank normal	normalized SD
proteins	11292_13_11292_13_SCARA3_SCAR3	combined	European	35432	NA	1.8e-09	0.001	10000	8	184.148290238464	Ferkingstad	10.1038/s41588-021-00978-w	EDTA plasma using SomaScan¬Æ by SomaLogic (version 4; 4,907 aptamers)	age, sex, sample age	inverse rank normal	normalized SD
proteins	11293_14_11293_14_LRRN1_LRRN1	combined	European	35362	NA	1.8e-09	0.001	10000	15	465.326559501829	Ferkingstad	10.1038/s41588-021-00978-w	EDTA plasma using SomaScan¬Æ by SomaLogic (version 4; 4,907 aptamers)	age, sex, sample age	inverse rank normal	normalized SD
proteins	11297_54_11297_54_NOTCH2_NOTC2	combined	European	35430	NA	1.8e-09	0.001	10000	1	33.9420115162781	Ferkingstad	10.1038/s41588-021-00978-w	EDTA plasma using SomaScan¬Æ by SomaLogic (version 4; 4,907 aptamers)	age, sex, sample age	inverse rank normal	normalized SD
proteins	11300_32_11300_32_SORT1_SORT	combined	European	35432	NA	1.8e-09	0.001	10000	5	70.4638731801691	Ferkingstad	10.1038/s41588-021-00978-w	EDTA plasma using SomaScan¬Æ by SomaLogic (version 4; 4,907 aptamers)	age, sex, sample age	inverse rank normal	normalized SD
proteins	11302_237_11302_237_TNR_TENR	combined	European	35432	NA	1.8e-09	0.001	10000	11	119.861882315153	Ferkingstad	10.1038/s41588-021-00978-w	EDTA plasma using SomaScan¬Æ by SomaLogic (version 4; 4,907 aptamers)	age, sex, sample age	inverse rank normal	normalized SD
proteins	11303_7_11303_7_SAMHD1_SAMH1	combined	European	35432	NA	1.8e-09	0.001	10000	5	122.753705246426	Ferkingstad	10.1038/s41588-021-00978-w	EDTA plasma using SomaScan¬Æ by SomaLogic (version 4; 4,907 aptamers)	age, sex, sample age	inverse rank normal	normalized SD
proteins	11307_33_11307_33_WWP1_WWP1	combined	European	35365	NA	1.8e-09	0.001	10000	5	57.2469011293965	Ferkingstad	10.1038/s41588-021-00978-w	EDTA plasma using SomaScan¬Æ by SomaLogic (version 4; 4,907 aptamers)	age, sex, sample age	inverse rank normal	normalized SD
proteins	11308_8_11308_8_CREB3L4_CR3L4	combined	European	35436	NA	1.8e-09	0.001	10000	17	307.189835184426	Ferkingstad	10.1038/s41588-021-00978-w	EDTA plasma using SomaScan¬Æ by SomaLogic (version 4; 4,907 aptamers)	age, sex, sample age	inverse rank normal	normalized SD
proteins	11311_79_11311_79_RAG1_RAG_1	combined	European	35432	NA	1.8e-09	0.001	10000	4	221.062231485494	Ferkingstad	10.1038/s41588-021-00978-w	EDTA plasma using SomaScan¬Æ by SomaLogic (version 4; 4,907 aptamers)	age, sex, sample age	inverse rank normal	normalized SD
proteins	11312_40_11312_40_PMS2_PMS2	combined	European	35432	NA	1.8e-09	0.001	10000	3	142.494706183329	Ferkingstad	10.1038/s41588-021-00978-w	EDTA plasma using SomaScan¬Æ by SomaLogic (version 4; 4,907 aptamers)	age, sex, sample age	inverse rank normal	normalized SD
proteins	11313_100_11313_100_PCBD1_PHS	combined	European	35430	NA	1.8e-09	0.001	10000	9	64.4868055399887	Ferkingstad	10.1038/s41588-021-00978-w	EDTA plasma using SomaScan¬Æ by SomaLogic (version 4; 4,907 aptamers)	age, sex, sample age	inverse rank normal	normalized SD
proteins	11315_148_11315_148_PPM1D_PPM1D	combined	European	35432	NA	1.8e-09	0.001	10000	6	63.9129705811153	Ferkingstad	10.1038/s41588-021-00978-w	EDTA plasma using SomaScan¬Æ by SomaLogic (version 4; 4,907 aptamers)	age, sex, sample age	inverse rank normal	normalized SD
proteins	11319_106_11319_106_MRE11A_MRE11	combined	European	35352	NA	1.8e-09	0.001	10000	3	65.8314075956451	Ferkingstad	10.1038/s41588-021-00978-w	EDTA plasma using SomaScan¬Æ by SomaLogic (version 4; 4,907 aptamers)	age, sex, sample age	inverse rank normal	normalized SD
proteins	11320_29_11320_29_CHFR_CHFR	combined	European	35432	NA	1.8e-09	0.001	10000	5	64.5220186803165	Ferkingstad	10.1038/s41588-021-00978-w	EDTA plasma using SomaScan¬Æ by SomaLogic (version 4; 4,907 aptamers)	age, sex, sample age	inverse rank normal	normalized SD
proteins	11324_3_11324_3_PXDNL_PXDNL	combined	European	35329	NA	1.8e-09	0.001	10000	1	57.0972177707013	Ferkingstad	10.1038/s41588-021-00978-w	EDTA plasma using SomaScan¬Æ by SomaLogic (version 4; 4,907 aptamers)	age, sex, sample age	inverse rank normal	normalized SD
proteins	11325_8_11325_8_BTG2_BTG2	combined	European	35432	NA	1.8e-09	0.001	10000	8	210.049595406052	Ferkingstad	10.1038/s41588-021-00978-w	EDTA plasma using SomaScan¬Æ by SomaLogic (version 4; 4,907 aptamers)	age, sex, sample age	inverse rank normal	normalized SD
proteins	11327_56_11327_56_CLK2_CLK2	combined	European	35432	NA	1.8e-09	0.001	10000	12	222.721154976546	Ferkingstad	10.1038/s41588-021-00978-w	EDTA plasma using SomaScan¬Æ by SomaLogic (version 4; 4,907 aptamers)	age, sex, sample age	inverse rank normal	normalized SD
proteins	11328_9_11328_9_USB1_USB1	combined	European	35430	NA	1.8e-09	0.001	10000	2	40.0578865576677	Ferkingstad	10.1038/s41588-021-00978-w	EDTA plasma using SomaScan¬Æ by SomaLogic (version 4; 4,907 aptamers)	age, sex, sample age	inverse rank normal	normalized SD
proteins	11330_15_11330_15_CSNK2B_CSK2B	combined	European	35418	NA	1.8e-09	0.001	10000	4	82.7107173626324	Ferkingstad	10.1038/s41588-021-00978-w	EDTA plasma using SomaScan¬Æ by SomaLogic (version 4; 4,907 aptamers)	age, sex, sample age	inverse rank normal	normalized SD
proteins	11333_82_11333_82_ARHGAP25_RHG25	combined	European	35356	NA	1.8e-09	0.001	10000	3	143.07262980718	Ferkingstad	10.1038/s41588-021-00978-w	EDTA plasma using SomaScan¬Æ by SomaLogic (version 4; 4,907 aptamers)	age, sex, sample age	inverse rank normal	normalized SD
proteins	11334_7_11334_7_LILRB3_LIRB3	combined	European	35329	NA	1.8e-09	0.001	10000	1	78.4019783569286	Ferkingstad	10.1038/s41588-021-00978-w	EDTA plasma using SomaScan¬Æ by SomaLogic (version 4; 4,907 aptamers)	age, sex, sample age	inverse rank normal	normalized SD
proteins	11336_9_11336_9_FANCF_FANCF	combined	European	35431	NA	1.8e-09	0.001	10000	5	42.9495042074987	Ferkingstad	10.1038/s41588-021-00978-w	EDTA plasma using SomaScan¬Æ by SomaLogic (version 4; 4,907 aptamers)	age, sex, sample age	inverse rank normal	normalized SD
proteins	11338_49_11338_49_BLK_BLK	combined	European	35430	NA	1.8e-09	0.001	10000	2	58.1239769994592	Ferkingstad	10.1038/s41588-021-00978-w	EDTA plasma using SomaScan¬Æ by SomaLogic (version 4; 4,907 aptamers)	age, sex, sample age	inverse rank normal	normalized SD
proteins	11342_59_11342_59_PLXDC2_PXDC2	combined	European	35347	NA	1.8e-09	0.001	10000	1	42.1635285539903	Ferkingstad	10.1038/s41588-021-00978-w	EDTA plasma using SomaScan¬Æ by SomaLogic (version 4; 4,907 aptamers)	age, sex, sample age	inverse rank normal	normalized SD
proteins	11347_9_11347_9_TALDO1_Transaldolase	combined	European	35366	NA	1.8e-09	0.001	10000	6	60.6195176688582	Ferkingstad	10.1038/s41588-021-00978-w	EDTA plasma using SomaScan¬Æ by SomaLogic (version 4; 4,907 aptamers)	age, sex, sample age	inverse rank normal	normalized SD
proteins	11348_132_11348_132_P4HA2_P4HA2	combined	European	35370	NA	1.8e-09	0.001	10000	5	38.8512765205687	Ferkingstad	10.1038/s41588-021-00978-w	EDTA plasma using SomaScan¬Æ by SomaLogic (version 4; 4,907 aptamers)	age, sex, sample age	inverse rank normal	normalized SD
proteins	11350_30_11350_30_STUB1_CHIP	combined	European	35347	NA	1.8e-09	0.001	10000	3	50.0295243880543	Ferkingstad	10.1038/s41588-021-00978-w	EDTA plasma using SomaScan¬Æ by SomaLogic (version 4; 4,907 aptamers)	age, sex, sample age	inverse rank normal	normalized SD
proteins	11351_233_11351_233_NHEJ1_NHEJ1	combined	European	35363	NA	1.8e-09	0.001	10000	4	84.3690241904627	Ferkingstad	10.1038/s41588-021-00978-w	EDTA plasma using SomaScan¬Æ by SomaLogic (version 4; 4,907 aptamers)	age, sex, sample age	inverse rank normal	normalized SD
proteins	11352_42_11352_42_TTN_TITIN	combined	European	35430	NA	1.8e-09	0.001	10000	2	35.6236029497838	Ferkingstad	10.1038/s41588-021-00978-w	EDTA plasma using SomaScan¬Æ by SomaLogic (version 4; 4,907 aptamers)	age, sex, sample age	inverse rank normal	normalized SD
proteins	11354_21_11354_21_PLCB1_Phospholipase_C_beta_1	combined	European	35348	NA	1.8e-09	0.001	10000	3	47.8622789429838	Ferkingstad	10.1038/s41588-021-00978-w	EDTA plasma using SomaScan¬Æ by SomaLogic (version 4; 4,907 aptamers)	age, sex, sample age	inverse rank normal	normalized SD
proteins	11355_10_11355_10_EIF5A2_IF5A2	combined	European	35365	NA	1.8e-09	0.001	10000	3	39.2803974906948	Ferkingstad	10.1038/s41588-021-00978-w	EDTA plasma using SomaScan¬Æ by SomaLogic (version 4; 4,907 aptamers)	age, sex, sample age	inverse rank normal	normalized SD
proteins	11356_19_11356_19_DGCR14_DGC14	combined	European	35337	NA	1.8e-09	0.001	10000	2	68.3712959196503	Ferkingstad	10.1038/s41588-021-00978-w	EDTA plasma using SomaScan¬Æ by SomaLogic (version 4; 4,907 aptamers)	age, sex, sample age	inverse rank normal	normalized SD
proteins	11358_15_11358_15_GRB10_GRB10	combined	European	35356	NA	1.8e-09	0.001	10000	5	86.8928626664552	Ferkingstad	10.1038/s41588-021-00978-w	EDTA plasma using SomaScan¬Æ by SomaLogic (version 4; 4,907 aptamers)	age, sex, sample age	inverse rank normal	normalized SD
proteins	11360_39_11360_39_RRM1_RRM1	combined	European	35380	NA	1.8e-09	0.001	10000	30	179.799495238033	Ferkingstad	10.1038/s41588-021-00978-w	EDTA plasma using SomaScan¬Æ by SomaLogic (version 4; 4,907 aptamers)	age, sex, sample age	inverse rank normal	normalized SD
proteins	11361_73_11361_73_TYMP_TP	combined	European	35354	NA	1.8e-09	0.001	10000	2	84.2815490046828	Ferkingstad	10.1038/s41588-021-00978-w	EDTA plasma using SomaScan¬Æ by SomaLogic (version 4; 4,907 aptamers)	age, sex, sample age	inverse rank normal	normalized SD
proteins	11363_58_11363_58_AQP4_AQP4	combined	European	35432	NA	1.8e-09	0.001	10000	4	86.2616111685693	Ferkingstad	10.1038/s41588-021-00978-w	EDTA plasma using SomaScan¬Æ by SomaLogic (version 4; 4,907 aptamers)	age, sex, sample age	inverse rank normal	normalized SD
proteins	11364_18_11364_18_MFN1_MFN1	combined	European	35330	NA	1.8e-09	0.001	10000	1	62.2956400083601	Ferkingstad	10.1038/s41588-021-00978-w	EDTA plasma using SomaScan¬Æ by SomaLogic (version 4; 4,907 aptamers)	age, sex, sample age	inverse rank normal	normalized SD
proteins	11365_17_11365_17_TENM4_TEN4	combined	European	35330	NA	1.8e-09	0.001	10000	1	33.0753297024867	Ferkingstad	10.1038/s41588-021-00978-w	EDTA plasma using SomaScan¬Æ by SomaLogic (version 4; 4,907 aptamers)	age, sex, sample age	inverse rank normal	normalized SD
proteins	11368_32_11368_32_AK2_KAD2	combined	European	35347	NA	1.8e-09	0.001	10000	1	39.491833651063	Ferkingstad	10.1038/s41588-021-00978-w	EDTA plasma using SomaScan¬Æ by SomaLogic (version 4; 4,907 aptamers)	age, sex, sample age	inverse rank normal	normalized SD
proteins	11369_23_11369_23_ADH5_ADHX	combined	European	35344	NA	1.8e-09	0.001	10000	8	96.8035199902633	Ferkingstad	10.1038/s41588-021-00978-w	EDTA plasma using SomaScan¬Æ by SomaLogic (version 4; 4,907 aptamers)	age, sex, sample age	inverse rank normal	normalized SD
proteins	11370_20_11370_20_INPP5E_INP5E	combined	European	35356	NA	1.8e-09	0.001	10000	5	43.2887127410132	Ferkingstad	10.1038/s41588-021-00978-w	EDTA plasma using SomaScan¬Æ by SomaLogic (version 4; 4,907 aptamers)	age, sex, sample age	inverse rank normal	normalized SD
proteins	11371_1_11371_1_GPR101_GP101	combined	European	35330	NA	1.8e-09	0.001	10000	1	116.902748700425	Ferkingstad	10.1038/s41588-021-00978-w	EDTA plasma using SomaScan¬Æ by SomaLogic (version 4; 4,907 aptamers)	age, sex, sample age	inverse rank normal	normalized SD
proteins	11372_2_11372_2_ZNF18_ZNF18	combined	European	35432	NA	1.8e-09	0.001	10000	7	159.373990973774	Ferkingstad	10.1038/s41588-021-00978-w	EDTA plasma using SomaScan¬Æ by SomaLogic (version 4; 4,907 aptamers)	age, sex, sample age	inverse rank normal	normalized SD
proteins	11375_49_11375_49_FOXL2_FOXL2	combined	European	35430	NA	1.8e-09	0.001	10000	2	52.8331864125776	Ferkingstad	10.1038/s41588-021-00978-w	EDTA plasma using SomaScan¬Æ by SomaLogic (version 4; 4,907 aptamers)	age, sex, sample age	inverse rank normal	normalized SD
proteins	11377_19_11377_19_ADH7_ADH7	combined	European	35430	NA	1.8e-09	0.001	10000	8	147.095850825057	Ferkingstad	10.1038/s41588-021-00978-w	EDTA plasma using SomaScan¬Æ by SomaLogic (version 4; 4,907 aptamers)	age, sex, sample age	inverse rank normal	normalized SD
proteins	11378_37_11378_37_SYK_KSYK	combined	European	35348	NA	1.8e-09	0.001	10000	3	63.4563964023758	Ferkingstad	10.1038/s41588-021-00978-w	EDTA plasma using SomaScan¬Æ by SomaLogic (version 4; 4,907 aptamers)	age, sex, sample age	inverse rank normal	normalized SD
proteins	11380_84_11380_84_RBM24_RBM24	combined	European	35432	NA	1.8e-09	0.001	10000	8	174.877408579765	Ferkingstad	10.1038/s41588-021-00978-w	EDTA plasma using SomaScan¬Æ by SomaLogic (version 4; 4,907 aptamers)	age, sex, sample age	inverse rank normal	normalized SD
proteins	11382_5_11382_5_BLVRA_BIEA	combined	European	35341	NA	1.8e-09	0.001	10000	1	30.5611513252906	Ferkingstad	10.1038/s41588-021-00978-w	EDTA plasma using SomaScan¬Æ by SomaLogic (version 4; 4,907 aptamers)	age, sex, sample age	inverse rank normal	normalized SD
proteins	11383_41_11383_41_KRT7_Keratin_7	combined	European	35432	NA	1.8e-09	0.001	10000	12	192.95789792705	Ferkingstad	10.1038/s41588-021-00978-w	EDTA plasma using SomaScan¬Æ by SomaLogic (version 4; 4,907 aptamers)	age, sex, sample age	inverse rank normal	normalized SD
proteins	11387_3_11387_3_ATF6B_ATF6B	combined	European	35432	NA	1.8e-09	0.001	10000	18	110.139267194292	Ferkingstad	10.1038/s41588-021-00978-w	EDTA plasma using SomaScan¬Æ by SomaLogic (version 4; 4,907 aptamers)	age, sex, sample age	inverse rank normal	normalized SD
proteins	11388_75_11388_75_WFDC2_HE4	combined	European	35368	NA	1.8e-09	0.001	10000	4	44.8629494199352	Ferkingstad	10.1038/s41588-021-00978-w	EDTA plasma using SomaScan¬Æ by SomaLogic (version 4; 4,907 aptamers)	age, sex, sample age	inverse rank normal	normalized SD
proteins	11390_24_11390_24_CA8_Carbonic_Anhydrase_VIII	combined	European	35358	NA	1.8e-09	0.001	10000	9	405.999675300223	Ferkingstad	10.1038/s41588-021-00978-w	EDTA plasma using SomaScan¬Æ by SomaLogic (version 4; 4,907 aptamers)	age, sex, sample age	inverse rank normal	normalized SD
proteins	11391_69_11391_69_MVK_MVK	combined	European	35358	NA	1.8e-09	0.001	10000	7	231.217883499562	Ferkingstad	10.1038/s41588-021-00978-w	EDTA plasma using SomaScan¬Æ by SomaLogic (version 4; 4,907 aptamers)	age, sex, sample age	inverse rank normal	normalized SD
proteins	11395_5_11395_5_PTK2B_FAK2	combined	European	35348	NA	1.8e-09	0.001	10000	2	37.7197297229317	Ferkingstad	10.1038/s41588-021-00978-w	EDTA plasma using SomaScan¬Æ by SomaLogic (version 4; 4,907 aptamers)	age, sex, sample age	inverse rank normal	normalized SD
proteins	11396_39_11396_39_DNAI1_DNAI1	combined	European	35432	NA	1.8e-09	0.001	10000	6	125.217163960485	Ferkingstad	10.1038/s41588-021-00978-w	EDTA plasma using SomaScan¬Æ by SomaLogic (version 4; 4,907 aptamers)	age, sex, sample age	inverse rank normal	normalized SD
proteins	11401_181_11401_181_RNF146_RN146	combined	European	35432	NA	1.8e-09	0.001	10000	8	65.5081646527331	Ferkingstad	10.1038/s41588-021-00978-w	EDTA plasma using SomaScan¬Æ by SomaLogic (version 4; 4,907 aptamers)	age, sex, sample age	inverse rank normal	normalized SD
proteins	11402_17_11402_17_KMT2C_KMT2C	combined	European	35431	NA	1.8e-09	0.001	10000	5	120.645008493379	Ferkingstad	10.1038/s41588-021-00978-w	EDTA plasma using SomaScan¬Æ by SomaLogic (version 4; 4,907 aptamers)	age, sex, sample age	inverse rank normal	normalized SD
proteins	11405_150_11405_150_CARD9_CARD9	combined	European	35432	NA	1.8e-09	0.001	10000	4	138.987912158226	Ferkingstad	10.1038/s41588-021-00978-w	EDTA plasma using SomaScan¬Æ by SomaLogic (version 4; 4,907 aptamers)	age, sex, sample age	inverse rank normal	normalized SD
proteins	11406_82_11406_82_ACAD8_ACAD8	combined	European	35430	NA	1.8e-09	0.001	10000	4	63.7119891391406	Ferkingstad	10.1038/s41588-021-00978-w	EDTA plasma using SomaScan¬Æ by SomaLogic (version 4; 4,907 aptamers)	age, sex, sample age	inverse rank normal	normalized SD
proteins	11407_57_11407_57_PLSCR3_PLS3	combined	European	35432	NA	1.8e-09	0.001	10000	4	71.8004511782387	Ferkingstad	10.1038/s41588-021-00978-w	EDTA plasma using SomaScan¬Æ by SomaLogic (version 4; 4,907 aptamers)	age, sex, sample age	inverse rank normal	normalized SD
proteins	11416_23_11416_23_FBXL4_FBXL4	combined	European	35427	NA	1.8e-09	0.001	10000	9	98.46303368684	Ferkingstad	10.1038/s41588-021-00978-w	EDTA plasma using SomaScan¬Æ by SomaLogic (version 4; 4,907 aptamers)	age, sex, sample age	inverse rank normal	normalized SD
proteins	11421_10_11421_10_EHD4_EHD4	combined	European	35360	NA	1.8e-09	0.001	10000	3	146.794439698407	Ferkingstad	10.1038/s41588-021-00978-w	EDTA plasma using SomaScan¬Æ by SomaLogic (version 4; 4,907 aptamers)	age, sex, sample age	inverse rank normal	normalized SD
proteins	11422_2_11422_2_DLX3_DLX3	combined	European	35334	NA	1.8e-09	0.001	10000	2	63.625360938435	Ferkingstad	10.1038/s41588-021-00978-w	EDTA plasma using SomaScan¬Æ by SomaLogic (version 4; 4,907 aptamers)	age, sex, sample age	inverse rank normal	normalized SD
proteins	11424_4_11424_4_FAH_FAAA	combined	European	35363	NA	1.8e-09	0.001	10000	9	572.678831742285	Ferkingstad	10.1038/s41588-021-00978-w	EDTA plasma using SomaScan¬Æ by SomaLogic (version 4; 4,907 aptamers)	age, sex, sample age	inverse rank normal	normalized SD
proteins	11425_31_11425_31_RUFY1_RUFY1	combined	European	35432	NA	1.8e-09	0.001	10000	7	63.9983685741906	Ferkingstad	10.1038/s41588-021-00978-w	EDTA plasma using SomaScan¬Æ by SomaLogic (version 4; 4,907 aptamers)	age, sex, sample age	inverse rank normal	normalized SD
proteins	11428_31_11428_31_PDLIM1_PDLI1	combined	European	35358	NA	1.8e-09	0.001	10000	2	46.9482323518813	Ferkingstad	10.1038/s41588-021-00978-w	EDTA plasma using SomaScan¬Æ by SomaLogic (version 4; 4,907 aptamers)	age, sex, sample age	inverse rank normal	normalized SD
proteins	11429_80_11429_80_HNRNPC_hnRNP_C1_C2	combined	European	35432	NA	1.8e-09	0.001	10000	6	158.280478733026	Ferkingstad	10.1038/s41588-021-00978-w	EDTA plasma using SomaScan¬Æ by SomaLogic (version 4; 4,907 aptamers)	age, sex, sample age	inverse rank normal	normalized SD
proteins	11430_49_11430_49_DTX1_DTX1	combined	European	35431	NA	1.8e-09	0.001	10000	13	109.927811936996	Ferkingstad	10.1038/s41588-021-00978-w	EDTA plasma using SomaScan¬Æ by SomaLogic (version 4; 4,907 aptamers)	age, sex, sample age	inverse rank normal	normalized SD
proteins	11431_235_11431_235_RECQL_RECQ1	combined	European	35415	NA	1.8e-09	0.001	10000	11	531.541454492808	Ferkingstad	10.1038/s41588-021-00978-w	EDTA plasma using SomaScan¬Æ by SomaLogic (version 4; 4,907 aptamers)	age, sex, sample age	inverse rank normal	normalized SD
proteins	11432_11_11432_11_PQBP1_PQBP1	combined	European	35432	NA	1.8e-09	0.001	10000	4	68.7970944776517	Ferkingstad	10.1038/s41588-021-00978-w	EDTA plasma using SomaScan¬Æ by SomaLogic (version 4; 4,907 aptamers)	age, sex, sample age	inverse rank normal	normalized SD
proteins	11433_11_11433_11_TCTN2_TECT2	combined	European	35362	NA	1.8e-09	0.001	10000	3	294.01583427659	Ferkingstad	10.1038/s41588-021-00978-w	EDTA plasma using SomaScan¬Æ by SomaLogic (version 4; 4,907 aptamers)	age, sex, sample age	inverse rank normal	normalized SD
proteins	11436_6_11436_6_INA_AINX	combined	European	35323	NA	1.8e-09	0.001	10000	1	31.5416315548801	Ferkingstad	10.1038/s41588-021-00978-w	EDTA plasma using SomaScan¬Æ by SomaLogic (version 4; 4,907 aptamers)	age, sex, sample age	inverse rank normal	normalized SD
proteins	11438_6_11438_6_DNAJB2_DNJB2	combined	European	35347	NA	1.8e-09	0.001	10000	1	44.8552142155039	Ferkingstad	10.1038/s41588-021-00978-w	EDTA plasma using SomaScan¬Æ by SomaLogic (version 4; 4,907 aptamers)	age, sex, sample age	inverse rank normal	normalized SD
proteins	11439_88_11439_88_RHPN2_RHPN2	combined	European	35432	NA	1.8e-09	0.001	10000	8	138.202417315273	Ferkingstad	10.1038/s41588-021-00978-w	EDTA plasma using SomaScan¬Æ by SomaLogic (version 4; 4,907 aptamers)	age, sex, sample age	inverse rank normal	normalized SD
proteins	11440_58_11440_58_SOCS3_SOCS_3	combined	European	35364	NA	1.8e-09	0.001	10000	10	312.777830622087	Ferkingstad	10.1038/s41588-021-00978-w	EDTA plasma using SomaScan¬Æ by SomaLogic (version 4; 4,907 aptamers)	age, sex, sample age	inverse rank normal	normalized SD
proteins	11441_11_11441_11_PYGL_PYGL	combined	European	35379	NA	1.8e-09	0.001	10000	8	76.0571592961818	Ferkingstad	10.1038/s41588-021-00978-w	EDTA plasma using SomaScan¬Æ by SomaLogic (version 4; 4,907 aptamers)	age, sex, sample age	inverse rank normal	normalized SD
proteins	11442_1_11442_1_DNER_DNER	combined	European	35431	NA	1.8e-09	0.001	10000	2	58.58409907927	Ferkingstad	10.1038/s41588-021-00978-w	EDTA plasma using SomaScan¬Æ by SomaLogic (version 4; 4,907 aptamers)	age, sex, sample age	inverse rank normal	normalized SD
proteins	11444_49_11444_49_POLR3F_RPC6	combined	European	35430	NA	1.8e-09	0.001	10000	3	42.9127101185926	Ferkingstad	10.1038/s41588-021-00978-w	EDTA plasma using SomaScan¬Æ by SomaLogic (version 4; 4,907 aptamers)	age, sex, sample age	inverse rank normal	normalized SD
proteins	11448_34_11448_34_GALK1_GALK1	combined	European	35363	NA	1.8e-09	0.001	10000	3	229.076962142221	Ferkingstad	10.1038/s41588-021-00978-w	EDTA plasma using SomaScan¬Æ by SomaLogic (version 4; 4,907 aptamers)	age, sex, sample age	inverse rank normal	normalized SD
proteins	11449_22_11449_22_CAPZA1_CAZA1	combined	European	35355	NA	1.8e-09	0.001	10000	1	30.4557428418932	Ferkingstad	10.1038/s41588-021-00978-w	EDTA plasma using SomaScan¬Æ by SomaLogic (version 4; 4,907 aptamers)	age, sex, sample age	inverse rank normal	normalized SD
proteins	11454_87_11454_87_EIF3G_EIF3G	combined	European	35375	NA	1.8e-09	0.001	10000	5	66.538523218391	Ferkingstad	10.1038/s41588-021-00978-w	EDTA plasma using SomaScan¬Æ by SomaLogic (version 4; 4,907 aptamers)	age, sex, sample age	inverse rank normal	normalized SD
proteins	11456_2_11456_2_MAGEB10_MAGBA	combined	European	35432	NA	1.8e-09	0.001	10000	5	145.21748617882	Ferkingstad	10.1038/s41588-021-00978-w	EDTA plasma using SomaScan¬Æ by SomaLogic (version 4; 4,907 aptamers)	age, sex, sample age	inverse rank normal	normalized SD
proteins	11457_53_11457_53_GALE_GALE	combined	European	35427	NA	1.8e-09	0.001	10000	9	89.0746820784429	Ferkingstad	10.1038/s41588-021-00978-w	EDTA plasma using SomaScan¬Æ by SomaLogic (version 4; 4,907 aptamers)	age, sex, sample age	inverse rank normal	normalized SD
proteins	11458_30_11458_30_PCBP1_PCBP1	combined	European	35347	NA	1.8e-09	0.001	10000	1	38.5462094895107	Ferkingstad	10.1038/s41588-021-00978-w	EDTA plasma using SomaScan¬Æ by SomaLogic (version 4; 4,907 aptamers)	age, sex, sample age	inverse rank normal	normalized SD
proteins	11459_81_11459_81_ELL_ELL	combined	European	35432	NA	1.8e-09	0.001	10000	8	156.311497032529	Ferkingstad	10.1038/s41588-021-00978-w	EDTA plasma using SomaScan¬Æ by SomaLogic (version 4; 4,907 aptamers)	age, sex, sample age	inverse rank normal	normalized SD
proteins	11462_8_11462_8_RBFOX2_RBM9	combined	European	35430	NA	1.8e-09	0.001	10000	2	37.0758268086881	Ferkingstad	10.1038/s41588-021-00978-w	EDTA plasma using SomaScan¬Æ by SomaLogic (version 4; 4,907 aptamers)	age, sex, sample age	inverse rank normal	normalized SD
proteins	11464_9_11464_9_RELB_RELB	combined	European	35432	NA	1.8e-09	0.001	10000	8	225.841211796943	Ferkingstad	10.1038/s41588-021-00978-w	EDTA plasma using SomaScan¬Æ by SomaLogic (version 4; 4,907 aptamers)	age, sex, sample age	inverse rank normal	normalized SD
proteins	11465_4_11465_4_GPR135_GP135	combined	European	35432	NA	1.8e-09	0.001	10000	6	123.680172003009	Ferkingstad	10.1038/s41588-021-00978-w	EDTA plasma using SomaScan¬Æ by SomaLogic (version 4; 4,907 aptamers)	age, sex, sample age	inverse rank normal	normalized SD
proteins	11468_15_11468_15_RBM19_RBM19	combined	European	35430	NA	1.8e-09	0.001	10000	9	306.102205281024	Ferkingstad	10.1038/s41588-021-00978-w	EDTA plasma using SomaScan¬Æ by SomaLogic (version 4; 4,907 aptamers)	age, sex, sample age	inverse rank normal	normalized SD
proteins	11476_43_11476_43_VPS4A_VPS4A	combined	European	35347	NA	1.8e-09	0.001	10000	2	34.0039269234031	Ferkingstad	10.1038/s41588-021-00978-w	EDTA plasma using SomaScan¬Æ by SomaLogic (version 4; 4,907 aptamers)	age, sex, sample age	inverse rank normal	normalized SD
proteins	11480_1_11480_1_ALDH3A1_Aldehyde_dehydrogenase__class_3	combined	European	35430	NA	1.8e-09	0.001	10000	3	107.583353567973	Ferkingstad	10.1038/s41588-021-00978-w	EDTA plasma using SomaScan¬Æ by SomaLogic (version 4; 4,907 aptamers)	age, sex, sample age	inverse rank normal	normalized SD
proteins	11481_25_11481_25_HAVCR2_TIMD3	combined	European	35430	NA	1.8e-09	0.001	10000	3	40.6104867675874	Ferkingstad	10.1038/s41588-021-00978-w	EDTA plasma using SomaScan¬Æ by SomaLogic (version 4; 4,907 aptamers)	age, sex, sample age	inverse rank normal	normalized SD
proteins	11486_26_11486_26_ZNF174_ZN174	combined	European	35329	NA	1.8e-09	0.001	10000	2	59.6179132289221	Ferkingstad	10.1038/s41588-021-00978-w	EDTA plasma using SomaScan¬Æ by SomaLogic (version 4; 4,907 aptamers)	age, sex, sample age	inverse rank normal	normalized SD
proteins	11490_42_11490_42_UBL4A_UBL4A	combined	European	35347	NA	1.8e-09	0.001	10000	3	41.2338307207592	Ferkingstad	10.1038/s41588-021-00978-w	EDTA plasma using SomaScan¬Æ by SomaLogic (version 4; 4,907 aptamers)	age, sex, sample age	inverse rank normal	normalized SD
proteins	11493_169_11493_169_DYNLL2_DYL2	combined	European	35356	NA	1.8e-09	0.001	10000	1	41.7254729967795	Ferkingstad	10.1038/s41588-021-00978-w	EDTA plasma using SomaScan¬Æ by SomaLogic (version 4; 4,907 aptamers)	age, sex, sample age	inverse rank normal	normalized SD
proteins	11494_4_11494_4_ELL2_ELL2	combined	European	35360	NA	1.8e-09	0.001	10000	1	0.00119054785408378	Ferkingstad	10.1038/s41588-021-00978-w	EDTA plasma using SomaScan¬Æ by SomaLogic (version 4; 4,907 aptamers)	age, sex, sample age	inverse rank normal	normalized SD
proteins	11510_31_11510_31_APOL1_Apo_L1	combined	European	35374	NA	1.8e-09	0.001	10000	15	573.374652814074	Ferkingstad	10.1038/s41588-021-00978-w	EDTA plasma using SomaScan¬Æ by SomaLogic (version 4; 4,907 aptamers)	age, sex, sample age	inverse rank normal	normalized SD
proteins	11513_92_11513_92_CD38_CD38	combined	European	35432	NA	1.8e-09	0.001	10000	5	133.867233857142	Ferkingstad	10.1038/s41588-021-00978-w	EDTA plasma using SomaScan¬Æ by SomaLogic (version 4; 4,907 aptamers)	age, sex, sample age	inverse rank normal	normalized SD
proteins	11514_196_11514_196_CD59_CD59	combined	European	35357	NA	1.8e-09	0.001	10000	8	104.443094802727	Ferkingstad	10.1038/s41588-021-00978-w	EDTA plasma using SomaScan¬Æ by SomaLogic (version 4; 4,907 aptamers)	age, sex, sample age	inverse rank normal	normalized SD
proteins	11516_7_11516_7_FABP1_FABPL	combined	European	35432	NA	1.8e-09	0.001	10000	5	125.548133327974	Ferkingstad	10.1038/s41588-021-00978-w	EDTA plasma using SomaScan¬Æ by SomaLogic (version 4; 4,907 aptamers)	age, sex, sample age	inverse rank normal	normalized SD
proteins	11530_37_11530_37_HMBS_HEM3	combined	European	35371	NA	1.8e-09	0.001	10000	6	39.948380116676	Ferkingstad	10.1038/s41588-021-00978-w	EDTA plasma using SomaScan¬Æ by SomaLogic (version 4; 4,907 aptamers)	age, sex, sample age	inverse rank normal	normalized SD
proteins	11531_24_11531_24_C10orf54_GI24	combined	European	35436	NA	1.8e-09	0.001	10000	8	178.03238310283	Ferkingstad	10.1038/s41588-021-00978-w	EDTA plasma using SomaScan¬Æ by SomaLogic (version 4; 4,907 aptamers)	age, sex, sample age	inverse rank normal	normalized SD
proteins	11534_6_11534_6_LRIT3_LRIT3	combined	European	35355	NA	1.8e-09	0.001	10000	4	56.105931793239	Ferkingstad	10.1038/s41588-021-00978-w	EDTA plasma using SomaScan¬Æ by SomaLogic (version 4; 4,907 aptamers)	age, sex, sample age	inverse rank normal	normalized SD
proteins	11536_9_11536_9_MYSM1_MYSM1	combined	European	35351	NA	1.8e-09	0.001	10000	3	44.1193710128144	Ferkingstad	10.1038/s41588-021-00978-w	EDTA plasma using SomaScan¬Æ by SomaLogic (version 4; 4,907 aptamers)	age, sex, sample age	inverse rank normal	normalized SD
proteins	11537_12_11537_12_TFR2_TFR2	combined	European	35432	NA	1.8e-09	0.001	10000	8	80.2592051386296	Ferkingstad	10.1038/s41588-021-00978-w	EDTA plasma using SomaScan¬Æ by SomaLogic (version 4; 4,907 aptamers)	age, sex, sample age	inverse rank normal	normalized SD
proteins	11538_216_11538_216_MLYCD_DCMC	combined	European	35329	NA	1.8e-09	0.001	10000	1	30.7044275031778	Ferkingstad	10.1038/s41588-021-00978-w	EDTA plasma using SomaScan¬Æ by SomaLogic (version 4; 4,907 aptamers)	age, sex, sample age	inverse rank normal	normalized SD
proteins	11539_4_11539_4_ATP5J2_ATPK	combined	European	35432	NA	1.8e-09	0.001	10000	4	133.436069165296	Ferkingstad	10.1038/s41588-021-00978-w	EDTA plasma using SomaScan¬Æ by SomaLogic (version 4; 4,907 aptamers)	age, sex, sample age	inverse rank normal	normalized SD
proteins	11540_37_11540_37_FOXO3_FOXO3A	combined	European	35365	NA	1.8e-09	0.001	10000	5	59.6982855148955	Ferkingstad	10.1038/s41588-021-00978-w	EDTA plasma using SomaScan¬Æ by SomaLogic (version 4; 4,907 aptamers)	age, sex, sample age	inverse rank normal	normalized SD
proteins	11542_11_11542_11_TMEM230_TM230	combined	European	35432	NA	1.8e-09	0.001	10000	5	65.9309833162622	Ferkingstad	10.1038/s41588-021-00978-w	EDTA plasma using SomaScan¬Æ by SomaLogic (version 4; 4,907 aptamers)	age, sex, sample age	inverse rank normal	normalized SD
proteins	11543_84_11543_84_LIMA1_LIMA1	combined	European	35432	NA	1.8e-09	0.001	10000	5	101.111162292037	Ferkingstad	10.1038/s41588-021-00978-w	EDTA plasma using SomaScan¬Æ by SomaLogic (version 4; 4,907 aptamers)	age, sex, sample age	inverse rank normal	normalized SD
proteins	11544_39_11544_39_PHF3_PHF3	combined	European	35347	NA	1.8e-09	0.001	10000	1	31.9050757711026	Ferkingstad	10.1038/s41588-021-00978-w	EDTA plasma using SomaScan¬Æ by SomaLogic (version 4; 4,907 aptamers)	age, sex, sample age	inverse rank normal	normalized SD
proteins	11546_7_11546_7_CYGB_CYGB	combined	European	35363	NA	1.8e-09	0.001	10000	3	38.8911300988073	Ferkingstad	10.1038/s41588-021-00978-w	EDTA plasma using SomaScan¬Æ by SomaLogic (version 4; 4,907 aptamers)	age, sex, sample age	inverse rank normal	normalized SD
proteins	11547_84_11547_84_MUSK_MUSK	combined	European	35368	NA	1.8e-09	0.001	10000	7	70.1623655394942	Ferkingstad	10.1038/s41588-021-00978-w	EDTA plasma using SomaScan¬Æ by SomaLogic (version 4; 4,907 aptamers)	age, sex, sample age	inverse rank normal	normalized SD
proteins	11548_84_11548_84_CDC25A_MPIP1	combined	European	35430	NA	1.8e-09	0.001	10000	1	32.0050495348874	Ferkingstad	10.1038/s41588-021-00978-w	EDTA plasma using SomaScan¬Æ by SomaLogic (version 4; 4,907 aptamers)	age, sex, sample age	inverse rank normal	normalized SD
proteins	11549_6_11549_6_ISL1_ISL1	combined	European	35352	NA	1.8e-09	0.001	10000	3	62.4200407237651	Ferkingstad	10.1038/s41588-021-00978-w	EDTA plasma using SomaScan¬Æ by SomaLogic (version 4; 4,907 aptamers)	age, sex, sample age	inverse rank normal	normalized SD
proteins	11551_16_11551_16_HMG20B_HM20B	combined	European	35353	NA	1.8e-09	0.001	10000	3	43.6085144327085	Ferkingstad	10.1038/s41588-021-00978-w	EDTA plasma using SomaScan¬Æ by SomaLogic (version 4; 4,907 aptamers)	age, sex, sample age	inverse rank normal	normalized SD
proteins	11556_19_11556_19_ARFGAP1_ARFG1	combined	European	35432	NA	1.8e-09	0.001	10000	8	99.9046150424651	Ferkingstad	10.1038/s41588-021-00978-w	EDTA plasma using SomaScan¬Æ by SomaLogic (version 4; 4,907 aptamers)	age, sex, sample age	inverse rank normal	normalized SD
proteins	11557_3_11557_3_SMURF1_SMUF1	combined	European	35350	NA	1.8e-09	0.001	10000	3	96.7043161700042	Ferkingstad	10.1038/s41588-021-00978-w	EDTA plasma using SomaScan¬Æ by SomaLogic (version 4; 4,907 aptamers)	age, sex, sample age	inverse rank normal	normalized SD
proteins	11560_76_11560_76_NFATC4_NFAC4	combined	European	35432	NA	1.8e-09	0.001	10000	4	94.4132607293871	Ferkingstad	10.1038/s41588-021-00978-w	EDTA plasma using SomaScan¬Æ by SomaLogic (version 4; 4,907 aptamers)	age, sex, sample age	inverse rank normal	normalized SD
proteins	11562_9_11562_9_POLE2_DPOE2	combined	European	35330	NA	1.8e-09	0.001	10000	2	44.204704195016	Ferkingstad	10.1038/s41588-021-00978-w	EDTA plasma using SomaScan¬Æ by SomaLogic (version 4; 4,907 aptamers)	age, sex, sample age	inverse rank normal	normalized SD
proteins	11563_51_11563_51_SYTL4_SYTL4	combined	European	35432	NA	1.8e-09	0.001	10000	7	94.8396364897607	Ferkingstad	10.1038/s41588-021-00978-w	EDTA plasma using SomaScan¬Æ by SomaLogic (version 4; 4,907 aptamers)	age, sex, sample age	inverse rank normal	normalized SD
proteins	11565_58_11565_58_ZNF23_ZNF23	combined	European	35430	NA	1.8e-09	0.001	10000	4	77.6665077352265	Ferkingstad	10.1038/s41588-021-00978-w	EDTA plasma using SomaScan¬Æ by SomaLogic (version 4; 4,907 aptamers)	age, sex, sample age	inverse rank normal	normalized SD
proteins	11566_48_11566_48_KRT72_Keratin_72	combined	European	35330	NA	1.8e-09	0.001	10000	1	35.680472744298	Ferkingstad	10.1038/s41588-021-00978-w	EDTA plasma using SomaScan¬Æ by SomaLogic (version 4; 4,907 aptamers)	age, sex, sample age	inverse rank normal	normalized SD
proteins	11567_23_11567_23_ZNF10_ZNF10	combined	European	35360	NA	1.8e-09	0.001	10000	3	157.22793554109	Ferkingstad	10.1038/s41588-021-00978-w	EDTA plasma using SomaScan¬Æ by SomaLogic (version 4; 4,907 aptamers)	age, sex, sample age	inverse rank normal	normalized SD
proteins	11568_2_11568_2_FKBP1B_FKB1B	combined	European	35361	NA	1.8e-09	0.001	10000	6	150.679925447828	Ferkingstad	10.1038/s41588-021-00978-w	EDTA plasma using SomaScan¬Æ by SomaLogic (version 4; 4,907 aptamers)	age, sex, sample age	inverse rank normal	normalized SD
proteins	11570_94_11570_94_BCAP29_BAP29	combined	European	35432	NA	1.8e-09	0.001	10000	7	105.538057919804	Ferkingstad	10.1038/s41588-021-00978-w	EDTA plasma using SomaScan¬Æ by SomaLogic (version 4; 4,907 aptamers)	age, sex, sample age	inverse rank normal	normalized SD
proteins	11571_75_11571_75_KLRC3_NKG2E	combined	European	35362	NA	1.8e-09	0.001	10000	5	253.657041249816	Ferkingstad	10.1038/s41588-021-00978-w	EDTA plasma using SomaScan¬Æ by SomaLogic (version 4; 4,907 aptamers)	age, sex, sample age	inverse rank normal	normalized SD
proteins	11572_4_11572_4_DNM2_DYN2	combined	European	35348	NA	1.8e-09	0.001	10000	3	35.2766013900977	Ferkingstad	10.1038/s41588-021-00978-w	EDTA plasma using SomaScan¬Æ by SomaLogic (version 4; 4,907 aptamers)	age, sex, sample age	inverse rank normal	normalized SD
proteins	11573_3_11573_3_SRSF6_SRSF6	combined	European	35430	NA	1.8e-09	0.001	10000	3	41.9043442939529	Ferkingstad	10.1038/s41588-021-00978-w	EDTA plasma using SomaScan¬Æ by SomaLogic (version 4; 4,907 aptamers)	age, sex, sample age	inverse rank normal	normalized SD
proteins	11582_63_11582_63_DNAJA2_DNJA2	combined	European	35348	NA	1.8e-09	0.001	10000	1	34.4020268356911	Ferkingstad	10.1038/s41588-021-00978-w	EDTA plasma using SomaScan¬Æ by SomaLogic (version 4; 4,907 aptamers)	age, sex, sample age	inverse rank normal	normalized SD
proteins	11587_5_11587_5_MGA_MGAP	combined	European	35431	NA	1.8e-09	0.001	10000	7	94.1074044960563	Ferkingstad	10.1038/s41588-021-00978-w	EDTA plasma using SomaScan¬Æ by SomaLogic (version 4; 4,907 aptamers)	age, sex, sample age	inverse rank normal	normalized SD
proteins	11590_5_11590_5_RBM23_RBM23	combined	European	35360	NA	1.8e-09	0.001	10000	1	0.00578230925553503	Ferkingstad	10.1038/s41588-021-00978-w	EDTA plasma using SomaScan¬Æ by SomaLogic (version 4; 4,907 aptamers)	age, sex, sample age	inverse rank normal	normalized SD
proteins	11591_43_11591_43_PRC1_PRC1	combined	European	35430	NA	1.8e-09	0.001	10000	3	58.3064841311868	Ferkingstad	10.1038/s41588-021-00978-w	EDTA plasma using SomaScan¬Æ by SomaLogic (version 4; 4,907 aptamers)	age, sex, sample age	inverse rank normal	normalized SD
proteins	11592_1_11592_1_ELAVL1_ELAV1	combined	European	35347	NA	1.8e-09	0.001	10000	4	69.3910385678752	Ferkingstad	10.1038/s41588-021-00978-w	EDTA plasma using SomaScan¬Æ by SomaLogic (version 4; 4,907 aptamers)	age, sex, sample age	inverse rank normal	normalized SD
proteins	11593_21_11593_21_CXCL9_MIG	combined	European	35431	NA	1.8e-09	0.001	10000	4	56.9397819567159	Ferkingstad	10.1038/s41588-021-00978-w	EDTA plasma using SomaScan¬Æ by SomaLogic (version 4; 4,907 aptamers)	age, sex, sample age	inverse rank normal	normalized SD
proteins	11596_47_11596_47_ZNF75D_ZN75D	combined	European	35330	NA	1.8e-09	0.001	10000	2	40.2635126112074	Ferkingstad	10.1038/s41588-021-00978-w	EDTA plasma using SomaScan¬Æ by SomaLogic (version 4; 4,907 aptamers)	age, sex, sample age	inverse rank normal	normalized SD
proteins	11601_26_11601_26_DHX8_DHX8	combined	European	35430	NA	1.8e-09	0.001	10000	8	427.867691062277	Ferkingstad	10.1038/s41588-021-00978-w	EDTA plasma using SomaScan¬Æ by SomaLogic (version 4; 4,907 aptamers)	age, sex, sample age	inverse rank normal	normalized SD
proteins	11606_22_11606_22_DNAJB6_DNJB6	combined	European	35364	NA	1.8e-09	0.001	10000	2	35.5593548308437	Ferkingstad	10.1038/s41588-021-00978-w	EDTA plasma using SomaScan¬Æ by SomaLogic (version 4; 4,907 aptamers)	age, sex, sample age	inverse rank normal	normalized SD
proteins	11607_15_11607_15_BRD1_BRD1	combined	European	35430	NA	1.8e-09	0.001	10000	2	52.555816987448	Ferkingstad	10.1038/s41588-021-00978-w	EDTA plasma using SomaScan¬Æ by SomaLogic (version 4; 4,907 aptamers)	age, sex, sample age	inverse rank normal	normalized SD
proteins	11608_5_11608_5_MAP1LC3B_MLP3B	combined	European	35365	NA	1.8e-09	0.001	10000	8	100.098159347598	Ferkingstad	10.1038/s41588-021-00978-w	EDTA plasma using SomaScan¬Æ by SomaLogic (version 4; 4,907 aptamers)	age, sex, sample age	inverse rank normal	normalized SD
proteins	11614_29_11614_29_ERH_ERH	combined	European	35360	NA	1.8e-09	0.001	10000	1	1.30047389619438	Ferkingstad	10.1038/s41588-021-00978-w	EDTA plasma using SomaScan¬Æ by SomaLogic (version 4; 4,907 aptamers)	age, sex, sample age	inverse rank normal	normalized SD
proteins	11615_16_11615_16_DAPP1_DAPP1	combined	European	35365	NA	1.8e-09	0.001	10000	4	54.4802462074274	Ferkingstad	10.1038/s41588-021-00978-w	EDTA plasma using SomaScan¬Æ by SomaLogic (version 4; 4,907 aptamers)	age, sex, sample age	inverse rank normal	normalized SD
proteins	11616_9_11616_9_HSF1_HSF1	combined	European	34527	NA	1.8e-09	0.001	10000	1	62.1731471619197	Ferkingstad	10.1038/s41588-021-00978-w	EDTA plasma using SomaScan¬Æ by SomaLogic (version 4; 4,907 aptamers)	age, sex, sample age	inverse rank normal	normalized SD
proteins	11617_1_11617_1_ITGAL_LFA_1_alpha_L_chain	combined	European	35432	NA	1.8e-09	0.001	10000	5	67.7340812829499	Ferkingstad	10.1038/s41588-021-00978-w	EDTA plasma using SomaScan¬Æ by SomaLogic (version 4; 4,907 aptamers)	age, sex, sample age	inverse rank normal	normalized SD
proteins	11618_83_11618_83_MYB_MYB	combined	European	35432	NA	1.8e-09	0.001	10000	4	79.2372220828718	Ferkingstad	10.1038/s41588-021-00978-w	EDTA plasma using SomaScan¬Æ by SomaLogic (version 4; 4,907 aptamers)	age, sex, sample age	inverse rank normal	normalized SD
proteins	11626_7_11626_7_UBE2V1_UB2V1	combined	European	35347	NA	1.8e-09	0.001	10000	1	43.6414899819171	Ferkingstad	10.1038/s41588-021-00978-w	EDTA plasma using SomaScan¬Æ by SomaLogic (version 4; 4,907 aptamers)	age, sex, sample age	inverse rank normal	normalized SD
proteins	11633_89_11633_89_AHSA1_AHSA1	combined	European	35431	NA	1.8e-09	0.001	10000	5	47.9502889461396	Ferkingstad	10.1038/s41588-021-00978-w	EDTA plasma using SomaScan¬Æ by SomaLogic (version 4; 4,907 aptamers)	age, sex, sample age	inverse rank normal	normalized SD
proteins	11636_33_11636_33_TAGLN2_Transgelin_2	combined	European	35344	NA	1.8e-09	0.001	10000	2	82.8659801757618	Ferkingstad	10.1038/s41588-021-00978-w	EDTA plasma using SomaScan¬Æ by SomaLogic (version 4; 4,907 aptamers)	age, sex, sample age	inverse rank normal	normalized SD
proteins	11638_42_11638_42_B3GALT2_B3GT2	combined	European	35430	NA	1.8e-09	0.001	10000	10	63.9472519455536	Ferkingstad	10.1038/s41588-021-00978-w	EDTA plasma using SomaScan¬Æ by SomaLogic (version 4; 4,907 aptamers)	age, sex, sample age	inverse rank normal	normalized SD
proteins	11643_73_11643_73_DTX3L_DTX3L	combined	European	35362	NA	1.8e-09	0.001	10000	4	43.958273259935	Ferkingstad	10.1038/s41588-021-00978-w	EDTA plasma using SomaScan¬Æ by SomaLogic (version 4; 4,907 aptamers)	age, sex, sample age	inverse rank normal	normalized SD
proteins	11645_9_11645_9_P4HA1_P4HA1	combined	European	35430	NA	1.8e-09	0.001	10000	3	57.2036069173137	Ferkingstad	10.1038/s41588-021-00978-w	EDTA plasma using SomaScan¬Æ by SomaLogic (version 4; 4,907 aptamers)	age, sex, sample age	inverse rank normal	normalized SD
proteins	11646_4_11646_4_CHST9_Carbohydrate_sulfotransferase_9	combined	European	35364	NA	1.8e-09	0.001	10000	17	107.785355161306	Ferkingstad	10.1038/s41588-021-00978-w	EDTA plasma using SomaScan¬Æ by SomaLogic (version 4; 4,907 aptamers)	age, sex, sample age	inverse rank normal	normalized SD
proteins	11647_6_11647_6_FZD10_Frizzled_10	combined	European	35432	NA	1.8e-09	0.001	10000	7	156.554762560596	Ferkingstad	10.1038/s41588-021-00978-w	EDTA plasma using SomaScan¬Æ by SomaLogic (version 4; 4,907 aptamers)	age, sex, sample age	inverse rank normal	normalized SD
proteins	11649_3_11649_3_SMAP1_SMAP1	combined	European	35347	NA	1.8e-09	0.001	10000	11	163.591149851564	Ferkingstad	10.1038/s41588-021-00978-w	EDTA plasma using SomaScan¬Æ by SomaLogic (version 4; 4,907 aptamers)	age, sex, sample age	inverse rank normal	normalized SD
proteins	11653_69_11653_69_SLC6A9_SC6A9	combined	European	35432	NA	1.8e-09	0.001	10000	2	37.884840867904	Ferkingstad	10.1038/s41588-021-00978-w	EDTA plasma using SomaScan¬Æ by SomaLogic (version 4; 4,907 aptamers)	age, sex, sample age	inverse rank normal	normalized SD
proteins	11654_77_11654_77_NRSN1_NRSN1	combined	European	35430	NA	1.8e-09	0.001	10000	3	52.4784759308992	Ferkingstad	10.1038/s41588-021-00978-w	EDTA plasma using SomaScan¬Æ by SomaLogic (version 4; 4,907 aptamers)	age, sex, sample age	inverse rank normal	normalized SD
proteins	11656_110_11656_110_EVL_EVL	combined	European	35432	NA	1.8e-09	0.001	10000	10	163.393216700173	Ferkingstad	10.1038/s41588-021-00978-w	EDTA plasma using SomaScan¬Æ by SomaLogic (version 4; 4,907 aptamers)	age, sex, sample age	inverse rank normal	normalized SD
proteins	11657_86_11657_86_SOCS7_SOCS7	combined	European	35431	NA	1.8e-09	0.001	10000	5	45.9408700681691	Ferkingstad	10.1038/s41588-021-00978-w	EDTA plasma using SomaScan¬Æ by SomaLogic (version 4; 4,907 aptamers)	age, sex, sample age	inverse rank normal	normalized SD
proteins	11659_31_11659_31_CLINT1_EPN4	combined	European	35358	NA	1.8e-09	0.001	10000	4	57.832117136182	Ferkingstad	10.1038/s41588-021-00978-w	EDTA plasma using SomaScan¬Æ by SomaLogic (version 4; 4,907 aptamers)	age, sex, sample age	inverse rank normal	normalized SD
proteins	11661_11_11661_11_NLRP1_NALP1	combined	European	35430	NA	1.8e-09	0.001	10000	1	32.1549643845371	Ferkingstad	10.1038/s41588-021-00978-w	EDTA plasma using SomaScan¬Æ by SomaLogic (version 4; 4,907 aptamers)	age, sex, sample age	inverse rank normal	normalized SD
proteins	11664_32_11664_32_ARFGAP2_ARFG2	combined	European	35347	NA	1.8e-09	0.001	10000	2	64.5701791264986	Ferkingstad	10.1038/s41588-021-00978-w	EDTA plasma using SomaScan¬Æ by SomaLogic (version 4; 4,907 aptamers)	age, sex, sample age	inverse rank normal	normalized SD
proteins	11666_72_11666_72_RGS8_RGS8	combined	European	35432	NA	1.8e-09	0.001	10000	11	162.439331206718	Ferkingstad	10.1038/s41588-021-00978-w	EDTA plasma using SomaScan¬Æ by SomaLogic (version 4; 4,907 aptamers)	age, sex, sample age	inverse rank normal	normalized SD
proteins	11667_29_11667_29_TNS2_TENC1	combined	European	35430	NA	1.8e-09	0.001	10000	3	70.787919530901	Ferkingstad	10.1038/s41588-021-00978-w	EDTA plasma using SomaScan¬Æ by SomaLogic (version 4; 4,907 aptamers)	age, sex, sample age	inverse rank normal	normalized SD
proteins	11669_39_11669_39_SLCO5A1_SO5A1	combined	European	35330	NA	1.8e-09	0.001	10000	1	67.7039865923093	Ferkingstad	10.1038/s41588-021-00978-w	EDTA plasma using SomaScan¬Æ by SomaLogic (version 4; 4,907 aptamers)	age, sex, sample age	inverse rank normal	normalized SD
proteins	11671_19_11671_19_BRPF1_BRPF1	combined	European	35432	NA	1.8e-09	0.001	10000	5	150.312158149926	Ferkingstad	10.1038/s41588-021-00978-w	EDTA plasma using SomaScan¬Æ by SomaLogic (version 4; 4,907 aptamers)	age, sex, sample age	inverse rank normal	normalized SD
proteins	11672_17_11672_17_KIF16B_KI16B	combined	European	35432	NA	1.8e-09	0.001	10000	6	180.682302804308	Ferkingstad	10.1038/s41588-021-00978-w	EDTA plasma using SomaScan¬Æ by SomaLogic (version 4; 4,907 aptamers)	age, sex, sample age	inverse rank normal	normalized SD
proteins	11677_17_11677_17_ZDHHC14_ZDH14	combined	European	35330	NA	1.8e-09	0.001	10000	1	37.5695248795031	Ferkingstad	10.1038/s41588-021-00978-w	EDTA plasma using SomaScan¬Æ by SomaLogic (version 4; 4,907 aptamers)	age, sex, sample age	inverse rank normal	normalized SD
proteins	11678_105_11678_105_GJD2_CXD2	combined	European	35430	NA	1.8e-09	0.001	10000	5	50.2506406344612	Ferkingstad	10.1038/s41588-021-00978-w	EDTA plasma using SomaScan¬Æ by SomaLogic (version 4; 4,907 aptamers)	age, sex, sample age	inverse rank normal	normalized SD
proteins	11681_8_11681_8_AGFG1_NUPL	combined	European	35365	NA	1.8e-09	0.001	10000	6	56.5213979028524	Ferkingstad	10.1038/s41588-021-00978-w	EDTA plasma using SomaScan¬Æ by SomaLogic (version 4; 4,907 aptamers)	age, sex, sample age	inverse rank normal	normalized SD
proteins	11682_7_11682_7_TXNIP_TXNIP	combined	European	35432	NA	1.8e-09	0.001	10000	7	186.763400418633	Ferkingstad	10.1038/s41588-021-00978-w	EDTA plasma using SomaScan¬Æ by SomaLogic (version 4; 4,907 aptamers)	age, sex, sample age	inverse rank normal	normalized SD
proteins	11683_19_11683_19_GGA3_GGA3	combined	European	35348	NA	1.8e-09	0.001	10000	3	44.6546771745602	Ferkingstad	10.1038/s41588-021-00978-w	EDTA plasma using SomaScan¬Æ by SomaLogic (version 4; 4,907 aptamers)	age, sex, sample age	inverse rank normal	normalized SD
proteins	11690_47_11690_47_ANAPC7_APC7	combined	European	35431	NA	1.8e-09	0.001	10000	3	39.9325592658187	Ferkingstad	10.1038/s41588-021-00978-w	EDTA plasma using SomaScan¬Æ by SomaLogic (version 4; 4,907 aptamers)	age, sex, sample age	inverse rank normal	normalized SD
proteins	11692_21_11692_21_SHC4_SHC4	combined	European	35432	NA	1.8e-09	0.001	10000	5	49.8521525884598	Ferkingstad	10.1038/s41588-021-00978-w	EDTA plasma using SomaScan¬Æ by SomaLogic (version 4; 4,907 aptamers)	age, sex, sample age	inverse rank normal	normalized SD
proteins	11696_7_11696_7_CRABP2_RABP2	combined	European	35363	NA	1.8e-09	0.001	10000	6	240.371533203581	Ferkingstad	10.1038/s41588-021-00978-w	EDTA plasma using SomaScan¬Æ by SomaLogic (version 4; 4,907 aptamers)	age, sex, sample age	inverse rank normal	normalized SD
proteins	11699_16_11699_16_PTP4A2_TP4A2	combined	European	35355	NA	1.8e-09	0.001	10000	1	32.936600714285	Ferkingstad	10.1038/s41588-021-00978-w	EDTA plasma using SomaScan¬Æ by SomaLogic (version 4; 4,907 aptamers)	age, sex, sample age	inverse rank normal	normalized SD
proteins	11708_2_11708_2_LCN1_LCN1	combined	European	35432	NA	1.8e-09	0.001	10000	7	58.2326243741748	Ferkingstad	10.1038/s41588-021-00978-w	EDTA plasma using SomaScan¬Æ by SomaLogic (version 4; 4,907 aptamers)	age, sex, sample age	inverse rank normal	normalized SD
proteins	11709_29_11709_29_CPT1B_CPT1B	combined	European	35432	NA	1.8e-09	0.001	10000	22	136.831758426987	Ferkingstad	10.1038/s41588-021-00978-w	EDTA plasma using SomaScan¬Æ by SomaLogic (version 4; 4,907 aptamers)	age, sex, sample age	inverse rank normal	normalized SD
proteins	11715_1_11715_1_POU2F1_PO2F1	combined	European	35431	NA	1.8e-09	0.001	10000	2	61.0458296283422	Ferkingstad	10.1038/s41588-021-00978-w	EDTA plasma using SomaScan¬Æ by SomaLogic (version 4; 4,907 aptamers)	age, sex, sample age	inverse rank normal	normalized SD
proteins	11716_28_11716_28_LRIT2_LRIT2	combined	European	35363	NA	1.8e-09	0.001	10000	2	109.2191583793	Ferkingstad	10.1038/s41588-021-00978-w	EDTA plasma using SomaScan¬Æ by SomaLogic (version 4; 4,907 aptamers)	age, sex, sample age	inverse rank normal	normalized SD
proteins	11825_27_11825_27_PPARGC1A_PRGC1	combined	European	35431	NA	1.8e-09	0.001	10000	4	45.168279467162	Ferkingstad	10.1038/s41588-021-00978-w	EDTA plasma using SomaScan¬Æ by SomaLogic (version 4; 4,907 aptamers)	age, sex, sample age	inverse rank normal	normalized SD
proteins	11827_7_11827_7_RORC_RORG	combined	European	35360	NA	1.8e-09	0.001	10000	1	0.219035937784141	Ferkingstad	10.1038/s41588-021-00978-w	EDTA plasma using SomaScan¬Æ by SomaLogic (version 4; 4,907 aptamers)	age, sex, sample age	inverse rank normal	normalized SD
proteins	11837_7_11837_7_TNFRSF18_GITR	combined	European	35339	NA	1.8e-09	0.001	10000	2	32.409125064567	Ferkingstad	10.1038/s41588-021-00978-w	EDTA plasma using SomaScan¬Æ by SomaLogic (version 4; 4,907 aptamers)	age, sex, sample age	inverse rank normal	normalized SD
proteins	11838_130_11838_130_PIEZO1_FA38A	combined	European	35432	NA	1.8e-09	0.001	10000	6	45.4415827462684	Ferkingstad	10.1038/s41588-021-00978-w	EDTA plasma using SomaScan¬Æ by SomaLogic (version 4; 4,907 aptamers)	age, sex, sample age	inverse rank normal	normalized SD
proteins	11872_9_11872_9_PCDHGB1_PCDGD	combined	European	35431	NA	1.8e-09	0.001	10000	8	101.558587976932	Ferkingstad	10.1038/s41588-021-00978-w	EDTA plasma using SomaScan¬Æ by SomaLogic (version 4; 4,907 aptamers)	age, sex, sample age	inverse rank normal	normalized SD
proteins	11910_27_11910_27_DLX4_DLX4	combined	European	35363	NA	1.8e-09	0.001	10000	6	81.1375024180969	Ferkingstad	10.1038/s41588-021-00978-w	EDTA plasma using SomaScan¬Æ by SomaLogic (version 4; 4,907 aptamers)	age, sex, sample age	inverse rank normal	normalized SD
proteins	11911_13_11911_13_LRRC4B_LRC4B	combined	European	35330	NA	1.8e-09	0.001	10000	1	45.9838222712923	Ferkingstad	10.1038/s41588-021-00978-w	EDTA plasma using SomaScan¬Æ by SomaLogic (version 4; 4,907 aptamers)	age, sex, sample age	inverse rank normal	normalized SD
proteins	11926_23_11926_23_AAGAB_P34	combined	European	35366	NA	1.8e-09	0.001	10000	14	178.658169131335	Ferkingstad	10.1038/s41588-021-00978-w	EDTA plasma using SomaScan¬Æ by SomaLogic (version 4; 4,907 aptamers)	age, sex, sample age	inverse rank normal	normalized SD
proteins	11934_9_11934_9_INTS3_INT3	combined	European	35329	NA	1.8e-09	0.001	10000	3	68.3140420183747	Ferkingstad	10.1038/s41588-021-00978-w	EDTA plasma using SomaScan¬Æ by SomaLogic (version 4; 4,907 aptamers)	age, sex, sample age	inverse rank normal	normalized SD
proteins	11952_1_11952_1_IGDCC3_IGDC3	combined	European	35432	NA	1.8e-09	0.001	10000	5	52.9048380244121	Ferkingstad	10.1038/s41588-021-00978-w	EDTA plasma using SomaScan¬Æ by SomaLogic (version 4; 4,907 aptamers)	age, sex, sample age	inverse rank normal	normalized SD
proteins	11955_1_11955_1_ARHGAP1_RHG01	combined	European	35356	NA	1.8e-09	0.001	10000	4	56.3100898863063	Ferkingstad	10.1038/s41588-021-00978-w	EDTA plasma using SomaScan¬Æ by SomaLogic (version 4; 4,907 aptamers)	age, sex, sample age	inverse rank normal	normalized SD
proteins	11967_23_11967_23_CRABP1_RABP1	combined	European	35434	NA	1.8e-09	0.001	10000	13	129.940151932429	Ferkingstad	10.1038/s41588-021-00978-w	EDTA plasma using SomaScan¬Æ by SomaLogic (version 4; 4,907 aptamers)	age, sex, sample age	inverse rank normal	normalized SD
proteins	11969_5_11969_5_S100A2_S100A2	combined	European	35431	NA	1.8e-09	0.001	10000	5	81.5931011276596	Ferkingstad	10.1038/s41588-021-00978-w	EDTA plasma using SomaScan¬Æ by SomaLogic (version 4; 4,907 aptamers)	age, sex, sample age	inverse rank normal	normalized SD
proteins	11988_24_11988_24_PTPRH_PTPRH	combined	European	35432	NA	1.8e-09	0.001	10000	4	100.435502753357	Ferkingstad	10.1038/s41588-021-00978-w	EDTA plasma using SomaScan¬Æ by SomaLogic (version 4; 4,907 aptamers)	age, sex, sample age	inverse rank normal	normalized SD
proteins	11989_35_11989_35_EMC1_EMC1	combined	European	35431	NA	1.8e-09	0.001	10000	4	46.474934645857	Ferkingstad	10.1038/s41588-021-00978-w	EDTA plasma using SomaScan¬Æ by SomaLogic (version 4; 4,907 aptamers)	age, sex, sample age	inverse rank normal	normalized SD
proteins	12001_7_12001_7_TJP1_ZO1	combined	European	35432	NA	1.8e-09	0.001	10000	8	156.759756619505	Ferkingstad	10.1038/s41588-021-00978-w	EDTA plasma using SomaScan¬Æ by SomaLogic (version 4; 4,907 aptamers)	age, sex, sample age	inverse rank normal	normalized SD
proteins	12008_3_12008_3_CD7_CD7	combined	European	35372	NA	1.8e-09	0.001	10000	8	108.538626548553	Ferkingstad	10.1038/s41588-021-00978-w	EDTA plasma using SomaScan¬Æ by SomaLogic (version 4; 4,907 aptamers)	age, sex, sample age	inverse rank normal	normalized SD
proteins	12014_19_12014_19_PTS_PTPS	combined	European	35428	NA	1.8e-09	0.001	10000	4	61.4679627186637	Ferkingstad	10.1038/s41588-021-00978-w	EDTA plasma using SomaScan¬Æ by SomaLogic (version 4; 4,907 aptamers)	age, sex, sample age	inverse rank normal	normalized SD
proteins	12016_60_12016_60_CBL_CBL	combined	European	35371	NA	1.8e-09	0.001	10000	2	113.421186331215	Ferkingstad	10.1038/s41588-021-00978-w	EDTA plasma using SomaScan¬Æ by SomaLogic (version 4; 4,907 aptamers)	age, sex, sample age	inverse rank normal	normalized SD
proteins	12018_84_12018_84_TPK1_TPK1	combined	European	35431	NA	1.8e-09	0.001	10000	3	42.164660918731	Ferkingstad	10.1038/s41588-021-00978-w	EDTA plasma using SomaScan¬Æ by SomaLogic (version 4; 4,907 aptamers)	age, sex, sample age	inverse rank normal	normalized SD
proteins	12020_39_12020_39_BPGM_PMGE	combined	European	35359	NA	1.8e-09	0.001	10000	3	48.3660795816101	Ferkingstad	10.1038/s41588-021-00978-w	EDTA plasma using SomaScan¬Æ by SomaLogic (version 4; 4,907 aptamers)	age, sex, sample age	inverse rank normal	normalized SD
proteins	12022_12_12022_12_SMAD4_SMAD4	combined	European	35366	NA	1.8e-09	0.001	10000	4	36.7220448306585	Ferkingstad	10.1038/s41588-021-00978-w	EDTA plasma using SomaScan¬Æ by SomaLogic (version 4; 4,907 aptamers)	age, sex, sample age	inverse rank normal	normalized SD
proteins	12030_82_12030_82_DES_Desmin	combined	European	35432	NA	1.8e-09	0.001	10000	11	151.558896855358	Ferkingstad	10.1038/s41588-021-00978-w	EDTA plasma using SomaScan¬Æ by SomaLogic (version 4; 4,907 aptamers)	age, sex, sample age	inverse rank normal	normalized SD
proteins	12033_3_12033_3_BUB1_BUB1	combined	European	35347	NA	1.8e-09	0.001	10000	4	48.9236046695201	Ferkingstad	10.1038/s41588-021-00978-w	EDTA plasma using SomaScan¬Æ by SomaLogic (version 4; 4,907 aptamers)	age, sex, sample age	inverse rank normal	normalized SD
proteins	12034_28_12034_28_CAP1_CAP_1	combined	European	35352	NA	1.8e-09	0.001	10000	2	42.9624029461021	Ferkingstad	10.1038/s41588-021-00978-w	EDTA plasma using SomaScan¬Æ by SomaLogic (version 4; 4,907 aptamers)	age, sex, sample age	inverse rank normal	normalized SD
proteins	12041_33_12041_33_HSPA1L_HS71L	combined	European	35432	NA	1.8e-09	0.001	10000	13	172.854169190908	Ferkingstad	10.1038/s41588-021-00978-w	EDTA plasma using SomaScan¬Æ by SomaLogic (version 4; 4,907 aptamers)	age, sex, sample age	inverse rank normal	normalized SD
proteins	12046_51_12046_51_TARDBP_TADBP	combined	European	35432	NA	1.8e-09	0.001	10000	4	105.449873998702	Ferkingstad	10.1038/s41588-021-00978-w	EDTA plasma using SomaScan¬Æ by SomaLogic (version 4; 4,907 aptamers)	age, sex, sample age	inverse rank normal	normalized SD
proteins	12329_21_12329_21_RPS6KA1_KS6A1	combined	European	35362	NA	1.8e-09	0.001	10000	17	959.910203976884	Ferkingstad	10.1038/s41588-021-00978-w	EDTA plasma using SomaScan¬Æ by SomaLogic (version 4; 4,907 aptamers)	age, sex, sample age	inverse rank normal	normalized SD
proteins	12332_7_12332_7_EEF2K_EF2K	combined	European	35436	NA	1.8e-09	0.001	10000	8	261.488005153635	Ferkingstad	10.1038/s41588-021-00978-w	EDTA plasma using SomaScan¬Æ by SomaLogic (version 4; 4,907 aptamers)	age, sex, sample age	inverse rank normal	normalized SD
proteins	12333_87_12333_87_RPIA_RPIA	combined	European	35352	NA	1.8e-09	0.001	10000	5	100.784788078893	Ferkingstad	10.1038/s41588-021-00978-w	EDTA plasma using SomaScan¬Æ by SomaLogic (version 4; 4,907 aptamers)	age, sex, sample age	inverse rank normal	normalized SD
proteins	12334_25_12334_25_SHMT1_cSHMT	combined	European	35359	NA	1.8e-09	0.001	10000	17	303.196537415415	Ferkingstad	10.1038/s41588-021-00978-w	EDTA plasma using SomaScan¬Æ by SomaLogic (version 4; 4,907 aptamers)	age, sex, sample age	inverse rank normal	normalized SD
proteins	12338_27_12338_27_EGFLAM_EGFLA	combined	European	35414	NA	1.8e-09	0.001	10000	14	169.173131686842	Ferkingstad	10.1038/s41588-021-00978-w	EDTA plasma using SomaScan¬Æ by SomaLogic (version 4; 4,907 aptamers)	age, sex, sample age	inverse rank normal	normalized SD
proteins	12340_17_12340_17_AARS_SYAC	combined	European	35366	NA	1.8e-09	0.001	10000	2	33.8391655425828	Ferkingstad	10.1038/s41588-021-00978-w	EDTA plasma using SomaScan¬Æ by SomaLogic (version 4; 4,907 aptamers)	age, sex, sample age	inverse rank normal	normalized SD
proteins	12341_8_12341_8_DUSP6_DUS6	combined	European	35431	NA	1.8e-09	0.001	10000	5	62.1725990657367	Ferkingstad	10.1038/s41588-021-00978-w	EDTA plasma using SomaScan¬Æ by SomaLogic (version 4; 4,907 aptamers)	age, sex, sample age	inverse rank normal	normalized SD
proteins	12343_14_12343_14_ACAP2_CENB2	combined	European	35354	NA	1.8e-09	0.001	10000	2	60.6704309571159	Ferkingstad	10.1038/s41588-021-00978-w	EDTA plasma using SomaScan¬Æ by SomaLogic (version 4; 4,907 aptamers)	age, sex, sample age	inverse rank normal	normalized SD
proteins	12345_4_12345_4_ANAPC10_APC10	combined	European	35432	NA	1.8e-09	0.001	10000	4	47.2149919327502	Ferkingstad	10.1038/s41588-021-00978-w	EDTA plasma using SomaScan¬Æ by SomaLogic (version 4; 4,907 aptamers)	age, sex, sample age	inverse rank normal	normalized SD
proteins	12347_29_12347_29_CCM2_CCM2	combined	European	35432	NA	1.8e-09	0.001	10000	6	101.369287879107	Ferkingstad	10.1038/s41588-021-00978-w	EDTA plasma using SomaScan¬Æ by SomaLogic (version 4; 4,907 aptamers)	age, sex, sample age	inverse rank normal	normalized SD
proteins	12348_46_12348_46_SARS2_SYSM	combined	European	35365	NA	1.8e-09	0.001	10000	1	177.973478463206	Ferkingstad	10.1038/s41588-021-00978-w	EDTA plasma using SomaScan¬Æ by SomaLogic (version 4; 4,907 aptamers)	age, sex, sample age	inverse rank normal	normalized SD
proteins	12350_86_12350_86_ETS2_ETS2	combined	European	35430	NA	1.8e-09	0.001	10000	11	154.958047081659	Ferkingstad	10.1038/s41588-021-00978-w	EDTA plasma using SomaScan¬Æ by SomaLogic (version 4; 4,907 aptamers)	age, sex, sample age	inverse rank normal	normalized SD
proteins	12352_70_12352_70_ARRDC3_ARRD3	combined	European	35430	NA	1.8e-09	0.001	10000	2	42.3312999837735	Ferkingstad	10.1038/s41588-021-00978-w	EDTA plasma using SomaScan¬Æ by SomaLogic (version 4; 4,907 aptamers)	age, sex, sample age	inverse rank normal	normalized SD
proteins	12355_223_12355_223_MRRF_RRFM	combined	European	35431	NA	1.8e-09	0.001	10000	4	79.3732142823485	Ferkingstad	10.1038/s41588-021-00978-w	EDTA plasma using SomaScan¬Æ by SomaLogic (version 4; 4,907 aptamers)	age, sex, sample age	inverse rank normal	normalized SD
proteins	12356_65_12356_65_SRI_Sorcin	combined	European	35344	NA	1.8e-09	0.001	10000	1	174.810745953969	Ferkingstad	10.1038/s41588-021-00978-w	EDTA plasma using SomaScan¬Æ by SomaLogic (version 4; 4,907 aptamers)	age, sex, sample age	inverse rank normal	normalized SD
proteins	12357_41_12357_41_SNAP29_SNP29	combined	European	35359	NA	1.8e-09	0.001	10000	3	69.224169246879	Ferkingstad	10.1038/s41588-021-00978-w	EDTA plasma using SomaScan¬Æ by SomaLogic (version 4; 4,907 aptamers)	age, sex, sample age	inverse rank normal	normalized SD
proteins	12361_102_12361_102_RRAS2_RRAS2	combined	European	35360	NA	1.8e-09	0.001	10000	3	31.9330543266316	Ferkingstad	10.1038/s41588-021-00978-w	EDTA plasma using SomaScan¬Æ by SomaLogic (version 4; 4,907 aptamers)	age, sex, sample age	inverse rank normal	normalized SD
proteins	12363_70_12363_70_TRIB2_TRIB2	combined	European	35432	NA	1.8e-09	0.001	10000	4	47.2430235315686	Ferkingstad	10.1038/s41588-021-00978-w	EDTA plasma using SomaScan¬Æ by SomaLogic (version 4; 4,907 aptamers)	age, sex, sample age	inverse rank normal	normalized SD
proteins	12365_108_12365_108_RUVBL1_RUVB1	combined	European	35360	NA	1.8e-09	0.001	10000	1	2.0991037260237	Ferkingstad	10.1038/s41588-021-00978-w	EDTA plasma using SomaScan¬Æ by SomaLogic (version 4; 4,907 aptamers)	age, sex, sample age	inverse rank normal	normalized SD
proteins	12366_16_12366_16_CRYGD_CRGD	combined	European	35353	NA	1.8e-09	0.001	10000	3	114.059374162272	Ferkingstad	10.1038/s41588-021-00978-w	EDTA plasma using SomaScan¬Æ by SomaLogic (version 4; 4,907 aptamers)	age, sex, sample age	inverse rank normal	normalized SD
proteins	12367_52_12367_52_TMEM57_MACOI	combined	European	35354	NA	1.8e-09	0.001	10000	2	33.6361061006344	Ferkingstad	10.1038/s41588-021-00978-w	EDTA plasma using SomaScan¬Æ by SomaLogic (version 4; 4,907 aptamers)	age, sex, sample age	inverse rank normal	normalized SD
proteins	12368_18_12368_18_KAT2B_PCAF	combined	European	35360	NA	1.8e-09	0.001	10000	1	0.235733617153154	Ferkingstad	10.1038/s41588-021-00978-w	EDTA plasma using SomaScan¬Æ by SomaLogic (version 4; 4,907 aptamers)	age, sex, sample age	inverse rank normal	normalized SD
proteins	12370_30_12370_30_APOF_Apo_F	combined	European	35362	NA	1.8e-09	0.001	10000	10	99.0115139390277	Ferkingstad	10.1038/s41588-021-00978-w	EDTA plasma using SomaScan¬Æ by SomaLogic (version 4; 4,907 aptamers)	age, sex, sample age	inverse rank normal	normalized SD
proteins	12373_73_12373_73_TRA2B_TRA2B	combined	European	35378	NA	1.8e-09	0.001	10000	2	86.366789110574	Ferkingstad	10.1038/s41588-021-00978-w	EDTA plasma using SomaScan¬Æ by SomaLogic (version 4; 4,907 aptamers)	age, sex, sample age	inverse rank normal	normalized SD
proteins	12374_8_12374_8_PAFAH1B3_PA1B3	combined	European	35363	NA	1.8e-09	0.001	10000	1	77.0044461531265	Ferkingstad	10.1038/s41588-021-00978-w	EDTA plasma using SomaScan¬Æ by SomaLogic (version 4; 4,907 aptamers)	age, sex, sample age	inverse rank normal	normalized SD
proteins	12376_85_12376_85_CDKN2D_p19_INK4d	combined	European	35368	NA	1.8e-09	0.001	10000	8	59.6300916496032	Ferkingstad	10.1038/s41588-021-00978-w	EDTA plasma using SomaScan¬Æ by SomaLogic (version 4; 4,907 aptamers)	age, sex, sample age	inverse rank normal	normalized SD
proteins	12378_71_12378_71_TAPBP_TPSN	combined	European	35438	NA	1.8e-09	0.001	10000	12	424.435445370565	Ferkingstad	10.1038/s41588-021-00978-w	EDTA plasma using SomaScan¬Æ by SomaLogic (version 4; 4,907 aptamers)	age, sex, sample age	inverse rank normal	normalized SD
proteins	12381_26_12381_26_CBR1_CBR1	combined	European	35374	NA	1.8e-09	0.001	10000	5	332.288647024435	Ferkingstad	10.1038/s41588-021-00978-w	EDTA plasma using SomaScan¬Æ by SomaLogic (version 4; 4,907 aptamers)	age, sex, sample age	inverse rank normal	normalized SD
proteins	12382_2_12382_2_DDX58_DDX58	combined	European	35343	NA	1.8e-09	0.001	10000	6	171.422912305902	Ferkingstad	10.1038/s41588-021-00978-w	EDTA plasma using SomaScan¬Æ by SomaLogic (version 4; 4,907 aptamers)	age, sex, sample age	inverse rank normal	normalized SD
proteins	12384_92_12384_92_COPS7B_CSN7B	combined	European	35431	NA	1.8e-09	0.001	10000	29	1383.29057543567	Ferkingstad	10.1038/s41588-021-00978-w	EDTA plasma using SomaScan¬Æ by SomaLogic (version 4; 4,907 aptamers)	age, sex, sample age	inverse rank normal	normalized SD
proteins	12385_4_12385_4_CAPN3_CAN3	combined	European	35358	NA	1.8e-09	0.001	10000	3	56.2819811468168	Ferkingstad	10.1038/s41588-021-00978-w	EDTA plasma using SomaScan¬Æ by SomaLogic (version 4; 4,907 aptamers)	age, sex, sample age	inverse rank normal	normalized SD
proteins	12386_11_12386_11_RNPEP_AMPB	combined	European	35359	NA	1.8e-09	0.001	10000	10	195.544419911421	Ferkingstad	10.1038/s41588-021-00978-w	EDTA plasma using SomaScan¬Æ by SomaLogic (version 4; 4,907 aptamers)	age, sex, sample age	inverse rank normal	normalized SD
proteins	12387_7_12387_7_PDLIM4_PDLI4	combined	European	35343	NA	1.8e-09	0.001	10000	1	294.481705847583	Ferkingstad	10.1038/s41588-021-00978-w	EDTA plasma using SomaScan¬Æ by SomaLogic (version 4; 4,907 aptamers)	age, sex, sample age	inverse rank normal	normalized SD
proteins	12389_4_12389_4_ORC6L_ORC6	combined	European	35432	NA	1.8e-09	0.001	10000	4	80.7480500053123	Ferkingstad	10.1038/s41588-021-00978-w	EDTA plasma using SomaScan¬Æ by SomaLogic (version 4; 4,907 aptamers)	age, sex, sample age	inverse rank normal	normalized SD
proteins	12391_27_12391_27_PDZD7_PDZD7	combined	European	35432	NA	1.8e-09	0.001	10000	4	131.773153908283	Ferkingstad	10.1038/s41588-021-00978-w	EDTA plasma using SomaScan¬Æ by SomaLogic (version 4; 4,907 aptamers)	age, sex, sample age	inverse rank normal	normalized SD
proteins	12392_30_12392_30_ARL1_ARL1	combined	European	35359	NA	1.8e-09	0.001	10000	5	94.1173326464296	Ferkingstad	10.1038/s41588-021-00978-w	EDTA plasma using SomaScan¬Æ by SomaLogic (version 4; 4,907 aptamers)	age, sex, sample age	inverse rank normal	normalized SD
proteins	12394_53_12394_53_C16orf54_CP054	combined	European	35430	NA	1.8e-09	0.001	10000	2	32.845218817616	Ferkingstad	10.1038/s41588-021-00978-w	EDTA plasma using SomaScan¬Æ by SomaLogic (version 4; 4,907 aptamers)	age, sex, sample age	inverse rank normal	normalized SD
proteins	12395_86_12395_86_DARS2_SYDM	combined	European	35343	NA	1.8e-09	0.001	10000	1	108.200850742029	Ferkingstad	10.1038/s41588-021-00978-w	EDTA plasma using SomaScan¬Æ by SomaLogic (version 4; 4,907 aptamers)	age, sex, sample age	inverse rank normal	normalized SD
proteins	12396_19_12396_19_HIBCH_HIBCH	combined	European	35369	NA	1.8e-09	0.001	10000	6	399.249002509644	Ferkingstad	10.1038/s41588-021-00978-w	EDTA plasma using SomaScan¬Æ by SomaLogic (version 4; 4,907 aptamers)	age, sex, sample age	inverse rank normal	normalized SD
proteins	12398_15_12398_15_PAX4_PAX4	combined	European	35329	NA	1.8e-09	0.001	10000	1	43.4463342199759	Ferkingstad	10.1038/s41588-021-00978-w	EDTA plasma using SomaScan¬Æ by SomaLogic (version 4; 4,907 aptamers)	age, sex, sample age	inverse rank normal	normalized SD
proteins	12399_194_12399_194_CCDC50_CCD50	combined	European	35371	NA	1.8e-09	0.001	10000	7	59.5858401088535	Ferkingstad	10.1038/s41588-021-00978-w	EDTA plasma using SomaScan¬Æ by SomaLogic (version 4; 4,907 aptamers)	age, sex, sample age	inverse rank normal	normalized SD
proteins	12400_25_12400_25_UBE2T_UBE2T	combined	European	35432	NA	1.8e-09	0.001	10000	4	97.6555009618647	Ferkingstad	10.1038/s41588-021-00978-w	EDTA plasma using SomaScan¬Æ by SomaLogic (version 4; 4,907 aptamers)	age, sex, sample age	inverse rank normal	normalized SD
proteins	12401_3_12401_3_STAMBPL1_STALP	combined	European	35431	NA	1.8e-09	0.001	10000	5	80.5010460433117	Ferkingstad	10.1038/s41588-021-00978-w	EDTA plasma using SomaScan¬Æ by SomaLogic (version 4; 4,907 aptamers)	age, sex, sample age	inverse rank normal	normalized SD
proteins	12403_30_12403_30_RAB39B_RB39B	combined	European	35432	NA	1.8e-09	0.001	10000	4	146.330871348679	Ferkingstad	10.1038/s41588-021-00978-w	EDTA plasma using SomaScan¬Æ by SomaLogic (version 4; 4,907 aptamers)	age, sex, sample age	inverse rank normal	normalized SD
proteins	12406_119_12406_119_DIRAS3_ARHI	combined	European	35330	NA	1.8e-09	0.001	10000	1	38.8468209039907	Ferkingstad	10.1038/s41588-021-00978-w	EDTA plasma using SomaScan¬Æ by SomaLogic (version 4; 4,907 aptamers)	age, sex, sample age	inverse rank normal	normalized SD
proteins	12408_333_12408_333_RAB22A_RB22A	combined	European	35371	NA	1.8e-09	0.001	10000	5	83.8128116540407	Ferkingstad	10.1038/s41588-021-00978-w	EDTA plasma using SomaScan¬Æ by SomaLogic (version 4; 4,907 aptamers)	age, sex, sample age	inverse rank normal	normalized SD
proteins	12409_90_12409_90_RAB7B_RAB7B	combined	European	35348	NA	1.8e-09	0.001	10000	1	74.2097296033487	Ferkingstad	10.1038/s41588-021-00978-w	EDTA plasma using SomaScan¬Æ by SomaLogic (version 4; 4,907 aptamers)	age, sex, sample age	inverse rank normal	normalized SD
proteins	12411_60_12411_60_MAX_MAX	combined	European	35351	NA	1.8e-09	0.001	10000	3	182.418565989066	Ferkingstad	10.1038/s41588-021-00978-w	EDTA plasma using SomaScan¬Æ by SomaLogic (version 4; 4,907 aptamers)	age, sex, sample age	inverse rank normal	normalized SD
proteins	12415_122_12415_122_EDF1_EDF1	combined	European	35432	NA	1.8e-09	0.001	10000	6	136.053620564016	Ferkingstad	10.1038/s41588-021-00978-w	EDTA plasma using SomaScan¬Æ by SomaLogic (version 4; 4,907 aptamers)	age, sex, sample age	inverse rank normal	normalized SD
proteins	12417_46_12417_46_TPRKB_TPRKB	combined	European	35432	NA	1.8e-09	0.001	10000	9	101.33977818964	Ferkingstad	10.1038/s41588-021-00978-w	EDTA plasma using SomaScan¬Æ by SomaLogic (version 4; 4,907 aptamers)	age, sex, sample age	inverse rank normal	normalized SD
proteins	12420_10_12420_10_GPD1L_GPD1L	combined	European	35432	NA	1.8e-09	0.001	10000	16	172.335777169952	Ferkingstad	10.1038/s41588-021-00978-w	EDTA plasma using SomaScan¬Æ by SomaLogic (version 4; 4,907 aptamers)	age, sex, sample age	inverse rank normal	normalized SD
proteins	12422_143_12422_143_ALOX15B_LX15B	combined	European	35365	NA	1.8e-09	0.001	10000	1	73.9991414670498	Ferkingstad	10.1038/s41588-021-00978-w	EDTA plasma using SomaScan¬Æ by SomaLogic (version 4; 4,907 aptamers)	age, sex, sample age	inverse rank normal	normalized SD
proteins	12423_38_12423_38_A1CF_A1CF	combined	European	35359	NA	1.8e-09	0.001	10000	5	285.054318653288	Ferkingstad	10.1038/s41588-021-00978-w	EDTA plasma using SomaScan¬Æ by SomaLogic (version 4; 4,907 aptamers)	age, sex, sample age	inverse rank normal	normalized SD
proteins	12424_107_12424_107_THYN1_THYN1	combined	European	35144	NA	1.8e-09	0.001	10000	1	41.601902841357	Ferkingstad	10.1038/s41588-021-00978-w	EDTA plasma using SomaScan¬Æ by SomaLogic (version 4; 4,907 aptamers)	age, sex, sample age	inverse rank normal	normalized SD
proteins	12425_104_12425_104_ARF6_ARF6	combined	European	35431	NA	1.8e-09	0.001	10000	5	92.3406010114153	Ferkingstad	10.1038/s41588-021-00978-w	EDTA plasma using SomaScan¬Æ by SomaLogic (version 4; 4,907 aptamers)	age, sex, sample age	inverse rank normal	normalized SD
proteins	12426_19_12426_19_MOB1A_MOL1B	combined	European	35354	NA	1.8e-09	0.001	10000	1	40.9110034570664	Ferkingstad	10.1038/s41588-021-00978-w	EDTA plasma using SomaScan¬Æ by SomaLogic (version 4; 4,907 aptamers)	age, sex, sample age	inverse rank normal	normalized SD
proteins	12427_8_12427_8_CDC25B_MPIP2	combined	European	35432	NA	1.8e-09	0.001	10000	6	113.045686777897	Ferkingstad	10.1038/s41588-021-00978-w	EDTA plasma using SomaScan¬Æ by SomaLogic (version 4; 4,907 aptamers)	age, sex, sample age	inverse rank normal	normalized SD
proteins	12428_2_12428_2_LYPLAL1_LYPL1	combined	European	35349	NA	1.8e-09	0.001	10000	2	133.828906945562	Ferkingstad	10.1038/s41588-021-00978-w	EDTA plasma using SomaScan¬Æ by SomaLogic (version 4; 4,907 aptamers)	age, sex, sample age	inverse rank normal	normalized SD
proteins	12430_78_12430_78_PAIP1_PAIP1	combined	European	35432	NA	1.8e-09	0.001	10000	3	61.5430454527931	Ferkingstad	10.1038/s41588-021-00978-w	EDTA plasma using SomaScan¬Æ by SomaLogic (version 4; 4,907 aptamers)	age, sex, sample age	inverse rank normal	normalized SD
proteins	12431_13_12431_13_PELO_PELO	combined	European	35352	NA	1.8e-09	0.001	10000	3	33.626138085956	Ferkingstad	10.1038/s41588-021-00978-w	EDTA plasma using SomaScan¬Æ by SomaLogic (version 4; 4,907 aptamers)	age, sex, sample age	inverse rank normal	normalized SD
proteins	12432_23_12432_23_CACYBP_CYBP	combined	European	35366	NA	1.8e-09	0.001	10000	5	91.8804008446295	Ferkingstad	10.1038/s41588-021-00978-w	EDTA plasma using SomaScan¬Æ by SomaLogic (version 4; 4,907 aptamers)	age, sex, sample age	inverse rank normal	normalized SD
proteins	12433_8_12433_8_ARL11_ARL11	combined	European	35371	NA	1.8e-09	0.001	10000	11	139.844694475209	Ferkingstad	10.1038/s41588-021-00978-w	EDTA plasma using SomaScan¬Æ by SomaLogic (version 4; 4,907 aptamers)	age, sex, sample age	inverse rank normal	normalized SD
proteins	12436_84_12436_84_GSTO1_GST_omega_1	combined	European	35369	NA	1.8e-09	0.001	10000	16	358.189266906186	Ferkingstad	10.1038/s41588-021-00978-w	EDTA plasma using SomaScan¬Æ by SomaLogic (version 4; 4,907 aptamers)	age, sex, sample age	inverse rank normal	normalized SD
proteins	12437_18_12437_18_ULK3_ULK3	combined	European	35430	NA	1.8e-09	0.001	10000	5	53.6179131952578	Ferkingstad	10.1038/s41588-021-00978-w	EDTA plasma using SomaScan¬Æ by SomaLogic (version 4; 4,907 aptamers)	age, sex, sample age	inverse rank normal	normalized SD
proteins	12438_127_12438_127_MPG_3MG	combined	European	35347	NA	1.8e-09	0.001	10000	2	63.6884352814733	Ferkingstad	10.1038/s41588-021-00978-w	EDTA plasma using SomaScan¬Æ by SomaLogic (version 4; 4,907 aptamers)	age, sex, sample age	inverse rank normal	normalized SD
proteins	12439_67_12439_67_IRF9_ISGF3	combined	European	35342	NA	1.8e-09	0.001	10000	3	103.795816835533	Ferkingstad	10.1038/s41588-021-00978-w	EDTA plasma using SomaScan¬Æ by SomaLogic (version 4; 4,907 aptamers)	age, sex, sample age	inverse rank normal	normalized SD
proteins	12442_4_12442_4_RHOD_RHOD	combined	European	35414	NA	1.8e-09	0.001	10000	3	93.4086133872323	Ferkingstad	10.1038/s41588-021-00978-w	EDTA plasma using SomaScan¬Æ by SomaLogic (version 4; 4,907 aptamers)	age, sex, sample age	inverse rank normal	normalized SD
proteins	12444_39_12444_39_NR5A2_NR5A2	combined	European	35353	NA	1.8e-09	0.001	10000	2	31.754936877327	Ferkingstad	10.1038/s41588-021-00978-w	EDTA plasma using SomaScan¬Æ by SomaLogic (version 4; 4,907 aptamers)	age, sex, sample age	inverse rank normal	normalized SD
proteins	12445_50_12445_50_ANKRD27_ANR27	combined	European	35432	NA	1.8e-09	0.001	10000	6	86.33665187281	Ferkingstad	10.1038/s41588-021-00978-w	EDTA plasma using SomaScan¬Æ by SomaLogic (version 4; 4,907 aptamers)	age, sex, sample age	inverse rank normal	normalized SD
proteins	12449_16_12449_16_PPIH_PPIH	combined	European	35363	NA	1.8e-09	0.001	10000	3	93.843260245882	Ferkingstad	10.1038/s41588-021-00978-w	EDTA plasma using SomaScan¬Æ by SomaLogic (version 4; 4,907 aptamers)	age, sex, sample age	inverse rank normal	normalized SD
proteins	12450_42_12450_42_PMVK_PMVK	combined	European	35366	NA	1.8e-09	0.001	10000	10	50.8944755043654	Ferkingstad	10.1038/s41588-021-00978-w	EDTA plasma using SomaScan¬Æ by SomaLogic (version 4; 4,907 aptamers)	age, sex, sample age	inverse rank normal	normalized SD
proteins	12451_62_12451_62_BACH1_BACH1	combined	European	35432	NA	1.8e-09	0.001	10000	8	173.227752057734	Ferkingstad	10.1038/s41588-021-00978-w	EDTA plasma using SomaScan¬Æ by SomaLogic (version 4; 4,907 aptamers)	age, sex, sample age	inverse rank normal	normalized SD
proteins	12452_32_12452_32_SUV420H2_SV422	combined	European	35432	NA	1.8e-09	0.001	10000	7	115.524330321924	Ferkingstad	10.1038/s41588-021-00978-w	EDTA plasma using SomaScan¬Æ by SomaLogic (version 4; 4,907 aptamers)	age, sex, sample age	inverse rank normal	normalized SD
proteins	12453_161_12453_161_NXF1_NXF1	combined	European	35360	NA	1.8e-09	0.001	10000	1	1.19725050690657	Ferkingstad	10.1038/s41588-021-00978-w	EDTA plasma using SomaScan¬Æ by SomaLogic (version 4; 4,907 aptamers)	age, sex, sample age	inverse rank normal	normalized SD
proteins	12454_105_12454_105_NTMT1_NTM1A	combined	European	35347	NA	1.8e-09	0.001	10000	1	99.063698637114	Ferkingstad	10.1038/s41588-021-00978-w	EDTA plasma using SomaScan¬Æ by SomaLogic (version 4; 4,907 aptamers)	age, sex, sample age	inverse rank normal	normalized SD
proteins	12455_48_12455_48_MYNN_MYNN	combined	European	35432	NA	1.8e-09	0.001	10000	7	109.317008487422	Ferkingstad	10.1038/s41588-021-00978-w	EDTA plasma using SomaScan¬Æ by SomaLogic (version 4; 4,907 aptamers)	age, sex, sample age	inverse rank normal	normalized SD
proteins	12456_5_12456_5_PFKFB3_F263	combined	European	35432	NA	1.8e-09	0.001	10000	8	101.548956773744	Ferkingstad	10.1038/s41588-021-00978-w	EDTA plasma using SomaScan¬Æ by SomaLogic (version 4; 4,907 aptamers)	age, sex, sample age	inverse rank normal	normalized SD
proteins	12457_10_12457_10_ADI1_MTND	combined	European	35358	NA	1.8e-09	0.001	10000	5	57.3570999713128	Ferkingstad	10.1038/s41588-021-00978-w	EDTA plasma using SomaScan¬Æ by SomaLogic (version 4; 4,907 aptamers)	age, sex, sample age	inverse rank normal	normalized SD
proteins	12458_79_12458_79_CHP1_CHP1	combined	European	35363	NA	1.8e-09	0.001	10000	3	115.997637204099	Ferkingstad	10.1038/s41588-021-00978-w	EDTA plasma using SomaScan¬Æ by SomaLogic (version 4; 4,907 aptamers)	age, sex, sample age	inverse rank normal	normalized SD
proteins	12459_13_12459_13_PLEKHA1_PKHA1	combined	European	35375	NA	1.8e-09	0.001	10000	5	290.013901131592	Ferkingstad	10.1038/s41588-021-00978-w	EDTA plasma using SomaScan¬Æ by SomaLogic (version 4; 4,907 aptamers)	age, sex, sample age	inverse rank normal	normalized SD
proteins	12460_18_12460_18_PSMA7_PSA7	combined	European	35428	NA	1.8e-09	0.001	10000	7	86.5407593637891	Ferkingstad	10.1038/s41588-021-00978-w	EDTA plasma using SomaScan¬Æ by SomaLogic (version 4; 4,907 aptamers)	age, sex, sample age	inverse rank normal	normalized SD
proteins	12461_8_12461_8_SIRT5_SIRT5	combined	European	35363	NA	1.8e-09	0.001	10000	4	46.4650734760838	Ferkingstad	10.1038/s41588-021-00978-w	EDTA plasma using SomaScan¬Æ by SomaLogic (version 4; 4,907 aptamers)	age, sex, sample age	inverse rank normal	normalized SD
proteins	12462_20_12462_20_SETMAR_SETMR	combined	European	35366	NA	1.8e-09	0.001	10000	3	41.525838705478	Ferkingstad	10.1038/s41588-021-00978-w	EDTA plasma using SomaScan¬Æ by SomaLogic (version 4; 4,907 aptamers)	age, sex, sample age	inverse rank normal	normalized SD
proteins	12463_7_12463_7_KLHL13_KLH13	combined	European	35432	NA	1.8e-09	0.001	10000	8	134.989459096114	Ferkingstad	10.1038/s41588-021-00978-w	EDTA plasma using SomaScan¬Æ by SomaLogic (version 4; 4,907 aptamers)	age, sex, sample age	inverse rank normal	normalized SD
proteins	12466_7_12466_7_HNRNPA1_ROA1	combined	European	35347	NA	1.8e-09	0.001	10000	1	135.617852210999	Ferkingstad	10.1038/s41588-021-00978-w	EDTA plasma using SomaScan¬Æ by SomaLogic (version 4; 4,907 aptamers)	age, sex, sample age	inverse rank normal	normalized SD
proteins	12469_19_12469_19_MAPRE1_MARE1	combined	European	35356	NA	1.8e-09	0.001	10000	4	41.1060724159065	Ferkingstad	10.1038/s41588-021-00978-w	EDTA plasma using SomaScan¬Æ by SomaLogic (version 4; 4,907 aptamers)	age, sex, sample age	inverse rank normal	normalized SD
proteins	12471_47_12471_47_STAU1_STAU1	combined	European	35365	NA	1.8e-09	0.001	10000	7	68.1468581412042	Ferkingstad	10.1038/s41588-021-00978-w	EDTA plasma using SomaScan¬Æ by SomaLogic (version 4; 4,907 aptamers)	age, sex, sample age	inverse rank normal	normalized SD
proteins	12473_48_12473_48_KCTD5_KCTD5	combined	European	35432	NA	1.8e-09	0.001	10000	7	107.408562577724	Ferkingstad	10.1038/s41588-021-00978-w	EDTA plasma using SomaScan¬Æ by SomaLogic (version 4; 4,907 aptamers)	age, sex, sample age	inverse rank normal	normalized SD
proteins	12475_48_12475_48_CLIC5_CLIC5	combined	European	35430	NA	1.8e-09	0.001	10000	12	294.426193227932	Ferkingstad	10.1038/s41588-021-00978-w	EDTA plasma using SomaScan¬Æ by SomaLogic (version 4; 4,907 aptamers)	age, sex, sample age	inverse rank normal	normalized SD
proteins	12476_50_12476_50_TIGAR_TIGAR	combined	European	35329	NA	1.8e-09	0.001	10000	1	57.2751958100515	Ferkingstad	10.1038/s41588-021-00978-w	EDTA plasma using SomaScan¬Æ by SomaLogic (version 4; 4,907 aptamers)	age, sex, sample age	inverse rank normal	normalized SD
proteins	12477_42_12477_42_TSN_TSN	combined	European	35360	NA	1.8e-09	0.001	10000	1	0.521183817199327	Ferkingstad	10.1038/s41588-021-00978-w	EDTA plasma using SomaScan¬Æ by SomaLogic (version 4; 4,907 aptamers)	age, sex, sample age	inverse rank normal	normalized SD
proteins	12478_15_12478_15_RPL30_RL30	combined	European	35430	NA	1.8e-09	0.001	10000	4	76.4589944348072	Ferkingstad	10.1038/s41588-021-00978-w	EDTA plasma using SomaScan¬Æ by SomaLogic (version 4; 4,907 aptamers)	age, sex, sample age	inverse rank normal	normalized SD
proteins	12479_50_12479_50_PRKAR1B_KAP1	combined	European	35430	NA	1.8e-09	0.001	10000	4	51.629580061231	Ferkingstad	10.1038/s41588-021-00978-w	EDTA plasma using SomaScan¬Æ by SomaLogic (version 4; 4,907 aptamers)	age, sex, sample age	inverse rank normal	normalized SD
proteins	12480_9_12480_9_OTUD5_OTUD5	combined	European	35432	NA	1.8e-09	0.001	10000	7	199.442047986413	Ferkingstad	10.1038/s41588-021-00978-w	EDTA plasma using SomaScan¬Æ by SomaLogic (version 4; 4,907 aptamers)	age, sex, sample age	inverse rank normal	normalized SD
proteins	12482_5_12482_5_BPTF_BPTF	combined	European	35432	NA	1.8e-09	0.001	10000	5	90.323109580014	Ferkingstad	10.1038/s41588-021-00978-w	EDTA plasma using SomaScan¬Æ by SomaLogic (version 4; 4,907 aptamers)	age, sex, sample age	inverse rank normal	normalized SD
proteins	12483_62_12483_62_RORB_RORB	combined	European	35330	NA	1.8e-09	0.001	10000	1	34.812871105428	Ferkingstad	10.1038/s41588-021-00978-w	EDTA plasma using SomaScan¬Æ by SomaLogic (version 4; 4,907 aptamers)	age, sex, sample age	inverse rank normal	normalized SD
proteins	12484_67_12484_67_PITPNB_PIPNB	combined	European	35432	NA	1.8e-09	0.001	10000	10	184.332977224796	Ferkingstad	10.1038/s41588-021-00978-w	EDTA plasma using SomaScan¬Æ by SomaLogic (version 4; 4,907 aptamers)	age, sex, sample age	inverse rank normal	normalized SD
proteins	12486_8_12486_8_GLRX2_GLRX2	combined	European	35347	NA	1.8e-09	0.001	10000	8	205.310024854926	Ferkingstad	10.1038/s41588-021-00978-w	EDTA plasma using SomaScan¬Æ by SomaLogic (version 4; 4,907 aptamers)	age, sex, sample age	inverse rank normal	normalized SD
proteins	12488_9_12488_9_MCTS1_MCTS1	combined	European	35431	NA	1.8e-09	0.001	10000	6	75.2870795702495	Ferkingstad	10.1038/s41588-021-00978-w	EDTA plasma using SomaScan¬Æ by SomaLogic (version 4; 4,907 aptamers)	age, sex, sample age	inverse rank normal	normalized SD
proteins	12490_92_12490_92_LAMTOR3_LTOR3	combined	European	35363	NA	1.8e-09	0.001	10000	6	195.937675265219	Ferkingstad	10.1038/s41588-021-00978-w	EDTA plasma using SomaScan¬Æ by SomaLogic (version 4; 4,907 aptamers)	age, sex, sample age	inverse rank normal	normalized SD
proteins	12493_42_12493_42_OTUB2_OTUB2	combined	European	35372	NA	1.8e-09	0.001	10000	4	45.6119704032172	Ferkingstad	10.1038/s41588-021-00978-w	EDTA plasma using SomaScan¬Æ by SomaLogic (version 4; 4,907 aptamers)	age, sex, sample age	inverse rank normal	normalized SD
proteins	12494_99_12494_99_GABARAPL2_GBRL2	combined	European	35365	NA	1.8e-09	0.001	10000	8	97.0999687799889	Ferkingstad	10.1038/s41588-021-00978-w	EDTA plasma using SomaScan¬Æ by SomaLogic (version 4; 4,907 aptamers)	age, sex, sample age	inverse rank normal	normalized SD
proteins	12497_29_12497_29_NUDT16L1_SDOS	combined	European	35378	NA	1.8e-09	0.001	10000	3	37.2726431472864	Ferkingstad	10.1038/s41588-021-00978-w	EDTA plasma using SomaScan¬Æ by SomaLogic (version 4; 4,907 aptamers)	age, sex, sample age	inverse rank normal	normalized SD
proteins	12498_12_12498_12_TAX1BP3_TX1B3	combined	European	35365	NA	1.8e-09	0.001	10000	8	49.9380784241818	Ferkingstad	10.1038/s41588-021-00978-w	EDTA plasma using SomaScan¬Æ by SomaLogic (version 4; 4,907 aptamers)	age, sex, sample age	inverse rank normal	normalized SD
proteins	12499_108_12499_108_SH3GL2_SH3G2	combined	European	35363	NA	1.8e-09	0.001	10000	3	48.4366099069171	Ferkingstad	10.1038/s41588-021-00978-w	EDTA plasma using SomaScan¬Æ by SomaLogic (version 4; 4,907 aptamers)	age, sex, sample age	inverse rank normal	normalized SD
proteins	12500_88_12500_88_UBA2_SAE2	combined	European	35365	NA	1.8e-09	0.001	10000	6	173.736770555913	Ferkingstad	10.1038/s41588-021-00978-w	EDTA plasma using SomaScan¬Æ by SomaLogic (version 4; 4,907 aptamers)	age, sex, sample age	inverse rank normal	normalized SD
proteins	12501_10_12501_10_TBCA_TBCA	combined	European	35362	NA	1.8e-09	0.001	10000	11	621.684472307424	Ferkingstad	10.1038/s41588-021-00978-w	EDTA plasma using SomaScan¬Æ by SomaLogic (version 4; 4,907 aptamers)	age, sex, sample age	inverse rank normal	normalized SD
proteins	12503_5_12503_5_GPR68_SPR1	combined	European	35430	NA	1.8e-09	0.001	10000	4	64.4267972992459	Ferkingstad	10.1038/s41588-021-00978-w	EDTA plasma using SomaScan¬Æ by SomaLogic (version 4; 4,907 aptamers)	age, sex, sample age	inverse rank normal	normalized SD
proteins	12504_26_12504_26_LMOD1_LMOD1	combined	European	35432	NA	1.8e-09	0.001	10000	6	84.3720777940704	Ferkingstad	10.1038/s41588-021-00978-w	EDTA plasma using SomaScan¬Æ by SomaLogic (version 4; 4,907 aptamers)	age, sex, sample age	inverse rank normal	normalized SD
proteins	12507_16_12507_16_ITPKC_IP3KC	combined	European	35430	NA	1.8e-09	0.001	10000	3	56.157544891966	Ferkingstad	10.1038/s41588-021-00978-w	EDTA plasma using SomaScan¬Æ by SomaLogic (version 4; 4,907 aptamers)	age, sex, sample age	inverse rank normal	normalized SD
proteins	12508_9_12508_9_VPS24_CHMP3	combined	European	35347	NA	1.8e-09	0.001	10000	3	39.2701073425487	Ferkingstad	10.1038/s41588-021-00978-w	EDTA plasma using SomaScan¬Æ by SomaLogic (version 4; 4,907 aptamers)	age, sex, sample age	inverse rank normal	normalized SD
proteins	12509_115_12509_115_COMMD1_COMD1	combined	European	35436	NA	1.8e-09	0.001	10000	6	74.7354150599056	Ferkingstad	10.1038/s41588-021-00978-w	EDTA plasma using SomaScan¬Æ by SomaLogic (version 4; 4,907 aptamers)	age, sex, sample age	inverse rank normal	normalized SD
proteins	12510_3_12510_3_STAP1_STAP1	combined	European	35432	NA	1.8e-09	0.001	10000	6	86.99102041234	Ferkingstad	10.1038/s41588-021-00978-w	EDTA plasma using SomaScan¬Æ by SomaLogic (version 4; 4,907 aptamers)	age, sex, sample age	inverse rank normal	normalized SD
proteins	12511_83_12511_83_SLC41A2_S41A2	combined	European	35432	NA	1.8e-09	0.001	10000	6	131.255189015282	Ferkingstad	10.1038/s41588-021-00978-w	EDTA plasma using SomaScan¬Æ by SomaLogic (version 4; 4,907 aptamers)	age, sex, sample age	inverse rank normal	normalized SD
proteins	12513_8_12513_8_GLTP_GLTP	combined	European	35378	NA	1.8e-09	0.001	10000	3	59.8848990931043	Ferkingstad	10.1038/s41588-021-00978-w	EDTA plasma using SomaScan¬Æ by SomaLogic (version 4; 4,907 aptamers)	age, sex, sample age	inverse rank normal	normalized SD
proteins	12514_16_12514_16_METTL1_METTL1	combined	European	35432	NA	1.8e-09	0.001	10000	11	84.2629845531036	Ferkingstad	10.1038/s41588-021-00978-w	EDTA plasma using SomaScan¬Æ by SomaLogic (version 4; 4,907 aptamers)	age, sex, sample age	inverse rank normal	normalized SD
proteins	12515_45_12515_45_UCK2_UCK2	combined	European	35431	NA	1.8e-09	0.001	10000	4	56.8463814137702	Ferkingstad	10.1038/s41588-021-00978-w	EDTA plasma using SomaScan¬Æ by SomaLogic (version 4; 4,907 aptamers)	age, sex, sample age	inverse rank normal	normalized SD
proteins	12516_13_12516_13_TEAD4_TEAD4	combined	European	35432	NA	1.8e-09	0.001	10000	4	96.9350289939251	Ferkingstad	10.1038/s41588-021-00978-w	EDTA plasma using SomaScan¬Æ by SomaLogic (version 4; 4,907 aptamers)	age, sex, sample age	inverse rank normal	normalized SD
proteins	12517_52_12517_52_PDCD5_TFAR19	combined	European	35361	NA	1.8e-09	0.001	10000	6	413.215607868212	Ferkingstad	10.1038/s41588-021-00978-w	EDTA plasma using SomaScan¬Æ by SomaLogic (version 4; 4,907 aptamers)	age, sex, sample age	inverse rank normal	normalized SD
proteins	12518_289_12518_289_PBRM1_PB1	combined	European	35347	NA	1.8e-09	0.001	10000	1	49.3967838537182	Ferkingstad	10.1038/s41588-021-00978-w	EDTA plasma using SomaScan¬Æ by SomaLogic (version 4; 4,907 aptamers)	age, sex, sample age	inverse rank normal	normalized SD
proteins	12521_3_12521_3_CDKN2C_CDN2C	combined	European	35432	NA	1.8e-09	0.001	10000	11	148.783453677629	Ferkingstad	10.1038/s41588-021-00978-w	EDTA plasma using SomaScan¬Æ by SomaLogic (version 4; 4,907 aptamers)	age, sex, sample age	inverse rank normal	normalized SD
proteins	12522_6_12522_6_RAD23B_RD23B	combined	European	35358	NA	1.8e-09	0.001	10000	3	36.5740670573457	Ferkingstad	10.1038/s41588-021-00978-w	EDTA plasma using SomaScan¬Æ by SomaLogic (version 4; 4,907 aptamers)	age, sex, sample age	inverse rank normal	normalized SD
proteins	12524_18_12524_18_SAT2_SAT2	combined	European	35370	NA	1.8e-09	0.001	10000	7	149.24739307676	Ferkingstad	10.1038/s41588-021-00978-w	EDTA plasma using SomaScan¬Æ by SomaLogic (version 4; 4,907 aptamers)	age, sex, sample age	inverse rank normal	normalized SD
proteins	12527_50_12527_50_THRA_THA	combined	European	35432	NA	1.8e-09	0.001	10000	6	64.089992096803	Ferkingstad	10.1038/s41588-021-00978-w	EDTA plasma using SomaScan¬Æ by SomaLogic (version 4; 4,907 aptamers)	age, sex, sample age	inverse rank normal	normalized SD
proteins	12528_40_12528_40_WRNIP1_WRIP1	combined	European	35432	NA	1.8e-09	0.001	10000	4	99.0303368055513	Ferkingstad	10.1038/s41588-021-00978-w	EDTA plasma using SomaScan¬Æ by SomaLogic (version 4; 4,907 aptamers)	age, sex, sample age	inverse rank normal	normalized SD
proteins	12529_32_12529_32_FKBP6_FKBP6	combined	European	35369	NA	1.8e-09	0.001	10000	15	439.217728655066	Ferkingstad	10.1038/s41588-021-00978-w	EDTA plasma using SomaScan¬Æ by SomaLogic (version 4; 4,907 aptamers)	age, sex, sample age	inverse rank normal	normalized SD
proteins	12530_14_12530_14_CKS1B_CKS_1	combined	European	35349	NA	1.8e-09	0.001	10000	6	198.650944452586	Ferkingstad	10.1038/s41588-021-00978-w	EDTA plasma using SomaScan¬Æ by SomaLogic (version 4; 4,907 aptamers)	age, sex, sample age	inverse rank normal	normalized SD
proteins	12531_5_12531_5_ERVV_1_ERVV1	combined	European	35432	NA	1.8e-09	0.001	10000	5	125.640022041054	Ferkingstad	10.1038/s41588-021-00978-w	EDTA plasma using SomaScan¬Æ by SomaLogic (version 4; 4,907 aptamers)	age, sex, sample age	inverse rank normal	normalized SD
proteins	12532_28_12532_28_CDC34_UB2R1	combined	European	35418	NA	1.8e-09	0.001	10000	2	34.5662902216542	Ferkingstad	10.1038/s41588-021-00978-w	EDTA plasma using SomaScan¬Æ by SomaLogic (version 4; 4,907 aptamers)	age, sex, sample age	inverse rank normal	normalized SD
proteins	12533_135_12533_135_CYTH2_CYH2	combined	European	35432	NA	1.8e-09	0.001	10000	5	131.713922017362	Ferkingstad	10.1038/s41588-021-00978-w	EDTA plasma using SomaScan¬Æ by SomaLogic (version 4; 4,907 aptamers)	age, sex, sample age	inverse rank normal	normalized SD
proteins	12534_10_12534_10_CALCOCO2_CACO2	combined	European	35432	NA	1.8e-09	0.001	10000	4	90.8602830929481	Ferkingstad	10.1038/s41588-021-00978-w	EDTA plasma using SomaScan¬Æ by SomaLogic (version 4; 4,907 aptamers)	age, sex, sample age	inverse rank normal	normalized SD
proteins	12535_2_12535_2_XRCC1_XRCC1	combined	European	34957	NA	1.8e-09	0.001	10000	1	54.6951774050042	Ferkingstad	10.1038/s41588-021-00978-w	EDTA plasma using SomaScan¬Æ by SomaLogic (version 4; 4,907 aptamers)	age, sex, sample age	inverse rank normal	normalized SD
proteins	12536_46_12536_46_MTMR6_MTMR6	combined	European	35370	NA	1.8e-09	0.001	10000	1	69.9939532377221	Ferkingstad	10.1038/s41588-021-00978-w	EDTA plasma using SomaScan¬Æ by SomaLogic (version 4; 4,907 aptamers)	age, sex, sample age	inverse rank normal	normalized SD
proteins	12537_88_12537_88_PURA_PURA	combined	European	35366	NA	1.8e-09	0.001	10000	4	35.5727219998912	Ferkingstad	10.1038/s41588-021-00978-w	EDTA plasma using SomaScan¬Æ by SomaLogic (version 4; 4,907 aptamers)	age, sex, sample age	inverse rank normal	normalized SD
proteins	12538_19_12538_19_RGS7_RGS7	combined	European	35359	NA	1.8e-09	0.001	10000	3	50.7303316727719	Ferkingstad	10.1038/s41588-021-00978-w	EDTA plasma using SomaScan¬Æ by SomaLogic (version 4; 4,907 aptamers)	age, sex, sample age	inverse rank normal	normalized SD
proteins	12540_25_12540_25_RHOG_RHOG	combined	European	35427	NA	1.8e-09	0.001	10000	4	37.1692774027706	Ferkingstad	10.1038/s41588-021-00978-w	EDTA plasma using SomaScan¬Æ by SomaLogic (version 4; 4,907 aptamers)	age, sex, sample age	inverse rank normal	normalized SD
proteins	12543_76_12543_76_ZNF560_ZN560	combined	European	35430	NA	1.8e-09	0.001	10000	2	45.3049396050125	Ferkingstad	10.1038/s41588-021-00978-w	EDTA plasma using SomaScan¬Æ by SomaLogic (version 4; 4,907 aptamers)	age, sex, sample age	inverse rank normal	normalized SD
proteins	12546_1_12546_1_SMTN_SMTN	combined	European	35368	NA	1.8e-09	0.001	10000	5	34.4481080956261	Ferkingstad	10.1038/s41588-021-00978-w	EDTA plasma using SomaScan¬Æ by SomaLogic (version 4; 4,907 aptamers)	age, sex, sample age	inverse rank normal	normalized SD
proteins	12548_75_12548_75_RRAGC_RRAGC	combined	European	35430	NA	1.8e-09	0.001	10000	2	44.8939252951042	Ferkingstad	10.1038/s41588-021-00978-w	EDTA plasma using SomaScan¬Æ by SomaLogic (version 4; 4,907 aptamers)	age, sex, sample age	inverse rank normal	normalized SD
proteins	12549_33_12549_33_HPGDS_PTGD2	combined	European	35349	NA	1.8e-09	0.001	10000	16	331.70057368831	Ferkingstad	10.1038/s41588-021-00978-w	EDTA plasma using SomaScan¬Æ by SomaLogic (version 4; 4,907 aptamers)	age, sex, sample age	inverse rank normal	normalized SD
proteins	12551_3_12551_3_ITCH_ITCH	combined	European	35430	NA	1.8e-09	0.001	10000	8	199.970020810826	Ferkingstad	10.1038/s41588-021-00978-w	EDTA plasma using SomaScan¬Æ by SomaLogic (version 4; 4,907 aptamers)	age, sex, sample age	inverse rank normal	normalized SD
proteins	12553_5_12553_5_VRK1_VRK1	combined	European	35430	NA	1.8e-09	0.001	10000	3	50.7190862901923	Ferkingstad	10.1038/s41588-021-00978-w	EDTA plasma using SomaScan¬Æ by SomaLogic (version 4; 4,907 aptamers)	age, sex, sample age	inverse rank normal	normalized SD
proteins	12554_10_12554_10_RAD51L3_RA51D	combined	European	35365	NA	1.8e-09	0.001	10000	8	85.810662196681	Ferkingstad	10.1038/s41588-021-00978-w	EDTA plasma using SomaScan¬Æ by SomaLogic (version 4; 4,907 aptamers)	age, sex, sample age	inverse rank normal	normalized SD
proteins	12556_7_12556_7_UBE2C_UBE2C	combined	European	35430	NA	1.8e-09	0.001	10000	4	106.784618506951	Ferkingstad	10.1038/s41588-021-00978-w	EDTA plasma using SomaScan¬Æ by SomaLogic (version 4; 4,907 aptamers)	age, sex, sample age	inverse rank normal	normalized SD
proteins	12557_18_12557_18_NOVA1_NOVA1	combined	European	35406	NA	1.8e-09	0.001	10000	1	44.0104898961271	Ferkingstad	10.1038/s41588-021-00978-w	EDTA plasma using SomaScan¬Æ by SomaLogic (version 4; 4,907 aptamers)	age, sex, sample age	inverse rank normal	normalized SD
proteins	12558_3_12558_3_UBASH3B_UBS3B	combined	European	35369	NA	1.8e-09	0.001	10000	5	74.0512176635666	Ferkingstad	10.1038/s41588-021-00978-w	EDTA plasma using SomaScan¬Æ by SomaLogic (version 4; 4,907 aptamers)	age, sex, sample age	inverse rank normal	normalized SD
proteins	12560_9_12560_9_NT5C_NT5C	combined	European	35375	NA	1.8e-09	0.001	10000	6	502.687703493302	Ferkingstad	10.1038/s41588-021-00978-w	EDTA plasma using SomaScan¬Æ by SomaLogic (version 4; 4,907 aptamers)	age, sex, sample age	inverse rank normal	normalized SD
proteins	12562_1_12562_1_PKN1_PKN1	combined	European	35370	NA	1.8e-09	0.001	10000	9	69.9703665207469	Ferkingstad	10.1038/s41588-021-00978-w	EDTA plasma using SomaScan¬Æ by SomaLogic (version 4; 4,907 aptamers)	age, sex, sample age	inverse rank normal	normalized SD
proteins	12563_2_12563_2_TNFAIP8_TFIP8	combined	European	35353	NA	1.8e-09	0.001	10000	3	164.967456557453	Ferkingstad	10.1038/s41588-021-00978-w	EDTA plasma using SomaScan¬Æ by SomaLogic (version 4; 4,907 aptamers)	age, sex, sample age	inverse rank normal	normalized SD
proteins	12564_9_12564_9_NIP7_NIP7	combined	European	35329	NA	1.8e-09	0.001	10000	1	31.2874730123845	Ferkingstad	10.1038/s41588-021-00978-w	EDTA plasma using SomaScan¬Æ by SomaLogic (version 4; 4,907 aptamers)	age, sex, sample age	inverse rank normal	normalized SD
proteins	12568_14_12568_14_KEAP1_KEAP1	combined	European	35360	NA	1.8e-09	0.001	10000	1	1.87789452611319	Ferkingstad	10.1038/s41588-021-00978-w	EDTA plasma using SomaScan¬Æ by SomaLogic (version 4; 4,907 aptamers)	age, sex, sample age	inverse rank normal	normalized SD
proteins	12569_25_12569_25_CCT5_TCP_1_epsilon	combined	European	35358	NA	1.8e-09	0.001	10000	2	40.7578642072533	Ferkingstad	10.1038/s41588-021-00978-w	EDTA plasma using SomaScan¬Æ by SomaLogic (version 4; 4,907 aptamers)	age, sex, sample age	inverse rank normal	normalized SD
proteins	12571_14_12571_14_ARL3_ARL3	combined	European	35361	NA	1.8e-09	0.001	10000	3	149.877211834789	Ferkingstad	10.1038/s41588-021-00978-w	EDTA plasma using SomaScan¬Æ by SomaLogic (version 4; 4,907 aptamers)	age, sex, sample age	inverse rank normal	normalized SD
proteins	12572_236_12572_236_EFS_EFS	combined	European	35431	NA	1.8e-09	0.001	10000	10	57.212659091208	Ferkingstad	10.1038/s41588-021-00978-w	EDTA plasma using SomaScan¬Æ by SomaLogic (version 4; 4,907 aptamers)	age, sex, sample age	inverse rank normal	normalized SD
proteins	12573_80_12573_80_TRIM3_TRIM3	combined	European	35370	NA	1.8e-09	0.001	10000	5	68.5256645809593	Ferkingstad	10.1038/s41588-021-00978-w	EDTA plasma using SomaScan¬Æ by SomaLogic (version 4; 4,907 aptamers)	age, sex, sample age	inverse rank normal	normalized SD
proteins	12574_36_12574_36_EDN2_Endothelin_2	combined	European	35430	NA	1.8e-09	0.001	10000	2	75.2693886128359	Ferkingstad	10.1038/s41588-021-00978-w	EDTA plasma using SomaScan¬Æ by SomaLogic (version 4; 4,907 aptamers)	age, sex, sample age	inverse rank normal	normalized SD
proteins	12575_30_12575_30_MTHFD1_C1TC	combined	European	35366	NA	1.8e-09	0.001	10000	8	53.0632439084419	Ferkingstad	10.1038/s41588-021-00978-w	EDTA plasma using SomaScan¬Æ by SomaLogic (version 4; 4,907 aptamers)	age, sex, sample age	inverse rank normal	normalized SD
proteins	12576_21_12576_21_MAGEA3_MAGE_3	combined	European	35360	NA	1.8e-09	0.001	10000	1	0.629311506192844	Ferkingstad	10.1038/s41588-021-00978-w	EDTA plasma using SomaScan¬Æ by SomaLogic (version 4; 4,907 aptamers)	age, sex, sample age	inverse rank normal	normalized SD
proteins	12577_100_12577_100_FEN1_FLAP_endonuclease_1	combined	European	35432	NA	1.8e-09	0.001	10000	3	96.1328128253544	Ferkingstad	10.1038/s41588-021-00978-w	EDTA plasma using SomaScan¬Æ by SomaLogic (version 4; 4,907 aptamers)	age, sex, sample age	inverse rank normal	normalized SD
proteins	12578_13_12578_13_ARF3_ARF3	combined	European	35347	NA	1.8e-09	0.001	10000	1	32.0846009669565	Ferkingstad	10.1038/s41588-021-00978-w	EDTA plasma using SomaScan¬Æ by SomaLogic (version 4; 4,907 aptamers)	age, sex, sample age	inverse rank normal	normalized SD
proteins	12580_7_12580_7_PSMB5_PSB5	combined	European	35432	NA	1.8e-09	0.001	10000	6	127.026868343806	Ferkingstad	10.1038/s41588-021-00978-w	EDTA plasma using SomaScan¬Æ by SomaLogic (version 4; 4,907 aptamers)	age, sex, sample age	inverse rank normal	normalized SD
proteins	12581_39_12581_39_IMPA2_IMPA2	combined	European	35432	NA	1.8e-09	0.001	10000	4	85.737663661116	Ferkingstad	10.1038/s41588-021-00978-w	EDTA plasma using SomaScan¬Æ by SomaLogic (version 4; 4,907 aptamers)	age, sex, sample age	inverse rank normal	normalized SD
proteins	12583_77_12583_77_ARAF_ARAF	combined	European	35357	NA	1.8e-09	0.001	10000	5	90.3329058816684	Ferkingstad	10.1038/s41588-021-00978-w	EDTA plasma using SomaScan¬Æ by SomaLogic (version 4; 4,907 aptamers)	age, sex, sample age	inverse rank normal	normalized SD
proteins	12585_39_12585_39_ERCC1_ERCC1	combined	European	35432	NA	1.8e-09	0.001	10000	5	83.9968859788021	Ferkingstad	10.1038/s41588-021-00978-w	EDTA plasma using SomaScan¬Æ by SomaLogic (version 4; 4,907 aptamers)	age, sex, sample age	inverse rank normal	normalized SD
proteins	12587_65_12587_65_ARL2_ARL2	combined	European	35432	NA	1.8e-09	0.001	10000	18	296.916465189089	Ferkingstad	10.1038/s41588-021-00978-w	EDTA plasma using SomaScan¬Æ by SomaLogic (version 4; 4,907 aptamers)	age, sex, sample age	inverse rank normal	normalized SD
proteins	12591_27_12591_27_OPHN1_Oligophrenin_1	combined	European	35354	NA	1.8e-09	0.001	10000	3	35.3400021175657	Ferkingstad	10.1038/s41588-021-00978-w	EDTA plasma using SomaScan¬Æ by SomaLogic (version 4; 4,907 aptamers)	age, sex, sample age	inverse rank normal	normalized SD
proteins	12593_33_12593_33_PDRG1_PDRG1	combined	European	35365	NA	1.8e-09	0.001	10000	4	55.973450128155	Ferkingstad	10.1038/s41588-021-00978-w	EDTA plasma using SomaScan¬Æ by SomaLogic (version 4; 4,907 aptamers)	age, sex, sample age	inverse rank normal	normalized SD
proteins	12594_5_12594_5_GCA_GRAN	combined	European	35338	NA	1.8e-09	0.001	10000	4	283.408593169504	Ferkingstad	10.1038/s41588-021-00978-w	EDTA plasma using SomaScan¬Æ by SomaLogic (version 4; 4,907 aptamers)	age, sex, sample age	inverse rank normal	normalized SD
proteins	12595_11_12595_11_TMOD1_TMOD1	combined	European	35360	NA	1.8e-09	0.001	10000	1	4.95461404206591	Ferkingstad	10.1038/s41588-021-00978-w	EDTA plasma using SomaScan¬Æ by SomaLogic (version 4; 4,907 aptamers)	age, sex, sample age	inverse rank normal	normalized SD
proteins	12597_68_12597_68_ATG5_Autophagy_protein_5	combined	European	35351	NA	1.8e-09	0.001	10000	2	31.8714098123997	Ferkingstad	10.1038/s41588-021-00978-w	EDTA plasma using SomaScan¬Æ by SomaLogic (version 4; 4,907 aptamers)	age, sex, sample age	inverse rank normal	normalized SD
proteins	12603_87_12603_87_PABPC4_PABP4	combined	European	35348	NA	1.8e-09	0.001	10000	4	71.9164242108931	Ferkingstad	10.1038/s41588-021-00978-w	EDTA plasma using SomaScan¬Æ by SomaLogic (version 4; 4,907 aptamers)	age, sex, sample age	inverse rank normal	normalized SD
proteins	12604_16_12604_16_SCMH1_SCMH1	combined	European	35431	NA	1.8e-09	0.001	10000	7	158.380851407287	Ferkingstad	10.1038/s41588-021-00978-w	EDTA plasma using SomaScan¬Æ by SomaLogic (version 4; 4,907 aptamers)	age, sex, sample age	inverse rank normal	normalized SD
proteins	12605_1_12605_1_EXOSC3_Exosome_component_3	combined	European	35431	NA	1.8e-09	0.001	10000	7	163.269973131979	Ferkingstad	10.1038/s41588-021-00978-w	EDTA plasma using SomaScan¬Æ by SomaLogic (version 4; 4,907 aptamers)	age, sex, sample age	inverse rank normal	normalized SD
proteins	12612_37_12612_37_PSMB1_PSB1	combined	European	35366	NA	1.8e-09	0.001	10000	5	411.660461560704	Ferkingstad	10.1038/s41588-021-00978-w	EDTA plasma using SomaScan¬Æ by SomaLogic (version 4; 4,907 aptamers)	age, sex, sample age	inverse rank normal	normalized SD
proteins	12616_45_12616_45_NRBP1_NRBP	combined	European	35432	NA	1.8e-09	0.001	10000	8	94.5974621965118	Ferkingstad	10.1038/s41588-021-00978-w	EDTA plasma using SomaScan¬Æ by SomaLogic (version 4; 4,907 aptamers)	age, sex, sample age	inverse rank normal	normalized SD
proteins	12617_2_12617_2_STK24_STK24	combined	European	35343	NA	1.8e-09	0.001	10000	1	31.047912586741	Ferkingstad	10.1038/s41588-021-00978-w	EDTA plasma using SomaScan¬Æ by SomaLogic (version 4; 4,907 aptamers)	age, sex, sample age	inverse rank normal	normalized SD
proteins	12618_50_12618_50_AKR1C1_Aldo_keto_reductase_1C1	combined	European	35432	NA	1.8e-09	0.001	10000	5	80.3362988927329	Ferkingstad	10.1038/s41588-021-00978-w	EDTA plasma using SomaScan¬Æ by SomaLogic (version 4; 4,907 aptamers)	age, sex, sample age	inverse rank normal	normalized SD
proteins	12619_14_12619_14_PPM1A_Protein_phophatase_2Ca	combined	European	35360	NA	1.8e-09	0.001	10000	1	0.848101985985212	Ferkingstad	10.1038/s41588-021-00978-w	EDTA plasma using SomaScan¬Æ by SomaLogic (version 4; 4,907 aptamers)	age, sex, sample age	inverse rank normal	normalized SD
proteins	12620_3_12620_3_SEPT11_Septin_11	combined	European	35431	NA	1.8e-09	0.001	10000	7	70.1695207243226	Ferkingstad	10.1038/s41588-021-00978-w	EDTA plasma using SomaScan¬Æ by SomaLogic (version 4; 4,907 aptamers)	age, sex, sample age	inverse rank normal	normalized SD
proteins	12621_55_12621_55_PPP2R1A_PP2AAA	combined	European	35350	NA	1.8e-09	0.001	10000	4	126.004868809038	Ferkingstad	10.1038/s41588-021-00978-w	EDTA plasma using SomaScan¬Æ by SomaLogic (version 4; 4,907 aptamers)	age, sex, sample age	inverse rank normal	normalized SD
proteins	12622_96_12622_96_ASH1L_ASH1L	combined	European	35330	NA	1.8e-09	0.001	10000	1	31.0027571660623	Ferkingstad	10.1038/s41588-021-00978-w	EDTA plasma using SomaScan¬Æ by SomaLogic (version 4; 4,907 aptamers)	age, sex, sample age	inverse rank normal	normalized SD
proteins	12623_84_12623_84_JARID2_JARD2	combined	European	35432	NA	1.8e-09	0.001	10000	7	128.989576453151	Ferkingstad	10.1038/s41588-021-00978-w	EDTA plasma using SomaScan¬Æ by SomaLogic (version 4; 4,907 aptamers)	age, sex, sample age	inverse rank normal	normalized SD
proteins	12625_138_12625_138_KLHL7_KLHL7	combined	European	35430	NA	1.8e-09	0.001	10000	2	89.5876972094309	Ferkingstad	10.1038/s41588-021-00978-w	EDTA plasma using SomaScan¬Æ by SomaLogic (version 4; 4,907 aptamers)	age, sex, sample age	inverse rank normal	normalized SD
proteins	12626_6_12626_6_SENP7_SENP7	combined	European	35430	NA	1.8e-09	0.001	10000	2	50.2690913320747	Ferkingstad	10.1038/s41588-021-00978-w	EDTA plasma using SomaScan¬Æ by SomaLogic (version 4; 4,907 aptamers)	age, sex, sample age	inverse rank normal	normalized SD
proteins	12627_97_12627_97_ATG7_ATG7	combined	European	35422	NA	1.8e-09	0.001	10000	1	33.5869548776506	Ferkingstad	10.1038/s41588-021-00978-w	EDTA plasma using SomaScan¬Æ by SomaLogic (version 4; 4,907 aptamers)	age, sex, sample age	inverse rank normal	normalized SD
proteins	12628_31_12628_31_LANCL2_LANC2	combined	European	35352	NA	1.8e-09	0.001	10000	2	31.0136440512763	Ferkingstad	10.1038/s41588-021-00978-w	EDTA plasma using SomaScan¬Æ by SomaLogic (version 4; 4,907 aptamers)	age, sex, sample age	inverse rank normal	normalized SD
proteins	12630_8_12630_8_ARFIP2_ARFP2	combined	European	35366	NA	1.8e-09	0.001	10000	12	50.6616023365733	Ferkingstad	10.1038/s41588-021-00978-w	EDTA plasma using SomaScan¬Æ by SomaLogic (version 4; 4,907 aptamers)	age, sex, sample age	inverse rank normal	normalized SD
proteins	12632_14_12632_14_NAT1_ARY1	combined	European	35431	NA	1.8e-09	0.001	10000	11	158.693225482161	Ferkingstad	10.1038/s41588-021-00978-w	EDTA plasma using SomaScan¬Æ by SomaLogic (version 4; 4,907 aptamers)	age, sex, sample age	inverse rank normal	normalized SD
proteins	12633_3_12633_3_PTPN9_PTN9	combined	European	35352	NA	1.8e-09	0.001	10000	3	60.294626744773	Ferkingstad	10.1038/s41588-021-00978-w	EDTA plasma using SomaScan¬Æ by SomaLogic (version 4; 4,907 aptamers)	age, sex, sample age	inverse rank normal	normalized SD
proteins	12634_79_12634_79_BCAR3_BCAR3	combined	European	35361	NA	1.8e-09	0.001	10000	6	64.8360839954351	Ferkingstad	10.1038/s41588-021-00978-w	EDTA plasma using SomaScan¬Æ by SomaLogic (version 4; 4,907 aptamers)	age, sex, sample age	inverse rank normal	normalized SD
proteins	12635_9_12635_9_TRDMT1_TRDMT	combined	European	35354	NA	1.8e-09	0.001	10000	5	446.568572912493	Ferkingstad	10.1038/s41588-021-00978-w	EDTA plasma using SomaScan¬Æ by SomaLogic (version 4; 4,907 aptamers)	age, sex, sample age	inverse rank normal	normalized SD
proteins	12636_113_12636_113_SMYD2_SMYD2	combined	European	35432	NA	1.8e-09	0.001	10000	4	66.2859135786289	Ferkingstad	10.1038/s41588-021-00978-w	EDTA plasma using SomaScan¬Æ by SomaLogic (version 4; 4,907 aptamers)	age, sex, sample age	inverse rank normal	normalized SD
proteins	12637_7_12637_7_CRAT_CACP	combined	European	35355	NA	1.8e-09	0.001	10000	4	69.63644055257	Ferkingstad	10.1038/s41588-021-00978-w	EDTA plasma using SomaScan¬Æ by SomaLogic (version 4; 4,907 aptamers)	age, sex, sample age	inverse rank normal	normalized SD
proteins	12641_3_12641_3_INPP5B_I5P2	combined	European	35372	NA	1.8e-09	0.001	10000	5	155.624732185149	Ferkingstad	10.1038/s41588-021-00978-w	EDTA plasma using SomaScan¬Æ by SomaLogic (version 4; 4,907 aptamers)	age, sex, sample age	inverse rank normal	normalized SD
proteins	12643_4_12643_4_ARRB1_ARRB1	combined	European	35358	NA	1.8e-09	0.001	10000	1	82.6446280991736	Ferkingstad	10.1038/s41588-021-00978-w	EDTA plasma using SomaScan¬Æ by SomaLogic (version 4; 4,907 aptamers)	age, sex, sample age	inverse rank normal	normalized SD
proteins	12644_63_12644_63_ADSS_PURA2	combined	European	35347	NA	1.8e-09	0.001	10000	2	54.411221536543	Ferkingstad	10.1038/s41588-021-00978-w	EDTA plasma using SomaScan¬Æ by SomaLogic (version 4; 4,907 aptamers)	age, sex, sample age	inverse rank normal	normalized SD
proteins	12646_2_12646_2_RPE_RPE	combined	European	35345	NA	1.8e-09	0.001	10000	1	87.5794247275729	Ferkingstad	10.1038/s41588-021-00978-w	EDTA plasma using SomaScan¬Æ by SomaLogic (version 4; 4,907 aptamers)	age, sex, sample age	inverse rank normal	normalized SD
proteins	12647_52_12647_52_SETD2_SETD2	combined	European	35353	NA	1.8e-09	0.001	10000	2	30.6370081552934	Ferkingstad	10.1038/s41588-021-00978-w	EDTA plasma using SomaScan¬Æ by SomaLogic (version 4; 4,907 aptamers)	age, sex, sample age	inverse rank normal	normalized SD
proteins	12650_43_12650_43_GNAI3_GNAI3	combined	European	35365	NA	1.8e-09	0.001	10000	4	79.8334826447623	Ferkingstad	10.1038/s41588-021-00978-w	EDTA plasma using SomaScan¬Æ by SomaLogic (version 4; 4,907 aptamers)	age, sex, sample age	inverse rank normal	normalized SD
proteins	12651_21_12651_21_PDK2_PDK2	combined	European	35432	NA	1.8e-09	0.001	10000	3	52.0113913064062	Ferkingstad	10.1038/s41588-021-00978-w	EDTA plasma using SomaScan¬Æ by SomaLogic (version 4; 4,907 aptamers)	age, sex, sample age	inverse rank normal	normalized SD
proteins	12652_37_12652_37_AHCYL1_SAHH2	combined	European	35347	NA	1.8e-09	0.001	10000	2	48.222199090365	Ferkingstad	10.1038/s41588-021-00978-w	EDTA plasma using SomaScan¬Æ by SomaLogic (version 4; 4,907 aptamers)	age, sex, sample age	inverse rank normal	normalized SD
proteins	12653_13_12653_13_CSNK1G2_CSNK1G2	combined	European	35354	NA	1.8e-09	0.001	10000	4	45.4477759859134	Ferkingstad	10.1038/s41588-021-00978-w	EDTA plasma using SomaScan¬Æ by SomaLogic (version 4; 4,907 aptamers)	age, sex, sample age	inverse rank normal	normalized SD
proteins	12655_30_12655_30_NAPB_SNAB	combined	European	35432	NA	1.8e-09	0.001	10000	5	74.0632985459275	Ferkingstad	10.1038/s41588-021-00978-w	EDTA plasma using SomaScan¬Æ by SomaLogic (version 4; 4,907 aptamers)	age, sex, sample age	inverse rank normal	normalized SD
proteins	12656_1_12656_1_KLC1_KLC1	combined	European	35354	NA	1.8e-09	0.001	10000	4	59.4861277280417	Ferkingstad	10.1038/s41588-021-00978-w	EDTA plasma using SomaScan¬Æ by SomaLogic (version 4; 4,907 aptamers)	age, sex, sample age	inverse rank normal	normalized SD
proteins	12657_2_12657_2_TSTA3_FCL	combined	European	35330	NA	1.8e-09	0.001	10000	3	49.3370402939708	Ferkingstad	10.1038/s41588-021-00978-w	EDTA plasma using SomaScan¬Æ by SomaLogic (version 4; 4,907 aptamers)	age, sex, sample age	inverse rank normal	normalized SD
proteins	12658_72_12658_72_PANK3_PANK3	combined	European	35427	NA	1.8e-09	0.001	10000	6	48.2333066639711	Ferkingstad	10.1038/s41588-021-00978-w	EDTA plasma using SomaScan¬Æ by SomaLogic (version 4; 4,907 aptamers)	age, sex, sample age	inverse rank normal	normalized SD
proteins	12659_13_12659_13_OLA1_GTPB9	combined	European	35356	NA	1.8e-09	0.001	10000	3	117.696001813139	Ferkingstad	10.1038/s41588-021-00978-w	EDTA plasma using SomaScan¬Æ by SomaLogic (version 4; 4,907 aptamers)	age, sex, sample age	inverse rank normal	normalized SD
proteins	12661_44_12661_44_GABARAPL1_GBRL1	combined	European	35357	NA	1.8e-09	0.001	10000	2	61.3208920716471	Ferkingstad	10.1038/s41588-021-00978-w	EDTA plasma using SomaScan¬Æ by SomaLogic (version 4; 4,907 aptamers)	age, sex, sample age	inverse rank normal	normalized SD
proteins	12662_82_12662_82_ECH1_ECH1	combined	European	35368	NA	1.8e-09	0.001	10000	2	546.484161865877	Ferkingstad	10.1038/s41588-021-00978-w	EDTA plasma using SomaScan¬Æ by SomaLogic (version 4; 4,907 aptamers)	age, sex, sample age	inverse rank normal	normalized SD
proteins	12663_1_12663_1_TST_THTR	combined	European	35429	NA	1.8e-09	0.001	10000	31	410.102266963185	Ferkingstad	10.1038/s41588-021-00978-w	EDTA plasma using SomaScan¬Æ by SomaLogic (version 4; 4,907 aptamers)	age, sex, sample age	inverse rank normal	normalized SD
proteins	12664_19_12664_19_PTPN13_PTN13	combined	European	35432	NA	1.8e-09	0.001	10000	3	49.0000655122297	Ferkingstad	10.1038/s41588-021-00978-w	EDTA plasma using SomaScan¬Æ by SomaLogic (version 4; 4,907 aptamers)	age, sex, sample age	inverse rank normal	normalized SD
proteins	12665_16_12665_16_ILF2_ILF2	combined	European	35329	NA	1.8e-09	0.001	10000	1	45.2015953562818	Ferkingstad	10.1038/s41588-021-00978-w	EDTA plasma using SomaScan¬Æ by SomaLogic (version 4; 4,907 aptamers)	age, sex, sample age	inverse rank normal	normalized SD
proteins	12667_2_12667_2_GDA_GUAD	combined	European	35427	NA	1.8e-09	0.001	10000	8	289.818269627675	Ferkingstad	10.1038/s41588-021-00978-w	EDTA plasma using SomaScan¬Æ by SomaLogic (version 4; 4,907 aptamers)	age, sex, sample age	inverse rank normal	normalized SD
proteins	12668_7_12668_7_VPS4B_VPS4B	combined	European	35432	NA	1.8e-09	0.001	10000	6	109.903992207936	Ferkingstad	10.1038/s41588-021-00978-w	EDTA plasma using SomaScan¬Æ by SomaLogic (version 4; 4,907 aptamers)	age, sex, sample age	inverse rank normal	normalized SD
proteins	12669_30_12669_30_HECW1_HECW1	combined	European	35431	NA	1.8e-09	0.001	10000	4	53.304053164533	Ferkingstad	10.1038/s41588-021-00978-w	EDTA plasma using SomaScan¬Æ by SomaLogic (version 4; 4,907 aptamers)	age, sex, sample age	inverse rank normal	normalized SD
proteins	12670_15_12670_15_RAD1_RAD1	combined	European	35329	NA	1.8e-09	0.001	10000	1	67.5243754375855	Ferkingstad	10.1038/s41588-021-00978-w	EDTA plasma using SomaScan¬Æ by SomaLogic (version 4; 4,907 aptamers)	age, sex, sample age	inverse rank normal	normalized SD
proteins	12671_35_12671_35_SULT1B1_ST1B1	combined	European	35430	NA	1.8e-09	0.001	10000	13	245.475519260818	Ferkingstad	10.1038/s41588-021-00978-w	EDTA plasma using SomaScan¬Æ by SomaLogic (version 4; 4,907 aptamers)	age, sex, sample age	inverse rank normal	normalized SD
proteins	12675_14_12675_14_DARS_SYDC	combined	European	35382	NA	1.8e-09	0.001	10000	3	43.1785292359927	Ferkingstad	10.1038/s41588-021-00978-w	EDTA plasma using SomaScan¬Æ by SomaLogic (version 4; 4,907 aptamers)	age, sex, sample age	inverse rank normal	normalized SD
proteins	12676_1_12676_1_PACSIN1_PACN1	combined	European	35378	NA	1.8e-09	0.001	10000	9	123.402869202231	Ferkingstad	10.1038/s41588-021-00978-w	EDTA plasma using SomaScan¬Æ by SomaLogic (version 4; 4,907 aptamers)	age, sex, sample age	inverse rank normal	normalized SD
proteins	12677_164_12677_164_FLII_FLII	combined	European	35354	NA	1.8e-09	0.001	10000	3	85.1872516067817	Ferkingstad	10.1038/s41588-021-00978-w	EDTA plasma using SomaScan¬Æ by SomaLogic (version 4; 4,907 aptamers)	age, sex, sample age	inverse rank normal	normalized SD
proteins	12678_66_12678_66_SNRPA_SNRPA	combined	European	35348	NA	1.8e-09	0.001	10000	2	39.749351519086	Ferkingstad	10.1038/s41588-021-00978-w	EDTA plasma using SomaScan¬Æ by SomaLogic (version 4; 4,907 aptamers)	age, sex, sample age	inverse rank normal	normalized SD
proteins	12681_63_12681_63_USP21_UBP21	combined	European	35431	NA	1.8e-09	0.001	10000	6	98.1216139476501	Ferkingstad	10.1038/s41588-021-00978-w	EDTA plasma using SomaScan¬Æ by SomaLogic (version 4; 4,907 aptamers)	age, sex, sample age	inverse rank normal	normalized SD
proteins	12682_5_12682_5_CCBL2_KAT3	combined	European	35364	NA	1.8e-09	0.001	10000	11	158.402021271764	Ferkingstad	10.1038/s41588-021-00978-w	EDTA plasma using SomaScan¬Æ by SomaLogic (version 4; 4,907 aptamers)	age, sex, sample age	inverse rank normal	normalized SD
proteins	12683_156_12683_156_DPYSL5_DPYL5	combined	European	35432	NA	1.8e-09	0.001	10000	3	111.072750082021	Ferkingstad	10.1038/s41588-021-00978-w	EDTA plasma using SomaScan¬Æ by SomaLogic (version 4; 4,907 aptamers)	age, sex, sample age	inverse rank normal	normalized SD
proteins	12684_5_12684_5_SCIN_ADSV	combined	European	35363	NA	1.8e-09	0.001	10000	4	60.2074554549227	Ferkingstad	10.1038/s41588-021-00978-w	EDTA plasma using SomaScan¬Æ by SomaLogic (version 4; 4,907 aptamers)	age, sex, sample age	inverse rank normal	normalized SD
proteins	12685_57_12685_57_HOMER2_HOME2	combined	European	35363	NA	1.8e-09	0.001	10000	12	293.467468693201	Ferkingstad	10.1038/s41588-021-00978-w	EDTA plasma using SomaScan¬Æ by SomaLogic (version 4; 4,907 aptamers)	age, sex, sample age	inverse rank normal	normalized SD
proteins	12686_15_12686_15_MPST_THTM	combined	European	35363	NA	1.8e-09	0.001	10000	2	94.7626461820928	Ferkingstad	10.1038/s41588-021-00978-w	EDTA plasma using SomaScan¬Æ by SomaLogic (version 4; 4,907 aptamers)	age, sex, sample age	inverse rank normal	normalized SD
proteins	12687_2_12687_2_DECR1_DECR	combined	European	35342	NA	1.8e-09	0.001	10000	6	58.7415175091218	Ferkingstad	10.1038/s41588-021-00978-w	EDTA plasma using SomaScan¬Æ by SomaLogic (version 4; 4,907 aptamers)	age, sex, sample age	inverse rank normal	normalized SD
proteins	12688_115_12688_115_RPS6KA6_KS6A6	combined	European	35365	NA	1.8e-09	0.001	10000	4	41.8959408054016	Ferkingstad	10.1038/s41588-021-00978-w	EDTA plasma using SomaScan¬Æ by SomaLogic (version 4; 4,907 aptamers)	age, sex, sample age	inverse rank normal	normalized SD
proteins	12689_56_12689_56_ARPC1B_ARC1B	combined	European	35359	NA	1.8e-09	0.001	10000	2	65.8548388344446	Ferkingstad	10.1038/s41588-021-00978-w	EDTA plasma using SomaScan¬Æ by SomaLogic (version 4; 4,907 aptamers)	age, sex, sample age	inverse rank normal	normalized SD
proteins	12690_33_12690_33_SEPT10_SEP10	combined	European	35432	NA	1.8e-09	0.001	10000	11	168.613914590992	Ferkingstad	10.1038/s41588-021-00978-w	EDTA plasma using SomaScan¬Æ by SomaLogic (version 4; 4,907 aptamers)	age, sex, sample age	inverse rank normal	normalized SD
proteins	12692_56_12692_56_DOT1L_DOT1L	combined	European	35371	NA	1.8e-09	0.001	10000	4	164.377455547196	Ferkingstad	10.1038/s41588-021-00978-w	EDTA plasma using SomaScan¬Æ by SomaLogic (version 4; 4,907 aptamers)	age, sex, sample age	inverse rank normal	normalized SD
proteins	12693_2_12693_2_SH3BGRL_SH3L1	combined	European	35432	NA	1.8e-09	0.001	10000	4	91.7120393687194	Ferkingstad	10.1038/s41588-021-00978-w	EDTA plasma using SomaScan¬Æ by SomaLogic (version 4; 4,907 aptamers)	age, sex, sample age	inverse rank normal	normalized SD
proteins	12694_28_12694_28_DIMT1_DIM1	combined	European	35347	NA	1.8e-09	0.001	10000	1	37.9478911588444	Ferkingstad	10.1038/s41588-021-00978-w	EDTA plasma using SomaScan¬Æ by SomaLogic (version 4; 4,907 aptamers)	age, sex, sample age	inverse rank normal	normalized SD
proteins	12695_62_12695_62_KLHL12_KLH12	combined	European	35330	NA	1.8e-09	0.001	10000	1	34.9735582074094	Ferkingstad	10.1038/s41588-021-00978-w	EDTA plasma using SomaScan¬Æ by SomaLogic (version 4; 4,907 aptamers)	age, sex, sample age	inverse rank normal	normalized SD
proteins	12696_166_12696_166_PRMT3_ANM3	combined	European	35365	NA	1.8e-09	0.001	10000	2	33.964687844521	Ferkingstad	10.1038/s41588-021-00978-w	EDTA plasma using SomaScan¬Æ by SomaLogic (version 4; 4,907 aptamers)	age, sex, sample age	inverse rank normal	normalized SD
proteins	12697_30_12697_30_PIP4K2A_PI42A	combined	European	35356	NA	1.8e-09	0.001	10000	1	195.692048754133	Ferkingstad	10.1038/s41588-021-00978-w	EDTA plasma using SomaScan¬Æ by SomaLogic (version 4; 4,907 aptamers)	age, sex, sample age	inverse rank normal	normalized SD
proteins	12698_72_12698_72_KPNA4_IMA4	combined	European	35354	NA	1.8e-09	0.001	10000	3	44.8236159195767	Ferkingstad	10.1038/s41588-021-00978-w	EDTA plasma using SomaScan¬Æ by SomaLogic (version 4; 4,907 aptamers)	age, sex, sample age	inverse rank normal	normalized SD
proteins	12699_28_12699_28_CCT8_TCP_1_theta	combined	European	35329	NA	1.8e-09	0.001	10000	1	31.4881426680055	Ferkingstad	10.1038/s41588-021-00978-w	EDTA plasma using SomaScan¬Æ by SomaLogic (version 4; 4,907 aptamers)	age, sex, sample age	inverse rank normal	normalized SD
proteins	12700_9_12700_9_ACLY_ACLY	combined	European	35432	NA	1.8e-09	0.001	10000	4	62.3881098532125	Ferkingstad	10.1038/s41588-021-00978-w	EDTA plasma using SomaScan¬Æ by SomaLogic (version 4; 4,907 aptamers)	age, sex, sample age	inverse rank normal	normalized SD
proteins	12701_1_12701_1_EIF1B_EIF1B	combined	European	35365	NA	1.8e-09	0.001	10000	3	44.7484871265154	Ferkingstad	10.1038/s41588-021-00978-w	EDTA plasma using SomaScan¬Æ by SomaLogic (version 4; 4,907 aptamers)	age, sex, sample age	inverse rank normal	normalized SD
proteins	12702_13_12702_13_PELI2_PELI2	combined	European	35355	NA	1.8e-09	0.001	10000	3	240.35528428541	Ferkingstad	10.1038/s41588-021-00978-w	EDTA plasma using SomaScan¬Æ by SomaLogic (version 4; 4,907 aptamers)	age, sex, sample age	inverse rank normal	normalized SD
proteins	12703_6_12703_6_NEK7_NEK7	combined	European	35333	NA	1.8e-09	0.001	10000	1	77.8121998567514	Ferkingstad	10.1038/s41588-021-00978-w	EDTA plasma using SomaScan¬Æ by SomaLogic (version 4; 4,907 aptamers)	age, sex, sample age	inverse rank normal	normalized SD
proteins	12704_26_12704_26_SH2D3C_SH2D3	combined	European	35358	NA	1.8e-09	0.001	10000	7	62.4285397013455	Ferkingstad	10.1038/s41588-021-00978-w	EDTA plasma using SomaScan¬Æ by SomaLogic (version 4; 4,907 aptamers)	age, sex, sample age	inverse rank normal	normalized SD
proteins	12705_9_12705_9_HERC1_HERC1	combined	European	35431	NA	1.8e-09	0.001	10000	5	50.0349010781009	Ferkingstad	10.1038/s41588-021-00978-w	EDTA plasma using SomaScan¬Æ by SomaLogic (version 4; 4,907 aptamers)	age, sex, sample age	inverse rank normal	normalized SD
proteins	12706_2_12706_2_CDC42BPA_MRCKA	combined	European	35363	NA	1.8e-09	0.001	10000	6	216.401575587272	Ferkingstad	10.1038/s41588-021-00978-w	EDTA plasma using SomaScan¬Æ by SomaLogic (version 4; 4,907 aptamers)	age, sex, sample age	inverse rank normal	normalized SD
proteins	12707_26_12707_26_DPYSL3_DPYL3	combined	European	35360	NA	1.8e-09	0.001	10000	3	86.2524760423876	Ferkingstad	10.1038/s41588-021-00978-w	EDTA plasma using SomaScan¬Æ by SomaLogic (version 4; 4,907 aptamers)	age, sex, sample age	inverse rank normal	normalized SD
proteins	12708_91_12708_91_L3MBTL2_LMBL2	combined	European	35366	NA	1.8e-09	0.001	10000	3	38.6417836218018	Ferkingstad	10.1038/s41588-021-00978-w	EDTA plasma using SomaScan¬Æ by SomaLogic (version 4; 4,907 aptamers)	age, sex, sample age	inverse rank normal	normalized SD
proteins	12709_63_12709_63_H1FX_H1X	combined	European	35378	NA	1.8e-09	0.001	10000	3	37.0276243930263	Ferkingstad	10.1038/s41588-021-00978-w	EDTA plasma using SomaScan¬Æ by SomaLogic (version 4; 4,907 aptamers)	age, sex, sample age	inverse rank normal	normalized SD
proteins	12711_19_12711_19_GJA8_CXA8	combined	European	35426	NA	1.8e-09	0.001	10000	2	43.764471217923	Ferkingstad	10.1038/s41588-021-00978-w	EDTA plasma using SomaScan¬Æ by SomaLogic (version 4; 4,907 aptamers)	age, sex, sample age	inverse rank normal	normalized SD
proteins	12712_9_12712_9_HMG20A_HM20A	combined	European	35347	NA	1.8e-09	0.001	10000	3	45.3983253835354	Ferkingstad	10.1038/s41588-021-00978-w	EDTA plasma using SomaScan¬Æ by SomaLogic (version 4; 4,907 aptamers)	age, sex, sample age	inverse rank normal	normalized SD
proteins	12713_365_12713_365_RGS19_RGS19	combined	European	35432	NA	1.8e-09	0.001	10000	10	126.184905283064	Ferkingstad	10.1038/s41588-021-00978-w	EDTA plasma using SomaScan¬Æ by SomaLogic (version 4; 4,907 aptamers)	age, sex, sample age	inverse rank normal	normalized SD
proteins	12714_38_12714_38_AP1G2_AP1G2	combined	European	35367	NA	1.8e-09	0.001	10000	4	140.394503790571	Ferkingstad	10.1038/s41588-021-00978-w	EDTA plasma using SomaScan¬Æ by SomaLogic (version 4; 4,907 aptamers)	age, sex, sample age	inverse rank normal	normalized SD
proteins	12715_30_12715_30_DCP1B_DCP1B	combined	European	35363	NA	1.8e-09	0.001	10000	4	271.144749743227	Ferkingstad	10.1038/s41588-021-00978-w	EDTA plasma using SomaScan¬Æ by SomaLogic (version 4; 4,907 aptamers)	age, sex, sample age	inverse rank normal	normalized SD
proteins	12716_3_12716_3_ZNF175_ZN175	combined	European	35432	NA	1.8e-09	0.001	10000	6	134.020504670281	Ferkingstad	10.1038/s41588-021-00978-w	EDTA plasma using SomaScan¬Æ by SomaLogic (version 4; 4,907 aptamers)	age, sex, sample age	inverse rank normal	normalized SD
proteins	12717_65_12717_65_TOX3_TOX3	combined	European	35343	NA	1.8e-09	0.001	10000	3	32.2206829949448	Ferkingstad	10.1038/s41588-021-00978-w	EDTA plasma using SomaScan¬Æ by SomaLogic (version 4; 4,907 aptamers)	age, sex, sample age	inverse rank normal	normalized SD
proteins	12718_43_12718_43_PIN4_PIN4	combined	European	35366	NA	1.8e-09	0.001	10000	2	62.2189414564884	Ferkingstad	10.1038/s41588-021-00978-w	EDTA plasma using SomaScan¬Æ by SomaLogic (version 4; 4,907 aptamers)	age, sex, sample age	inverse rank normal	normalized SD
proteins	12720_71_12720_71_UBQLN4_UBQL4	combined	European	35365	NA	1.8e-09	0.001	10000	4	42.0628424162601	Ferkingstad	10.1038/s41588-021-00978-w	EDTA plasma using SomaScan¬Æ by SomaLogic (version 4; 4,907 aptamers)	age, sex, sample age	inverse rank normal	normalized SD
proteins	12721_4_12721_4_TAX1BP1_TAXB1	combined	European	35432	NA	1.8e-09	0.001	10000	4	104.214211968732	Ferkingstad	10.1038/s41588-021-00978-w	EDTA plasma using SomaScan¬Æ by SomaLogic (version 4; 4,907 aptamers)	age, sex, sample age	inverse rank normal	normalized SD
proteins	12724_81_12724_81_CIRBP_CIRBP	combined	European	35365	NA	1.8e-09	0.001	10000	4	80.9526049001719	Ferkingstad	10.1038/s41588-021-00978-w	EDTA plasma using SomaScan¬Æ by SomaLogic (version 4; 4,907 aptamers)	age, sex, sample age	inverse rank normal	normalized SD
proteins	12727_7_12727_7_PTGFRN_FPRP	combined	European	35359	NA	1.8e-09	0.001	10000	19	281.30210292609	Ferkingstad	10.1038/s41588-021-00978-w	EDTA plasma using SomaScan¬Æ by SomaLogic (version 4; 4,907 aptamers)	age, sex, sample age	inverse rank normal	normalized SD
proteins	12729_12_12729_12_PSMG3_PSMG3	combined	European	35347	NA	1.8e-09	0.001	10000	2	39.3185016657095	Ferkingstad	10.1038/s41588-021-00978-w	EDTA plasma using SomaScan¬Æ by SomaLogic (version 4; 4,907 aptamers)	age, sex, sample age	inverse rank normal	normalized SD
proteins	12730_3_12730_3_NDC80_KNTC2	combined	European	35432	NA	1.8e-09	0.001	10000	11	82.9152326123694	Ferkingstad	10.1038/s41588-021-00978-w	EDTA plasma using SomaScan¬Æ by SomaLogic (version 4; 4,907 aptamers)	age, sex, sample age	inverse rank normal	normalized SD
proteins	12731_12_12731_12_PLEKHA7_PKHA7	combined	European	35372	NA	1.8e-09	0.001	10000	9	351.566576790912	Ferkingstad	10.1038/s41588-021-00978-w	EDTA plasma using SomaScan¬Æ by SomaLogic (version 4; 4,907 aptamers)	age, sex, sample age	inverse rank normal	normalized SD
proteins	12732_13_12732_13_MPP7_MPP7	combined	European	35432	NA	1.8e-09	0.001	10000	3	56.1542152468881	Ferkingstad	10.1038/s41588-021-00978-w	EDTA plasma using SomaScan¬Æ by SomaLogic (version 4; 4,907 aptamers)	age, sex, sample age	inverse rank normal	normalized SD
proteins	12734_112_12734_112_KIF22_KIF22	combined	European	35330	NA	1.8e-09	0.001	10000	2	73.4698203184899	Ferkingstad	10.1038/s41588-021-00978-w	EDTA plasma using SomaScan¬Æ by SomaLogic (version 4; 4,907 aptamers)	age, sex, sample age	inverse rank normal	normalized SD
proteins	12735_39_12735_39_CSDE1_CSDE1	combined	European	35347	NA	1.8e-09	0.001	10000	2	40.7858371326814	Ferkingstad	10.1038/s41588-021-00978-w	EDTA plasma using SomaScan¬Æ by SomaLogic (version 4; 4,907 aptamers)	age, sex, sample age	inverse rank normal	normalized SD
proteins	12737_12_12737_12_PLS1_PLSI	combined	European	35430	NA	1.8e-09	0.001	10000	2	37.1941839886368	Ferkingstad	10.1038/s41588-021-00978-w	EDTA plasma using SomaScan¬Æ by SomaLogic (version 4; 4,907 aptamers)	age, sex, sample age	inverse rank normal	normalized SD
proteins	12738_43_12738_43_NISCH_NISCH	combined	European	35432	NA	1.8e-09	0.001	10000	4	112.255345510586	Ferkingstad	10.1038/s41588-021-00978-w	EDTA plasma using SomaScan¬Æ by SomaLogic (version 4; 4,907 aptamers)	age, sex, sample age	inverse rank normal	normalized SD
proteins	12740_55_12740_55_FEV_FEV	combined	European	35356	NA	1.8e-09	0.001	10000	4	45.6128107165143	Ferkingstad	10.1038/s41588-021-00978-w	EDTA plasma using SomaScan¬Æ by SomaLogic (version 4; 4,907 aptamers)	age, sex, sample age	inverse rank normal	normalized SD
proteins	12742_160_12742_160_TMEM8B_TMM8B	combined	European	34956	NA	1.8e-09	0.001	10000	1	55.4170441923483	Ferkingstad	10.1038/s41588-021-00978-w	EDTA plasma using SomaScan¬Æ by SomaLogic (version 4; 4,907 aptamers)	age, sex, sample age	inverse rank normal	normalized SD
proteins	12743_18_12743_18_BAG5_BAG5	combined	European	35346	NA	1.8e-09	0.001	10000	3	82.4797147031811	Ferkingstad	10.1038/s41588-021-00978-w	EDTA plasma using SomaScan¬Æ by SomaLogic (version 4; 4,907 aptamers)	age, sex, sample age	inverse rank normal	normalized SD
proteins	12746_4_12746_4_CYTH4_CYH4	combined	European	35353	NA	1.8e-09	0.001	10000	3	46.7181906650604	Ferkingstad	10.1038/s41588-021-00978-w	EDTA plasma using SomaScan¬Æ by SomaLogic (version 4; 4,907 aptamers)	age, sex, sample age	inverse rank normal	normalized SD
proteins	12747_89_12747_89_RBM3_RBM3	combined	European	35428	NA	1.8e-09	0.001	10000	6	73.1772150475055	Ferkingstad	10.1038/s41588-021-00978-w	EDTA plasma using SomaScan¬Æ by SomaLogic (version 4; 4,907 aptamers)	age, sex, sample age	inverse rank normal	normalized SD
proteins	12748_6_12748_6_BRDT_BRDT	combined	European	35432	NA	1.8e-09	0.001	10000	4	68.6452280116141	Ferkingstad	10.1038/s41588-021-00978-w	EDTA plasma using SomaScan¬Æ by SomaLogic (version 4; 4,907 aptamers)	age, sex, sample age	inverse rank normal	normalized SD
proteins	12750_9_12750_9_ITGB2_LFA_1_beta_2	combined	European	35432	NA	1.8e-09	0.001	10000	5	87.2207324809927	Ferkingstad	10.1038/s41588-021-00978-w	EDTA plasma using SomaScan¬Æ by SomaLogic (version 4; 4,907 aptamers)	age, sex, sample age	inverse rank normal	normalized SD
proteins	12751_26_12751_26_ZHX1_ZHX1	combined	European	35330	NA	1.8e-09	0.001	10000	1	50.0306065698022	Ferkingstad	10.1038/s41588-021-00978-w	EDTA plasma using SomaScan¬Æ by SomaLogic (version 4; 4,907 aptamers)	age, sex, sample age	inverse rank normal	normalized SD
proteins	12754_14_12754_14_CSDC2_CSDC2	combined	European	35432	NA	1.8e-09	0.001	10000	7	99.0336476847841	Ferkingstad	10.1038/s41588-021-00978-w	EDTA plasma using SomaScan¬Æ by SomaLogic (version 4; 4,907 aptamers)	age, sex, sample age	inverse rank normal	normalized SD
proteins	12756_3_12756_3_BACH2_BACH2	combined	European	35432	NA	1.8e-09	0.001	10000	5	108.904681045764	Ferkingstad	10.1038/s41588-021-00978-w	EDTA plasma using SomaScan¬Æ by SomaLogic (version 4; 4,907 aptamers)	age, sex, sample age	inverse rank normal	normalized SD
proteins	12758_47_12758_47_GRID2_GRID2	combined	European	35435	NA	1.8e-09	0.001	10000	29	186.40228911353	Ferkingstad	10.1038/s41588-021-00978-w	EDTA plasma using SomaScan¬Æ by SomaLogic (version 4; 4,907 aptamers)	age, sex, sample age	inverse rank normal	normalized SD
proteins	12759_47_12759_47_ILF3_DRBP76	combined	European	35362	NA	1.8e-09	0.001	10000	3	63.5277488405953	Ferkingstad	10.1038/s41588-021-00978-w	EDTA plasma using SomaScan¬Æ by SomaLogic (version 4; 4,907 aptamers)	age, sex, sample age	inverse rank normal	normalized SD
proteins	12760_34_12760_34_ZNF774_ZN774	combined	European	35432	NA	1.8e-09	0.001	10000	5	86.3096689804838	Ferkingstad	10.1038/s41588-021-00978-w	EDTA plasma using SomaScan¬Æ by SomaLogic (version 4; 4,907 aptamers)	age, sex, sample age	inverse rank normal	normalized SD
proteins	12761_12_12761_12_APBB2_APBB2	combined	European	35363	NA	1.8e-09	0.001	10000	2	43.5188553647287	Ferkingstad	10.1038/s41588-021-00978-w	EDTA plasma using SomaScan¬Æ by SomaLogic (version 4; 4,907 aptamers)	age, sex, sample age	inverse rank normal	normalized SD
proteins	12763_69_12763_69_ZNF334_ZN334	combined	European	35353	NA	1.8e-09	0.001	10000	5	98.9839547259278	Ferkingstad	10.1038/s41588-021-00978-w	EDTA plasma using SomaScan¬Æ by SomaLogic (version 4; 4,907 aptamers)	age, sex, sample age	inverse rank normal	normalized SD
proteins	12764_3_12764_3_ELMO1_ELMO1	combined	European	35350	NA	1.8e-09	0.001	10000	5	62.8233936422385	Ferkingstad	10.1038/s41588-021-00978-w	EDTA plasma using SomaScan¬Æ by SomaLogic (version 4; 4,907 aptamers)	age, sex, sample age	inverse rank normal	normalized SD
proteins	12766_33_12766_33_GPR142_GP142	combined	European	35329	NA	1.8e-09	0.001	10000	1	30.1134696543196	Ferkingstad	10.1038/s41588-021-00978-w	EDTA plasma using SomaScan¬Æ by SomaLogic (version 4; 4,907 aptamers)	age, sex, sample age	inverse rank normal	normalized SD
proteins	12768_3_12768_3_PPP1R3B_PPR3B	combined	European	35430	NA	1.8e-09	0.001	10000	6	109.129878585479	Ferkingstad	10.1038/s41588-021-00978-w	EDTA plasma using SomaScan¬Æ by SomaLogic (version 4; 4,907 aptamers)	age, sex, sample age	inverse rank normal	normalized SD
proteins	12771_19_12771_19_ZNF180_ZN180	combined	European	35430	NA	1.8e-09	0.001	10000	2	45.8979021244946	Ferkingstad	10.1038/s41588-021-00978-w	EDTA plasma using SomaScan¬Æ by SomaLogic (version 4; 4,907 aptamers)	age, sex, sample age	inverse rank normal	normalized SD
proteins	12772_8_12772_8_NUP98_NUP98	combined	European	35347	NA	1.8e-09	0.001	10000	2	56.7198170774516	Ferkingstad	10.1038/s41588-021-00978-w	EDTA plasma using SomaScan¬Æ by SomaLogic (version 4; 4,907 aptamers)	age, sex, sample age	inverse rank normal	normalized SD
proteins	12774_12_12774_12_HCN1_HCN1	combined	European	35429	NA	1.8e-09	0.001	10000	1	36.5020167226315	Ferkingstad	10.1038/s41588-021-00978-w	EDTA plasma using SomaScan¬Æ by SomaLogic (version 4; 4,907 aptamers)	age, sex, sample age	inverse rank normal	normalized SD
proteins	12775_6_12775_6_HMGB3_HMGB3	combined	European	35432	NA	1.8e-09	0.001	10000	4	157.603437787406	Ferkingstad	10.1038/s41588-021-00978-w	EDTA plasma using SomaScan¬Æ by SomaLogic (version 4; 4,907 aptamers)	age, sex, sample age	inverse rank normal	normalized SD
proteins	12777_11_12777_11_SF1_SF01	combined	European	35430	NA	1.8e-09	0.001	10000	2	40.693603540637	Ferkingstad	10.1038/s41588-021-00978-w	EDTA plasma using SomaScan¬Æ by SomaLogic (version 4; 4,907 aptamers)	age, sex, sample age	inverse rank normal	normalized SD
proteins	12779_30_12779_30_PRDM4_PRDM4	combined	European	35361	NA	1.8e-09	0.001	10000	2	136.108433460475	Ferkingstad	10.1038/s41588-021-00978-w	EDTA plasma using SomaScan¬Æ by SomaLogic (version 4; 4,907 aptamers)	age, sex, sample age	inverse rank normal	normalized SD
proteins	12781_2_12781_2_TARBP2_TRBP2	combined	European	35348	NA	1.8e-09	0.001	10000	3	37.2372296098661	Ferkingstad	10.1038/s41588-021-00978-w	EDTA plasma using SomaScan¬Æ by SomaLogic (version 4; 4,907 aptamers)	age, sex, sample age	inverse rank normal	normalized SD
proteins	12783_29_12783_29_HNRNPM_HNRPM	combined	European	35352	NA	1.8e-09	0.001	10000	3	160.253254330708	Ferkingstad	10.1038/s41588-021-00978-w	EDTA plasma using SomaScan¬Æ by SomaLogic (version 4; 4,907 aptamers)	age, sex, sample age	inverse rank normal	normalized SD
proteins	12784_10_12784_10_APBB3_APBB3	combined	European	35430	NA	1.8e-09	0.001	10000	4	68.9346045985081	Ferkingstad	10.1038/s41588-021-00978-w	EDTA plasma using SomaScan¬Æ by SomaLogic (version 4; 4,907 aptamers)	age, sex, sample age	inverse rank normal	normalized SD
proteins	12785_49_12785_49_ZBTB33_KAISO	combined	European	35430	NA	1.8e-09	0.001	10000	2	39.0890775731999	Ferkingstad	10.1038/s41588-021-00978-w	EDTA plasma using SomaScan¬Æ by SomaLogic (version 4; 4,907 aptamers)	age, sex, sample age	inverse rank normal	normalized SD
proteins	12786_61_12786_61_GPCPD1_GDE5	combined	European	35363	NA	1.8e-09	0.001	10000	4	53.6143392838576	Ferkingstad	10.1038/s41588-021-00978-w	EDTA plasma using SomaScan¬Æ by SomaLogic (version 4; 4,907 aptamers)	age, sex, sample age	inverse rank normal	normalized SD
proteins	12787_47_12787_47_ZNF134_ZN134	combined	European	35430	NA	1.8e-09	0.001	10000	2	33.3917298017845	Ferkingstad	10.1038/s41588-021-00978-w	EDTA plasma using SomaScan¬Æ by SomaLogic (version 4; 4,907 aptamers)	age, sex, sample age	inverse rank normal	normalized SD
proteins	12788_6_12788_6_CCDC101_SGF29	combined	European	35430	NA	1.8e-09	0.001	10000	2	52.7303488077514	Ferkingstad	10.1038/s41588-021-00978-w	EDTA plasma using SomaScan¬Æ by SomaLogic (version 4; 4,907 aptamers)	age, sex, sample age	inverse rank normal	normalized SD
proteins	12790_10_12790_10_CCDC51_CCD51	combined	European	35366	NA	1.8e-09	0.001	10000	3	35.3599905231982	Ferkingstad	10.1038/s41588-021-00978-w	EDTA plasma using SomaScan¬Æ by SomaLogic (version 4; 4,907 aptamers)	age, sex, sample age	inverse rank normal	normalized SD
proteins	12793_4_12793_4_PIWIL1_PIWL1	combined	European	35360	NA	1.8e-09	0.001	10000	2	30.8708686991604	Ferkingstad	10.1038/s41588-021-00978-w	EDTA plasma using SomaScan¬Æ by SomaLogic (version 4; 4,907 aptamers)	age, sex, sample age	inverse rank normal	normalized SD
proteins	12794_6_12794_6_NLRP4_NALP4	combined	European	35432	NA	1.8e-09	0.001	10000	5	66.0507384054219	Ferkingstad	10.1038/s41588-021-00978-w	EDTA plasma using SomaScan¬Æ by SomaLogic (version 4; 4,907 aptamers)	age, sex, sample age	inverse rank normal	normalized SD
proteins	12795_2_12795_2_ZNF566_ZN566	combined	European	35431	NA	1.8e-09	0.001	10000	3	61.8253513199283	Ferkingstad	10.1038/s41588-021-00978-w	EDTA plasma using SomaScan¬Æ by SomaLogic (version 4; 4,907 aptamers)	age, sex, sample age	inverse rank normal	normalized SD
proteins	12796_44_12796_44_NUDT3_NUDT3	combined	European	35347	NA	1.8e-09	0.001	10000	1	30.2931656595581	Ferkingstad	10.1038/s41588-021-00978-w	EDTA plasma using SomaScan¬Æ by SomaLogic (version 4; 4,907 aptamers)	age, sex, sample age	inverse rank normal	normalized SD
proteins	12798_46_12798_46_SLC4A8_S4A8	combined	European	35431	NA	1.8e-09	0.001	10000	3	138.370826697763	Ferkingstad	10.1038/s41588-021-00978-w	EDTA plasma using SomaScan¬Æ by SomaLogic (version 4; 4,907 aptamers)	age, sex, sample age	inverse rank normal	normalized SD
proteins	12799_65_12799_65_DNAJC27_DJC27	combined	European	35360	NA	1.8e-09	0.001	10000	2	43.7676470116274	Ferkingstad	10.1038/s41588-021-00978-w	EDTA plasma using SomaScan¬Æ by SomaLogic (version 4; 4,907 aptamers)	age, sex, sample age	inverse rank normal	normalized SD
proteins	12800_5_12800_5_TPPP2_TPPP2	combined	European	35365	NA	1.8e-09	0.001	10000	8	116.005379352817	Ferkingstad	10.1038/s41588-021-00978-w	EDTA plasma using SomaScan¬Æ by SomaLogic (version 4; 4,907 aptamers)	age, sex, sample age	inverse rank normal	normalized SD
proteins	12801_33_12801_33_IRF2_IRF2	combined	European	35375	NA	1.8e-09	0.001	10000	2	37.1397953255664	Ferkingstad	10.1038/s41588-021-00978-w	EDTA plasma using SomaScan¬Æ by SomaLogic (version 4; 4,907 aptamers)	age, sex, sample age	inverse rank normal	normalized SD
proteins	12803_9_12803_9_ZNF329_ZN329	combined	European	35430	NA	1.8e-09	0.001	10000	2	40.4969621519908	Ferkingstad	10.1038/s41588-021-00978-w	EDTA plasma using SomaScan¬Æ by SomaLogic (version 4; 4,907 aptamers)	age, sex, sample age	inverse rank normal	normalized SD
proteins	12804_5_12804_5_GMEB2_GMEB2	combined	European	35360	NA	1.8e-09	0.001	10000	1	1.18981154647553	Ferkingstad	10.1038/s41588-021-00978-w	EDTA plasma using SomaScan¬Æ by SomaLogic (version 4; 4,907 aptamers)	age, sex, sample age	inverse rank normal	normalized SD
proteins	12807_89_12807_89_ARHGAP30_RHG30	combined	European	35356	NA	1.8e-09	0.001	10000	2	68.0361930350273	Ferkingstad	10.1038/s41588-021-00978-w	EDTA plasma using SomaScan¬Æ by SomaLogic (version 4; 4,907 aptamers)	age, sex, sample age	inverse rank normal	normalized SD
proteins	12808_103_12808_103_CARHSP1_CHSP1	combined	European	35363	NA	1.8e-09	0.001	10000	2	39.8201407857471	Ferkingstad	10.1038/s41588-021-00978-w	EDTA plasma using SomaScan¬Æ by SomaLogic (version 4; 4,907 aptamers)	age, sex, sample age	inverse rank normal	normalized SD
proteins	12811_55_12811_55_ZNF415_ZN415	combined	European	35431	NA	1.8e-09	0.001	10000	3	87.9676348744219	Ferkingstad	10.1038/s41588-021-00978-w	EDTA plasma using SomaScan¬Æ by SomaLogic (version 4; 4,907 aptamers)	age, sex, sample age	inverse rank normal	normalized SD
proteins	12812_25_12812_25_ACYP2_ACYP2	combined	European	35347	NA	1.8e-09	0.001	10000	5	183.156625531772	Ferkingstad	10.1038/s41588-021-00978-w	EDTA plasma using SomaScan¬Æ by SomaLogic (version 4; 4,907 aptamers)	age, sex, sample age	inverse rank normal	normalized SD
proteins	12813_18_12813_18_EHBP1_EHBP1	combined	European	35355	NA	1.8e-09	0.001	10000	4	85.0284382794687	Ferkingstad	10.1038/s41588-021-00978-w	EDTA plasma using SomaScan¬Æ by SomaLogic (version 4; 4,907 aptamers)	age, sex, sample age	inverse rank normal	normalized SD
proteins	12814_17_12814_17_RNPC3_RBM40	combined	European	35432	NA	1.8e-09	0.001	10000	5	60.8627539663981	Ferkingstad	10.1038/s41588-021-00978-w	EDTA plasma using SomaScan¬Æ by SomaLogic (version 4; 4,907 aptamers)	age, sex, sample age	inverse rank normal	normalized SD
proteins	12815_9_12815_9_IARS_SYIC	combined	European	35431	NA	1.8e-09	0.001	10000	3	89.6565309257606	Ferkingstad	10.1038/s41588-021-00978-w	EDTA plasma using SomaScan¬Æ by SomaLogic (version 4; 4,907 aptamers)	age, sex, sample age	inverse rank normal	normalized SD
proteins	12817_1_12817_1_GEM_GEM	combined	European	35371	NA	1.8e-09	0.001	10000	18	214.302250371367	Ferkingstad	10.1038/s41588-021-00978-w	EDTA plasma using SomaScan¬Æ by SomaLogic (version 4; 4,907 aptamers)	age, sex, sample age	inverse rank normal	normalized SD
proteins	12818_159_12818_159_SLC14A2_UT2	combined	European	35363	NA	1.8e-09	0.001	10000	7	376.488785877258	Ferkingstad	10.1038/s41588-021-00978-w	EDTA plasma using SomaScan¬Æ by SomaLogic (version 4; 4,907 aptamers)	age, sex, sample age	inverse rank normal	normalized SD
proteins	12820_1_12820_1_GRAP_GRAP	combined	European	35431	NA	1.8e-09	0.001	10000	8	65.13320471851	Ferkingstad	10.1038/s41588-021-00978-w	EDTA plasma using SomaScan¬Æ by SomaLogic (version 4; 4,907 aptamers)	age, sex, sample age	inverse rank normal	normalized SD
proteins	12821_6_12821_6_NLRP10_NAL10	combined	European	35340	NA	1.8e-09	0.001	10000	2	73.1682121987227	Ferkingstad	10.1038/s41588-021-00978-w	EDTA plasma using SomaScan¬Æ by SomaLogic (version 4; 4,907 aptamers)	age, sex, sample age	inverse rank normal	normalized SD
proteins	12825_18_12825_18_APPL1_DP13A	combined	European	35354	NA	1.8e-09	0.001	10000	1	33.9259664450745	Ferkingstad	10.1038/s41588-021-00978-w	EDTA plasma using SomaScan¬Æ by SomaLogic (version 4; 4,907 aptamers)	age, sex, sample age	inverse rank normal	normalized SD
proteins	12826_5_12826_5_SLC5A5_SC5A5	combined	European	35431	NA	1.8e-09	0.001	10000	5	69.4101247841002	Ferkingstad	10.1038/s41588-021-00978-w	EDTA plasma using SomaScan¬Æ by SomaLogic (version 4; 4,907 aptamers)	age, sex, sample age	inverse rank normal	normalized SD
proteins	12827_37_12827_37_RGS3_RGS3	combined	European	35432	NA	1.8e-09	0.001	10000	7	98.4077857710546	Ferkingstad	10.1038/s41588-021-00978-w	EDTA plasma using SomaScan¬Æ by SomaLogic (version 4; 4,907 aptamers)	age, sex, sample age	inverse rank normal	normalized SD
proteins	12830_4_12830_4_SAP18_SAP18	combined	European	35329	NA	1.8e-09	0.001	10000	1	108.857641034246	Ferkingstad	10.1038/s41588-021-00978-w	EDTA plasma using SomaScan¬Æ by SomaLogic (version 4; 4,907 aptamers)	age, sex, sample age	inverse rank normal	normalized SD
proteins	12831_21_12831_21_TESC_TESC	combined	European	35365	NA	1.8e-09	0.001	10000	10	302.43675181019	Ferkingstad	10.1038/s41588-021-00978-w	EDTA plasma using SomaScan¬Æ by SomaLogic (version 4; 4,907 aptamers)	age, sex, sample age	inverse rank normal	normalized SD
proteins	12832_10_12832_10_ASH2L_ASH2L	combined	European	35343	NA	1.8e-09	0.001	10000	1	30.4427959420547	Ferkingstad	10.1038/s41588-021-00978-w	EDTA plasma using SomaScan¬Æ by SomaLogic (version 4; 4,907 aptamers)	age, sex, sample age	inverse rank normal	normalized SD
proteins	12834_3_12834_3_KCNF1_KCNF1	combined	European	35329	NA	1.8e-09	0.001	10000	1	30.177719277056	Ferkingstad	10.1038/s41588-021-00978-w	EDTA plasma using SomaScan¬Æ by SomaLogic (version 4; 4,907 aptamers)	age, sex, sample age	inverse rank normal	normalized SD
proteins	12835_101_12835_101_PYDC1_PYDC1	combined	European	35329	NA	1.8e-09	0.001	10000	1	82.3167142130195	Ferkingstad	10.1038/s41588-021-00978-w	EDTA plasma using SomaScan¬Æ by SomaLogic (version 4; 4,907 aptamers)	age, sex, sample age	inverse rank normal	normalized SD
proteins	12838_28_12838_28_DUSP15_DUS15	combined	European	35360	NA	1.8e-09	0.001	10000	1	0.0777994414215662	Ferkingstad	10.1038/s41588-021-00978-w	EDTA plasma using SomaScan¬Æ by SomaLogic (version 4; 4,907 aptamers)	age, sex, sample age	inverse rank normal	normalized SD
proteins	12842_43_12842_43_STX10_STX10	combined	European	35365	NA	1.8e-09	0.001	10000	3	103.508824360883	Ferkingstad	10.1038/s41588-021-00978-w	EDTA plasma using SomaScan¬Æ by SomaLogic (version 4; 4,907 aptamers)	age, sex, sample age	inverse rank normal	normalized SD
proteins	12844_10_12844_10_BAG4_BAG4	combined	European	35414	NA	1.8e-09	0.001	10000	2	41.2572047809041	Ferkingstad	10.1038/s41588-021-00978-w	EDTA plasma using SomaScan¬Æ by SomaLogic (version 4; 4,907 aptamers)	age, sex, sample age	inverse rank normal	normalized SD
proteins	12845_18_12845_18_SNX17_SNX17	combined	European	35432	NA	1.8e-09	0.001	10000	5	71.6349734284845	Ferkingstad	10.1038/s41588-021-00978-w	EDTA plasma using SomaScan¬Æ by SomaLogic (version 4; 4,907 aptamers)	age, sex, sample age	inverse rank normal	normalized SD
proteins	12846_3_12846_3_FBXL5_FBXL5	combined	European	35329	NA	1.8e-09	0.001	10000	1	58.3810708047927	Ferkingstad	10.1038/s41588-021-00978-w	EDTA plasma using SomaScan¬Æ by SomaLogic (version 4; 4,907 aptamers)	age, sex, sample age	inverse rank normal	normalized SD
proteins	12847_27_12847_27_RNGTT_MCE1	combined	European	35323	NA	1.8e-09	0.001	10000	2	36.3083400291581	Ferkingstad	10.1038/s41588-021-00978-w	EDTA plasma using SomaScan¬Æ by SomaLogic (version 4; 4,907 aptamers)	age, sex, sample age	inverse rank normal	normalized SD
proteins	12848_9_12848_9_ARHGEF2_ARHG2	combined	European	35431	NA	1.8e-09	0.001	10000	3	71.4240604551444	Ferkingstad	10.1038/s41588-021-00978-w	EDTA plasma using SomaScan¬Æ by SomaLogic (version 4; 4,907 aptamers)	age, sex, sample age	inverse rank normal	normalized SD
proteins	12849_25_12849_25_GSKIP_GSKIP	combined	European	35430	NA	1.8e-09	0.001	10000	1	35.1993226635756	Ferkingstad	10.1038/s41588-021-00978-w	EDTA plasma using SomaScan¬Æ by SomaLogic (version 4; 4,907 aptamers)	age, sex, sample age	inverse rank normal	normalized SD
proteins	12851_5_12851_5_POLM_DPOLM	combined	European	35347	NA	1.8e-09	0.001	10000	3	156.472756249408	Ferkingstad	10.1038/s41588-021-00978-w	EDTA plasma using SomaScan¬Æ by SomaLogic (version 4; 4,907 aptamers)	age, sex, sample age	inverse rank normal	normalized SD
proteins	12853_112_12853_112_TMOD2_TMOD2	combined	European	35354	NA	1.8e-09	0.001	10000	1	58.0774986795588	Ferkingstad	10.1038/s41588-021-00978-w	EDTA plasma using SomaScan¬Æ by SomaLogic (version 4; 4,907 aptamers)	age, sex, sample age	inverse rank normal	normalized SD
proteins	12854_3_12854_3_TEAD3_TEAD3	combined	European	35430	NA	1.8e-09	0.001	10000	1	30.6108830465543	Ferkingstad	10.1038/s41588-021-00978-w	EDTA plasma using SomaScan¬Æ by SomaLogic (version 4; 4,907 aptamers)	age, sex, sample age	inverse rank normal	normalized SD
proteins	12855_16_12855_16_CASS4_CT032	combined	European	35376	NA	1.8e-09	0.001	10000	5	64.7479639075605	Ferkingstad	10.1038/s41588-021-00978-w	EDTA plasma using SomaScan¬Æ by SomaLogic (version 4; 4,907 aptamers)	age, sex, sample age	inverse rank normal	normalized SD
proteins	12856_14_12856_14_TMEM237_TM237	combined	European	35430	NA	1.8e-09	0.001	10000	3	40.9964695577287	Ferkingstad	10.1038/s41588-021-00978-w	EDTA plasma using SomaScan¬Æ by SomaLogic (version 4; 4,907 aptamers)	age, sex, sample age	inverse rank normal	normalized SD
proteins	12859_33_12859_33_ECI2_PECI	combined	European	35378	NA	1.8e-09	0.001	10000	7	358.653014829711	Ferkingstad	10.1038/s41588-021-00978-w	EDTA plasma using SomaScan¬Æ by SomaLogic (version 4; 4,907 aptamers)	age, sex, sample age	inverse rank normal	normalized SD
proteins	12860_7_12860_7_ARPP21_cAMP_regulated_phosphoprotein_21	combined	European	35431	NA	1.8e-09	0.001	10000	2	51.9546774772451	Ferkingstad	10.1038/s41588-021-00978-w	EDTA plasma using SomaScan¬Æ by SomaLogic (version 4; 4,907 aptamers)	age, sex, sample age	inverse rank normal	normalized SD
proteins	12861_13_12861_13_TMOD3_TMOD3	combined	European	35354	NA	1.8e-09	0.001	10000	1	61.2705013110556	Ferkingstad	10.1038/s41588-021-00978-w	EDTA plasma using SomaScan¬Æ by SomaLogic (version 4; 4,907 aptamers)	age, sex, sample age	inverse rank normal	normalized SD
proteins	12862_14_12862_14_NEDD9_CASL	combined	European	35432	NA	1.8e-09	0.001	10000	3	94.3886675508165	Ferkingstad	10.1038/s41588-021-00978-w	EDTA plasma using SomaScan¬Æ by SomaLogic (version 4; 4,907 aptamers)	age, sex, sample age	inverse rank normal	normalized SD
proteins	12864_9_12864_9_NIPAL4_NIPA4	combined	European	35432	NA	1.8e-09	0.001	10000	4	183.306480495528	Ferkingstad	10.1038/s41588-021-00978-w	EDTA plasma using SomaScan¬Æ by SomaLogic (version 4; 4,907 aptamers)	age, sex, sample age	inverse rank normal	normalized SD
proteins	12867_40_12867_40_DYNLT3_DYLT3	combined	European	35359	NA	1.8e-09	0.001	10000	3	53.4303332949463	Ferkingstad	10.1038/s41588-021-00978-w	EDTA plasma using SomaScan¬Æ by SomaLogic (version 4; 4,907 aptamers)	age, sex, sample age	inverse rank normal	normalized SD
proteins	12869_68_12869_68_DDX6_DDX6	combined	European	35365	NA	1.8e-09	0.001	10000	5	48.9578011149256	Ferkingstad	10.1038/s41588-021-00978-w	EDTA plasma using SomaScan¬Æ by SomaLogic (version 4; 4,907 aptamers)	age, sex, sample age	inverse rank normal	normalized SD
proteins	12871_10_12871_10_TWF1_TWF1	combined	European	35360	NA	1.8e-09	0.001	10000	1	2.63127551748299	Ferkingstad	10.1038/s41588-021-00978-w	EDTA plasma using SomaScan¬Æ by SomaLogic (version 4; 4,907 aptamers)	age, sex, sample age	inverse rank normal	normalized SD
proteins	12872_35_12872_35_CNGA2_CNGA2	combined	European	35351	NA	1.8e-09	0.001	10000	1	30.5876184497927	Ferkingstad	10.1038/s41588-021-00978-w	EDTA plasma using SomaScan¬Æ by SomaLogic (version 4; 4,907 aptamers)	age, sex, sample age	inverse rank normal	normalized SD
proteins	12873_11_12873_11_SPN_LEUK	combined	European	35431	NA	1.8e-09	0.001	10000	4	71.1359112621471	Ferkingstad	10.1038/s41588-021-00978-w	EDTA plasma using SomaScan¬Æ by SomaLogic (version 4; 4,907 aptamers)	age, sex, sample age	inverse rank normal	normalized SD
proteins	12875_28_12875_28_UBTD2_UBTD2	combined	European	35330	NA	1.8e-09	0.001	10000	1	60.7838490884172	Ferkingstad	10.1038/s41588-021-00978-w	EDTA plasma using SomaScan¬Æ by SomaLogic (version 4; 4,907 aptamers)	age, sex, sample age	inverse rank normal	normalized SD
proteins	12876_39_12876_39_SPEF1_SPEF1	combined	European	35329	NA	1.8e-09	0.001	10000	1	33.4282662891554	Ferkingstad	10.1038/s41588-021-00978-w	EDTA plasma using SomaScan¬Æ by SomaLogic (version 4; 4,907 aptamers)	age, sex, sample age	inverse rank normal	normalized SD
proteins	12878_60_12878_60_OSBPL11_OSB11	combined	European	34957	NA	1.8e-09	0.001	10000	1	46.047802156056	Ferkingstad	10.1038/s41588-021-00978-w	EDTA plasma using SomaScan¬Æ by SomaLogic (version 4; 4,907 aptamers)	age, sex, sample age	inverse rank normal	normalized SD
proteins	12879_5_12879_5_RBL1_p107	combined	European	35360	NA	1.8e-09	0.001	10000	1	0.547776409848898	Ferkingstad	10.1038/s41588-021-00978-w	EDTA plasma using SomaScan¬Æ by SomaLogic (version 4; 4,907 aptamers)	age, sex, sample age	inverse rank normal	normalized SD
proteins	12880_1_12880_1_SV2A_SV2A	combined	European	35332	NA	1.8e-09	0.001	10000	2	42.3837424441795	Ferkingstad	10.1038/s41588-021-00978-w	EDTA plasma using SomaScan¬Æ by SomaLogic (version 4; 4,907 aptamers)	age, sex, sample age	inverse rank normal	normalized SD
proteins	12881_17_12881_17_RDH16_RDH16	combined	European	35431	NA	1.8e-09	0.001	10000	7	72.6970377677649	Ferkingstad	10.1038/s41588-021-00978-w	EDTA plasma using SomaScan¬Æ by SomaLogic (version 4; 4,907 aptamers)	age, sex, sample age	inverse rank normal	normalized SD
proteins	12882_7_12882_7_PARP11_PAR11	combined	European	35329	NA	1.8e-09	0.001	10000	1	184.207639335596	Ferkingstad	10.1038/s41588-021-00978-w	EDTA plasma using SomaScan¬Æ by SomaLogic (version 4; 4,907 aptamers)	age, sex, sample age	inverse rank normal	normalized SD
proteins	12885_42_12885_42_NR1D2_NR1D2	combined	European	35330	NA	1.8e-09	0.001	10000	2	43.0473017415362	Ferkingstad	10.1038/s41588-021-00978-w	EDTA plasma using SomaScan¬Æ by SomaLogic (version 4; 4,907 aptamers)	age, sex, sample age	inverse rank normal	normalized SD
proteins	12888_18_12888_18_SAP30_SAP30	combined	European	34957	NA	1.8e-09	0.001	10000	1	45.8194809535094	Ferkingstad	10.1038/s41588-021-00978-w	EDTA plasma using SomaScan¬Æ by SomaLogic (version 4; 4,907 aptamers)	age, sex, sample age	inverse rank normal	normalized SD
proteins	12891_1_12891_1_MICALL2_MILK2	combined	European	35432	NA	1.8e-09	0.001	10000	9	145.768686120799	Ferkingstad	10.1038/s41588-021-00978-w	EDTA plasma using SomaScan¬Æ by SomaLogic (version 4; 4,907 aptamers)	age, sex, sample age	inverse rank normal	normalized SD
proteins	12892_10_12892_10_SYTL1_SYTL1	combined	European	35432	NA	1.8e-09	0.001	10000	5	101.334475653945	Ferkingstad	10.1038/s41588-021-00978-w	EDTA plasma using SomaScan¬Æ by SomaLogic (version 4; 4,907 aptamers)	age, sex, sample age	inverse rank normal	normalized SD
proteins	12893_159_12893_159_IFI16_IP16	combined	European	35349	NA	1.8e-09	0.001	10000	2	47.85304327659	Ferkingstad	10.1038/s41588-021-00978-w	EDTA plasma using SomaScan¬Æ by SomaLogic (version 4; 4,907 aptamers)	age, sex, sample age	inverse rank normal	normalized SD
proteins	12894_3_12894_3_PAXIP1_PAXI1	combined	European	35432	NA	1.8e-09	0.001	10000	7	120.29333840821	Ferkingstad	10.1038/s41588-021-00978-w	EDTA plasma using SomaScan¬Æ by SomaLogic (version 4; 4,907 aptamers)	age, sex, sample age	inverse rank normal	normalized SD
proteins	12895_28_12895_28_DGKB_DGKB	combined	European	35431	NA	1.8e-09	0.001	10000	8	98.4450404001853	Ferkingstad	10.1038/s41588-021-00978-w	EDTA plasma using SomaScan¬Æ by SomaLogic (version 4; 4,907 aptamers)	age, sex, sample age	inverse rank normal	normalized SD
proteins	12904_180_12904_180_CUBN_cubilin	combined	European	35432	NA	1.8e-09	0.001	10000	3	67.4011314234912	Ferkingstad	10.1038/s41588-021-00978-w	EDTA plasma using SomaScan¬Æ by SomaLogic (version 4; 4,907 aptamers)	age, sex, sample age	inverse rank normal	normalized SD
proteins	12923_51_12923_51_KRT17_Keratin_17	combined	European	35432	NA	1.8e-09	0.001	10000	5	118.978387464772	Ferkingstad	10.1038/s41588-021-00978-w	EDTA plasma using SomaScan¬Æ by SomaLogic (version 4; 4,907 aptamers)	age, sex, sample age	inverse rank normal	normalized SD
proteins	12925_105_12925_105_AXIN2_AXIN2	combined	European	35433	NA	1.8e-09	0.001	10000	8	168.678962409118	Ferkingstad	10.1038/s41588-021-00978-w	EDTA plasma using SomaScan¬Æ by SomaLogic (version 4; 4,907 aptamers)	age, sex, sample age	inverse rank normal	normalized SD
proteins	12931_16_12931_16_NR3C2_MCR	combined	European	35335	NA	1.8e-09	0.001	10000	3	71.6037781973616	Ferkingstad	10.1038/s41588-021-00978-w	EDTA plasma using SomaScan¬Æ by SomaLogic (version 4; 4,907 aptamers)	age, sex, sample age	inverse rank normal	normalized SD
proteins	12933_17_12933_17_ENOX1_ENOX1	combined	European	35432	NA	1.8e-09	0.001	10000	11	152.715944401372	Ferkingstad	10.1038/s41588-021-00978-w	EDTA plasma using SomaScan¬Æ by SomaLogic (version 4; 4,907 aptamers)	age, sex, sample age	inverse rank normal	normalized SD
proteins	12934_1_12934_1_HERC5_HERC5	combined	European	35436	NA	1.8e-09	0.001	10000	10	183.674931746343	Ferkingstad	10.1038/s41588-021-00978-w	EDTA plasma using SomaScan¬Æ by SomaLogic (version 4; 4,907 aptamers)	age, sex, sample age	inverse rank normal	normalized SD
proteins	12936_38_12936_38_RLBP1_RLBP1	combined	European	35432	NA	1.8e-09	0.001	10000	4	135.482311575548	Ferkingstad	10.1038/s41588-021-00978-w	EDTA plasma using SomaScan¬Æ by SomaLogic (version 4; 4,907 aptamers)	age, sex, sample age	inverse rank normal	normalized SD
proteins	12939_1_12939_1_POLR1C_RPAC1	combined	European	35432	NA	1.8e-09	0.001	10000	10	190.487998084586	Ferkingstad	10.1038/s41588-021-00978-w	EDTA plasma using SomaScan¬Æ by SomaLogic (version 4; 4,907 aptamers)	age, sex, sample age	inverse rank normal	normalized SD
proteins	12940_35_12940_35_ALDH3B1_AL3B1	combined	European	35431	NA	1.8e-09	0.001	10000	4	95.5173335656388	Ferkingstad	10.1038/s41588-021-00978-w	EDTA plasma using SomaScan¬Æ by SomaLogic (version 4; 4,907 aptamers)	age, sex, sample age	inverse rank normal	normalized SD
proteins	12945_33_12945_33_RAB18_RAB18	combined	European	35438	NA	1.8e-09	0.001	10000	7	98.0662639020765	Ferkingstad	10.1038/s41588-021-00978-w	EDTA plasma using SomaScan¬Æ by SomaLogic (version 4; 4,907 aptamers)	age, sex, sample age	inverse rank normal	normalized SD
proteins	12954_71_12954_71_PPARA_PPARa	combined	European	35375	NA	1.8e-09	0.001	10000	3	112.647054912413	Ferkingstad	10.1038/s41588-021-00978-w	EDTA plasma using SomaScan¬Æ by SomaLogic (version 4; 4,907 aptamers)	age, sex, sample age	inverse rank normal	normalized SD
proteins	12956_40_12956_40_KIAA1279_KBP	combined	European	35354	NA	1.8e-09	0.001	10000	5	75.7810237448095	Ferkingstad	10.1038/s41588-021-00978-w	EDTA plasma using SomaScan¬Æ by SomaLogic (version 4; 4,907 aptamers)	age, sex, sample age	inverse rank normal	normalized SD
proteins	12957_62_12957_62_UQCRB_UCR6	combined	European	35432	NA	1.8e-09	0.001	10000	7	144.371001863317	Ferkingstad	10.1038/s41588-021-00978-w	EDTA plasma using SomaScan¬Æ by SomaLogic (version 4; 4,907 aptamers)	age, sex, sample age	inverse rank normal	normalized SD
proteins	12960_9_12960_9_GCK_HXK4	combined	European	35431	NA	1.8e-09	0.001	10000	9	70.8972139335128	Ferkingstad	10.1038/s41588-021-00978-w	EDTA plasma using SomaScan¬Æ by SomaLogic (version 4; 4,907 aptamers)	age, sex, sample age	inverse rank normal	normalized SD
proteins	12963_1_12963_1_GPR107_GP107	combined	European	35430	NA	1.8e-09	0.001	10000	2	38.8120350318702	Ferkingstad	10.1038/s41588-021-00978-w	EDTA plasma using SomaScan¬Æ by SomaLogic (version 4; 4,907 aptamers)	age, sex, sample age	inverse rank normal	normalized SD
proteins	12968_2_12968_2_CSRP2_CSRP2	combined	European	35431	NA	1.8e-09	0.001	10000	5	71.8152555818589	Ferkingstad	10.1038/s41588-021-00978-w	EDTA plasma using SomaScan¬Æ by SomaLogic (version 4; 4,907 aptamers)	age, sex, sample age	inverse rank normal	normalized SD
proteins	12970_35_12970_35_STAU2_STAU2	combined	European	35430	NA	1.8e-09	0.001	10000	7	61.5546724643754	Ferkingstad	10.1038/s41588-021-00978-w	EDTA plasma using SomaScan¬Æ by SomaLogic (version 4; 4,907 aptamers)	age, sex, sample age	inverse rank normal	normalized SD
proteins	12975_11_12975_11_KRT20_Keratin_20	combined	European	35431	NA	1.8e-09	0.001	10000	10	46.2902886273985	Ferkingstad	10.1038/s41588-021-00978-w	EDTA plasma using SomaScan¬Æ by SomaLogic (version 4; 4,907 aptamers)	age, sex, sample age	inverse rank normal	normalized SD
proteins	12976_49_12976_49_SORBS3_Vinexin_b	combined	European	35431	NA	1.8e-09	0.001	10000	4	44.5379673438691	Ferkingstad	10.1038/s41588-021-00978-w	EDTA plasma using SomaScan¬Æ by SomaLogic (version 4; 4,907 aptamers)	age, sex, sample age	inverse rank normal	normalized SD
proteins	12980_31_12980_31_RBM22_RBM22	combined	European	35328	NA	1.8e-09	0.001	10000	2	50.3209236246886	Ferkingstad	10.1038/s41588-021-00978-w	EDTA plasma using SomaScan¬Æ by SomaLogic (version 4; 4,907 aptamers)	age, sex, sample age	inverse rank normal	normalized SD
proteins	12986_12_12986_12_LIN7C_LIN7C	combined	European	35432	NA	1.8e-09	0.001	10000	7	189.002111719144	Ferkingstad	10.1038/s41588-021-00978-w	EDTA plasma using SomaScan¬Æ by SomaLogic (version 4; 4,907 aptamers)	age, sex, sample age	inverse rank normal	normalized SD
proteins	12987_12_12987_12_SRSF7_SRSF7	combined	European	35430	NA	1.8e-09	0.001	10000	2	86.0202220561315	Ferkingstad	10.1038/s41588-021-00978-w	EDTA plasma using SomaScan¬Æ by SomaLogic (version 4; 4,907 aptamers)	age, sex, sample age	inverse rank normal	normalized SD
proteins	12988_49_12988_49_EWSR1_EWS	combined	European	35359	NA	1.8e-09	0.001	10000	2	59.9991584061471	Ferkingstad	10.1038/s41588-021-00978-w	EDTA plasma using SomaScan¬Æ by SomaLogic (version 4; 4,907 aptamers)	age, sex, sample age	inverse rank normal	normalized SD
proteins	12990_39_12990_39_MAP3K3_MAP3K3	combined	European	35359	NA	1.8e-09	0.001	10000	3	32.8742591310284	Ferkingstad	10.1038/s41588-021-00978-w	EDTA plasma using SomaScan¬Æ by SomaLogic (version 4; 4,907 aptamers)	age, sex, sample age	inverse rank normal	normalized SD
proteins	12991_49_12991_49_CUL9_CUL9	combined	European	35432	NA	1.8e-09	0.001	10000	6	122.247378258205	Ferkingstad	10.1038/s41588-021-00978-w	EDTA plasma using SomaScan¬Æ by SomaLogic (version 4; 4,907 aptamers)	age, sex, sample age	inverse rank normal	normalized SD
proteins	12993_21_12993_21_NPLOC4_NPL4	combined	European	35356	NA	1.8e-09	0.001	10000	3	52.6297760351904	Ferkingstad	10.1038/s41588-021-00978-w	EDTA plasma using SomaScan¬Æ by SomaLogic (version 4; 4,907 aptamers)	age, sex, sample age	inverse rank normal	normalized SD
proteins	13007_66_13007_66_LCN10_LCN10	combined	European	35432	NA	1.8e-09	0.001	10000	14	167.761078995784	Ferkingstad	10.1038/s41588-021-00978-w	EDTA plasma using SomaScan¬Æ by SomaLogic (version 4; 4,907 aptamers)	age, sex, sample age	inverse rank normal	normalized SD
proteins	13011_20_13011_20_RPS10_RS10	combined	European	35432	NA	1.8e-09	0.001	10000	13	187.798499490788	Ferkingstad	10.1038/s41588-021-00978-w	EDTA plasma using SomaScan¬Æ by SomaLogic (version 4; 4,907 aptamers)	age, sex, sample age	inverse rank normal	normalized SD
proteins	13013_41_13013_41_PARK2_PRKN2	combined	European	35432	NA	1.8e-09	0.001	10000	5	121.923172029703	Ferkingstad	10.1038/s41588-021-00978-w	EDTA plasma using SomaScan¬Æ by SomaLogic (version 4; 4,907 aptamers)	age, sex, sample age	inverse rank normal	normalized SD
proteins	13022_20_13022_20_TP53I11_P5I11	combined	European	35368	NA	1.8e-09	0.001	10000	17	230.313359876886	Ferkingstad	10.1038/s41588-021-00978-w	EDTA plasma using SomaScan¬Æ by SomaLogic (version 4; 4,907 aptamers)	age, sex, sample age	inverse rank normal	normalized SD
proteins	13025_4_13025_4_FRS2_FRS2	combined	European	35432	NA	1.8e-09	0.001	10000	6	94.7281774317941	Ferkingstad	10.1038/s41588-021-00978-w	EDTA plasma using SomaScan¬Æ by SomaLogic (version 4; 4,907 aptamers)	age, sex, sample age	inverse rank normal	normalized SD
proteins	13027_20_13027_20_CBX7_CBX7	combined	European	35427	NA	1.8e-09	0.001	10000	3	48.4501443687177	Ferkingstad	10.1038/s41588-021-00978-w	EDTA plasma using SomaScan¬Æ by SomaLogic (version 4; 4,907 aptamers)	age, sex, sample age	inverse rank normal	normalized SD
proteins	13032_1_13032_1_BECN1_BECN1	combined	European	35432	NA	1.8e-09	0.001	10000	5	112.954126234637	Ferkingstad	10.1038/s41588-021-00978-w	EDTA plasma using SomaScan¬Æ by SomaLogic (version 4; 4,907 aptamers)	age, sex, sample age	inverse rank normal	normalized SD
proteins	13039_1_13039_1_PPP1R8_PP1R8	combined	European	35432	NA	1.8e-09	0.001	10000	8	91.1643430243201	Ferkingstad	10.1038/s41588-021-00978-w	EDTA plasma using SomaScan¬Æ by SomaLogic (version 4; 4,907 aptamers)	age, sex, sample age	inverse rank normal	normalized SD
proteins	13041_47_13041_47_TRAF4_TRAF4	combined	European	35432	NA	1.8e-09	0.001	10000	4	57.6958899860201	Ferkingstad	10.1038/s41588-021-00978-w	EDTA plasma using SomaScan¬Æ by SomaLogic (version 4; 4,907 aptamers)	age, sex, sample age	inverse rank normal	normalized SD
proteins	13042_7_13042_7_KCNA10_KCA10	combined	European	35432	NA	1.8e-09	0.001	10000	9	150.962519915534	Ferkingstad	10.1038/s41588-021-00978-w	EDTA plasma using SomaScan¬Æ by SomaLogic (version 4; 4,907 aptamers)	age, sex, sample age	inverse rank normal	normalized SD
proteins	13043_157_13043_157_ATAD2_ATAD2	combined	European	35432	NA	1.8e-09	0.001	10000	3	118.83863709166	Ferkingstad	10.1038/s41588-021-00978-w	EDTA plasma using SomaScan¬Æ by SomaLogic (version 4; 4,907 aptamers)	age, sex, sample age	inverse rank normal	normalized SD
proteins	13044_5_13044_5_TSG101_TS101	combined	European	35374	NA	1.8e-09	0.001	10000	4	100.780062686437	Ferkingstad	10.1038/s41588-021-00978-w	EDTA plasma using SomaScan¬Æ by SomaLogic (version 4; 4,907 aptamers)	age, sex, sample age	inverse rank normal	normalized SD
proteins	13053_6_13053_6_SLC6A14_S6A14	combined	European	35431	NA	1.8e-09	0.001	10000	7	139.67154181295	Ferkingstad	10.1038/s41588-021-00978-w	EDTA plasma using SomaScan¬Æ by SomaLogic (version 4; 4,907 aptamers)	age, sex, sample age	inverse rank normal	normalized SD
proteins	13055_53_13055_53_PSD_PSD1	combined	European	35432	NA	1.8e-09	0.001	10000	11	194.720768553384	Ferkingstad	10.1038/s41588-021-00978-w	EDTA plasma using SomaScan¬Æ by SomaLogic (version 4; 4,907 aptamers)	age, sex, sample age	inverse rank normal	normalized SD
proteins	13056_18_13056_18_SLC6A16_S6A16	combined	European	35432	NA	1.8e-09	0.001	10000	4	55.942864857401	Ferkingstad	10.1038/s41588-021-00978-w	EDTA plasma using SomaScan¬Æ by SomaLogic (version 4; 4,907 aptamers)	age, sex, sample age	inverse rank normal	normalized SD
proteins	13059_33_13059_33_RFK_RIFK	combined	European	35431	NA	1.8e-09	0.001	10000	6	168.808308846113	Ferkingstad	10.1038/s41588-021-00978-w	EDTA plasma using SomaScan¬Æ by SomaLogic (version 4; 4,907 aptamers)	age, sex, sample age	inverse rank normal	normalized SD
proteins	13062_4_13062_4_GMFG_GMFG	combined	European	35356	NA	1.8e-09	0.001	10000	2	33.3444116995832	Ferkingstad	10.1038/s41588-021-00978-w	EDTA plasma using SomaScan¬Æ by SomaLogic (version 4; 4,907 aptamers)	age, sex, sample age	inverse rank normal	normalized SD
proteins	13066_42_13066_42_EDC4_EDC4	combined	European	35368	NA	1.8e-09	0.001	10000	16	92.0932380801536	Ferkingstad	10.1038/s41588-021-00978-w	EDTA plasma using SomaScan¬Æ by SomaLogic (version 4; 4,907 aptamers)	age, sex, sample age	inverse rank normal	normalized SD
proteins	13067_5_13067_5_PRKG1_KGP1B	combined	European	35431	NA	1.8e-09	0.001	10000	8	68.9626784934135	Ferkingstad	10.1038/s41588-021-00978-w	EDTA plasma using SomaScan¬Æ by SomaLogic (version 4; 4,907 aptamers)	age, sex, sample age	inverse rank normal	normalized SD
proteins	13068_139_13068_139_CCS_CCS	combined	European	35432	NA	1.8e-09	0.001	10000	7	161.861740173559	Ferkingstad	10.1038/s41588-021-00978-w	EDTA plasma using SomaScan¬Æ by SomaLogic (version 4; 4,907 aptamers)	age, sex, sample age	inverse rank normal	normalized SD
proteins	13073_14_13073_14_ANP32A_AN32A	combined	European	35432	NA	1.8e-09	0.001	10000	5	137.08140023925	Ferkingstad	10.1038/s41588-021-00978-w	EDTA plasma using SomaScan¬Æ by SomaLogic (version 4; 4,907 aptamers)	age, sex, sample age	inverse rank normal	normalized SD
proteins	13076_4_13076_4_FXR1_FXR1	combined	European	35432	NA	1.8e-09	0.001	10000	7	53.2745486877147	Ferkingstad	10.1038/s41588-021-00978-w	EDTA plasma using SomaScan¬Æ by SomaLogic (version 4; 4,907 aptamers)	age, sex, sample age	inverse rank normal	normalized SD
proteins	13078_3_13078_3_CETN2_CETN2	combined	European	35427	NA	1.8e-09	0.001	10000	5	68.1200542880291	Ferkingstad	10.1038/s41588-021-00978-w	EDTA plasma using SomaScan¬Æ by SomaLogic (version 4; 4,907 aptamers)	age, sex, sample age	inverse rank normal	normalized SD
proteins	13082_9_13082_9_UNC45A_UN45A	combined	European	35365	NA	1.8e-09	0.001	10000	5	35.9298645195136	Ferkingstad	10.1038/s41588-021-00978-w	EDTA plasma using SomaScan¬Æ by SomaLogic (version 4; 4,907 aptamers)	age, sex, sample age	inverse rank normal	normalized SD
proteins	13083_18_13083_18_VARS_SYVC	combined	European	35432	NA	1.8e-09	0.001	10000	16	360.487501342423	Ferkingstad	10.1038/s41588-021-00978-w	EDTA plasma using SomaScan¬Æ by SomaLogic (version 4; 4,907 aptamers)	age, sex, sample age	inverse rank normal	normalized SD
proteins	13085_18_13085_18_GLP1R_GLP1R	combined	European	35432	NA	1.8e-09	0.001	10000	4	69.1815754923274	Ferkingstad	10.1038/s41588-021-00978-w	EDTA plasma using SomaScan¬Æ by SomaLogic (version 4; 4,907 aptamers)	age, sex, sample age	inverse rank normal	normalized SD
proteins	13088_397_13088_397_BTC_BTC	combined	European	35342	NA	1.8e-09	0.001	10000	3	118.743638568613	Ferkingstad	10.1038/s41588-021-00978-w	EDTA plasma using SomaScan¬Æ by SomaLogic (version 4; 4,907 aptamers)	age, sex, sample age	inverse rank normal	normalized SD
proteins	13089_6_13089_6_HIF1A_HIF_1a	combined	European	35432	NA	1.8e-09	0.001	10000	3	49.0661719696189	Ferkingstad	10.1038/s41588-021-00978-w	EDTA plasma using SomaScan¬Æ by SomaLogic (version 4; 4,907 aptamers)	age, sex, sample age	inverse rank normal	normalized SD
proteins	13090_17_13090_17_S100A6_S100A6	combined	European	35353	NA	1.8e-09	0.001	10000	5	86.1441969515315	Ferkingstad	10.1038/s41588-021-00978-w	EDTA plasma using SomaScan¬Æ by SomaLogic (version 4; 4,907 aptamers)	age, sex, sample age	inverse rank normal	normalized SD
proteins	13093_6_13093_6_SECTM1_SECTM1	combined	European	35431	NA	1.8e-09	0.001	10000	11	121.82473224941	Ferkingstad	10.1038/s41588-021-00978-w	EDTA plasma using SomaScan¬Æ by SomaLogic (version 4; 4,907 aptamers)	age, sex, sample age	inverse rank normal	normalized SD
proteins	13094_75_13094_75_RSPO3_RSPO3	combined	European	35357	NA	1.8e-09	0.001	10000	5	178.43957405325	Ferkingstad	10.1038/s41588-021-00978-w	EDTA plasma using SomaScan¬Æ by SomaLogic (version 4; 4,907 aptamers)	age, sex, sample age	inverse rank normal	normalized SD
proteins	13095_51_13095_51_REG1A_PSP	combined	European	35373	NA	1.8e-09	0.001	10000	13	247.389760982444	Ferkingstad	10.1038/s41588-021-00978-w	EDTA plasma using SomaScan¬Æ by SomaLogic (version 4; 4,907 aptamers)	age, sex, sample age	inverse rank normal	normalized SD
proteins	13097_11_13097_11_BCL2L2_Apoptosis_regulator_Bcl_W	combined	European	35432	NA	1.8e-09	0.001	10000	6	90.8959655198241	Ferkingstad	10.1038/s41588-021-00978-w	EDTA plasma using SomaScan¬Æ by SomaLogic (version 4; 4,907 aptamers)	age, sex, sample age	inverse rank normal	normalized SD
proteins	13098_93_13098_93_FIGF_VEGF_D	combined	European	35365	NA	1.8e-09	0.001	10000	6	58.5498287774813	Ferkingstad	10.1038/s41588-021-00978-w	EDTA plasma using SomaScan¬Æ by SomaLogic (version 4; 4,907 aptamers)	age, sex, sample age	inverse rank normal	normalized SD
proteins	13101_60_13101_60_SOST_SOST	combined	European	35329	NA	1.8e-09	0.001	10000	2	69.8161205774352	Ferkingstad	10.1038/s41588-021-00978-w	EDTA plasma using SomaScan¬Æ by SomaLogic (version 4; 4,907 aptamers)	age, sex, sample age	inverse rank normal	normalized SD
proteins	13102_1_13102_1_FAM3D_FAM3D	combined	European	35369	NA	1.8e-09	0.001	10000	21	622.576209678807	Ferkingstad	10.1038/s41588-021-00978-w	EDTA plasma using SomaScan¬Æ by SomaLogic (version 4; 4,907 aptamers)	age, sex, sample age	inverse rank normal	normalized SD
proteins	13104_32_13104_32_EFNB1_EFNB1	combined	European	35357	NA	1.8e-09	0.001	10000	1	183.417230993366	Ferkingstad	10.1038/s41588-021-00978-w	EDTA plasma using SomaScan¬Æ by SomaLogic (version 4; 4,907 aptamers)	age, sex, sample age	inverse rank normal	normalized SD
proteins	13105_7_13105_7_SNAP25_SNP25	combined	European	35432	NA	1.8e-09	0.001	10000	12	177.740287762763	Ferkingstad	10.1038/s41588-021-00978-w	EDTA plasma using SomaScan¬Æ by SomaLogic (version 4; 4,907 aptamers)	age, sex, sample age	inverse rank normal	normalized SD
proteins	13107_9_13107_9_LYPD3_LYPD3	combined	European	35432	NA	1.8e-09	0.001	10000	11	91.9488088302432	Ferkingstad	10.1038/s41588-021-00978-w	EDTA plasma using SomaScan¬Æ by SomaLogic (version 4; 4,907 aptamers)	age, sex, sample age	inverse rank normal	normalized SD
proteins	13109_82_13109_82_NEGR1_NEGR1	combined	European	35430	NA	1.8e-09	0.001	10000	11	66.2837226110089	Ferkingstad	10.1038/s41588-021-00978-w	EDTA plasma using SomaScan¬Æ by SomaLogic (version 4; 4,907 aptamers)	age, sex, sample age	inverse rank normal	normalized SD
proteins	13111_79_13111_79_BCL6_BCL6	combined	European	35432	NA	1.8e-09	0.001	10000	6	125.139468054969	Ferkingstad	10.1038/s41588-021-00978-w	EDTA plasma using SomaScan¬Æ by SomaLogic (version 4; 4,907 aptamers)	age, sex, sample age	inverse rank normal	normalized SD
proteins	13112_179_13112_179_FSTL1_FSTL1	combined	European	35375	NA	1.8e-09	0.001	10000	9	81.6491551895017	Ferkingstad	10.1038/s41588-021-00978-w	EDTA plasma using SomaScan¬Æ by SomaLogic (version 4; 4,907 aptamers)	age, sex, sample age	inverse rank normal	normalized SD
proteins	13113_7_13113_7_SPP1_Osteopontin	combined	European	35431	NA	1.8e-09	0.001	10000	9	146.457128371399	Ferkingstad	10.1038/s41588-021-00978-w	EDTA plasma using SomaScan¬Æ by SomaLogic (version 4; 4,907 aptamers)	age, sex, sample age	inverse rank normal	normalized SD
proteins	13114_50_13114_50_LUM_Lumican	combined	European	35365	NA	1.8e-09	0.001	10000	14	110.251594219866	Ferkingstad	10.1038/s41588-021-00978-w	EDTA plasma using SomaScan¬Æ by SomaLogic (version 4; 4,907 aptamers)	age, sex, sample age	inverse rank normal	normalized SD
proteins	13116_25_13116_25_CD177_CD177	combined	European	35366	NA	1.8e-09	0.001	10000	15	859.808448529981	Ferkingstad	10.1038/s41588-021-00978-w	EDTA plasma using SomaScan¬Æ by SomaLogic (version 4; 4,907 aptamers)	age, sex, sample age	inverse rank normal	normalized SD
proteins	13118_5_13118_5_SMOC1_SMOC1	combined	European	35362	NA	1.8e-09	0.001	10000	5	142.953407541328	Ferkingstad	10.1038/s41588-021-00978-w	EDTA plasma using SomaScan¬Æ by SomaLogic (version 4; 4,907 aptamers)	age, sex, sample age	inverse rank normal	normalized SD
proteins	13119_26_13119_26_SERPINA10_protein_Z_inhibitor	combined	European	35364	NA	1.8e-09	0.001	10000	17	728.710297692346	Ferkingstad	10.1038/s41588-021-00978-w	EDTA plasma using SomaScan¬Æ by SomaLogic (version 4; 4,907 aptamers)	age, sex, sample age	inverse rank normal	normalized SD
proteins	13122_19_13122_19_FLRT2_FLRT2	combined	European	35377	NA	1.8e-09	0.001	10000	12	159.077215004298	Ferkingstad	10.1038/s41588-021-00978-w	EDTA plasma using SomaScan¬Æ by SomaLogic (version 4; 4,907 aptamers)	age, sex, sample age	inverse rank normal	normalized SD
proteins	13123_3_13123_3_FLRT3_FLRT3	combined	European	35373	NA	1.8e-09	0.001	10000	17	621.870360582028	Ferkingstad	10.1038/s41588-021-00978-w	EDTA plasma using SomaScan¬Æ by SomaLogic (version 4; 4,907 aptamers)	age, sex, sample age	inverse rank normal	normalized SD
proteins	13124_20_13124_20_ISLR2_ISLR2	combined	European	35368	NA	1.8e-09	0.001	10000	21	241.975947330963	Ferkingstad	10.1038/s41588-021-00978-w	EDTA plasma using SomaScan¬Æ by SomaLogic (version 4; 4,907 aptamers)	age, sex, sample age	inverse rank normal	normalized SD
proteins	13125_45_13125_45_VTN_Vitronectin	combined	European	35365	NA	1.8e-09	0.001	10000	23	739.403798448582	Ferkingstad	10.1038/s41588-021-00978-w	EDTA plasma using SomaScan¬Æ by SomaLogic (version 4; 4,907 aptamers)	age, sex, sample age	inverse rank normal	normalized SD
proteins	13126_52_13126_52_DSC2_DSC2	combined	European	35362	NA	1.8e-09	0.001	10000	6	96.933599439884	Ferkingstad	10.1038/s41588-021-00978-w	EDTA plasma using SomaScan¬Æ by SomaLogic (version 4; 4,907 aptamers)	age, sex, sample age	inverse rank normal	normalized SD
proteins	13129_40_13129_40_LDLR_LDLR	combined	European	35330	NA	1.8e-09	0.001	10000	1	41.9629937729096	Ferkingstad	10.1038/s41588-021-00978-w	EDTA plasma using SomaScan¬Æ by SomaLogic (version 4; 4,907 aptamers)	age, sex, sample age	inverse rank normal	normalized SD
proteins	13130_150_13130_150_HK2_HXK2	combined	European	35343	NA	1.8e-09	0.001	10000	2	65.6190421858756	Ferkingstad	10.1038/s41588-021-00978-w	EDTA plasma using SomaScan¬Æ by SomaLogic (version 4; 4,907 aptamers)	age, sex, sample age	inverse rank normal	normalized SD
proteins	13131_5_13131_5_HK1_HXK1	combined	European	35432	NA	1.8e-09	0.001	10000	9	177.748380165179	Ferkingstad	10.1038/s41588-021-00978-w	EDTA plasma using SomaScan¬Æ by SomaLogic (version 4; 4,907 aptamers)	age, sex, sample age	inverse rank normal	normalized SD
proteins	13132_14_13132_14_SEMA5A_SEM5A	combined	European	35371	NA	1.8e-09	0.001	10000	15	1537.29884621715	Ferkingstad	10.1038/s41588-021-00978-w	EDTA plasma using SomaScan¬Æ by SomaLogic (version 4; 4,907 aptamers)	age, sex, sample age	inverse rank normal	normalized SD
proteins	13133_73_13133_73_LTBP4_LTBP4	combined	European	35366	NA	1.8e-09	0.001	10000	13	53.6891010660711	Ferkingstad	10.1038/s41588-021-00978-w	EDTA plasma using SomaScan¬Æ by SomaLogic (version 4; 4,907 aptamers)	age, sex, sample age	inverse rank normal	normalized SD
proteins	13228_75_13228_75_MDM2_MDM2	combined	European	35431	NA	1.8e-09	0.001	10000	3	66.1716668343432	Ferkingstad	10.1038/s41588-021-00978-w	EDTA plasma using SomaScan¬Æ by SomaLogic (version 4; 4,907 aptamers)	age, sex, sample age	inverse rank normal	normalized SD
proteins	13229_20_13229_20_MDM4_MDM4	combined	European	35433	NA	1.8e-09	0.001	10000	6	137.854050948633	Ferkingstad	10.1038/s41588-021-00978-w	EDTA plasma using SomaScan¬Æ by SomaLogic (version 4; 4,907 aptamers)	age, sex, sample age	inverse rank normal	normalized SD
proteins	13230_174_13230_174_IGHG2_IgG2__Kappa	combined	European	35430	NA	1.8e-09	0.001	10000	2	36.2192295526262	Ferkingstad	10.1038/s41588-021-00978-w	EDTA plasma using SomaScan¬Æ by SomaLogic (version 4; 4,907 aptamers)	age, sex, sample age	inverse rank normal	normalized SD
proteins	13231_90_13231_90_IGHG4_IgG4__Kappa	combined	European	35354	NA	1.8e-09	0.001	10000	3	51.850217446202	Ferkingstad	10.1038/s41588-021-00978-w	EDTA plasma using SomaScan¬Æ by SomaLogic (version 4; 4,907 aptamers)	age, sex, sample age	inverse rank normal	normalized SD
proteins	13236_25_13236_25_WNT3A_WNT3A	combined	European	35430	NA	1.8e-09	0.001	10000	13	113.160104233874	Ferkingstad	10.1038/s41588-021-00978-w	EDTA plasma using SomaScan¬Æ by SomaLogic (version 4; 4,907 aptamers)	age, sex, sample age	inverse rank normal	normalized SD
proteins	13240_170_13240_170_SHANK1_SHAN1	combined	European	35360	NA	1.8e-09	0.001	10000	1	0.0536759049445101	Ferkingstad	10.1038/s41588-021-00978-w	EDTA plasma using SomaScan¬Æ by SomaLogic (version 4; 4,907 aptamers)	age, sex, sample age	inverse rank normal	normalized SD
proteins	13242_134_13242_134_SHANK3_SHAN3	combined	European	35430	NA	1.8e-09	0.001	10000	13	255.025316667323	Ferkingstad	10.1038/s41588-021-00978-w	EDTA plasma using SomaScan¬Æ by SomaLogic (version 4; 4,907 aptamers)	age, sex, sample age	inverse rank normal	normalized SD
proteins	13268_45_13268_45_WNT5A_WNT5A	combined	European	35427	NA	1.8e-09	0.001	10000	25	95.7012939451182	Ferkingstad	10.1038/s41588-021-00978-w	EDTA plasma using SomaScan¬Æ by SomaLogic (version 4; 4,907 aptamers)	age, sex, sample age	inverse rank normal	normalized SD
proteins	13374_4_13374_4_DEFB113_DB113	combined	European	35432	NA	1.8e-09	0.001	10000	5	181.579217903296	Ferkingstad	10.1038/s41588-021-00978-w	EDTA plasma using SomaScan¬Æ by SomaLogic (version 4; 4,907 aptamers)	age, sex, sample age	inverse rank normal	normalized SD
proteins	13375_48_13375_48_SYNGR3_SNG3	combined	European	35432	NA	1.8e-09	0.001	10000	2	63.8643519358564	Ferkingstad	10.1038/s41588-021-00978-w	EDTA plasma using SomaScan¬Æ by SomaLogic (version 4; 4,907 aptamers)	age, sex, sample age	inverse rank normal	normalized SD
proteins	13377_3_13377_3_CYB561D1_C56D1	combined	European	35432	NA	1.8e-09	0.001	10000	7	109.21789127933	Ferkingstad	10.1038/s41588-021-00978-w	EDTA plasma using SomaScan¬Æ by SomaLogic (version 4; 4,907 aptamers)	age, sex, sample age	inverse rank normal	normalized SD
proteins	13378_80_13378_80_C5orf63_YD286	combined	European	35432	NA	1.8e-09	0.001	10000	7	110.453761829551	Ferkingstad	10.1038/s41588-021-00978-w	EDTA plasma using SomaScan¬Æ by SomaLogic (version 4; 4,907 aptamers)	age, sex, sample age	inverse rank normal	normalized SD
proteins	13381_49_13381_49_B4GALT1_B4GT1	combined	European	35430	NA	1.8e-09	0.001	10000	16	109.120284541737	Ferkingstad	10.1038/s41588-021-00978-w	EDTA plasma using SomaScan¬Æ by SomaLogic (version 4; 4,907 aptamers)	age, sex, sample age	inverse rank normal	normalized SD
proteins	13384_110_13384_110_FH_FUMH	combined	European	35355	NA	1.8e-09	0.001	10000	2	160.756043747384	Ferkingstad	10.1038/s41588-021-00978-w	EDTA plasma using SomaScan¬Æ by SomaLogic (version 4; 4,907 aptamers)	age, sex, sample age	inverse rank normal	normalized SD
proteins	13386_248_13386_248_RNF34_RNF34	combined	European	35432	NA	1.8e-09	0.001	10000	4	120.915112879299	Ferkingstad	10.1038/s41588-021-00978-w	EDTA plasma using SomaScan¬Æ by SomaLogic (version 4; 4,907 aptamers)	age, sex, sample age	inverse rank normal	normalized SD
proteins	13387_55_13387_55_EHF_EHF	combined	European	35430	NA	1.8e-09	0.001	10000	4	43.8895183035221	Ferkingstad	10.1038/s41588-021-00978-w	EDTA plasma using SomaScan¬Æ by SomaLogic (version 4; 4,907 aptamers)	age, sex, sample age	inverse rank normal	normalized SD
proteins	13388_57_13388_57_PCSK1_NEC1	combined	European	35350	NA	1.8e-09	0.001	10000	16	458.36321611371	Ferkingstad	10.1038/s41588-021-00978-w	EDTA plasma using SomaScan¬Æ by SomaLogic (version 4; 4,907 aptamers)	age, sex, sample age	inverse rank normal	normalized SD
proteins	13392_13_13392_13_ATP1B1_AT1B1	combined	European	35438	NA	1.8e-09	0.001	10000	12	129.778738786084	Ferkingstad	10.1038/s41588-021-00978-w	EDTA plasma using SomaScan¬Æ by SomaLogic (version 4; 4,907 aptamers)	age, sex, sample age	inverse rank normal	normalized SD
proteins	13393_46_13393_46_DERL1_DERL1	combined	European	35378	NA	1.8e-09	0.001	10000	1	32.7549427888821	Ferkingstad	10.1038/s41588-021-00978-w	EDTA plasma using SomaScan¬Æ by SomaLogic (version 4; 4,907 aptamers)	age, sex, sample age	inverse rank normal	normalized SD
proteins	13397_88_13397_88_DEFB4A_HBD_2	combined	European	35433	NA	1.8e-09	0.001	10000	15	111.548803644912	Ferkingstad	10.1038/s41588-021-00978-w	EDTA plasma using SomaScan¬Æ by SomaLogic (version 4; 4,907 aptamers)	age, sex, sample age	inverse rank normal	normalized SD
proteins	13399_33_13399_33_RELL1_RELL1	combined	European	35351	NA	1.8e-09	0.001	10000	5	121.029771408339	Ferkingstad	10.1038/s41588-021-00978-w	EDTA plasma using SomaScan¬Æ by SomaLogic (version 4; 4,907 aptamers)	age, sex, sample age	inverse rank normal	normalized SD
proteins	13403_5_13403_5_ETV5_ETV5	combined	European	35433	NA	1.8e-09	0.001	10000	2	47.4244512528363	Ferkingstad	10.1038/s41588-021-00978-w	EDTA plasma using SomaScan¬Æ by SomaLogic (version 4; 4,907 aptamers)	age, sex, sample age	inverse rank normal	normalized SD
proteins	13405_61_13405_61_SPINK2_ISK2	combined	European	35368	NA	1.8e-09	0.001	10000	9	235.9293910552	Ferkingstad	10.1038/s41588-021-00978-w	EDTA plasma using SomaScan¬Æ by SomaLogic (version 4; 4,907 aptamers)	age, sex, sample age	inverse rank normal	normalized SD
proteins	13411_21_13411_21_RNF41_RNF41	combined	European	35369	NA	1.8e-09	0.001	10000	2	52.7059745124986	Ferkingstad	10.1038/s41588-021-00978-w	EDTA plasma using SomaScan¬Æ by SomaLogic (version 4; 4,907 aptamers)	age, sex, sample age	inverse rank normal	normalized SD
proteins	13412_5_13412_5_WFDC6_WFDC6	combined	European	35346	NA	1.8e-09	0.001	10000	2	88.1218478131809	Ferkingstad	10.1038/s41588-021-00978-w	EDTA plasma using SomaScan¬Æ by SomaLogic (version 4; 4,907 aptamers)	age, sex, sample age	inverse rank normal	normalized SD
proteins	13416_8_13416_8_TMEM132D_T132D	combined	European	35434	NA	1.8e-09	0.001	10000	12	269.568856828806	Ferkingstad	10.1038/s41588-021-00978-w	EDTA plasma using SomaScan¬Æ by SomaLogic (version 4; 4,907 aptamers)	age, sex, sample age	inverse rank normal	normalized SD
proteins	13421_17_13421_17_TMEM167B_KISHB	combined	European	35435	NA	1.8e-09	0.001	10000	2	53.4483888954024	Ferkingstad	10.1038/s41588-021-00978-w	EDTA plasma using SomaScan¬Æ by SomaLogic (version 4; 4,907 aptamers)	age, sex, sample age	inverse rank normal	normalized SD
proteins	13422_66_13422_66_ENOX2_ENOX2	combined	European	35435	NA	1.8e-09	0.001	10000	6	79.4272559262286	Ferkingstad	10.1038/s41588-021-00978-w	EDTA plasma using SomaScan¬Æ by SomaLogic (version 4; 4,907 aptamers)	age, sex, sample age	inverse rank normal	normalized SD
proteins	13423_94_13423_94_FAM213A_CJ058	combined	European	35435	NA	1.8e-09	0.001	10000	8	79.5521136309002	Ferkingstad	10.1038/s41588-021-00978-w	EDTA plasma using SomaScan¬Æ by SomaLogic (version 4; 4,907 aptamers)	age, sex, sample age	inverse rank normal	normalized SD
proteins	13427_66_13427_66_MAN1C1_MA1C1	combined	European	35433	NA	1.8e-09	0.001	10000	20	118.559455115718	Ferkingstad	10.1038/s41588-021-00978-w	EDTA plasma using SomaScan¬Æ by SomaLogic (version 4; 4,907 aptamers)	age, sex, sample age	inverse rank normal	normalized SD
proteins	13429_3_13429_3_WFDC10A_WF10A	combined	European	35435	NA	1.8e-09	0.001	10000	5	91.4667207645861	Ferkingstad	10.1038/s41588-021-00978-w	EDTA plasma using SomaScan¬Æ by SomaLogic (version 4; 4,907 aptamers)	age, sex, sample age	inverse rank normal	normalized SD
proteins	13430_50_13430_50_SLC14A1_UT1	combined	European	35435	NA	1.8e-09	0.001	10000	5	75.0300802187549	Ferkingstad	10.1038/s41588-021-00978-w	EDTA plasma using SomaScan¬Æ by SomaLogic (version 4; 4,907 aptamers)	age, sex, sample age	inverse rank normal	normalized SD
proteins	13431_74_13431_74_FAM159A_F159A	combined	European	35435	NA	1.8e-09	0.001	10000	3	39.524666991528	Ferkingstad	10.1038/s41588-021-00978-w	EDTA plasma using SomaScan¬Æ by SomaLogic (version 4; 4,907 aptamers)	age, sex, sample age	inverse rank normal	normalized SD
proteins	13434_172_13434_172_PARVA_PARVA	combined	European	35372	NA	1.8e-09	0.001	10000	5	74.7607852584982	Ferkingstad	10.1038/s41588-021-00978-w	EDTA plasma using SomaScan¬Æ by SomaLogic (version 4; 4,907 aptamers)	age, sex, sample age	inverse rank normal	normalized SD
proteins	13435_31_13435_31_IL20RB_IL_20_Rb	combined	European	35433	NA	1.8e-09	0.001	10000	9	88.2470399685847	Ferkingstad	10.1038/s41588-021-00978-w	EDTA plasma using SomaScan¬Æ by SomaLogic (version 4; 4,907 aptamers)	age, sex, sample age	inverse rank normal	normalized SD
proteins	13436_54_13436_54_MAZ_MAZ	combined	European	35439	NA	1.8e-09	0.001	10000	4	70.9686237400897	Ferkingstad	10.1038/s41588-021-00978-w	EDTA plasma using SomaScan¬Æ by SomaLogic (version 4; 4,907 aptamers)	age, sex, sample age	inverse rank normal	normalized SD
proteins	13438_115_13438_115_CHRD_CHRD	combined	European	35433	NA	1.8e-09	0.001	10000	5	110.15879052497	Ferkingstad	10.1038/s41588-021-00978-w	EDTA plasma using SomaScan¬Æ by SomaLogic (version 4; 4,907 aptamers)	age, sex, sample age	inverse rank normal	normalized SD
proteins	13439_6_13439_6_IQCF3_IQCF3	combined	European	35435	NA	1.8e-09	0.001	10000	4	104.0497356324	Ferkingstad	10.1038/s41588-021-00978-w	EDTA plasma using SomaScan¬Æ by SomaLogic (version 4; 4,907 aptamers)	age, sex, sample age	inverse rank normal	normalized SD
proteins	13441_30_13441_30_DIXDC1_DIXC1	combined	European	35435	NA	1.8e-09	0.001	10000	6	63.0853016619445	Ferkingstad	10.1038/s41588-021-00978-w	EDTA plasma using SomaScan¬Æ by SomaLogic (version 4; 4,907 aptamers)	age, sex, sample age	inverse rank normal	normalized SD
proteins	13447_42_13447_42_SPRN_SPRN	combined	European	35387	NA	1.8e-09	0.001	10000	9	133.320928494314	Ferkingstad	10.1038/s41588-021-00978-w	EDTA plasma using SomaScan¬Æ by SomaLogic (version 4; 4,907 aptamers)	age, sex, sample age	inverse rank normal	normalized SD
proteins	13449_25_13449_25_SF3B4_SF3B4	combined	European	35348	NA	1.8e-09	0.001	10000	2	33.6369127188103	Ferkingstad	10.1038/s41588-021-00978-w	EDTA plasma using SomaScan¬Æ by SomaLogic (version 4; 4,907 aptamers)	age, sex, sample age	inverse rank normal	normalized SD
proteins	13450_49_13450_49_USP8_UBP8	combined	European	35368	NA	1.8e-09	0.001	10000	7	93.2000302023894	Ferkingstad	10.1038/s41588-021-00978-w	EDTA plasma using SomaScan¬Æ by SomaLogic (version 4; 4,907 aptamers)	age, sex, sample age	inverse rank normal	normalized SD
proteins	13451_2_13451_2_FNDC4_FNDC4	combined	European	35433	NA	1.8e-09	0.001	10000	4	75.4948745194884	Ferkingstad	10.1038/s41588-021-00978-w	EDTA plasma using SomaScan¬Æ by SomaLogic (version 4; 4,907 aptamers)	age, sex, sample age	inverse rank normal	normalized SD
proteins	13452_113_13452_113_SMIM13_SIM13	combined	European	35434	NA	1.8e-09	0.001	10000	4	76.3166813691431	Ferkingstad	10.1038/s41588-021-00978-w	EDTA plasma using SomaScan¬Æ by SomaLogic (version 4; 4,907 aptamers)	age, sex, sample age	inverse rank normal	normalized SD
proteins	13453_2_13453_2_MRPL33_RM33	combined	European	35366	NA	1.8e-09	0.001	10000	8	333.457760119595	Ferkingstad	10.1038/s41588-021-00978-w	EDTA plasma using SomaScan¬Æ by SomaLogic (version 4; 4,907 aptamers)	age, sex, sample age	inverse rank normal	normalized SD
proteins	13457_33_13457_33_ELF5_ELF5	combined	European	35363	NA	1.8e-09	0.001	10000	1	0.630419412806693	Ferkingstad	10.1038/s41588-021-00978-w	EDTA plasma using SomaScan¬Æ by SomaLogic (version 4; 4,907 aptamers)	age, sex, sample age	inverse rank normal	normalized SD
proteins	13459_30_13459_30_TOR4A_CI167	combined	European	35333	NA	1.8e-09	0.001	10000	2	38.7376571707353	Ferkingstad	10.1038/s41588-021-00978-w	EDTA plasma using SomaScan¬Æ by SomaLogic (version 4; 4,907 aptamers)	age, sex, sample age	inverse rank normal	normalized SD
proteins	13460_4_13460_4_CHAD_CHAD	combined	European	35378	NA	1.8e-09	0.001	10000	11	48.9889407187227	Ferkingstad	10.1038/s41588-021-00978-w	EDTA plasma using SomaScan¬Æ by SomaLogic (version 4; 4,907 aptamers)	age, sex, sample age	inverse rank normal	normalized SD
proteins	13463_1_13463_1_PXDN_PXDN	combined	European	35364	NA	1.8e-09	0.001	10000	8	68.2656458002604	Ferkingstad	10.1038/s41588-021-00978-w	EDTA plasma using SomaScan¬Æ by SomaLogic (version 4; 4,907 aptamers)	age, sex, sample age	inverse rank normal	normalized SD
proteins	13464_8_13464_8_NRAC_NRAC	combined	European	35435	NA	1.8e-09	0.001	10000	5	126.654769838751	Ferkingstad	10.1038/s41588-021-00978-w	EDTA plasma using SomaScan¬Æ by SomaLogic (version 4; 4,907 aptamers)	age, sex, sample age	inverse rank normal	normalized SD
proteins	13465_5_13465_5_RCAN1_CCP1	combined	European	35434	NA	1.8e-09	0.001	10000	8	82.6875559664319	Ferkingstad	10.1038/s41588-021-00978-w	EDTA plasma using SomaScan¬Æ by SomaLogic (version 4; 4,907 aptamers)	age, sex, sample age	inverse rank normal	normalized SD
proteins	13468_5_13468_5_NEURL4_NEUL4	combined	European	35434	NA	1.8e-09	0.001	10000	6	80.6960163512831	Ferkingstad	10.1038/s41588-021-00978-w	EDTA plasma using SomaScan¬Æ by SomaLogic (version 4; 4,907 aptamers)	age, sex, sample age	inverse rank normal	normalized SD
proteins	13470_43_13470_43_PTH1R_PTH1R	combined	European	35435	NA	1.8e-09	0.001	10000	5	77.6479847528396	Ferkingstad	10.1038/s41588-021-00978-w	EDTA plasma using SomaScan¬Æ by SomaLogic (version 4; 4,907 aptamers)	age, sex, sample age	inverse rank normal	normalized SD
proteins	13472_35_13472_35_HDHD2_HDHD2	combined	European	35362	NA	1.8e-09	0.001	10000	3	324.635980812962	Ferkingstad	10.1038/s41588-021-00978-w	EDTA plasma using SomaScan¬Æ by SomaLogic (version 4; 4,907 aptamers)	age, sex, sample age	inverse rank normal	normalized SD
proteins	13473_55_13473_55_ITPKA_IP3KA	combined	European	35435	NA	1.8e-09	0.001	10000	4	76.0187360200152	Ferkingstad	10.1038/s41588-021-00978-w	EDTA plasma using SomaScan¬Æ by SomaLogic (version 4; 4,907 aptamers)	age, sex, sample age	inverse rank normal	normalized SD
proteins	13474_40_13474_40_GSTK1_GSTK1	combined	European	35365	NA	1.8e-09	0.001	10000	2	76.8315696997935	Ferkingstad	10.1038/s41588-021-00978-w	EDTA plasma using SomaScan¬Æ by SomaLogic (version 4; 4,907 aptamers)	age, sex, sample age	inverse rank normal	normalized SD
proteins	13475_10_13475_10_UBE2D4_UB2D4	combined	European	35350	NA	1.8e-09	0.001	10000	1	39.8313443315521	Ferkingstad	10.1038/s41588-021-00978-w	EDTA plasma using SomaScan¬Æ by SomaLogic (version 4; 4,907 aptamers)	age, sex, sample age	inverse rank normal	normalized SD
proteins	13476_16_13476_16_KIN_KIN17	combined	European	35358	NA	1.8e-09	0.001	10000	2	30.9628855243436	Ferkingstad	10.1038/s41588-021-00978-w	EDTA plasma using SomaScan¬Æ by SomaLogic (version 4; 4,907 aptamers)	age, sex, sample age	inverse rank normal	normalized SD
proteins	13477_65_13477_65_LTB4R_LT4R1	combined	European	35373	NA	1.8e-09	0.001	10000	7	56.9623505451883	Ferkingstad	10.1038/s41588-021-00978-w	EDTA plasma using SomaScan¬Æ by SomaLogic (version 4; 4,907 aptamers)	age, sex, sample age	inverse rank normal	normalized SD
proteins	13479_8_13479_8_FAM171A2_F1712	combined	European	35435	NA	1.8e-09	0.001	10000	6	59.9171097781232	Ferkingstad	10.1038/s41588-021-00978-w	EDTA plasma using SomaScan¬Æ by SomaLogic (version 4; 4,907 aptamers)	age, sex, sample age	inverse rank normal	normalized SD
proteins	13481_24_13481_24_TCEA2_TCEA2	combined	European	35333	NA	1.8e-09	0.001	10000	3	133.726873743482	Ferkingstad	10.1038/s41588-021-00978-w	EDTA plasma using SomaScan¬Æ by SomaLogic (version 4; 4,907 aptamers)	age, sex, sample age	inverse rank normal	normalized SD
proteins	13482_14_13482_14_CNOT1_CNOT1	combined	European	35368	NA	1.8e-09	0.001	10000	3	35.69934436364	Ferkingstad	10.1038/s41588-021-00978-w	EDTA plasma using SomaScan¬Æ by SomaLogic (version 4; 4,907 aptamers)	age, sex, sample age	inverse rank normal	normalized SD
proteins	13484_69_13484_69_COL1A1_CO1A1	combined	European	35434	NA	1.8e-09	0.001	10000	2	75.4050966188951	Ferkingstad	10.1038/s41588-021-00978-w	EDTA plasma using SomaScan¬Æ by SomaLogic (version 4; 4,907 aptamers)	age, sex, sample age	inverse rank normal	normalized SD
proteins	13485_20_13485_20_TMEM87B_TM87B	combined	European	35386	NA	1.8e-09	0.001	10000	4	116.072322011605	Ferkingstad	10.1038/s41588-021-00978-w	EDTA plasma using SomaScan¬Æ by SomaLogic (version 4; 4,907 aptamers)	age, sex, sample age	inverse rank normal	normalized SD
proteins	13486_9_13486_9_PKD2_PKD2	combined	European	35366	NA	1.8e-09	0.001	10000	1	76.9952543810095	Ferkingstad	10.1038/s41588-021-00978-w	EDTA plasma using SomaScan¬Æ by SomaLogic (version 4; 4,907 aptamers)	age, sex, sample age	inverse rank normal	normalized SD
proteins	13487_24_13487_24_UNC93B1_UN93B	combined	European	35433	NA	1.8e-09	0.001	10000	1	33.4477019252666	Ferkingstad	10.1038/s41588-021-00978-w	EDTA plasma using SomaScan¬Æ by SomaLogic (version 4; 4,907 aptamers)	age, sex, sample age	inverse rank normal	normalized SD
proteins	13488_3_13488_3_ARFIP1_ARFP1	combined	European	35371	NA	1.8e-09	0.001	10000	6	155.538402184439	Ferkingstad	10.1038/s41588-021-00978-w	EDTA plasma using SomaScan¬Æ by SomaLogic (version 4; 4,907 aptamers)	age, sex, sample age	inverse rank normal	normalized SD
proteins	13490_1_13490_1_MPP6_MPP6	combined	European	35435	NA	1.8e-09	0.001	10000	5	105.923786949241	Ferkingstad	10.1038/s41588-021-00978-w	EDTA plasma using SomaScan¬Æ by SomaLogic (version 4; 4,907 aptamers)	age, sex, sample age	inverse rank normal	normalized SD
proteins	13491_40_13491_40_PDE6D_PDE6D	combined	European	35435	NA	1.8e-09	0.001	10000	4	60.1443185747479	Ferkingstad	10.1038/s41588-021-00978-w	EDTA plasma using SomaScan¬Æ by SomaLogic (version 4; 4,907 aptamers)	age, sex, sample age	inverse rank normal	normalized SD
proteins	13492_44_13492_44_HSPA9_HSPA9B	combined	European	35380	NA	1.8e-09	0.001	10000	3	33.5762434145468	Ferkingstad	10.1038/s41588-021-00978-w	EDTA plasma using SomaScan¬Æ by SomaLogic (version 4; 4,907 aptamers)	age, sex, sample age	inverse rank normal	normalized SD
proteins	13493_5_13493_5_GRID1_GRID1	combined	European	35435	NA	1.8e-09	0.001	10000	5	67.5161628631542	Ferkingstad	10.1038/s41588-021-00978-w	EDTA plasma using SomaScan¬Æ by SomaLogic (version 4; 4,907 aptamers)	age, sex, sample age	inverse rank normal	normalized SD
proteins	13494_6_13494_6_CERS5_CERS5	combined	European	35430	NA	1.8e-09	0.001	10000	2	64.6365029166972	Ferkingstad	10.1038/s41588-021-00978-w	EDTA plasma using SomaScan¬Æ by SomaLogic (version 4; 4,907 aptamers)	age, sex, sample age	inverse rank normal	normalized SD
proteins	13495_48_13495_48_HCAR2_HCAR2	combined	European	35365	NA	1.8e-09	0.001	10000	3	90.5040821816695	Ferkingstad	10.1038/s41588-021-00978-w	EDTA plasma using SomaScan¬Æ by SomaLogic (version 4; 4,907 aptamers)	age, sex, sample age	inverse rank normal	normalized SD
proteins	13496_19_13496_19_HMGCS1_HMCS1	combined	European	35363	NA	1.8e-09	0.001	10000	3	37.1878815640548	Ferkingstad	10.1038/s41588-021-00978-w	EDTA plasma using SomaScan¬Æ by SomaLogic (version 4; 4,907 aptamers)	age, sex, sample age	inverse rank normal	normalized SD
proteins	13497_34_13497_34_EIF3J_EIF3J	combined	European	35378	NA	1.8e-09	0.001	10000	3	68.7533298290305	Ferkingstad	10.1038/s41588-021-00978-w	EDTA plasma using SomaScan¬Æ by SomaLogic (version 4; 4,907 aptamers)	age, sex, sample age	inverse rank normal	normalized SD
proteins	13498_1_13498_1_MIOX_MIOX	combined	European	35369	NA	1.8e-09	0.001	10000	5	267.520496846297	Ferkingstad	10.1038/s41588-021-00978-w	EDTA plasma using SomaScan¬Æ by SomaLogic (version 4; 4,907 aptamers)	age, sex, sample age	inverse rank normal	normalized SD
proteins	13499_30_13499_30_F8_Coagulation_Factor_VIII	combined	European	35433	NA	1.8e-09	0.001	10000	20	250.476927047937	Ferkingstad	10.1038/s41588-021-00978-w	EDTA plasma using SomaScan¬Æ by SomaLogic (version 4; 4,907 aptamers)	age, sex, sample age	inverse rank normal	normalized SD
proteins	13501_10_13501_10_SLC35G2_S35G2	combined	European	35368	NA	1.8e-09	0.001	10000	13	384.299059799324	Ferkingstad	10.1038/s41588-021-00978-w	EDTA plasma using SomaScan¬Æ by SomaLogic (version 4; 4,907 aptamers)	age, sex, sample age	inverse rank normal	normalized SD
proteins	13502_2_13502_2_SLC26A11_S2611	combined	European	35435	NA	1.8e-09	0.001	10000	6	134.123220172564	Ferkingstad	10.1038/s41588-021-00978-w	EDTA plasma using SomaScan¬Æ by SomaLogic (version 4; 4,907 aptamers)	age, sex, sample age	inverse rank normal	normalized SD
proteins	13503_19_13503_19_ARL6IP5_PRAF3	combined	European	35354	NA	1.8e-09	0.001	10000	2	87.1316014342972	Ferkingstad	10.1038/s41588-021-00978-w	EDTA plasma using SomaScan¬Æ by SomaLogic (version 4; 4,907 aptamers)	age, sex, sample age	inverse rank normal	normalized SD
proteins	13506_10_13506_10_DUS2_DUS2L	combined	European	35435	NA	1.8e-09	0.001	10000	6	180.421320445651	Ferkingstad	10.1038/s41588-021-00978-w	EDTA plasma using SomaScan¬Æ by SomaLogic (version 4; 4,907 aptamers)	age, sex, sample age	inverse rank normal	normalized SD
proteins	13507_51_13507_51_TRADD_TRADD	combined	European	35435	NA	1.8e-09	0.001	10000	11	107.776053309479	Ferkingstad	10.1038/s41588-021-00978-w	EDTA plasma using SomaScan¬Æ by SomaLogic (version 4; 4,907 aptamers)	age, sex, sample age	inverse rank normal	normalized SD
proteins	13509_5_13509_5_SCAMP5_SCAM5	combined	European	35435	NA	1.8e-09	0.001	10000	4	96.8330883269614	Ferkingstad	10.1038/s41588-021-00978-w	EDTA plasma using SomaScan¬Æ by SomaLogic (version 4; 4,907 aptamers)	age, sex, sample age	inverse rank normal	normalized SD
proteins	13510_7_13510_7_ATP2A3_AT2A3	combined	European	35434	NA	1.8e-09	0.001	10000	8	77.2245626855317	Ferkingstad	10.1038/s41588-021-00978-w	EDTA plasma using SomaScan¬Æ by SomaLogic (version 4; 4,907 aptamers)	age, sex, sample age	inverse rank normal	normalized SD
proteins	13511_29_13511_29_SATB1_SATB1	combined	European	35435	NA	1.8e-09	0.001	10000	2	76.7501130819788	Ferkingstad	10.1038/s41588-021-00978-w	EDTA plasma using SomaScan¬Æ by SomaLogic (version 4; 4,907 aptamers)	age, sex, sample age	inverse rank normal	normalized SD
proteins	13512_28_13512_28_HNRNPR_HNRPR	combined	European	35435	NA	1.8e-09	0.001	10000	4	86.8708888565261	Ferkingstad	10.1038/s41588-021-00978-w	EDTA plasma using SomaScan¬Æ by SomaLogic (version 4; 4,907 aptamers)	age, sex, sample age	inverse rank normal	normalized SD
proteins	13513_174_13513_174_PIAS3_PIAS3	combined	European	35435	NA	1.8e-09	0.001	10000	3	58.5450837456886	Ferkingstad	10.1038/s41588-021-00978-w	EDTA plasma using SomaScan¬Æ by SomaLogic (version 4; 4,907 aptamers)	age, sex, sample age	inverse rank normal	normalized SD
proteins	13514_121_13514_121_RAB35_Rab_1C	combined	European	35435	NA	1.8e-09	0.001	10000	11	188.254764014007	Ferkingstad	10.1038/s41588-021-00978-w	EDTA plasma using SomaScan¬Æ by SomaLogic (version 4; 4,907 aptamers)	age, sex, sample age	inverse rank normal	normalized SD
proteins	13515_8_13515_8_RPRD1A_RPR1A	combined	European	35433	NA	1.8e-09	0.001	10000	5	69.4481225940823	Ferkingstad	10.1038/s41588-021-00978-w	EDTA plasma using SomaScan¬Æ by SomaLogic (version 4; 4,907 aptamers)	age, sex, sample age	inverse rank normal	normalized SD
proteins	13516_46_13516_46_EMC4_TMM85	combined	European	35435	NA	1.8e-09	0.001	10000	13	327.530508143908	Ferkingstad	10.1038/s41588-021-00978-w	EDTA plasma using SomaScan¬Æ by SomaLogic (version 4; 4,907 aptamers)	age, sex, sample age	inverse rank normal	normalized SD
proteins	13517_3_13517_3_PTCHD3_PTHD3	combined	European	35435	NA	1.8e-09	0.001	10000	3	65.2440362447098	Ferkingstad	10.1038/s41588-021-00978-w	EDTA plasma using SomaScan¬Æ by SomaLogic (version 4; 4,907 aptamers)	age, sex, sample age	inverse rank normal	normalized SD
proteins	13518_5_13518_5_ASAP2_ASAP2	combined	European	35421	NA	1.8e-09	0.001	10000	8	338.221263847409	Ferkingstad	10.1038/s41588-021-00978-w	EDTA plasma using SomaScan¬Æ by SomaLogic (version 4; 4,907 aptamers)	age, sex, sample age	inverse rank normal	normalized SD
proteins	13519_112_13519_112_ARHGEF25_ARHGP	combined	European	35434	NA	1.8e-09	0.001	10000	5	90.9406509317903	Ferkingstad	10.1038/s41588-021-00978-w	EDTA plasma using SomaScan¬Æ by SomaLogic (version 4; 4,907 aptamers)	age, sex, sample age	inverse rank normal	normalized SD
proteins	13524_25_13524_25_HS6ST2_H6ST2	combined	European	35375	NA	1.8e-09	0.001	10000	8	45.026269552365	Ferkingstad	10.1038/s41588-021-00978-w	EDTA plasma using SomaScan¬Æ by SomaLogic (version 4; 4,907 aptamers)	age, sex, sample age	inverse rank normal	normalized SD
proteins	13525_17_13525_17_KCNG4_KCNG4	combined	European	35435	NA	1.8e-09	0.001	10000	7	158.15725225956	Ferkingstad	10.1038/s41588-021-00978-w	EDTA plasma using SomaScan¬Æ by SomaLogic (version 4; 4,907 aptamers)	age, sex, sample age	inverse rank normal	normalized SD
proteins	13526_5_13526_5_SSB_LA	combined	European	35433	NA	1.8e-09	0.001	10000	2	30.9795717447462	Ferkingstad	10.1038/s41588-021-00978-w	EDTA plasma using SomaScan¬Æ by SomaLogic (version 4; 4,907 aptamers)	age, sex, sample age	inverse rank normal	normalized SD
proteins	13529_39_13529_39_NAP1L2_NP1L2	combined	European	35371	NA	1.8e-09	0.001	10000	7	66.4493454358305	Ferkingstad	10.1038/s41588-021-00978-w	EDTA plasma using SomaScan¬Æ by SomaLogic (version 4; 4,907 aptamers)	age, sex, sample age	inverse rank normal	normalized SD
proteins	13530_5_13530_5_UTS2R_UR2R	combined	European	35434	NA	1.8e-09	0.001	10000	3	59.3450139707369	Ferkingstad	10.1038/s41588-021-00978-w	EDTA plasma using SomaScan¬Æ by SomaLogic (version 4; 4,907 aptamers)	age, sex, sample age	inverse rank normal	normalized SD
proteins	13532_25_13532_25_CNEP1R1_NEPR1	combined	European	35332	NA	1.8e-09	0.001	10000	2	57.6504643325233	Ferkingstad	10.1038/s41588-021-00978-w	EDTA plasma using SomaScan¬Æ by SomaLogic (version 4; 4,907 aptamers)	age, sex, sample age	inverse rank normal	normalized SD
proteins	13534_20_13534_20_MYOM2_MYOM2	combined	European	35372	NA	1.8e-09	0.001	10000	10	54.9478468621362	Ferkingstad	10.1038/s41588-021-00978-w	EDTA plasma using SomaScan¬Æ by SomaLogic (version 4; 4,907 aptamers)	age, sex, sample age	inverse rank normal	normalized SD
proteins	13535_2_13535_2_COL4A3BP_C43BP	combined	European	35368	NA	1.8e-09	0.001	10000	4	41.0415612014778	Ferkingstad	10.1038/s41588-021-00978-w	EDTA plasma using SomaScan¬Æ by SomaLogic (version 4; 4,907 aptamers)	age, sex, sample age	inverse rank normal	normalized SD
proteins	13536_56_13536_56_POLI_POLI	combined	European	35433	NA	1.8e-09	0.001	10000	4	52.2682797477028	Ferkingstad	10.1038/s41588-021-00978-w	EDTA plasma using SomaScan¬Æ by SomaLogic (version 4; 4,907 aptamers)	age, sex, sample age	inverse rank normal	normalized SD
proteins	13539_131_13539_131_KCNN1_KCNN1	combined	European	35435	NA	1.8e-09	0.001	10000	7	167.68724311366	Ferkingstad	10.1038/s41588-021-00978-w	EDTA plasma using SomaScan¬Æ by SomaLogic (version 4; 4,907 aptamers)	age, sex, sample age	inverse rank normal	normalized SD
proteins	13540_1_13540_1_GPR26_GPR26	combined	European	35435	NA	1.8e-09	0.001	10000	6	153.766418790425	Ferkingstad	10.1038/s41588-021-00978-w	EDTA plasma using SomaScan¬Æ by SomaLogic (version 4; 4,907 aptamers)	age, sex, sample age	inverse rank normal	normalized SD
proteins	13541_1_13541_1_MYCT1_MYCT1	combined	European	35435	NA	1.8e-09	0.001	10000	5	101.13409295883	Ferkingstad	10.1038/s41588-021-00978-w	EDTA plasma using SomaScan¬Æ by SomaLogic (version 4; 4,907 aptamers)	age, sex, sample age	inverse rank normal	normalized SD
proteins	13544_9_13544_9_HMHA1_HMHA1	combined	European	35346	NA	1.8e-09	0.001	10000	3	146.413086520442	Ferkingstad	10.1038/s41588-021-00978-w	EDTA plasma using SomaScan¬Æ by SomaLogic (version 4; 4,907 aptamers)	age, sex, sample age	inverse rank normal	normalized SD
proteins	13545_97_13545_97_EIF1AD_EIF1A	combined	European	35360	NA	1.8e-09	0.001	10000	7	115.997000801289	Ferkingstad	10.1038/s41588-021-00978-w	EDTA plasma using SomaScan¬Æ by SomaLogic (version 4; 4,907 aptamers)	age, sex, sample age	inverse rank normal	normalized SD
proteins	13547_5_13547_5_HTR7_5HT7R	combined	European	35366	NA	1.8e-09	0.001	10000	2	77.837398173945	Ferkingstad	10.1038/s41588-021-00978-w	EDTA plasma using SomaScan¬Æ by SomaLogic (version 4; 4,907 aptamers)	age, sex, sample age	inverse rank normal	normalized SD
proteins	13548_53_13548_53_PPAPDC1A_PPC1A	combined	European	35435	NA	1.8e-09	0.001	10000	7	161.407876718765	Ferkingstad	10.1038/s41588-021-00978-w	EDTA plasma using SomaScan¬Æ by SomaLogic (version 4; 4,907 aptamers)	age, sex, sample age	inverse rank normal	normalized SD
proteins	13549_15_13549_15_ADAM29_ADA29	combined	European	35433	NA	1.8e-09	0.001	10000	3	85.0797574999495	Ferkingstad	10.1038/s41588-021-00978-w	EDTA plasma using SomaScan¬Æ by SomaLogic (version 4; 4,907 aptamers)	age, sex, sample age	inverse rank normal	normalized SD
proteins	13552_7_13552_7_SWAP70_SWP70	combined	European	35371	NA	1.8e-09	0.001	10000	9	406.534905638449	Ferkingstad	10.1038/s41588-021-00978-w	EDTA plasma using SomaScan¬Æ by SomaLogic (version 4; 4,907 aptamers)	age, sex, sample age	inverse rank normal	normalized SD
proteins	13553_4_13553_4_DCUN1D3_DCNL3	combined	European	35319	NA	1.8e-09	0.001	10000	1	35.15678287525	Ferkingstad	10.1038/s41588-021-00978-w	EDTA plasma using SomaScan¬Æ by SomaLogic (version 4; 4,907 aptamers)	age, sex, sample age	inverse rank normal	normalized SD
proteins	13554_78_13554_78_REPIN1_REPI1	combined	European	35435	NA	1.8e-09	0.001	10000	5	97.1584922411461	Ferkingstad	10.1038/s41588-021-00978-w	EDTA plasma using SomaScan¬Æ by SomaLogic (version 4; 4,907 aptamers)	age, sex, sample age	inverse rank normal	normalized SD
proteins	13556_28_13556_28_HTR2A_5HT2A	combined	European	35356	NA	1.8e-09	0.001	10000	1	33.1439179868281	Ferkingstad	10.1038/s41588-021-00978-w	EDTA plasma using SomaScan¬Æ by SomaLogic (version 4; 4,907 aptamers)	age, sex, sample age	inverse rank normal	normalized SD
proteins	13557_3_13557_3_PVRL3_Nectin_3	combined	European	35435	NA	1.8e-09	0.001	10000	5	115.870971137444	Ferkingstad	10.1038/s41588-021-00978-w	EDTA plasma using SomaScan¬Æ by SomaLogic (version 4; 4,907 aptamers)	age, sex, sample age	inverse rank normal	normalized SD
proteins	13561_5_13561_5_HTR6_5HT6R	combined	European	35433	NA	1.8e-09	0.001	10000	3	101.835404423213	Ferkingstad	10.1038/s41588-021-00978-w	EDTA plasma using SomaScan¬Æ by SomaLogic (version 4; 4,907 aptamers)	age, sex, sample age	inverse rank normal	normalized SD
proteins	13563_259_13563_259_ACBD7_ACBD7	combined	European	35360	NA	1.8e-09	0.001	10000	3	47.8560888481224	Ferkingstad	10.1038/s41588-021-00978-w	EDTA plasma using SomaScan¬Æ by SomaLogic (version 4; 4,907 aptamers)	age, sex, sample age	inverse rank normal	normalized SD
proteins	13565_2_13565_2_RBL2_p130	combined	European	35371	NA	1.8e-09	0.001	10000	13	310.574155819267	Ferkingstad	10.1038/s41588-021-00978-w	EDTA plasma using SomaScan¬Æ by SomaLogic (version 4; 4,907 aptamers)	age, sex, sample age	inverse rank normal	normalized SD
proteins	13566_2_13566_2_SSU72_SSU72	combined	European	35281	NA	1.8e-09	0.001	10000	7	365.018572416463	Ferkingstad	10.1038/s41588-021-00978-w	EDTA plasma using SomaScan¬Æ by SomaLogic (version 4; 4,907 aptamers)	age, sex, sample age	inverse rank normal	normalized SD
proteins	13567_1_13567_1_DPYSL2_DPYL2	combined	European	35433	NA	1.8e-09	0.001	10000	1	42.4792088538085	Ferkingstad	10.1038/s41588-021-00978-w	EDTA plasma using SomaScan¬Æ by SomaLogic (version 4; 4,907 aptamers)	age, sex, sample age	inverse rank normal	normalized SD
proteins	13568_30_13568_30_PSMD4_PSMD4	combined	European	35346	NA	1.8e-09	0.001	10000	3	37.0349597715226	Ferkingstad	10.1038/s41588-021-00978-w	EDTA plasma using SomaScan¬Æ by SomaLogic (version 4; 4,907 aptamers)	age, sex, sample age	inverse rank normal	normalized SD
proteins	13570_43_13570_43_HDLBP_VIGLN	combined	European	35368	NA	1.8e-09	0.001	10000	3	52.5411332028738	Ferkingstad	10.1038/s41588-021-00978-w	EDTA plasma using SomaScan¬Æ by SomaLogic (version 4; 4,907 aptamers)	age, sex, sample age	inverse rank normal	normalized SD
proteins	13572_43_13572_43_PSMD11_PSD11	combined	European	35381	NA	1.8e-09	0.001	10000	4	39.8674894346247	Ferkingstad	10.1038/s41588-021-00978-w	EDTA plasma using SomaScan¬Æ by SomaLogic (version 4; 4,907 aptamers)	age, sex, sample age	inverse rank normal	normalized SD
proteins	13573_5_13573_5_ARPC3_p21_ARC	combined	European	35435	NA	1.8e-09	0.001	10000	4	86.6458732725171	Ferkingstad	10.1038/s41588-021-00978-w	EDTA plasma using SomaScan¬Æ by SomaLogic (version 4; 4,907 aptamers)	age, sex, sample age	inverse rank normal	normalized SD
proteins	13574_50_13574_50_RND1_RND1	combined	European	35435	NA	1.8e-09	0.001	10000	5	97.3592753893204	Ferkingstad	10.1038/s41588-021-00978-w	EDTA plasma using SomaScan¬Æ by SomaLogic (version 4; 4,907 aptamers)	age, sex, sample age	inverse rank normal	normalized SD
proteins	13575_40_13575_40_DVL2_DVL2	combined	European	35433	NA	1.8e-09	0.001	10000	8	102.998160058061	Ferkingstad	10.1038/s41588-021-00978-w	EDTA plasma using SomaScan¬Æ by SomaLogic (version 4; 4,907 aptamers)	age, sex, sample age	inverse rank normal	normalized SD
proteins	13578_98_13578_98_ABLIM3_ABLM3	combined	European	35357	NA	1.8e-09	0.001	10000	2	134.849591314037	Ferkingstad	10.1038/s41588-021-00978-w	EDTA plasma using SomaScan¬Æ by SomaLogic (version 4; 4,907 aptamers)	age, sex, sample age	inverse rank normal	normalized SD
proteins	13580_2_13580_2_UAP1_Sperm_associated_antigen_2	combined	European	35355	NA	1.8e-09	0.001	10000	3	54.3278680801157	Ferkingstad	10.1038/s41588-021-00978-w	EDTA plasma using SomaScan¬Æ by SomaLogic (version 4; 4,907 aptamers)	age, sex, sample age	inverse rank normal	normalized SD
proteins	13583_19_13583_19_APAF1_Apaf_1	combined	European	35333	NA	1.8e-09	0.001	10000	1	35.7029827052159	Ferkingstad	10.1038/s41588-021-00978-w	EDTA plasma using SomaScan¬Æ by SomaLogic (version 4; 4,907 aptamers)	age, sex, sample age	inverse rank normal	normalized SD
proteins	13587_10_13587_10_RACGAP1_RGAP1	combined	European	35442	NA	1.8e-09	0.001	10000	14	337.511237265244	Ferkingstad	10.1038/s41588-021-00978-w	EDTA plasma using SomaScan¬Æ by SomaLogic (version 4; 4,907 aptamers)	age, sex, sample age	inverse rank normal	normalized SD
proteins	13588_11_13588_11_ANXA9_ANXA9	combined	European	35434	NA	1.8e-09	0.001	10000	4	56.9419815532212	Ferkingstad	10.1038/s41588-021-00978-w	EDTA plasma using SomaScan¬Æ by SomaLogic (version 4; 4,907 aptamers)	age, sex, sample age	inverse rank normal	normalized SD
proteins	13589_10_13589_10_APBB3_APBB3	combined	European	35356	NA	1.8e-09	0.001	10000	4	42.5916292320302	Ferkingstad	10.1038/s41588-021-00978-w	EDTA plasma using SomaScan¬Æ by SomaLogic (version 4; 4,907 aptamers)	age, sex, sample age	inverse rank normal	normalized SD
proteins	13590_1_13590_1_REXO2_ORN	combined	European	35365	NA	1.8e-09	0.001	10000	3	98.5739589217941	Ferkingstad	10.1038/s41588-021-00978-w	EDTA plasma using SomaScan¬Æ by SomaLogic (version 4; 4,907 aptamers)	age, sex, sample age	inverse rank normal	normalized SD
proteins	13591_31_13591_31_PRIM1_PRI1	combined	European	35333	NA	1.8e-09	0.001	10000	2	102.815754704272	Ferkingstad	10.1038/s41588-021-00978-w	EDTA plasma using SomaScan¬Æ by SomaLogic (version 4; 4,907 aptamers)	age, sex, sample age	inverse rank normal	normalized SD
proteins	13594_158_13594_158_GGA1_GGA1	combined	European	35350	NA	1.8e-09	0.001	10000	2	45.875339669834	Ferkingstad	10.1038/s41588-021-00978-w	EDTA plasma using SomaScan¬Æ by SomaLogic (version 4; 4,907 aptamers)	age, sex, sample age	inverse rank normal	normalized SD
proteins	13595_20_13595_20_THTPA_THTPA	combined	European	35435	NA	1.8e-09	0.001	10000	8	81.7331062770448	Ferkingstad	10.1038/s41588-021-00978-w	EDTA plasma using SomaScan¬Æ by SomaLogic (version 4; 4,907 aptamers)	age, sex, sample age	inverse rank normal	normalized SD
proteins	13596_3_13596_3_RAB27B_RB27B	combined	European	35435	NA	1.8e-09	0.001	10000	5	138.386170881999	Ferkingstad	10.1038/s41588-021-00978-w	EDTA plasma using SomaScan¬Æ by SomaLogic (version 4; 4,907 aptamers)	age, sex, sample age	inverse rank normal	normalized SD
proteins	13597_20_13597_20_RAB31_RAB31	combined	European	35374	NA	1.8e-09	0.001	10000	6	74.5893598491695	Ferkingstad	10.1038/s41588-021-00978-w	EDTA plasma using SomaScan¬Æ by SomaLogic (version 4; 4,907 aptamers)	age, sex, sample age	inverse rank normal	normalized SD
proteins	13599_15_13599_15_RABEPK_RABEK	combined	European	35435	NA	1.8e-09	0.001	10000	9	177.54603020709	Ferkingstad	10.1038/s41588-021-00978-w	EDTA plasma using SomaScan¬Æ by SomaLogic (version 4; 4,907 aptamers)	age, sex, sample age	inverse rank normal	normalized SD
proteins	13602_6_13602_6_NHP2L1_NH2L1	combined	European	35366	NA	1.8e-09	0.001	10000	1	74.1072862337268	Ferkingstad	10.1038/s41588-021-00978-w	EDTA plasma using SomaScan¬Æ by SomaLogic (version 4; 4,907 aptamers)	age, sex, sample age	inverse rank normal	normalized SD
proteins	13603_7_13603_7_RFESD_RFESD	combined	European	35366	NA	1.8e-09	0.001	10000	5	86.5931420942575	Ferkingstad	10.1038/s41588-021-00978-w	EDTA plasma using SomaScan¬Æ by SomaLogic (version 4; 4,907 aptamers)	age, sex, sample age	inverse rank normal	normalized SD
proteins	13604_27_13604_27_NEURL1_NEUL1	combined	European	35435	NA	1.8e-09	0.001	10000	6	181.991710764337	Ferkingstad	10.1038/s41588-021-00978-w	EDTA plasma using SomaScan¬Æ by SomaLogic (version 4; 4,907 aptamers)	age, sex, sample age	inverse rank normal	normalized SD
proteins	13605_16_13605_16_ANXA10_ANX10	combined	European	35435	NA	1.8e-09	0.001	10000	6	83.8604315478918	Ferkingstad	10.1038/s41588-021-00978-w	EDTA plasma using SomaScan¬Æ by SomaLogic (version 4; 4,907 aptamers)	age, sex, sample age	inverse rank normal	normalized SD
proteins	13609_11_13609_11_GTF2I_GTF2I	combined	European	35433	NA	1.8e-09	0.001	10000	2	43.6660121790494	Ferkingstad	10.1038/s41588-021-00978-w	EDTA plasma using SomaScan¬Æ by SomaLogic (version 4; 4,907 aptamers)	age, sex, sample age	inverse rank normal	normalized SD
proteins	13610_9_13610_9_MAGEA10_MAGE_10	combined	European	35435	NA	1.8e-09	0.001	10000	8	211.604337135065	Ferkingstad	10.1038/s41588-021-00978-w	EDTA plasma using SomaScan¬Æ by SomaLogic (version 4; 4,907 aptamers)	age, sex, sample age	inverse rank normal	normalized SD
proteins	13612_7_13612_7_CYTIP_CYTIP	combined	European	35332	NA	1.8e-09	0.001	10000	2	48.1209185976411	Ferkingstad	10.1038/s41588-021-00978-w	EDTA plasma using SomaScan¬Æ by SomaLogic (version 4; 4,907 aptamers)	age, sex, sample age	inverse rank normal	normalized SD
proteins	13613_23_13613_23_AK5_Adenylate_kinase_isoenzyme_5	combined	European	35435	NA	1.8e-09	0.001	10000	5	112.807928327347	Ferkingstad	10.1038/s41588-021-00978-w	EDTA plasma using SomaScan¬Æ by SomaLogic (version 4; 4,907 aptamers)	age, sex, sample age	inverse rank normal	normalized SD
proteins	13614_6_13614_6_CREBBP_CREB_binding_protein	combined	European	35433	NA	1.8e-09	0.001	10000	13	77.6068197843172	Ferkingstad	10.1038/s41588-021-00978-w	EDTA plasma using SomaScan¬Æ by SomaLogic (version 4; 4,907 aptamers)	age, sex, sample age	inverse rank normal	normalized SD
proteins	13615_60_13615_60_NCK2_NCK2	combined	European	35366	NA	1.8e-09	0.001	10000	1	37.4935999230426	Ferkingstad	10.1038/s41588-021-00978-w	EDTA plasma using SomaScan¬Æ by SomaLogic (version 4; 4,907 aptamers)	age, sex, sample age	inverse rank normal	normalized SD
proteins	13618_15_13618_15_MAD1L1_MD1L1	combined	European	35435	NA	1.8e-09	0.001	10000	5	119.433123088196	Ferkingstad	10.1038/s41588-021-00978-w	EDTA plasma using SomaScan¬Æ by SomaLogic (version 4; 4,907 aptamers)	age, sex, sample age	inverse rank normal	normalized SD
proteins	13620_10_13620_10_ASNA1_ASNA	combined	European	35358	NA	1.8e-09	0.001	10000	5	116.182836291305	Ferkingstad	10.1038/s41588-021-00978-w	EDTA plasma using SomaScan¬Æ by SomaLogic (version 4; 4,907 aptamers)	age, sex, sample age	inverse rank normal	normalized SD
proteins	13621_31_13621_31_AP2A2_AP2A2	combined	European	35368	NA	1.8e-09	0.001	10000	4	49.845532391883	Ferkingstad	10.1038/s41588-021-00978-w	EDTA plasma using SomaScan¬Æ by SomaLogic (version 4; 4,907 aptamers)	age, sex, sample age	inverse rank normal	normalized SD
proteins	13622_16_13622_16_PPP2R5A_2A5A	combined	European	35357	NA	1.8e-09	0.001	10000	3	39.1562314877951	Ferkingstad	10.1038/s41588-021-00978-w	EDTA plasma using SomaScan¬Æ by SomaLogic (version 4; 4,907 aptamers)	age, sex, sample age	inverse rank normal	normalized SD
proteins	13623_4_13623_4_MLL2_MLL2	combined	European	35435	NA	1.8e-09	0.001	10000	4	55.2731525214862	Ferkingstad	10.1038/s41588-021-00978-w	EDTA plasma using SomaScan¬Æ by SomaLogic (version 4; 4,907 aptamers)	age, sex, sample age	inverse rank normal	normalized SD
proteins	13624_17_13624_17_NADK_NADK	combined	European	35433	NA	1.8e-09	0.001	10000	3	101.380208689198	Ferkingstad	10.1038/s41588-021-00978-w	EDTA plasma using SomaScan¬Æ by SomaLogic (version 4; 4,907 aptamers)	age, sex, sample age	inverse rank normal	normalized SD
proteins	13625_19_13625_19_SSB_LA	combined	European	35439	NA	1.8e-09	0.001	10000	2	55.0602670520309	Ferkingstad	10.1038/s41588-021-00978-w	EDTA plasma using SomaScan¬Æ by SomaLogic (version 4; 4,907 aptamers)	age, sex, sample age	inverse rank normal	normalized SD
proteins	13628_58_13628_58_GRB14_GRB14	combined	European	35436	NA	1.8e-09	0.001	10000	8	49.788866833594	Ferkingstad	10.1038/s41588-021-00978-w	EDTA plasma using SomaScan¬Æ by SomaLogic (version 4; 4,907 aptamers)	age, sex, sample age	inverse rank normal	normalized SD
proteins	13629_25_13629_25_ATG4B_ATG4B	combined	European	35439	NA	1.8e-09	0.001	10000	4	68.9010539908866	Ferkingstad	10.1038/s41588-021-00978-w	EDTA plasma using SomaScan¬Æ by SomaLogic (version 4; 4,907 aptamers)	age, sex, sample age	inverse rank normal	normalized SD
proteins	13631_1_13631_1_RBBP5_RB_binding_protein_5	combined	European	35441	NA	1.8e-09	0.001	10000	4	89.3409603249094	Ferkingstad	10.1038/s41588-021-00978-w	EDTA plasma using SomaScan¬Æ by SomaLogic (version 4; 4,907 aptamers)	age, sex, sample age	inverse rank normal	normalized SD
proteins	13632_10_13632_10_ZYX_Zyxin	combined	European	35373	NA	1.8e-09	0.001	10000	4	46.3222945314027	Ferkingstad	10.1038/s41588-021-00978-w	EDTA plasma using SomaScan¬Æ by SomaLogic (version 4; 4,907 aptamers)	age, sex, sample age	inverse rank normal	normalized SD
proteins	13634_209_13634_209_PIR_PIR	combined	European	35365	NA	1.8e-09	0.001	10000	6	566.246648884924	Ferkingstad	10.1038/s41588-021-00978-w	EDTA plasma using SomaScan¬Æ by SomaLogic (version 4; 4,907 aptamers)	age, sex, sample age	inverse rank normal	normalized SD
proteins	13636_20_13636_20_NAP1L1_NP1L1	combined	European	35367	NA	1.8e-09	0.001	10000	2	93.065901876374	Ferkingstad	10.1038/s41588-021-00978-w	EDTA plasma using SomaScan¬Æ by SomaLogic (version 4; 4,907 aptamers)	age, sex, sample age	inverse rank normal	normalized SD
proteins	13639_101_13639_101_USO1_USO1	combined	European	35365	NA	1.8e-09	0.001	10000	3	50.6774045331211	Ferkingstad	10.1038/s41588-021-00978-w	EDTA plasma using SomaScan¬Æ by SomaLogic (version 4; 4,907 aptamers)	age, sex, sample age	inverse rank normal	normalized SD
proteins	13642_90_13642_90_IFIT3_CIG49	combined	European	35356	NA	1.8e-09	0.001	10000	3	70.2223580760975	Ferkingstad	10.1038/s41588-021-00978-w	EDTA plasma using SomaScan¬Æ by SomaLogic (version 4; 4,907 aptamers)	age, sex, sample age	inverse rank normal	normalized SD
proteins	13645_14_13645_14_DHX38_PRP16	combined	European	35441	NA	1.8e-09	0.001	10000	7	142.640438471318	Ferkingstad	10.1038/s41588-021-00978-w	EDTA plasma using SomaScan¬Æ by SomaLogic (version 4; 4,907 aptamers)	age, sex, sample age	inverse rank normal	normalized SD
proteins	13650_11_13650_11_KCNIP1_KCIP1	combined	European	35441	NA	1.8e-09	0.001	10000	10	148.05705522574	Ferkingstad	10.1038/s41588-021-00978-w	EDTA plasma using SomaScan¬Æ by SomaLogic (version 4; 4,907 aptamers)	age, sex, sample age	inverse rank normal	normalized SD
proteins	13651_54_13651_54_ZFP91_ZFP91	combined	European	35351	NA	1.8e-09	0.001	10000	1	34.8750697501395	Ferkingstad	10.1038/s41588-021-00978-w	EDTA plasma using SomaScan¬Æ by SomaLogic (version 4; 4,907 aptamers)	age, sex, sample age	inverse rank normal	normalized SD
proteins	13652_2_13652_2_TOM1L1_TM1L1	combined	European	35377	NA	1.8e-09	0.001	10000	8	62.6319057175469	Ferkingstad	10.1038/s41588-021-00978-w	EDTA plasma using SomaScan¬Æ by SomaLogic (version 4; 4,907 aptamers)	age, sex, sample age	inverse rank normal	normalized SD
proteins	13653_335_13653_335_MACROD1_MACD1	combined	European	35441	NA	1.8e-09	0.001	10000	8	175.438450401032	Ferkingstad	10.1038/s41588-021-00978-w	EDTA plasma using SomaScan¬Æ by SomaLogic (version 4; 4,907 aptamers)	age, sex, sample age	inverse rank normal	normalized SD
proteins	13654_1_13654_1_ROCK2_ROCK2	combined	European	35356	NA	1.8e-09	0.001	10000	3	43.996122377717	Ferkingstad	10.1038/s41588-021-00978-w	EDTA plasma using SomaScan¬Æ by SomaLogic (version 4; 4,907 aptamers)	age, sex, sample age	inverse rank normal	normalized SD
proteins	13655_34_13655_34_NCL_Nucleolin	combined	European	35439	NA	1.8e-09	0.001	10000	2	101.615947034499	Ferkingstad	10.1038/s41588-021-00978-w	EDTA plasma using SomaScan¬Æ by SomaLogic (version 4; 4,907 aptamers)	age, sex, sample age	inverse rank normal	normalized SD
proteins	13657_2_13657_2_PNKP_PNKP	combined	European	35378	NA	1.8e-09	0.001	10000	3	74.2692247781814	Ferkingstad	10.1038/s41588-021-00978-w	EDTA plasma using SomaScan¬Æ by SomaLogic (version 4; 4,907 aptamers)	age, sex, sample age	inverse rank normal	normalized SD
proteins	13658_31_13658_31_PDGFC_PDGF_CC	combined	European	35441	NA	1.8e-09	0.001	10000	4	215.144307079375	Ferkingstad	10.1038/s41588-021-00978-w	EDTA plasma using SomaScan¬Æ by SomaLogic (version 4; 4,907 aptamers)	age, sex, sample age	inverse rank normal	normalized SD
proteins	13659_36_13659_36_ATP13A1_AT131	combined	European	35390	NA	1.8e-09	0.001	10000	9	109.046863359093	Ferkingstad	10.1038/s41588-021-00978-w	EDTA plasma using SomaScan¬Æ by SomaLogic (version 4; 4,907 aptamers)	age, sex, sample age	inverse rank normal	normalized SD
proteins	13665_35_13665_35_PPP2R3A_PP2A__subunit_B	combined	European	35441	NA	1.8e-09	0.001	10000	7	177.017748184058	Ferkingstad	10.1038/s41588-021-00978-w	EDTA plasma using SomaScan¬Æ by SomaLogic (version 4; 4,907 aptamers)	age, sex, sample age	inverse rank normal	normalized SD
proteins	13666_222_13666_222_CA10_Carbonic_Anhydrase_X	combined	European	35445	NA	1.8e-09	0.001	10000	17	154.98649522833	Ferkingstad	10.1038/s41588-021-00978-w	EDTA plasma using SomaScan¬Æ by SomaLogic (version 4; 4,907 aptamers)	age, sex, sample age	inverse rank normal	normalized SD
proteins	13669_6_13669_6_FGFR3_FGFR_3	combined	European	35423	NA	1.8e-09	0.001	10000	7	100.320930914589	Ferkingstad	10.1038/s41588-021-00978-w	EDTA plasma using SomaScan¬Æ by SomaLogic (version 4; 4,907 aptamers)	age, sex, sample age	inverse rank normal	normalized SD
proteins	13671_40_13671_40_ELANE_Elastase	combined	European	35439	NA	1.8e-09	0.001	10000	21	140.439767427233	Ferkingstad	10.1038/s41588-021-00978-w	EDTA plasma using SomaScan¬Æ by SomaLogic (version 4; 4,907 aptamers)	age, sex, sample age	inverse rank normal	normalized SD
proteins	13672_3_13672_3_HSPA6_HSP76	combined	European	35441	NA	1.8e-09	0.001	10000	6	166.764463623085	Ferkingstad	10.1038/s41588-021-00978-w	EDTA plasma using SomaScan¬Æ by SomaLogic (version 4; 4,907 aptamers)	age, sex, sample age	inverse rank normal	normalized SD
proteins	13673_21_13673_21_CCT7_TCPH	combined	European	35372	NA	1.8e-09	0.001	10000	4	102.875121045556	Ferkingstad	10.1038/s41588-021-00978-w	EDTA plasma using SomaScan¬Æ by SomaLogic (version 4; 4,907 aptamers)	age, sex, sample age	inverse rank normal	normalized SD
proteins	13676_46_13676_46_INHBB_Inhibin_bB_chain	combined	European	35372	NA	1.8e-09	0.001	10000	11	319.09763742346	Ferkingstad	10.1038/s41588-021-00978-w	EDTA plasma using SomaScan¬Æ by SomaLogic (version 4; 4,907 aptamers)	age, sex, sample age	inverse rank normal	normalized SD
proteins	13680_3_13680_3_NAB2_NAB2	combined	European	35351	NA	1.8e-09	0.001	10000	1	29.8216673828619	Ferkingstad	10.1038/s41588-021-00978-w	EDTA plasma using SomaScan¬Æ by SomaLogic (version 4; 4,907 aptamers)	age, sex, sample age	inverse rank normal	normalized SD
proteins	13681_173_13681_173_CSNK2A2_CSK22	combined	European	35441	NA	1.8e-09	0.001	10000	6	157.535138241082	Ferkingstad	10.1038/s41588-021-00978-w	EDTA plasma using SomaScan¬Æ by SomaLogic (version 4; 4,907 aptamers)	age, sex, sample age	inverse rank normal	normalized SD
proteins	13682_47_13682_47_CSF1R_M_CSF_R	combined	European	35438	NA	1.8e-09	0.001	10000	25	90.655011146111	Ferkingstad	10.1038/s41588-021-00978-w	EDTA plasma using SomaScan¬Æ by SomaLogic (version 4; 4,907 aptamers)	age, sex, sample age	inverse rank normal	normalized SD
proteins	13683_18_13683_18_CLCNKB_CLCKB	combined	European	35437	NA	1.8e-09	0.001	10000	1	33.2489159541612	Ferkingstad	10.1038/s41588-021-00978-w	EDTA plasma using SomaScan¬Æ by SomaLogic (version 4; 4,907 aptamers)	age, sex, sample age	inverse rank normal	normalized SD
proteins	13686_2_13686_2_IL5RA_IL_5_Ra	combined	European	35440	NA	1.8e-09	0.001	10000	28	191.260176196006	Ferkingstad	10.1038/s41588-021-00978-w	EDTA plasma using SomaScan¬Æ by SomaLogic (version 4; 4,907 aptamers)	age, sex, sample age	inverse rank normal	normalized SD
proteins	13688_2_13688_2_CAPSL_CAPSL	combined	European	35369	NA	1.8e-09	0.001	10000	1	1.76667102277056	Ferkingstad	10.1038/s41588-021-00978-w	EDTA plasma using SomaScan¬Æ by SomaLogic (version 4; 4,907 aptamers)	age, sex, sample age	inverse rank normal	normalized SD
proteins	13689_2_13689_2_ODC1_Ornithine_decarboxylase	combined	European	35441	NA	1.8e-09	0.001	10000	13	83.9791794765965	Ferkingstad	10.1038/s41588-021-00978-w	EDTA plasma using SomaScan¬Æ by SomaLogic (version 4; 4,907 aptamers)	age, sex, sample age	inverse rank normal	normalized SD
proteins	13691_10_13691_10_SLC5A8_SC5A8	combined	European	35439	NA	1.8e-09	0.001	10000	27	102.205768132618	Ferkingstad	10.1038/s41588-021-00978-w	EDTA plasma using SomaScan¬Æ by SomaLogic (version 4; 4,907 aptamers)	age, sex, sample age	inverse rank normal	normalized SD
proteins	13692_154_13692_154_WISP1_WISP_1	combined	European	35378	NA	1.8e-09	0.001	10000	16	330.216465695668	Ferkingstad	10.1038/s41588-021-00978-w	EDTA plasma using SomaScan¬Æ by SomaLogic (version 4; 4,907 aptamers)	age, sex, sample age	inverse rank normal	normalized SD
proteins	13694_24_13694_24_CRLF2_TSLP_R	combined	European	35338	NA	1.8e-09	0.001	10000	1	44.0972454267294	Ferkingstad	10.1038/s41588-021-00978-w	EDTA plasma using SomaScan¬Æ by SomaLogic (version 4; 4,907 aptamers)	age, sex, sample age	inverse rank normal	normalized SD
proteins	13697_51_13697_51_GPD1_GPDA	combined	European	35358	NA	1.8e-09	0.001	10000	1	41.9324459252728	Ferkingstad	10.1038/s41588-021-00978-w	EDTA plasma using SomaScan¬Æ by SomaLogic (version 4; 4,907 aptamers)	age, sex, sample age	inverse rank normal	normalized SD
proteins	13698_28_13698_28_KIAA0319L_K319L	combined	European	35441	NA	1.8e-09	0.001	10000	5	111.533372160657	Ferkingstad	10.1038/s41588-021-00978-w	EDTA plasma using SomaScan¬Æ by SomaLogic (version 4; 4,907 aptamers)	age, sex, sample age	inverse rank normal	normalized SD
proteins	13700_10_13700_10_ANXA2_annexin_II	combined	European	35373	NA	1.8e-09	0.001	10000	10	317.905704695185	Ferkingstad	10.1038/s41588-021-00978-w	EDTA plasma using SomaScan¬Æ by SomaLogic (version 4; 4,907 aptamers)	age, sex, sample age	inverse rank normal	normalized SD
proteins	13704_5_13704_5_HMGCS2_HMCS2	combined	European	35386	NA	1.8e-09	0.001	10000	5	42.1014664353736	Ferkingstad	10.1038/s41588-021-00978-w	EDTA plasma using SomaScan¬Æ by SomaLogic (version 4; 4,907 aptamers)	age, sex, sample age	inverse rank normal	normalized SD
proteins	13711_10_13711_10_CLTC_CLH1	combined	European	35441	NA	1.8e-09	0.001	10000	3	148.168755508191	Ferkingstad	10.1038/s41588-021-00978-w	EDTA plasma using SomaScan¬Æ by SomaLogic (version 4; 4,907 aptamers)	age, sex, sample age	inverse rank normal	normalized SD
proteins	13713_164_13713_164_SEC22A_SC22A	combined	European	35363	NA	1.8e-09	0.001	10000	3	53.7522753016929	Ferkingstad	10.1038/s41588-021-00978-w	EDTA plasma using SomaScan¬Æ by SomaLogic (version 4; 4,907 aptamers)	age, sex, sample age	inverse rank normal	normalized SD
proteins	13717_15_13717_15_FCN2_FCN2	combined	European	35439	NA	1.8e-09	0.001	10000	21	411.458852563466	Ferkingstad	10.1038/s41588-021-00978-w	EDTA plasma using SomaScan¬Æ by SomaLogic (version 4; 4,907 aptamers)	age, sex, sample age	inverse rank normal	normalized SD
proteins	13719_19_13719_19_PAK4_PAK4	combined	European	35372	NA	1.8e-09	0.001	10000	3	41.5124377732637	Ferkingstad	10.1038/s41588-021-00978-w	EDTA plasma using SomaScan¬Æ by SomaLogic (version 4; 4,907 aptamers)	age, sex, sample age	inverse rank normal	normalized SD
proteins	13720_95_13720_95_PRTN3_Proteinase_3	combined	European	35439	NA	1.8e-09	0.001	10000	26	214.308346619312	Ferkingstad	10.1038/s41588-021-00978-w	EDTA plasma using SomaScan¬Æ by SomaLogic (version 4; 4,907 aptamers)	age, sex, sample age	inverse rank normal	normalized SD
proteins	13724_27_13724_27_FGF19_FGF_19	combined	European	35378	NA	1.8e-09	0.001	10000	9	153.901029564229	Ferkingstad	10.1038/s41588-021-00978-w	EDTA plasma using SomaScan¬Æ by SomaLogic (version 4; 4,907 aptamers)	age, sex, sample age	inverse rank normal	normalized SD
proteins	13726_4_13726_4_CD80_B7	combined	European	35372	NA	1.8e-09	0.001	10000	2	60.1400885053459	Ferkingstad	10.1038/s41588-021-00978-w	EDTA plasma using SomaScan¬Æ by SomaLogic (version 4; 4,907 aptamers)	age, sex, sample age	inverse rank normal	normalized SD
proteins	13727_44_13727_44_SPOP_SPOP	combined	European	35440	NA	1.8e-09	0.001	10000	4	78.4747561713878	Ferkingstad	10.1038/s41588-021-00978-w	EDTA plasma using SomaScan¬Æ by SomaLogic (version 4; 4,907 aptamers)	age, sex, sample age	inverse rank normal	normalized SD
proteins	13728_19_13728_19_ERP29_ERP29	combined	European	35369	NA	1.8e-09	0.001	10000	2	33.4987254830395	Ferkingstad	10.1038/s41588-021-00978-w	EDTA plasma using SomaScan¬Æ by SomaLogic (version 4; 4,907 aptamers)	age, sex, sample age	inverse rank normal	normalized SD
proteins	13729_26_13729_26_SFXN5_SFXN5	combined	European	35441	NA	1.8e-09	0.001	10000	5	134.957756789013	Ferkingstad	10.1038/s41588-021-00978-w	EDTA plasma using SomaScan¬Æ by SomaLogic (version 4; 4,907 aptamers)	age, sex, sample age	inverse rank normal	normalized SD
proteins	13733_5_13733_5_IL12B_IL_12_p40	combined	European	35439	NA	1.8e-09	0.001	10000	20	280.384966018151	Ferkingstad	10.1038/s41588-021-00978-w	EDTA plasma using SomaScan¬Æ by SomaLogic (version 4; 4,907 aptamers)	age, sex, sample age	inverse rank normal	normalized SD
proteins	13735_1_13735_1_RAP1GAP_RPGP1	combined	European	35339	NA	1.8e-09	0.001	10000	1	71.281657296803	Ferkingstad	10.1038/s41588-021-00978-w	EDTA plasma using SomaScan¬Æ by SomaLogic (version 4; 4,907 aptamers)	age, sex, sample age	inverse rank normal	normalized SD
proteins	13738_8_13738_8_INHBA_Inhibin_bA_chain	combined	European	35373	NA	1.8e-09	0.001	10000	8	77.9472610040445	Ferkingstad	10.1038/s41588-021-00978-w	EDTA plasma using SomaScan¬Æ by SomaLogic (version 4; 4,907 aptamers)	age, sex, sample age	inverse rank normal	normalized SD
proteins	13740_51_13740_51_FRZB_sFRP_3	combined	European	35371	NA	1.8e-09	0.001	10000	2	32.522668045981	Ferkingstad	10.1038/s41588-021-00978-w	EDTA plasma using SomaScan¬Æ by SomaLogic (version 4; 4,907 aptamers)	age, sex, sample age	inverse rank normal	normalized SD
proteins	13743_56_13743_56_CUL4B_CUL4B	combined	European	35339	NA	1.8e-09	0.001	10000	1	30.6443758619109	Ferkingstad	10.1038/s41588-021-00978-w	EDTA plasma using SomaScan¬Æ by SomaLogic (version 4; 4,907 aptamers)	age, sex, sample age	inverse rank normal	normalized SD
proteins	13744_37_13744_37_IL3RA_IL_3_Ra	combined	European	35439	NA	1.8e-09	0.001	10000	23	411.642155165171	Ferkingstad	10.1038/s41588-021-00978-w	EDTA plasma using SomaScan¬Æ by SomaLogic (version 4; 4,907 aptamers)	age, sex, sample age	inverse rank normal	normalized SD
proteins	13745_10_13745_10_PKD2_PKD2	combined	European	35441	NA	1.8e-09	0.001	10000	4	64.7166363937551	Ferkingstad	10.1038/s41588-021-00978-w	EDTA plasma using SomaScan¬Æ by SomaLogic (version 4; 4,907 aptamers)	age, sex, sample age	inverse rank normal	normalized SD
proteins	13748_4_13748_4_CCL8_MCP_2	combined	European	35377	NA	1.8e-09	0.001	10000	14	599.772859176431	Ferkingstad	10.1038/s41588-021-00978-w	EDTA plasma using SomaScan¬Æ by SomaLogic (version 4; 4,907 aptamers)	age, sex, sample age	inverse rank normal	normalized SD
proteins	13926_1_13926_1_RMI1_RMI1	combined	European	35441	NA	1.8e-09	0.001	10000	5	157.291930673228	Ferkingstad	10.1038/s41588-021-00978-w	EDTA plasma using SomaScan¬Æ by SomaLogic (version 4; 4,907 aptamers)	age, sex, sample age	inverse rank normal	normalized SD
proteins	13929_27_13929_27_CROT_OCTC	combined	European	35377	NA	1.8e-09	0.001	10000	12	263.028898634995	Ferkingstad	10.1038/s41588-021-00978-w	EDTA plasma using SomaScan¬Æ by SomaLogic (version 4; 4,907 aptamers)	age, sex, sample age	inverse rank normal	normalized SD
proteins	13930_3_13930_3_APOBEC3G_ABC3G	combined	European	35374	NA	1.8e-09	0.001	10000	6	75.539671548485	Ferkingstad	10.1038/s41588-021-00978-w	EDTA plasma using SomaScan¬Æ by SomaLogic (version 4; 4,907 aptamers)	age, sex, sample age	inverse rank normal	normalized SD
proteins	13931_22_13931_22_PSMD9_PSMD9	combined	European	35366	NA	1.8e-09	0.001	10000	2	123.923829476307	Ferkingstad	10.1038/s41588-021-00978-w	EDTA plasma using SomaScan¬Æ by SomaLogic (version 4; 4,907 aptamers)	age, sex, sample age	inverse rank normal	normalized SD
proteins	13932_45_13932_45_ARHGEF7_COOL_1	combined	European	35441	NA	1.8e-09	0.001	10000	8	165.152954515706	Ferkingstad	10.1038/s41588-021-00978-w	EDTA plasma using SomaScan¬Æ by SomaLogic (version 4; 4,907 aptamers)	age, sex, sample age	inverse rank normal	normalized SD
proteins	13933_276_13933_276_NAB1_NAB1	combined	European	35373	NA	1.8e-09	0.001	10000	4	40.7444839503728	Ferkingstad	10.1038/s41588-021-00978-w	EDTA plasma using SomaScan¬Æ by SomaLogic (version 4; 4,907 aptamers)	age, sex, sample age	inverse rank normal	normalized SD
proteins	13934_3_13934_3_MCF2L_MCF2L	combined	European	35372	NA	1.8e-09	0.001	10000	6	146.18494865342	Ferkingstad	10.1038/s41588-021-00978-w	EDTA plasma using SomaScan¬Æ by SomaLogic (version 4; 4,907 aptamers)	age, sex, sample age	inverse rank normal	normalized SD
proteins	13936_24_13936_24_PGK2_PGK2	combined	European	35381	NA	1.8e-09	0.001	10000	3	63.2800471717392	Ferkingstad	10.1038/s41588-021-00978-w	EDTA plasma using SomaScan¬Æ by SomaLogic (version 4; 4,907 aptamers)	age, sex, sample age	inverse rank normal	normalized SD
proteins	13937_75_13937_75_CAND1_CAND1	combined	European	35369	NA	1.8e-09	0.001	10000	1	0.763786290607489	Ferkingstad	10.1038/s41588-021-00978-w	EDTA plasma using SomaScan¬Æ by SomaLogic (version 4; 4,907 aptamers)	age, sex, sample age	inverse rank normal	normalized SD
proteins	13939_14_13939_14_UGP2_UGPA1	combined	European	35359	NA	1.8e-09	0.001	10000	1	30.8138571475806	Ferkingstad	10.1038/s41588-021-00978-w	EDTA plasma using SomaScan¬Æ by SomaLogic (version 4; 4,907 aptamers)	age, sex, sample age	inverse rank normal	normalized SD
proteins	13940_19_13940_19_IFI16_IP16	combined	European	35357	NA	1.8e-09	0.001	10000	1	78.7163655633995	Ferkingstad	10.1038/s41588-021-00978-w	EDTA plasma using SomaScan¬Æ by SomaLogic (version 4; 4,907 aptamers)	age, sex, sample age	inverse rank normal	normalized SD
proteins	13941_82_13941_82_FARS2_SYFM	combined	European	35441	NA	1.8e-09	0.001	10000	5	142.338758851244	Ferkingstad	10.1038/s41588-021-00978-w	EDTA plasma using SomaScan¬Æ by SomaLogic (version 4; 4,907 aptamers)	age, sex, sample age	inverse rank normal	normalized SD
proteins	13942_140_13942_140_SPSB1_SPSB1	combined	European	35441	NA	1.8e-09	0.001	10000	6	53.3574509895771	Ferkingstad	10.1038/s41588-021-00978-w	EDTA plasma using SomaScan¬Æ by SomaLogic (version 4; 4,907 aptamers)	age, sex, sample age	inverse rank normal	normalized SD
proteins	13943_38_13943_38_DPY30_DPY30	combined	European	35374	NA	1.8e-09	0.001	10000	7	43.4097828901539	Ferkingstad	10.1038/s41588-021-00978-w	EDTA plasma using SomaScan¬Æ by SomaLogic (version 4; 4,907 aptamers)	age, sex, sample age	inverse rank normal	normalized SD
proteins	13944_3_13944_3_SULT1A3_SULT_1A3	combined	European	35372	NA	1.8e-09	0.001	10000	10	62.8000533548432	Ferkingstad	10.1038/s41588-021-00978-w	EDTA plasma using SomaScan¬Æ by SomaLogic (version 4; 4,907 aptamers)	age, sex, sample age	inverse rank normal	normalized SD
proteins	13946_8_13946_8_DDX23_DDX23	combined	European	35441	NA	1.8e-09	0.001	10000	7	140.366233230772	Ferkingstad	10.1038/s41588-021-00978-w	EDTA plasma using SomaScan¬Æ by SomaLogic (version 4; 4,907 aptamers)	age, sex, sample age	inverse rank normal	normalized SD
proteins	13947_371_13947_371_NUDT12_NUD12	combined	European	35348	NA	1.8e-09	0.001	10000	8	400.659352509109	Ferkingstad	10.1038/s41588-021-00978-w	EDTA plasma using SomaScan¬Æ by SomaLogic (version 4; 4,907 aptamers)	age, sex, sample age	inverse rank normal	normalized SD
proteins	13948_50_13948_50_GABBR2_GABR2	combined	European	35349	NA	1.8e-09	0.001	10000	5	118.009733537484	Ferkingstad	10.1038/s41588-021-00978-w	EDTA plasma using SomaScan¬Æ by SomaLogic (version 4; 4,907 aptamers)	age, sex, sample age	inverse rank normal	normalized SD
proteins	13950_9_13950_9_COL4A3BP_C43BP	combined	European	35374	NA	1.8e-09	0.001	10000	5	45.0749548887548	Ferkingstad	10.1038/s41588-021-00978-w	EDTA plasma using SomaScan¬Æ by SomaLogic (version 4; 4,907 aptamers)	age, sex, sample age	inverse rank normal	normalized SD
proteins	13954_9_13954_9_GNPNAT1_GNA1	combined	European	35367	NA	1.8e-09	0.001	10000	2	57.1714573850903	Ferkingstad	10.1038/s41588-021-00978-w	EDTA plasma using SomaScan¬Æ by SomaLogic (version 4; 4,907 aptamers)	age, sex, sample age	inverse rank normal	normalized SD
proteins	13955_33_13955_33_DAPK1_DAPK1	combined	European	35373	NA	1.8e-09	0.001	10000	8	139.17947758998	Ferkingstad	10.1038/s41588-021-00978-w	EDTA plasma using SomaScan¬Æ by SomaLogic (version 4; 4,907 aptamers)	age, sex, sample age	inverse rank normal	normalized SD
proteins	13958_5_13958_5_RBM46_RBM46	combined	European	35439	NA	1.8e-09	0.001	10000	2	33.0850113393502	Ferkingstad	10.1038/s41588-021-00978-w	EDTA plasma using SomaScan¬Æ by SomaLogic (version 4; 4,907 aptamers)	age, sex, sample age	inverse rank normal	normalized SD
proteins	13959_7_13959_7_LAP3_LAP	combined	European	35362	NA	1.8e-09	0.001	10000	7	105.905756574827	Ferkingstad	10.1038/s41588-021-00978-w	EDTA plasma using SomaScan¬Æ by SomaLogic (version 4; 4,907 aptamers)	age, sex, sample age	inverse rank normal	normalized SD
proteins	13960_15_13960_15_AGAP3_AGAP3	combined	European	35441	NA	1.8e-09	0.001	10000	5	91.3756201834902	Ferkingstad	10.1038/s41588-021-00978-w	EDTA plasma using SomaScan¬Æ by SomaLogic (version 4; 4,907 aptamers)	age, sex, sample age	inverse rank normal	normalized SD
proteins	13961_18_13961_18_KIF3A_KIF3A	combined	European	35440	NA	1.8e-09	0.001	10000	11	117.396627422268	Ferkingstad	10.1038/s41588-021-00978-w	EDTA plasma using SomaScan¬Æ by SomaLogic (version 4; 4,907 aptamers)	age, sex, sample age	inverse rank normal	normalized SD
proteins	13963_7_13963_7_TOLLIP_tollip	combined	European	35374	NA	1.8e-09	0.001	10000	2	32.1600152610978	Ferkingstad	10.1038/s41588-021-00978-w	EDTA plasma using SomaScan¬Æ by SomaLogic (version 4; 4,907 aptamers)	age, sex, sample age	inverse rank normal	normalized SD
proteins	13966_30_13966_30_MYOM3_MYOM3	combined	European	35441	NA	1.8e-09	0.001	10000	8	169.636342267684	Ferkingstad	10.1038/s41588-021-00978-w	EDTA plasma using SomaScan¬Æ by SomaLogic (version 4; 4,907 aptamers)	age, sex, sample age	inverse rank normal	normalized SD
proteins	13967_14_13967_14_TXNRD1_Thioredoxin_reductase_1	combined	European	35365	NA	1.8e-09	0.001	10000	1	36.1966019537979	Ferkingstad	10.1038/s41588-021-00978-w	EDTA plasma using SomaScan¬Æ by SomaLogic (version 4; 4,907 aptamers)	age, sex, sample age	inverse rank normal	normalized SD
proteins	13969_24_13969_24_KPNA6_IMA7	combined	European	35368	NA	1.8e-09	0.001	10000	3	39.0434960408392	Ferkingstad	10.1038/s41588-021-00978-w	EDTA plasma using SomaScan¬Æ by SomaLogic (version 4; 4,907 aptamers)	age, sex, sample age	inverse rank normal	normalized SD
proteins	13972_4_13972_4_HSD17B14_DHB14	combined	European	35441	NA	1.8e-09	0.001	10000	7	59.6115820409966	Ferkingstad	10.1038/s41588-021-00978-w	EDTA plasma using SomaScan¬Æ by SomaLogic (version 4; 4,907 aptamers)	age, sex, sample age	inverse rank normal	normalized SD
proteins	13973_62_13973_62_TTL_TTL	combined	European	35374	NA	1.8e-09	0.001	10000	4	48.2309216599299	Ferkingstad	10.1038/s41588-021-00978-w	EDTA plasma using SomaScan¬Æ by SomaLogic (version 4; 4,907 aptamers)	age, sex, sample age	inverse rank normal	normalized SD
proteins	13975_56_13975_56_PPFIA1_LIPA1	combined	European	35374	NA	1.8e-09	0.001	10000	4	39.8906877455515	Ferkingstad	10.1038/s41588-021-00978-w	EDTA plasma using SomaScan¬Æ by SomaLogic (version 4; 4,907 aptamers)	age, sex, sample age	inverse rank normal	normalized SD
proteins	13976_9_13976_9_ARHGEF1_ARHG1	combined	European	35374	NA	1.8e-09	0.001	10000	3	35.1637533206124	Ferkingstad	10.1038/s41588-021-00978-w	EDTA plasma using SomaScan¬Æ by SomaLogic (version 4; 4,907 aptamers)	age, sex, sample age	inverse rank normal	normalized SD
proteins	13977_28_13977_28_BARD1_BARD1	combined	European	35441	NA	1.8e-09	0.001	10000	5	82.8629559886446	Ferkingstad	10.1038/s41588-021-00978-w	EDTA plasma using SomaScan¬Æ by SomaLogic (version 4; 4,907 aptamers)	age, sex, sample age	inverse rank normal	normalized SD
proteins	13978_122_13978_122_TBX3_Tbx3	combined	European	35439	NA	1.8e-09	0.001	10000	2	33.0954769329727	Ferkingstad	10.1038/s41588-021-00978-w	EDTA plasma using SomaScan¬Æ by SomaLogic (version 4; 4,907 aptamers)	age, sex, sample age	inverse rank normal	normalized SD
proteins	13979_3_13979_3_SLC26A7_S26A7	combined	European	35338	NA	1.8e-09	0.001	10000	1	48.299816639585	Ferkingstad	10.1038/s41588-021-00978-w	EDTA plasma using SomaScan¬Æ by SomaLogic (version 4; 4,907 aptamers)	age, sex, sample age	inverse rank normal	normalized SD
proteins	13982_33_13982_33_RGS18_RGS18	combined	European	35352	NA	1.8e-09	0.001	10000	3	38.650055451708	Ferkingstad	10.1038/s41588-021-00978-w	EDTA plasma using SomaScan¬Æ by SomaLogic (version 4; 4,907 aptamers)	age, sex, sample age	inverse rank normal	normalized SD
proteins	13983_27_13983_27_CRYZ_QOR	combined	European	35365	NA	1.8e-09	0.001	10000	15	409.696976393323	Ferkingstad	10.1038/s41588-021-00978-w	EDTA plasma using SomaScan¬Æ by SomaLogic (version 4; 4,907 aptamers)	age, sex, sample age	inverse rank normal	normalized SD
proteins	13984_23_13984_23_DDX25_DDX25	combined	European	35441	NA	1.8e-09	0.001	10000	5	113.801057748118	Ferkingstad	10.1038/s41588-021-00978-w	EDTA plasma using SomaScan¬Æ by SomaLogic (version 4; 4,907 aptamers)	age, sex, sample age	inverse rank normal	normalized SD
proteins	13985_12_13985_12_SMURF2_SMUF2	combined	European	35441	NA	1.8e-09	0.001	10000	5	90.9809437806505	Ferkingstad	10.1038/s41588-021-00978-w	EDTA plasma using SomaScan¬Æ by SomaLogic (version 4; 4,907 aptamers)	age, sex, sample age	inverse rank normal	normalized SD
proteins	13986_6_13986_6_LANCL1_LANC1	combined	European	35356	NA	1.8e-09	0.001	10000	4	160.527231567919	Ferkingstad	10.1038/s41588-021-00978-w	EDTA plasma using SomaScan¬Æ by SomaLogic (version 4; 4,907 aptamers)	age, sex, sample age	inverse rank normal	normalized SD
proteins	13988_67_13988_67_NMRAL1_NMRL1	combined	European	35380	NA	1.8e-09	0.001	10000	16	318.103704851157	Ferkingstad	10.1038/s41588-021-00978-w	EDTA plasma using SomaScan¬Æ by SomaLogic (version 4; 4,907 aptamers)	age, sex, sample age	inverse rank normal	normalized SD
proteins	13990_1_13990_1_PC_pyruvate_carboxylase	combined	European	35339	NA	1.8e-09	0.001	10000	1	35.6338174268885	Ferkingstad	10.1038/s41588-021-00978-w	EDTA plasma using SomaScan¬Æ by SomaLogic (version 4; 4,907 aptamers)	age, sex, sample age	inverse rank normal	normalized SD
proteins	13991_47_13991_47_EIF4G3_IF4G3	combined	European	35440	NA	1.8e-09	0.001	10000	4	96.8988520830851	Ferkingstad	10.1038/s41588-021-00978-w	EDTA plasma using SomaScan¬Æ by SomaLogic (version 4; 4,907 aptamers)	age, sex, sample age	inverse rank normal	normalized SD
proteins	13992_12_13992_12_NSF_NSF	combined	European	35361	NA	1.8e-09	0.001	10000	3	105.005155609947	Ferkingstad	10.1038/s41588-021-00978-w	EDTA plasma using SomaScan¬Æ by SomaLogic (version 4; 4,907 aptamers)	age, sex, sample age	inverse rank normal	normalized SD
proteins	13993_20_13993_20_EPB41L1_E41L1	combined	European	35370	NA	1.8e-09	0.001	10000	5	39.1280252133181	Ferkingstad	10.1038/s41588-021-00978-w	EDTA plasma using SomaScan¬Æ by SomaLogic (version 4; 4,907 aptamers)	age, sex, sample age	inverse rank normal	normalized SD
proteins	13994_1_13994_1_FBL_FBRL	combined	European	35441	NA	1.8e-09	0.001	10000	7	174.846103875529	Ferkingstad	10.1038/s41588-021-00978-w	EDTA plasma using SomaScan¬Æ by SomaLogic (version 4; 4,907 aptamers)	age, sex, sample age	inverse rank normal	normalized SD
proteins	13996_16_13996_16_PPCDC_COAC	combined	European	35338	NA	1.8e-09	0.001	10000	1	51.1591619133659	Ferkingstad	10.1038/s41588-021-00978-w	EDTA plasma using SomaScan¬Æ by SomaLogic (version 4; 4,907 aptamers)	age, sex, sample age	inverse rank normal	normalized SD
proteins	13998_26_13998_26_ADSSL1_PURA1	combined	European	35373	NA	1.8e-09	0.001	10000	6	206.966892006526	Ferkingstad	10.1038/s41588-021-00978-w	EDTA plasma using SomaScan¬Æ by SomaLogic (version 4; 4,907 aptamers)	age, sex, sample age	inverse rank normal	normalized SD
proteins	14002_18_14002_18_DOCK9_DOCK9	combined	European	35441	NA	1.8e-09	0.001	10000	5	55.8722109526007	Ferkingstad	10.1038/s41588-021-00978-w	EDTA plasma using SomaScan¬Æ by SomaLogic (version 4; 4,907 aptamers)	age, sex, sample age	inverse rank normal	normalized SD
proteins	14005_2_14005_2_CHD7_CHD7	combined	European	35440	NA	1.8e-09	0.001	10000	2	52.5321080927504	Ferkingstad	10.1038/s41588-021-00978-w	EDTA plasma using SomaScan¬Æ by SomaLogic (version 4; 4,907 aptamers)	age, sex, sample age	inverse rank normal	normalized SD
proteins	14006_36_14006_36_GNMT_GNMT	combined	European	35440	NA	1.8e-09	0.001	10000	6	224.61891897428	Ferkingstad	10.1038/s41588-021-00978-w	EDTA plasma using SomaScan¬Æ by SomaLogic (version 4; 4,907 aptamers)	age, sex, sample age	inverse rank normal	normalized SD
proteins	14007_22_14007_22_PAPSS1_PAPS1	combined	European	35374	NA	1.8e-09	0.001	10000	6	101.528663678251	Ferkingstad	10.1038/s41588-021-00978-w	EDTA plasma using SomaScan¬Æ by SomaLogic (version 4; 4,907 aptamers)	age, sex, sample age	inverse rank normal	normalized SD
proteins	14008_22_14008_22_DCP1A_DCP1A	combined	European	35370	NA	1.8e-09	0.001	10000	10	135.678656939465	Ferkingstad	10.1038/s41588-021-00978-w	EDTA plasma using SomaScan¬Æ by SomaLogic (version 4; 4,907 aptamers)	age, sex, sample age	inverse rank normal	normalized SD
proteins	14009_65_14009_65_TNFAIP3_TNFAIP3	combined	European	35366	NA	1.8e-09	0.001	10000	4	93.3826184221701	Ferkingstad	10.1038/s41588-021-00978-w	EDTA plasma using SomaScan¬Æ by SomaLogic (version 4; 4,907 aptamers)	age, sex, sample age	inverse rank normal	normalized SD
proteins	14011_17_14011_17_S100A11_S100A11	combined	European	35371	NA	1.8e-09	0.001	10000	7	266.675202185509	Ferkingstad	10.1038/s41588-021-00978-w	EDTA plasma using SomaScan¬Æ by SomaLogic (version 4; 4,907 aptamers)	age, sex, sample age	inverse rank normal	normalized SD
proteins	14012_17_14012_17_DHX58_LGP2	combined	European	35383	NA	1.8e-09	0.001	10000	5	190.52393500475	Ferkingstad	10.1038/s41588-021-00978-w	EDTA plasma using SomaScan¬Æ by SomaLogic (version 4; 4,907 aptamers)	age, sex, sample age	inverse rank normal	normalized SD
proteins	14013_11_14013_11_TANK_TANK	combined	European	35372	NA	1.8e-09	0.001	10000	2	49.7455460833155	Ferkingstad	10.1038/s41588-021-00978-w	EDTA plasma using SomaScan¬Æ by SomaLogic (version 4; 4,907 aptamers)	age, sex, sample age	inverse rank normal	normalized SD
proteins	14019_73_14019_73_EVPL_EVPL	combined	European	35338	NA	1.8e-09	0.001	10000	1	30.5512545832936	Ferkingstad	10.1038/s41588-021-00978-w	EDTA plasma using SomaScan¬Æ by SomaLogic (version 4; 4,907 aptamers)	age, sex, sample age	inverse rank normal	normalized SD
proteins	14021_81_14021_81_MED4_MED4	combined	European	35377	NA	1.8e-09	0.001	10000	7	240.913956884552	Ferkingstad	10.1038/s41588-021-00978-w	EDTA plasma using SomaScan¬Æ by SomaLogic (version 4; 4,907 aptamers)	age, sex, sample age	inverse rank normal	normalized SD
proteins	14024_196_14024_196_EDA_EDA	combined	European	35441	NA	1.8e-09	0.001	10000	7	153.699647562812	Ferkingstad	10.1038/s41588-021-00978-w	EDTA plasma using SomaScan¬Æ by SomaLogic (version 4; 4,907 aptamers)	age, sex, sample age	inverse rank normal	normalized SD
proteins	14025_18_14025_18_TNFRSF9_4_1BB	combined	European	35441	NA	1.8e-09	0.001	10000	4	45.9311497074856	Ferkingstad	10.1038/s41588-021-00978-w	EDTA plasma using SomaScan¬Æ by SomaLogic (version 4; 4,907 aptamers)	age, sex, sample age	inverse rank normal	normalized SD
proteins	14026_24_14026_24_IL17F_IL_17F	combined	European	35440	NA	1.8e-09	0.001	10000	5	78.0070873435624	Ferkingstad	10.1038/s41588-021-00978-w	EDTA plasma using SomaScan¬Æ by SomaLogic (version 4; 4,907 aptamers)	age, sex, sample age	inverse rank normal	normalized SD
proteins	14028_22_14028_22_PIK3C2A_P3C2A	combined	European	35441	NA	1.8e-09	0.001	10000	6	207.034948982272	Ferkingstad	10.1038/s41588-021-00978-w	EDTA plasma using SomaScan¬Æ by SomaLogic (version 4; 4,907 aptamers)	age, sex, sample age	inverse rank normal	normalized SD
proteins	14029_42_14029_42_COPS2_CSN2	combined	European	35377	NA	1.8e-09	0.001	10000	9	145.031849013482	Ferkingstad	10.1038/s41588-021-00978-w	EDTA plasma using SomaScan¬Æ by SomaLogic (version 4; 4,907 aptamers)	age, sex, sample age	inverse rank normal	normalized SD
proteins	14034_22_14034_22_TACSTD2_GA733_1_protein	combined	European	35441	NA	1.8e-09	0.001	10000	3	46.1157675602959	Ferkingstad	10.1038/s41588-021-00978-w	EDTA plasma using SomaScan¬Æ by SomaLogic (version 4; 4,907 aptamers)	age, sex, sample age	inverse rank normal	normalized SD
proteins	14035_13_14035_13_TIAM1_TIAM1	combined	European	35439	NA	1.8e-09	0.001	10000	2	75.7961712542678	Ferkingstad	10.1038/s41588-021-00978-w	EDTA plasma using SomaScan¬Æ by SomaLogic (version 4; 4,907 aptamers)	age, sex, sample age	inverse rank normal	normalized SD
proteins	14036_116_14036_116_MPDZ_MPDZ	combined	European	35339	NA	1.8e-09	0.001	10000	2	37.7525122043332	Ferkingstad	10.1038/s41588-021-00978-w	EDTA plasma using SomaScan¬Æ by SomaLogic (version 4; 4,907 aptamers)	age, sex, sample age	inverse rank normal	normalized SD
proteins	14039_33_14039_33_KLK5_kallikrein_5	combined	European	35362	NA	1.8e-09	0.001	10000	2	30.8886845140194	Ferkingstad	10.1038/s41588-021-00978-w	EDTA plasma using SomaScan¬Æ by SomaLogic (version 4; 4,907 aptamers)	age, sex, sample age	inverse rank normal	normalized SD
proteins	14043_12_14043_12_EEA1_EEA1	combined	European	35441	NA	1.8e-09	0.001	10000	7	180.378179879426	Ferkingstad	10.1038/s41588-021-00978-w	EDTA plasma using SomaScan¬Æ by SomaLogic (version 4; 4,907 aptamers)	age, sex, sample age	inverse rank normal	normalized SD
proteins	14045_12_14045_12_NCOA2_NCOA2	combined	European	35441	NA	1.8e-09	0.001	10000	9	78.8826134520923	Ferkingstad	10.1038/s41588-021-00978-w	EDTA plasma using SomaScan¬Æ by SomaLogic (version 4; 4,907 aptamers)	age, sex, sample age	inverse rank normal	normalized SD
proteins	14047_78_14047_78_BDNF_BDNF	combined	European	35381	NA	1.8e-09	0.001	10000	13	47.9321415521237	Ferkingstad	10.1038/s41588-021-00978-w	EDTA plasma using SomaScan¬Æ by SomaLogic (version 4; 4,907 aptamers)	age, sex, sample age	inverse rank normal	normalized SD
proteins	14048_7_14048_7_IL1RAP_IL_1_R_AcP	combined	European	35380	NA	1.8e-09	0.001	10000	11	1311.93954263527	Ferkingstad	10.1038/s41588-021-00978-w	EDTA plasma using SomaScan¬Æ by SomaLogic (version 4; 4,907 aptamers)	age, sex, sample age	inverse rank normal	normalized SD
proteins	14051_54_14051_54_FOXC2_FOXC2	combined	European	35339	NA	1.8e-09	0.001	10000	2	74.3180926164004	Ferkingstad	10.1038/s41588-021-00978-w	EDTA plasma using SomaScan¬Æ by SomaLogic (version 4; 4,907 aptamers)	age, sex, sample age	inverse rank normal	normalized SD
proteins	14052_26_14052_26_UNC13A_UN13A	combined	European	35339	NA	1.8e-09	0.001	10000	1	66.4820982450645	Ferkingstad	10.1038/s41588-021-00978-w	EDTA plasma using SomaScan¬Æ by SomaLogic (version 4; 4,907 aptamers)	age, sex, sample age	inverse rank normal	normalized SD
proteins	14054_17_14054_17_IL15RA_IL_15_Ra	combined	European	35439	NA	1.8e-09	0.001	10000	18	297.318948572576	Ferkingstad	10.1038/s41588-021-00978-w	EDTA plasma using SomaScan¬Æ by SomaLogic (version 4; 4,907 aptamers)	age, sex, sample age	inverse rank normal	normalized SD
proteins	14056_4_14056_4_CGA_Glycoprotein_hormones_a_chain	combined	European	35441	NA	1.8e-09	0.001	10000	4	114.095282308461	Ferkingstad	10.1038/s41588-021-00978-w	EDTA plasma using SomaScan¬Æ by SomaLogic (version 4; 4,907 aptamers)	age, sex, sample age	inverse rank normal	normalized SD
proteins	14060_67_14060_67_NCF4_NCF4	combined	European	35441	NA	1.8e-09	0.001	10000	7	105.569367152297	Ferkingstad	10.1038/s41588-021-00978-w	EDTA plasma using SomaScan¬Æ by SomaLogic (version 4; 4,907 aptamers)	age, sex, sample age	inverse rank normal	normalized SD
proteins	14061_48_14061_48_TNFSF11_sRANKL	combined	European	35441	NA	1.8e-09	0.001	10000	5	99.7397495980793	Ferkingstad	10.1038/s41588-021-00978-w	EDTA plasma using SomaScan¬Æ by SomaLogic (version 4; 4,907 aptamers)	age, sex, sample age	inverse rank normal	normalized SD
proteins	14063_17_14063_17_OSM_OSM	combined	European	35441	NA	1.8e-09	0.001	10000	4	42.6947762874427	Ferkingstad	10.1038/s41588-021-00978-w	EDTA plasma using SomaScan¬Æ by SomaLogic (version 4; 4,907 aptamers)	age, sex, sample age	inverse rank normal	normalized SD
proteins	14065_11_14065_11_CD5_CD5	combined	European	34966	NA	1.8e-09	0.001	10000	1	39.3217092884184	Ferkingstad	10.1038/s41588-021-00978-w	EDTA plasma using SomaScan¬Æ by SomaLogic (version 4; 4,907 aptamers)	age, sex, sample age	inverse rank normal	normalized SD
proteins	14066_49_14066_49_MAGI2_MAGI2	combined	European	35357	NA	1.8e-09	0.001	10000	11	400.369988130219	Ferkingstad	10.1038/s41588-021-00978-w	EDTA plasma using SomaScan¬Æ by SomaLogic (version 4; 4,907 aptamers)	age, sex, sample age	inverse rank normal	normalized SD
proteins	14067_6_14067_6_PKP2_PKP2	combined	European	35363	NA	1.8e-09	0.001	10000	5	79.9124544338519	Ferkingstad	10.1038/s41588-021-00978-w	EDTA plasma using SomaScan¬Æ by SomaLogic (version 4; 4,907 aptamers)	age, sex, sample age	inverse rank normal	normalized SD
proteins	14069_61_14069_61_CA4_Carbonic_Anhydrase_IV	combined	European	35364	NA	1.8e-09	0.001	10000	7	120.728265206028	Ferkingstad	10.1038/s41588-021-00978-w	EDTA plasma using SomaScan¬Æ by SomaLogic (version 4; 4,907 aptamers)	age, sex, sample age	inverse rank normal	normalized SD
proteins	14070_56_14070_56_ITSN1_ITSN1	combined	European	35441	NA	1.8e-09	0.001	10000	5	101.238470727415	Ferkingstad	10.1038/s41588-021-00978-w	EDTA plasma using SomaScan¬Æ by SomaLogic (version 4; 4,907 aptamers)	age, sex, sample age	inverse rank normal	normalized SD
proteins	14074_2_14074_2_SHC2_SHC2	combined	European	35439	NA	1.8e-09	0.001	10000	3	64.7243509207448	Ferkingstad	10.1038/s41588-021-00978-w	EDTA plasma using SomaScan¬Æ by SomaLogic (version 4; 4,907 aptamers)	age, sex, sample age	inverse rank normal	normalized SD
proteins	14076_74_14076_74_CST4_Cystatin_S	combined	European	35390	NA	1.8e-09	0.001	10000	16	140.924110508498	Ferkingstad	10.1038/s41588-021-00978-w	EDTA plasma using SomaScan¬Æ by SomaLogic (version 4; 4,907 aptamers)	age, sex, sample age	inverse rank normal	normalized SD
proteins	14079_14_14079_14_IL18R1_IL_18_Ra	combined	European	35376	NA	1.8e-09	0.001	10000	24	259.606848974524	Ferkingstad	10.1038/s41588-021-00978-w	EDTA plasma using SomaScan¬Æ by SomaLogic (version 4; 4,907 aptamers)	age, sex, sample age	inverse rank normal	normalized SD
proteins	14082_56_14082_56_TLN2_TLN2	combined	European	35363	NA	1.8e-09	0.001	10000	3	45.9887197898067	Ferkingstad	10.1038/s41588-021-00978-w	EDTA plasma using SomaScan¬Æ by SomaLogic (version 4; 4,907 aptamers)	age, sex, sample age	inverse rank normal	normalized SD
proteins	14083_25_14083_25_SEPHS1_SPS1	combined	European	35437	NA	1.8e-09	0.001	10000	1	48.2576529124559	Ferkingstad	10.1038/s41588-021-00978-w	EDTA plasma using SomaScan¬Æ by SomaLogic (version 4; 4,907 aptamers)	age, sex, sample age	inverse rank normal	normalized SD
proteins	14088_38_14088_38_IGFBP6_IGFBP_6	combined	European	35372	NA	1.8e-09	0.001	10000	6	45.1995473755884	Ferkingstad	10.1038/s41588-021-00978-w	EDTA plasma using SomaScan¬Æ by SomaLogic (version 4; 4,907 aptamers)	age, sex, sample age	inverse rank normal	normalized SD
proteins	14090_23_14090_23_DEF6_DEFI6	combined	European	35356	NA	1.8e-09	0.001	10000	4	136.587633686582	Ferkingstad	10.1038/s41588-021-00978-w	EDTA plasma using SomaScan¬Æ by SomaLogic (version 4; 4,907 aptamers)	age, sex, sample age	inverse rank normal	normalized SD
proteins	14091_42_14091_42_CBR3_Carbonyl_reductase_3	combined	European	35385	NA	1.8e-09	0.001	10000	10	301.447641831116	Ferkingstad	10.1038/s41588-021-00978-w	EDTA plasma using SomaScan¬Æ by SomaLogic (version 4; 4,907 aptamers)	age, sex, sample age	inverse rank normal	normalized SD
proteins	14093_10_14093_10_FLT3LG_Flt3_ligand	combined	European	35440	NA	1.8e-09	0.001	10000	5	92.3997502072263	Ferkingstad	10.1038/s41588-021-00978-w	EDTA plasma using SomaScan¬Æ by SomaLogic (version 4; 4,907 aptamers)	age, sex, sample age	inverse rank normal	normalized SD
proteins	14094_29_14094_29_HBEGF_HB_EGF	combined	European	35377	NA	1.8e-09	0.001	10000	16	75.2256290372983	Ferkingstad	10.1038/s41588-021-00978-w	EDTA plasma using SomaScan¬Æ by SomaLogic (version 4; 4,907 aptamers)	age, sex, sample age	inverse rank normal	normalized SD
proteins	14095_1_14095_1_KLRK1_NKG2D	combined	European	35439	NA	1.8e-09	0.001	10000	2	42.8439370150431	Ferkingstad	10.1038/s41588-021-00978-w	EDTA plasma using SomaScan¬Æ by SomaLogic (version 4; 4,907 aptamers)	age, sex, sample age	inverse rank normal	normalized SD
proteins	14098_28_14098_28_CARS_SYCC	combined	European	35356	NA	1.8e-09	0.001	10000	1	33.7517623407727	Ferkingstad	10.1038/s41588-021-00978-w	EDTA plasma using SomaScan¬Æ by SomaLogic (version 4; 4,907 aptamers)	age, sex, sample age	inverse rank normal	normalized SD
proteins	14099_20_14099_20_PSMA4_PSA4	combined	European	35369	NA	1.8e-09	0.001	10000	1	0.768092856415891	Ferkingstad	10.1038/s41588-021-00978-w	EDTA plasma using SomaScan¬Æ by SomaLogic (version 4; 4,907 aptamers)	age, sex, sample age	inverse rank normal	normalized SD
proteins	14100_63_14100_63_C1QC_C1QC	combined	European	35383	NA	1.8e-09	0.001	10000	20	230.776392496213	Ferkingstad	10.1038/s41588-021-00978-w	EDTA plasma using SomaScan¬Æ by SomaLogic (version 4; 4,907 aptamers)	age, sex, sample age	inverse rank normal	normalized SD
proteins	14101_2_14101_2_CNTFR_CNTFR_alpha	combined	European	35371	NA	1.8e-09	0.001	10000	13	91.5071079029077	Ferkingstad	10.1038/s41588-021-00978-w	EDTA plasma using SomaScan¬Æ by SomaLogic (version 4; 4,907 aptamers)	age, sex, sample age	inverse rank normal	normalized SD
proteins	14106_46_14106_46_RAP1GDS1_GDP_GTP_exchange_protein	combined	European	35356	NA	1.8e-09	0.001	10000	4	34.7489177266535	Ferkingstad	10.1038/s41588-021-00978-w	EDTA plasma using SomaScan¬Æ by SomaLogic (version 4; 4,907 aptamers)	age, sex, sample age	inverse rank normal	normalized SD
proteins	14107_1_14107_1_MTHFS_MTHFS	combined	European	35358	NA	1.8e-09	0.001	10000	9	314.777848624523	Ferkingstad	10.1038/s41588-021-00978-w	EDTA plasma using SomaScan¬Æ by SomaLogic (version 4; 4,907 aptamers)	age, sex, sample age	inverse rank normal	normalized SD
proteins	14111_15_14111_15_THBS2_TSP2	combined	European	35439	NA	1.8e-09	0.001	10000	3	58.3315014886691	Ferkingstad	10.1038/s41588-021-00978-w	EDTA plasma using SomaScan¬Æ by SomaLogic (version 4; 4,907 aptamers)	age, sex, sample age	inverse rank normal	normalized SD
proteins	14112_40_14112_40_RELT_RELT	combined	European	35441	NA	1.8e-09	0.001	10000	6	148.354843588713	Ferkingstad	10.1038/s41588-021-00978-w	EDTA plasma using SomaScan¬Æ by SomaLogic (version 4; 4,907 aptamers)	age, sex, sample age	inverse rank normal	normalized SD
proteins	14114_18_14114_18_PIANP_PIANP	combined	European	35388	NA	1.8e-09	0.001	10000	3	169.504459405661	Ferkingstad	10.1038/s41588-021-00978-w	EDTA plasma using SomaScan¬Æ by SomaLogic (version 4; 4,907 aptamers)	age, sex, sample age	inverse rank normal	normalized SD
proteins	14115_34_14115_34_ADM_Adrenomedullin	combined	European	35368	NA	1.8e-09	0.001	10000	2	135.145558490628	Ferkingstad	10.1038/s41588-021-00978-w	EDTA plasma using SomaScan¬Æ by SomaLogic (version 4; 4,907 aptamers)	age, sex, sample age	inverse rank normal	normalized SD
proteins	14116_129_14116_129_S100A4_S100A4	combined	European	35368	NA	1.8e-09	0.001	10000	8	90.8478811172198	Ferkingstad	10.1038/s41588-021-00978-w	EDTA plasma using SomaScan¬Æ by SomaLogic (version 4; 4,907 aptamers)	age, sex, sample age	inverse rank normal	normalized SD
proteins	14120_2_14120_2_RNF43_RNF43	combined	European	35441	NA	1.8e-09	0.001	10000	8	109.856445399448	Ferkingstad	10.1038/s41588-021-00978-w	EDTA plasma using SomaScan¬Æ by SomaLogic (version 4; 4,907 aptamers)	age, sex, sample age	inverse rank normal	normalized SD
proteins	14121_24_14121_24_TNFRSF10D_TRAIL_R4	combined	European	35441	NA	1.8e-09	0.001	10000	6	93.6941488622563	Ferkingstad	10.1038/s41588-021-00978-w	EDTA plasma using SomaScan¬Æ by SomaLogic (version 4; 4,907 aptamers)	age, sex, sample age	inverse rank normal	normalized SD
proteins	14122_132_14122_132_ZNRF3_ZNRF3	combined	European	35440	NA	1.8e-09	0.001	10000	4	48.8658595936509	Ferkingstad	10.1038/s41588-021-00978-w	EDTA plasma using SomaScan¬Æ by SomaLogic (version 4; 4,907 aptamers)	age, sex, sample age	inverse rank normal	normalized SD
proteins	14123_34_14123_34_C10orf54_GI24	combined	European	35441	NA	1.8e-09	0.001	10000	10	265.497433395963	Ferkingstad	10.1038/s41588-021-00978-w	EDTA plasma using SomaScan¬Æ by SomaLogic (version 4; 4,907 aptamers)	age, sex, sample age	inverse rank normal	normalized SD
proteins	14124_6_14124_6_EFNA2_Ephrin_A2	combined	European	35357	NA	1.8e-09	0.001	10000	5	64.423491602668	Ferkingstad	10.1038/s41588-021-00978-w	EDTA plasma using SomaScan¬Æ by SomaLogic (version 4; 4,907 aptamers)	age, sex, sample age	inverse rank normal	normalized SD
proteins	14127_240_14127_240_IFNB1_IFN_b	combined	European	35439	NA	1.8e-09	0.001	10000	2	32.0024429359778	Ferkingstad	10.1038/s41588-021-00978-w	EDTA plasma using SomaScan¬Æ by SomaLogic (version 4; 4,907 aptamers)	age, sex, sample age	inverse rank normal	normalized SD
proteins	14128_121_14128_121_IFNA10_IFN10	combined	European	35441	NA	1.8e-09	0.001	10000	3	74.2206040877041	Ferkingstad	10.1038/s41588-021-00978-w	EDTA plasma using SomaScan¬Æ by SomaLogic (version 4; 4,907 aptamers)	age, sex, sample age	inverse rank normal	normalized SD
proteins	14129_1_14129_1_IFNA7_IFNA7	combined	European	35439	NA	1.8e-09	0.001	10000	1	29.9545498179029	Ferkingstad	10.1038/s41588-021-00978-w	EDTA plasma using SomaScan¬Æ by SomaLogic (version 4; 4,907 aptamers)	age, sex, sample age	inverse rank normal	normalized SD
proteins	14131_37_14131_37_EFNB2_EFNB2	combined	European	35381	NA	1.8e-09	0.001	10000	11	59.3441800006982	Ferkingstad	10.1038/s41588-021-00978-w	EDTA plasma using SomaScan¬Æ by SomaLogic (version 4; 4,907 aptamers)	age, sex, sample age	inverse rank normal	normalized SD
proteins	14132_21_14132_21_HHLA2_HHLA2	combined	European	35364	NA	1.8e-09	0.001	10000	3	61.9992791704641	Ferkingstad	10.1038/s41588-021-00978-w	EDTA plasma using SomaScan¬Æ by SomaLogic (version 4; 4,907 aptamers)	age, sex, sample age	inverse rank normal	normalized SD
proteins	14133_93_14133_93_IL1R2_IL_1_sRII	combined	European	35440	NA	1.8e-09	0.001	10000	24	244.269002819373	Ferkingstad	10.1038/s41588-021-00978-w	EDTA plasma using SomaScan¬Æ by SomaLogic (version 4; 4,907 aptamers)	age, sex, sample age	inverse rank normal	normalized SD
proteins	14134_49_14134_49_AMIGO2_AMGO2	combined	European	35441	NA	1.8e-09	0.001	10000	14	79.1449728989613	Ferkingstad	10.1038/s41588-021-00978-w	EDTA plasma using SomaScan¬Æ by SomaLogic (version 4; 4,907 aptamers)	age, sex, sample age	inverse rank normal	normalized SD
proteins	14135_3_14135_3_RXFP1_RXFP1	combined	European	35441	NA	1.8e-09	0.001	10000	5	84.636564661776	Ferkingstad	10.1038/s41588-021-00978-w	EDTA plasma using SomaScan¬Æ by SomaLogic (version 4; 4,907 aptamers)	age, sex, sample age	inverse rank normal	normalized SD
proteins	14136_234_14136_234_CD93_C1QR1	combined	European	35439	NA	1.8e-09	0.001	10000	9	44.0454534553114	Ferkingstad	10.1038/s41588-021-00978-w	EDTA plasma using SomaScan¬Æ by SomaLogic (version 4; 4,907 aptamers)	age, sex, sample age	inverse rank normal	normalized SD
proteins	14139_16_14139_16_NRG4_NRG4	combined	European	35338	NA	1.8e-09	0.001	10000	1	120.587219946846	Ferkingstad	10.1038/s41588-021-00978-w	EDTA plasma using SomaScan¬Æ by SomaLogic (version 4; 4,907 aptamers)	age, sex, sample age	inverse rank normal	normalized SD
proteins	14143_8_14143_8_HIST2H2BE_H2B2E	combined	European	35387	NA	1.8e-09	0.001	10000	5	75.3328622762524	Ferkingstad	10.1038/s41588-021-00978-w	EDTA plasma using SomaScan¬Æ by SomaLogic (version 4; 4,907 aptamers)	age, sex, sample age	inverse rank normal	normalized SD
proteins	14144_3_14144_3_HIST3H2A_H2A3	combined	European	35439	NA	1.8e-09	0.001	10000	6	60.785905687899	Ferkingstad	10.1038/s41588-021-00978-w	EDTA plasma using SomaScan¬Æ by SomaLogic (version 4; 4,907 aptamers)	age, sex, sample age	inverse rank normal	normalized SD
proteins	14146_92_14146_92_HIST1H3A_H31	combined	European	35361	NA	1.8e-09	0.001	10000	2	37.7516557674268	Ferkingstad	10.1038/s41588-021-00978-w	EDTA plasma using SomaScan¬Æ by SomaLogic (version 4; 4,907 aptamers)	age, sex, sample age	inverse rank normal	normalized SD
proteins	14149_9_14149_9_IL36B_IL_1F8	combined	European	35441	NA	1.8e-09	0.001	10000	4	79.4133743706047	Ferkingstad	10.1038/s41588-021-00978-w	EDTA plasma using SomaScan¬Æ by SomaLogic (version 4; 4,907 aptamers)	age, sex, sample age	inverse rank normal	normalized SD
proteins	14150_7_14150_7_IL36A_IL_1F6	combined	European	35444	NA	1.8e-09	0.001	10000	7	269.731207898397	Ferkingstad	10.1038/s41588-021-00978-w	EDTA plasma using SomaScan¬Æ by SomaLogic (version 4; 4,907 aptamers)	age, sex, sample age	inverse rank normal	normalized SD
proteins	14151_4_14151_4_ISG15_UCRP	combined	European	35380	NA	1.8e-09	0.001	10000	11	218.792934158005	Ferkingstad	10.1038/s41588-021-00978-w	EDTA plasma using SomaScan¬Æ by SomaLogic (version 4; 4,907 aptamers)	age, sex, sample age	inverse rank normal	normalized SD
proteins	14153_8_14153_8_EFNA3_Ephrin_A3	combined	European	35439	NA	1.8e-09	0.001	10000	7	56.7269801808786	Ferkingstad	10.1038/s41588-021-00978-w	EDTA plasma using SomaScan¬Æ by SomaLogic (version 4; 4,907 aptamers)	age, sex, sample age	inverse rank normal	normalized SD
proteins	14156_33_14156_33_YWHAB_14_3_3_protein_beta_alpha	combined	European	35370	NA	1.8e-09	0.001	10000	3	153.732065176892	Ferkingstad	10.1038/s41588-021-00978-w	EDTA plasma using SomaScan¬Æ by SomaLogic (version 4; 4,907 aptamers)	age, sex, sample age	inverse rank normal	normalized SD
proteins	14157_21_14157_21_YWHAE_14_3_3E	combined	European	35440	NA	1.8e-09	0.001	10000	3	90.3852460424264	Ferkingstad	10.1038/s41588-021-00978-w	EDTA plasma using SomaScan¬Æ by SomaLogic (version 4; 4,907 aptamers)	age, sex, sample age	inverse rank normal	normalized SD
proteins	14158_17_14158_17_ANXA5_Annexin_V	combined	European	35353	NA	1.8e-09	0.001	10000	5	108.060409399768	Ferkingstad	10.1038/s41588-021-00978-w	EDTA plasma using SomaScan¬Æ by SomaLogic (version 4; 4,907 aptamers)	age, sex, sample age	inverse rank normal	normalized SD
proteins	14175_78_14175_78_SCP2D1_SCP2D	combined	European	35439	NA	1.8e-09	0.001	10000	14	342.874794318086	Ferkingstad	10.1038/s41588-021-00978-w	EDTA plasma using SomaScan¬Æ by SomaLogic (version 4; 4,907 aptamers)	age, sex, sample age	inverse rank normal	normalized SD
proteins	14186_13_14186_13_RFFL_RFFL	combined	European	35339	NA	1.8e-09	0.001	10000	2	43.739214089161	Ferkingstad	10.1038/s41588-021-00978-w	EDTA plasma using SomaScan¬Æ by SomaLogic (version 4; 4,907 aptamers)	age, sex, sample age	inverse rank normal	normalized SD
proteins	14192_31_14192_31_PDCL2_PDCL2	combined	European	35440	NA	1.8e-09	0.001	10000	4	77.1468059217266	Ferkingstad	10.1038/s41588-021-00978-w	EDTA plasma using SomaScan¬Æ by SomaLogic (version 4; 4,907 aptamers)	age, sex, sample age	inverse rank normal	normalized SD
proteins	14197_2_14197_2_PRDM1_PRDM1	combined	European	35441	NA	1.8e-09	0.001	10000	7	190.454654939468	Ferkingstad	10.1038/s41588-021-00978-w	EDTA plasma using SomaScan¬Æ by SomaLogic (version 4; 4,907 aptamers)	age, sex, sample age	inverse rank normal	normalized SD
proteins	14203_3_14203_3_ANXA7_ANXA7	combined	European	35373	NA	1.8e-09	0.001	10000	3	60.9171395463232	Ferkingstad	10.1038/s41588-021-00978-w	EDTA plasma using SomaScan¬Æ by SomaLogic (version 4; 4,907 aptamers)	age, sex, sample age	inverse rank normal	normalized SD
proteins	14204_55_14204_55_FOXJ2_FOXJ2	combined	European	35438	NA	1.8e-09	0.001	10000	4	229.672953782986	Ferkingstad	10.1038/s41588-021-00978-w	EDTA plasma using SomaScan¬Æ by SomaLogic (version 4; 4,907 aptamers)	age, sex, sample age	inverse rank normal	normalized SD
proteins	14205_6_14205_6_HEXIM2_HEXI2	combined	European	35365	NA	1.8e-09	0.001	10000	2	70.0495137360672	Ferkingstad	10.1038/s41588-021-00978-w	EDTA plasma using SomaScan¬Æ by SomaLogic (version 4; 4,907 aptamers)	age, sex, sample age	inverse rank normal	normalized SD
proteins	14206_28_14206_28_APBB1_APBB1	combined	European	35441	NA	1.8e-09	0.001	10000	4	204.955510749763	Ferkingstad	10.1038/s41588-021-00978-w	EDTA plasma using SomaScan¬Æ by SomaLogic (version 4; 4,907 aptamers)	age, sex, sample age	inverse rank normal	normalized SD
proteins	14208_3_14208_3_RBP7_RET7	combined	European	35440	NA	1.8e-09	0.001	10000	7	136.010464608808	Ferkingstad	10.1038/s41588-021-00978-w	EDTA plasma using SomaScan¬Æ by SomaLogic (version 4; 4,907 aptamers)	age, sex, sample age	inverse rank normal	normalized SD
proteins	14216_35_14216_35_DDX46_DDX46	combined	European	35441	NA	1.8e-09	0.001	10000	12	163.837706584427	Ferkingstad	10.1038/s41588-021-00978-w	EDTA plasma using SomaScan¬Æ by SomaLogic (version 4; 4,907 aptamers)	age, sex, sample age	inverse rank normal	normalized SD
proteins	14226_120_14226_120_BHMT2_BHMT2	combined	European	35441	NA	1.8e-09	0.001	10000	8	164.55024258609	Ferkingstad	10.1038/s41588-021-00978-w	EDTA plasma using SomaScan¬Æ by SomaLogic (version 4; 4,907 aptamers)	age, sex, sample age	inverse rank normal	normalized SD
proteins	14227_21_14227_21_MYL6B_MYL6B	combined	European	35350	NA	1.8e-09	0.001	10000	3	62.0332386309906	Ferkingstad	10.1038/s41588-021-00978-w	EDTA plasma using SomaScan¬Æ by SomaLogic (version 4; 4,907 aptamers)	age, sex, sample age	inverse rank normal	normalized SD
proteins	14229_5_14229_5_MOCS3_MOCS3	combined	European	35441	NA	1.8e-09	0.001	10000	12	157.905781266938	Ferkingstad	10.1038/s41588-021-00978-w	EDTA plasma using SomaScan¬Æ by SomaLogic (version 4; 4,907 aptamers)	age, sex, sample age	inverse rank normal	normalized SD
proteins	14245_195_14245_195_SNX7_SNX7	combined	European	35441	NA	1.8e-09	0.001	10000	8	168.50239976729	Ferkingstad	10.1038/s41588-021-00978-w	EDTA plasma using SomaScan¬Æ by SomaLogic (version 4; 4,907 aptamers)	age, sex, sample age	inverse rank normal	normalized SD
proteins	14246_50_14246_50_DOK2_DOK2	combined	European	35374	NA	1.8e-09	0.001	10000	4	36.3108851798663	Ferkingstad	10.1038/s41588-021-00978-w	EDTA plasma using SomaScan¬Æ by SomaLogic (version 4; 4,907 aptamers)	age, sex, sample age	inverse rank normal	normalized SD
proteins	14249_68_14249_68_MID2_TRIM1	combined	European	35440	NA	1.8e-09	0.001	10000	3	140.862349064826	Ferkingstad	10.1038/s41588-021-00978-w	EDTA plasma using SomaScan¬Æ by SomaLogic (version 4; 4,907 aptamers)	age, sex, sample age	inverse rank normal	normalized SD
proteins	14250_115_14250_115_BLMH_BLMH	combined	European	35439	NA	1.8e-09	0.001	10000	5	51.1834635389161	Ferkingstad	10.1038/s41588-021-00978-w	EDTA plasma using SomaScan¬Æ by SomaLogic (version 4; 4,907 aptamers)	age, sex, sample age	inverse rank normal	normalized SD
proteins	14254_27_14254_27_PTPN4_PTN4	combined	European	35391	NA	1.8e-09	0.001	10000	7	74.3749421864935	Ferkingstad	10.1038/s41588-021-00978-w	EDTA plasma using SomaScan¬Æ by SomaLogic (version 4; 4,907 aptamers)	age, sex, sample age	inverse rank normal	normalized SD
proteins	14260_112_14260_112_NET1_ARHG8	combined	European	35373	NA	1.8e-09	0.001	10000	4	33.1529731964359	Ferkingstad	10.1038/s41588-021-00978-w	EDTA plasma using SomaScan¬Æ by SomaLogic (version 4; 4,907 aptamers)	age, sex, sample age	inverse rank normal	normalized SD
proteins	14268_4_14268_4_SRXN1_SRXN1	combined	European	35373	NA	1.8e-09	0.001	10000	6	212.954630067442	Ferkingstad	10.1038/s41588-021-00978-w	EDTA plasma using SomaScan¬Æ by SomaLogic (version 4; 4,907 aptamers)	age, sex, sample age	inverse rank normal	normalized SD
proteins	14271_23_14271_23_RAB6B_RAB6B	combined	European	35371	NA	1.8e-09	0.001	10000	7	122.571592474785	Ferkingstad	10.1038/s41588-021-00978-w	EDTA plasma using SomaScan¬Æ by SomaLogic (version 4; 4,907 aptamers)	age, sex, sample age	inverse rank normal	normalized SD
proteins	14273_19_14273_19_PREP_PPCE	combined	European	35359	NA	1.8e-09	0.001	10000	4	113.53689565718	Ferkingstad	10.1038/s41588-021-00978-w	EDTA plasma using SomaScan¬Æ by SomaLogic (version 4; 4,907 aptamers)	age, sex, sample age	inverse rank normal	normalized SD
proteins	14283_12_14283_12_RAB14_RAB14	combined	European	35439	NA	1.8e-09	0.001	10000	5	91.0952331485474	Ferkingstad	10.1038/s41588-021-00978-w	EDTA plasma using SomaScan¬Æ by SomaLogic (version 4; 4,907 aptamers)	age, sex, sample age	inverse rank normal	normalized SD
proteins	14284_23_14284_23_EIF2AK4_E2AK4	combined	European	35370	NA	1.8e-09	0.001	10000	2	86.4193850862867	Ferkingstad	10.1038/s41588-021-00978-w	EDTA plasma using SomaScan¬Æ by SomaLogic (version 4; 4,907 aptamers)	age, sex, sample age	inverse rank normal	normalized SD
proteins	14286_2_14286_2_NFATC1_NF_ATc1	combined	European	35441	NA	1.8e-09	0.001	10000	7	152.408986803047	Ferkingstad	10.1038/s41588-021-00978-w	EDTA plasma using SomaScan¬Æ by SomaLogic (version 4; 4,907 aptamers)	age, sex, sample age	inverse rank normal	normalized SD
proteins	14287_6_14287_6_RAB5C_RAB5C	combined	European	35440	NA	1.8e-09	0.001	10000	6	49.6144207615162	Ferkingstad	10.1038/s41588-021-00978-w	EDTA plasma using SomaScan¬Æ by SomaLogic (version 4; 4,907 aptamers)	age, sex, sample age	inverse rank normal	normalized SD
proteins	14291_53_14291_53_AGAP2_AGAP2	combined	European	35356	NA	1.8e-09	0.001	10000	2	59.8849119338822	Ferkingstad	10.1038/s41588-021-00978-w	EDTA plasma using SomaScan¬Æ by SomaLogic (version 4; 4,907 aptamers)	age, sex, sample age	inverse rank normal	normalized SD
proteins	14294_61_14294_61_MBD1_MBD1	combined	European	35374	NA	1.8e-09	0.001	10000	17	235.779413279959	Ferkingstad	10.1038/s41588-021-00978-w	EDTA plasma using SomaScan¬Æ by SomaLogic (version 4; 4,907 aptamers)	age, sex, sample age	inverse rank normal	normalized SD
proteins	14309_8_14309_8_HNRNPH1_HNRH1	combined	European	35441	NA	1.8e-09	0.001	10000	9	151.592472777376	Ferkingstad	10.1038/s41588-021-00978-w	EDTA plasma using SomaScan¬Æ by SomaLogic (version 4; 4,907 aptamers)	age, sex, sample age	inverse rank normal	normalized SD
proteins	14314_6_14314_6_PPIL2_PPIL2	combined	European	35441	NA	1.8e-09	0.001	10000	9	173.013440557266	Ferkingstad	10.1038/s41588-021-00978-w	EDTA plasma using SomaScan¬Æ by SomaLogic (version 4; 4,907 aptamers)	age, sex, sample age	inverse rank normal	normalized SD
proteins	14318_1_14318_1_VPS29_VPS29	combined	European	35436	NA	1.8e-09	0.001	10000	13	564.939182666309	Ferkingstad	10.1038/s41588-021-00978-w	EDTA plasma using SomaScan¬Æ by SomaLogic (version 4; 4,907 aptamers)	age, sex, sample age	inverse rank normal	normalized SD
proteins	14324_52_14324_52_SMC3_CSPG6	combined	European	35356	NA	1.8e-09	0.001	10000	1	90.96729145168	Ferkingstad	10.1038/s41588-021-00978-w	EDTA plasma using SomaScan¬Æ by SomaLogic (version 4; 4,907 aptamers)	age, sex, sample age	inverse rank normal	normalized SD
proteins	14326_4_14326_4_UBE2E1_UB2E1	combined	European	35374	NA	1.8e-09	0.001	10000	3	173.515626205582	Ferkingstad	10.1038/s41588-021-00978-w	EDTA plasma using SomaScan¬Æ by SomaLogic (version 4; 4,907 aptamers)	age, sex, sample age	inverse rank normal	normalized SD
proteins	14329_4_14329_4_DIDO1_DIDO1	combined	European	35441	NA	1.8e-09	0.001	10000	3	55.1537846335267	Ferkingstad	10.1038/s41588-021-00978-w	EDTA plasma using SomaScan¬Æ by SomaLogic (version 4; 4,907 aptamers)	age, sex, sample age	inverse rank normal	normalized SD
proteins	14331_262_14331_262_DYNLT1_DYLT1	combined	European	35441	NA	1.8e-09	0.001	10000	6	104.781336118235	Ferkingstad	10.1038/s41588-021-00978-w	EDTA plasma using SomaScan¬Æ by SomaLogic (version 4; 4,907 aptamers)	age, sex, sample age	inverse rank normal	normalized SD
proteins	14332_3_14332_3_RALA_RALA	combined	European	35360	NA	1.8e-09	0.001	10000	2	389.187901319772	Ferkingstad	10.1038/s41588-021-00978-w	EDTA plasma using SomaScan¬Æ by SomaLogic (version 4; 4,907 aptamers)	age, sex, sample age	inverse rank normal	normalized SD
proteins	14334_3_14334_3_RCVRN_RECO	combined	European	35441	NA	1.8e-09	0.001	10000	6	129.30549463599	Ferkingstad	10.1038/s41588-021-00978-w	EDTA plasma using SomaScan¬Æ by SomaLogic (version 4; 4,907 aptamers)	age, sex, sample age	inverse rank normal	normalized SD
proteins	14337_1_14337_1_TRAPPC3_TPPC3	combined	European	35445	NA	1.8e-09	0.001	10000	10	77.5825727219291	Ferkingstad	10.1038/s41588-021-00978-w	EDTA plasma using SomaScan¬Æ by SomaLogic (version 4; 4,907 aptamers)	age, sex, sample age	inverse rank normal	normalized SD
proteins	14341_8_14341_8_FAM69C_FA69C	combined	European	35439	NA	1.8e-09	0.001	10000	14	161.498279810631	Ferkingstad	10.1038/s41588-021-00978-w	EDTA plasma using SomaScan¬Æ by SomaLogic (version 4; 4,907 aptamers)	age, sex, sample age	inverse rank normal	normalized SD
proteins	14583_49_14583_49_MSTN_Myostatin	combined	European	35441	NA	1.8e-09	0.001	10000	4	68.7505645483745	Ferkingstad	10.1038/s41588-021-00978-w	EDTA plasma using SomaScan¬Æ by SomaLogic (version 4; 4,907 aptamers)	age, sex, sample age	inverse rank normal	normalized SD
proteins	14587_16_14587_16_GDF11_GDF_11	combined	European	35439	NA	1.8e-09	0.001	10000	2	34.8341175682676	Ferkingstad	10.1038/s41588-021-00978-w	EDTA plasma using SomaScan¬Æ by SomaLogic (version 4; 4,907 aptamers)	age, sex, sample age	inverse rank normal	normalized SD
proteins	14593_152_14593_152_FAM210A_F210A	combined	European	35373	NA	1.8e-09	0.001	10000	5	59.3319737811696	Ferkingstad	10.1038/s41588-021-00978-w	EDTA plasma using SomaScan¬Æ by SomaLogic (version 4; 4,907 aptamers)	age, sex, sample age	inverse rank normal	normalized SD
proteins	14597_5_14597_5_SEMA6C_SEM6C	combined	European	35339	NA	1.8e-09	0.001	10000	1	41.8057015000747	Ferkingstad	10.1038/s41588-021-00978-w	EDTA plasma using SomaScan¬Æ by SomaLogic (version 4; 4,907 aptamers)	age, sex, sample age	inverse rank normal	normalized SD
proteins	14599_18_14599_18_STAB1_STAB1	combined	European	35441	NA	1.8e-09	0.001	10000	9	135.681967628181	Ferkingstad	10.1038/s41588-021-00978-w	EDTA plasma using SomaScan¬Æ by SomaLogic (version 4; 4,907 aptamers)	age, sex, sample age	inverse rank normal	normalized SD
proteins	14603_51_14603_51_KIAA0040_KIAA0040	combined	European	35363	NA	1.8e-09	0.001	10000	5	43.433809035719	Ferkingstad	10.1038/s41588-021-00978-w	EDTA plasma using SomaScan¬Æ by SomaLogic (version 4; 4,907 aptamers)	age, sex, sample age	inverse rank normal	normalized SD
proteins	14614_41_14614_41_NCMAP_CA130	combined	European	35377	NA	1.8e-09	0.001	10000	16	283.68794202595	Ferkingstad	10.1038/s41588-021-00978-w	EDTA plasma using SomaScan¬Æ by SomaLogic (version 4; 4,907 aptamers)	age, sex, sample age	inverse rank normal	normalized SD
proteins	14615_46_14615_46_KRTAP2_4_KRA24	combined	European	35370	NA	1.8e-09	0.001	10000	3	56.9523499758276	Ferkingstad	10.1038/s41588-021-00978-w	EDTA plasma using SomaScan¬Æ by SomaLogic (version 4; 4,907 aptamers)	age, sex, sample age	inverse rank normal	normalized SD
proteins	14616_16_14616_16_ZNF382_ZN382	combined	European	35439	NA	1.8e-09	0.001	10000	3	39.2759395509799	Ferkingstad	10.1038/s41588-021-00978-w	EDTA plasma using SomaScan¬Æ by SomaLogic (version 4; 4,907 aptamers)	age, sex, sample age	inverse rank normal	normalized SD
proteins	14618_26_14618_26_VOPP1_ECOP	combined	European	35446	NA	1.8e-09	0.001	10000	26	71.1062331863003	Ferkingstad	10.1038/s41588-021-00978-w	EDTA plasma using SomaScan¬Æ by SomaLogic (version 4; 4,907 aptamers)	age, sex, sample age	inverse rank normal	normalized SD
proteins	14619_8_14619_8_ZNF526_ZN526	combined	European	35356	NA	1.8e-09	0.001	10000	3	57.9532451977031	Ferkingstad	10.1038/s41588-021-00978-w	EDTA plasma using SomaScan¬Æ by SomaLogic (version 4; 4,907 aptamers)	age, sex, sample age	inverse rank normal	normalized SD
proteins	14623_26_14623_26_SUMO3_SUMO3	combined	European	35356	NA	1.8e-09	0.001	10000	3	72.2368210450884	Ferkingstad	10.1038/s41588-021-00978-w	EDTA plasma using SomaScan¬Æ by SomaLogic (version 4; 4,907 aptamers)	age, sex, sample age	inverse rank normal	normalized SD
proteins	14624_51_14624_51_CTCF_CTCF	combined	European	35441	NA	1.8e-09	0.001	10000	3	61.0229710320061	Ferkingstad	10.1038/s41588-021-00978-w	EDTA plasma using SomaScan¬Æ by SomaLogic (version 4; 4,907 aptamers)	age, sex, sample age	inverse rank normal	normalized SD
proteins	14628_72_14628_72_FBXO3_FBX3	combined	European	34966	NA	1.8e-09	0.001	10000	4	277.51955630948	Ferkingstad	10.1038/s41588-021-00978-w	EDTA plasma using SomaScan¬Æ by SomaLogic (version 4; 4,907 aptamers)	age, sex, sample age	inverse rank normal	normalized SD
proteins	14631_22_14631_22_DUSP16_DUS16	combined	European	35441	NA	1.8e-09	0.001	10000	5	109.434213299749	Ferkingstad	10.1038/s41588-021-00978-w	EDTA plasma using SomaScan¬Æ by SomaLogic (version 4; 4,907 aptamers)	age, sex, sample age	inverse rank normal	normalized SD
proteins	14633_26_14633_26_TMEM185A_T185A	combined	European	35441	NA	1.8e-09	0.001	10000	11	154.915135350868	Ferkingstad	10.1038/s41588-021-00978-w	EDTA plasma using SomaScan¬Æ by SomaLogic (version 4; 4,907 aptamers)	age, sex, sample age	inverse rank normal	normalized SD
proteins	14634_13_14634_13_LHCGR_LSHR	combined	European	35439	NA	1.8e-09	0.001	10000	18	255.96382282136	Ferkingstad	10.1038/s41588-021-00978-w	EDTA plasma using SomaScan¬Æ by SomaLogic (version 4; 4,907 aptamers)	age, sex, sample age	inverse rank normal	normalized SD
proteins	14636_25_14636_25_HRSP12_Ribonuclease_UK114	combined	European	35372	NA	1.8e-09	0.001	10000	6	210.332506818127	Ferkingstad	10.1038/s41588-021-00978-w	EDTA plasma using SomaScan¬Æ by SomaLogic (version 4; 4,907 aptamers)	age, sex, sample age	inverse rank normal	normalized SD
proteins	14645_253_14645_253_GSTA4_GSTA4	combined	European	35441	NA	1.8e-09	0.001	10000	12	156.029521692037	Ferkingstad	10.1038/s41588-021-00978-w	EDTA plasma using SomaScan¬Æ by SomaLogic (version 4; 4,907 aptamers)	age, sex, sample age	inverse rank normal	normalized SD
proteins	14655_1_14655_1_DNAJC17_DJC17	combined	European	35363	NA	1.8e-09	0.001	10000	5	87.2377886524133	Ferkingstad	10.1038/s41588-021-00978-w	EDTA plasma using SomaScan¬Æ by SomaLogic (version 4; 4,907 aptamers)	age, sex, sample age	inverse rank normal	normalized SD
proteins	14662_6_14662_6_MZF1_MZF1	combined	European	35440	NA	1.8e-09	0.001	10000	9	103.612930959638	Ferkingstad	10.1038/s41588-021-00978-w	EDTA plasma using SomaScan¬Æ by SomaLogic (version 4; 4,907 aptamers)	age, sex, sample age	inverse rank normal	normalized SD
proteins	14663_44_14663_44_RNF8_RNF8	combined	European	35441	NA	1.8e-09	0.001	10000	8	81.4287573256842	Ferkingstad	10.1038/s41588-021-00978-w	EDTA plasma using SomaScan¬Æ by SomaLogic (version 4; 4,907 aptamers)	age, sex, sample age	inverse rank normal	normalized SD
proteins	14670_1_14670_1_SKIL_SKIL	combined	European	35441	NA	1.8e-09	0.001	10000	4	66.2229280676842	Ferkingstad	10.1038/s41588-021-00978-w	EDTA plasma using SomaScan¬Æ by SomaLogic (version 4; 4,907 aptamers)	age, sex, sample age	inverse rank normal	normalized SD
proteins	14674_63_14674_63_PACSIN3_PACN3	combined	European	35338	NA	1.8e-09	0.001	10000	1	86.7736498250712	Ferkingstad	10.1038/s41588-021-00978-w	EDTA plasma using SomaScan¬Æ by SomaLogic (version 4; 4,907 aptamers)	age, sex, sample age	inverse rank normal	normalized SD
proteins	14675_20_14675_20_EIF4B_IF4B	combined	European	35375	NA	1.8e-09	0.001	10000	3	46.5444143740058	Ferkingstad	10.1038/s41588-021-00978-w	EDTA plasma using SomaScan¬Æ by SomaLogic (version 4; 4,907 aptamers)	age, sex, sample age	inverse rank normal	normalized SD
proteins	14684_17_14684_17_CAPN2_CAN2	combined	European	35368	NA	1.8e-09	0.001	10000	8	120.542042611279	Ferkingstad	10.1038/s41588-021-00978-w	EDTA plasma using SomaScan¬Æ by SomaLogic (version 4; 4,907 aptamers)	age, sex, sample age	inverse rank normal	normalized SD
proteins	14685_17_14685_17_AKT2_PKB_beta	combined	European	35380	NA	1.8e-09	0.001	10000	10	193.879317043938	Ferkingstad	10.1038/s41588-021-00978-w	EDTA plasma using SomaScan¬Æ by SomaLogic (version 4; 4,907 aptamers)	age, sex, sample age	inverse rank normal	normalized SD
proteins	14687_6_14687_6_PLIN3_M6PBP	combined	European	35441	NA	1.8e-09	0.001	10000	4	128.369605831994	Ferkingstad	10.1038/s41588-021-00978-w	EDTA plasma using SomaScan¬Æ by SomaLogic (version 4; 4,907 aptamers)	age, sex, sample age	inverse rank normal	normalized SD
proteins	14688_6_14688_6_PTPN7_PTN7	combined	European	35354	NA	1.8e-09	0.001	10000	2	46.9520574128236	Ferkingstad	10.1038/s41588-021-00978-w	EDTA plasma using SomaScan¬Æ by SomaLogic (version 4; 4,907 aptamers)	age, sex, sample age	inverse rank normal	normalized SD
proteins	14689_3_14689_3_SEC13_SEC13	combined	European	35439	NA	1.8e-09	0.001	10000	14	91.438932534865	Ferkingstad	10.1038/s41588-021-00978-w	EDTA plasma using SomaScan¬Æ by SomaLogic (version 4; 4,907 aptamers)	age, sex, sample age	inverse rank normal	normalized SD
proteins	14692_3_14692_3_ZNF276_ZN276	combined	European	35441	NA	1.8e-09	0.001	10000	13	194.821483591058	Ferkingstad	10.1038/s41588-021-00978-w	EDTA plasma using SomaScan¬Æ by SomaLogic (version 4; 4,907 aptamers)	age, sex, sample age	inverse rank normal	normalized SD
proteins	14705_1_14705_1_FIGF_VEGF_D	combined	European	35440	NA	1.8e-09	0.001	10000	3	60.7388478645617	Ferkingstad	10.1038/s41588-021-00978-w	EDTA plasma using SomaScan¬Æ by SomaLogic (version 4; 4,907 aptamers)	age, sex, sample age	inverse rank normal	normalized SD
proteins	14708_59_14708_59_C8G_CO8G	combined	European	35370	NA	1.8e-09	0.001	10000	15	475.709424217936	Ferkingstad	10.1038/s41588-021-00978-w	EDTA plasma using SomaScan¬Æ by SomaLogic (version 4; 4,907 aptamers)	age, sex, sample age	inverse rank normal	normalized SD
proteins	14711_27_14711_27_CST6_Cystatin_M	combined	European	35384	NA	1.8e-09	0.001	10000	17	88.3262126312948	Ferkingstad	10.1038/s41588-021-00978-w	EDTA plasma using SomaScan¬Æ by SomaLogic (version 4; 4,907 aptamers)	age, sex, sample age	inverse rank normal	normalized SD
proteins	14713_46_14713_46_AZU1_Azurocidin	combined	European	35439	NA	1.8e-09	0.001	10000	4	42.4294727360159	Ferkingstad	10.1038/s41588-021-00978-w	EDTA plasma using SomaScan¬Æ by SomaLogic (version 4; 4,907 aptamers)	age, sex, sample age	inverse rank normal	normalized SD
proteins	14747_9_14747_9_CRLF1_CRLF1	combined	European	35372	NA	1.8e-09	0.001	10000	5	177.173871573585	Ferkingstad	10.1038/s41588-021-00978-w	EDTA plasma using SomaScan¬Æ by SomaLogic (version 4; 4,907 aptamers)	age, sex, sample age	inverse rank normal	normalized SD
proteins	14748_31_14748_31_ARHGAP5_RHG05	combined	European	35374	NA	1.8e-09	0.001	10000	5	38.5007412473398	Ferkingstad	10.1038/s41588-021-00978-w	EDTA plasma using SomaScan¬Æ by SomaLogic (version 4; 4,907 aptamers)	age, sex, sample age	inverse rank normal	normalized SD
proteins	15295_81_15295_81_IGF2_IGF_II	combined	European	35379	NA	1.8e-09	0.001	10000	9	88.8883652847563	Ferkingstad	10.1038/s41588-021-00978-w	EDTA plasma using SomaScan¬Æ by SomaLogic (version 4; 4,907 aptamers)	age, sex, sample age	inverse rank normal	normalized SD
proteins	15297_3_15297_3_S100A3_S100A3	combined	European	35441	NA	1.8e-09	0.001	10000	5	74.7699180645862	Ferkingstad	10.1038/s41588-021-00978-w	EDTA plasma using SomaScan¬Æ by SomaLogic (version 4; 4,907 aptamers)	age, sex, sample age	inverse rank normal	normalized SD
proteins	15298_199_15298_199_NETO1_NETO1	combined	European	35375	NA	1.8e-09	0.001	10000	2	37.3346398080352	Ferkingstad	10.1038/s41588-021-00978-w	EDTA plasma using SomaScan¬Æ by SomaLogic (version 4; 4,907 aptamers)	age, sex, sample age	inverse rank normal	normalized SD
proteins	15299_102_15299_102_MESDC2_MESD2	combined	European	35365	NA	1.8e-09	0.001	10000	3	38.0117891858222	Ferkingstad	10.1038/s41588-021-00978-w	EDTA plasma using SomaScan¬Æ by SomaLogic (version 4; 4,907 aptamers)	age, sex, sample age	inverse rank normal	normalized SD
proteins	15300_66_15300_66_CCDC134_CC134	combined	European	35439	NA	1.8e-09	0.001	10000	5	78.5074179582785	Ferkingstad	10.1038/s41588-021-00978-w	EDTA plasma using SomaScan¬Æ by SomaLogic (version 4; 4,907 aptamers)	age, sex, sample age	inverse rank normal	normalized SD
proteins	15301_24_15301_24_ACRV1_sperm_protein_10	combined	European	35338	NA	1.8e-09	0.001	10000	1	33.2259110238172	Ferkingstad	10.1038/s41588-021-00978-w	EDTA plasma using SomaScan¬Æ by SomaLogic (version 4; 4,907 aptamers)	age, sex, sample age	inverse rank normal	normalized SD
proteins	15303_63_15303_63_S100A5_S100A5	combined	European	35382	NA	1.8e-09	0.001	10000	2	50.3345720373359	Ferkingstad	10.1038/s41588-021-00978-w	EDTA plasma using SomaScan¬Æ by SomaLogic (version 4; 4,907 aptamers)	age, sex, sample age	inverse rank normal	normalized SD
proteins	15304_1_15304_1_REG3A_PAP1	combined	European	35378	NA	1.8e-09	0.001	10000	18	101.902053615499	Ferkingstad	10.1038/s41588-021-00978-w	EDTA plasma using SomaScan¬Æ by SomaLogic (version 4; 4,907 aptamers)	age, sex, sample age	inverse rank normal	normalized SD
proteins	15305_7_15305_7_SCGN_Secretagogin	combined	European	35377	NA	1.8e-09	0.001	10000	8	67.6433837474904	Ferkingstad	10.1038/s41588-021-00978-w	EDTA plasma using SomaScan¬Æ by SomaLogic (version 4; 4,907 aptamers)	age, sex, sample age	inverse rank normal	normalized SD
proteins	15306_20_15306_20_IGJ_IgJ	combined	European	35441	NA	1.8e-09	0.001	10000	4	88.8869064352286	Ferkingstad	10.1038/s41588-021-00978-w	EDTA plasma using SomaScan¬Æ by SomaLogic (version 4; 4,907 aptamers)	age, sex, sample age	inverse rank normal	normalized SD
proteins	15308_108_15308_108_VWC2_VWC2	combined	European	35438	NA	1.8e-09	0.001	10000	17	124.308691990981	Ferkingstad	10.1038/s41588-021-00978-w	EDTA plasma using SomaScan¬Æ by SomaLogic (version 4; 4,907 aptamers)	age, sex, sample age	inverse rank normal	normalized SD
proteins	15310_61_15310_61_PRC1_PRC1	combined	European	35441	NA	1.8e-09	0.001	10000	4	88.2333583267999	Ferkingstad	10.1038/s41588-021-00978-w	EDTA plasma using SomaScan¬Æ by SomaLogic (version 4; 4,907 aptamers)	age, sex, sample age	inverse rank normal	normalized SD
proteins	15312_14_15312_14_AGO1_AGO1	combined	European	35357	NA	1.8e-09	0.001	10000	3	34.7956564245357	Ferkingstad	10.1038/s41588-021-00978-w	EDTA plasma using SomaScan¬Æ by SomaLogic (version 4; 4,907 aptamers)	age, sex, sample age	inverse rank normal	normalized SD
proteins	15313_28_15313_28_MAD2L1_MD2L1	combined	European	35441	NA	1.8e-09	0.001	10000	4	112.946314695796	Ferkingstad	10.1038/s41588-021-00978-w	EDTA plasma using SomaScan¬Æ by SomaLogic (version 4; 4,907 aptamers)	age, sex, sample age	inverse rank normal	normalized SD
proteins	15314_49_15314_49_CLIC4_CLIC4	combined	European	35356	NA	1.8e-09	0.001	10000	1	42.6031398814918	Ferkingstad	10.1038/s41588-021-00978-w	EDTA plasma using SomaScan¬Æ by SomaLogic (version 4; 4,907 aptamers)	age, sex, sample age	inverse rank normal	normalized SD
proteins	15315_64_15315_64_CUTC_CUTC	combined	European	35441	NA	1.8e-09	0.001	10000	3	127.815099473036	Ferkingstad	10.1038/s41588-021-00978-w	EDTA plasma using SomaScan¬Æ by SomaLogic (version 4; 4,907 aptamers)	age, sex, sample age	inverse rank normal	normalized SD
proteins	15316_262_15316_262_TXNL4B_TXN4B	combined	European	35375	NA	1.8e-09	0.001	10000	7	79.2202826697124	Ferkingstad	10.1038/s41588-021-00978-w	EDTA plasma using SomaScan¬Æ by SomaLogic (version 4; 4,907 aptamers)	age, sex, sample age	inverse rank normal	normalized SD
proteins	15318_75_15318_75_S100A10_Calpactin_I_light_chain	combined	European	35441	NA	1.8e-09	0.001	10000	5	135.797824135854	Ferkingstad	10.1038/s41588-021-00978-w	EDTA plasma using SomaScan¬Æ by SomaLogic (version 4; 4,907 aptamers)	age, sex, sample age	inverse rank normal	normalized SD
proteins	15319_226_15319_226_CCNA1_CCNA1	combined	European	35439	NA	1.8e-09	0.001	10000	3	40.8235457433957	Ferkingstad	10.1038/s41588-021-00978-w	EDTA plasma using SomaScan¬Æ by SomaLogic (version 4; 4,907 aptamers)	age, sex, sample age	inverse rank normal	normalized SD
proteins	15321_8_15321_8_CPLX2_CPLX2	combined	European	35371	NA	1.8e-09	0.001	10000	3	38.9069315405298	Ferkingstad	10.1038/s41588-021-00978-w	EDTA plasma using SomaScan¬Æ by SomaLogic (version 4; 4,907 aptamers)	age, sex, sample age	inverse rank normal	normalized SD
proteins	15322_35_15322_35_CRADD_CRADD	combined	European	35371	NA	1.8e-09	0.001	10000	3	35.9182524323747	Ferkingstad	10.1038/s41588-021-00978-w	EDTA plasma using SomaScan¬Æ by SomaLogic (version 4; 4,907 aptamers)	age, sex, sample age	inverse rank normal	normalized SD
proteins	15324_58_15324_58_FTL_Ferritin_light_chain	combined	European	35378	NA	1.8e-09	0.001	10000	6	40.7073230509195	Ferkingstad	10.1038/s41588-021-00978-w	EDTA plasma using SomaScan¬Æ by SomaLogic (version 4; 4,907 aptamers)	age, sex, sample age	inverse rank normal	normalized SD
proteins	15325_14_15325_14_GAP43_NEUM	combined	European	35385	NA	1.8e-09	0.001	10000	1	112.354439081565	Ferkingstad	10.1038/s41588-021-00978-w	EDTA plasma using SomaScan¬Æ by SomaLogic (version 4; 4,907 aptamers)	age, sex, sample age	inverse rank normal	normalized SD
proteins	15326_64_15326_64_GBP1_GBP1	combined	European	35439	NA	1.8e-09	0.001	10000	15	126.021022988831	Ferkingstad	10.1038/s41588-021-00978-w	EDTA plasma using SomaScan¬Æ by SomaLogic (version 4; 4,907 aptamers)	age, sex, sample age	inverse rank normal	normalized SD
proteins	15329_167_15329_167_ROBLD3_MAPIP	combined	European	35441	NA	1.8e-09	0.001	10000	5	78.4218296944631	Ferkingstad	10.1038/s41588-021-00978-w	EDTA plasma using SomaScan¬Æ by SomaLogic (version 4; 4,907 aptamers)	age, sex, sample age	inverse rank normal	normalized SD
proteins	15331_47_15331_47_RBBP4_RBBP4	combined	European	35439	NA	1.8e-09	0.001	10000	5	68.3815442079666	Ferkingstad	10.1038/s41588-021-00978-w	EDTA plasma using SomaScan¬Æ by SomaLogic (version 4; 4,907 aptamers)	age, sex, sample age	inverse rank normal	normalized SD
proteins	15333_11_15333_11_SDF2_SDF2	combined	European	35448	NA	1.8e-09	0.001	10000	21	619.559801620922	Ferkingstad	10.1038/s41588-021-00978-w	EDTA plasma using SomaScan¬Æ by SomaLogic (version 4; 4,907 aptamers)	age, sex, sample age	inverse rank normal	normalized SD
[truncated: 3,378 more rows]

## Sheet: Table S2
Table S2. Protein information. Extended information on proteins sourced from Ferkingstad et al.
[truncated: 4,908 more rows]

[truncated: 2 more sheets: Table S3, Table S4]
