# Supplementary material for: A proteogenomic analysis of the adiposity colorectal cancer relationship identifies GREM1 as a probable mediator
Source: Int J Epidemiol. 2025 Jan 22;54(1):dyae175. doi: 10.1093/ije/dyae175 (PMC11754674; doi:10.1093/ije/dyae175)
Supplement: dyae175_Supplementary_Data [file dyae175_supplementary_data.zip › ije-2023-08-1026-File012.xlsx]

## Sheet: Table S6
Table S6. Univariable Mendelian randomization results of the association between proteins and colorectal cancer outcomes. nsnp = number of SNPs used for the exposure instrument; b = effect estimate; se = standard error; pval = pvalue of the effect estimate and standard error; forward always refers to column 1 as the exposure and column 2 as the outcome; reverse always refers to column 2 as the ex…
protein	cancer	group	nsnp_protein	nsnp_cancer	method_reverse	b_forward	se_forward	pval_forward	b_reverse	se_reverse	pval_reverse	nsnp_colocalization	h0	h1	h2	h3	h4
3367_8_FETUB_FETUB	rectal	Female	1	10	MR Egger	0.114562	0.0646286	0.0762927	-0.14976	0.0883637	0.128557	5517	8.18404e-122	0.972152	2.4929e-124	0.00296098	0.0248866
3367_8_FETUB_FETUB	rectal	Female	1	10	Weighted median	0.114562	0.0646286	0.0762927	-0.00272898	0.0254997	0.914773	5517	8.18404e-122	0.972152	2.4929e-124	0.00296098	0.0248866
3367_8_FETUB_FETUB	rectal	Female	1	10	IVW-MRE	0.114562	0.0646286	0.0762927	0.0108071	0.0190155	0.56981	5517	8.18404e-122	0.972152	2.4929e-124	0.00296098	0.0248866
3367_8_FETUB_FETUB	rectal	Female	1	10	Weighted mode	0.114562	0.0646286	0.0762927	-0.011951	0.0336169	0.7304	5517	8.18404e-122	0.972152	2.4929e-124	0.00296098	0.0248866
3367_8_FETUB_FETUB	proximal	Female	1	8	MR Egger	0.0654867	0.05535	0.236754	0.0373302	0.132032	0.78688	5517	7.93258e-122	0.942363	1.4974e-123	0.0177882	0.0398487
3367_8_FETUB_FETUB	proximal	Female	1	8	Weighted median	0.0654867	0.05535	0.236754	0.0110055	0.0323799	0.733942	5517	7.93258e-122	0.942363	1.4974e-123	0.0177882	0.0398487
3367_8_FETUB_FETUB	proximal	Female	1	8	IVW-MRE	0.0654867	0.05535	0.236754	0.0313471	0.0274353	0.253212	5517	7.93258e-122	0.942363	1.4974e-123	0.0177882	0.0398487
3367_8_FETUB_FETUB	proximal	Female	1	8	Weighted mode	0.0654867	0.05535	0.236754	0.00680771	0.0460575	0.886661	5517	7.93258e-122	0.942363	1.4974e-123	0.0177882	0.0398487
3367_8_FETUB_FETUB	overall	Male	1	28	MR Egger	-0.05358	0.0371145	0.14884	-0.0280264	0.0870857	0.750158	5518	8.16133e-122	0.969434	1.57689e-124	0.0018728	0.0286933
3367_8_FETUB_FETUB	overall	Male	1	28	Weighted median	-0.05358	0.0371145	0.14884	0.00752232	0.0282107	0.78974	5518	8.16133e-122	0.969434	1.57689e-124	0.0018728	0.0286933
3367_8_FETUB_FETUB	overall	Male	1	28	IVW-MRE	-0.05358	0.0371145	0.14884	0.00265957	0.0262434	0.919278	5518	8.16133e-122	0.969434	1.57689e-124	0.0018728	0.0286933
3367_8_FETUB_FETUB	overall	Male	1	28	Weighted mode	-0.05358	0.0371145	0.14884	0.0156817	0.0440357	0.724523	5518	8.16133e-122	0.969434	1.57689e-124	0.0018728	0.0286933
3367_8_FETUB_FETUB	colon	Female	1	16	MR Egger	0.11188	0.0451596	0.0132331	0.0329718	0.0910002	0.722519	5518	8.20334e-122	0.974564	3.17112e-124	0.00376711	0.0216687
3367_8_FETUB_FETUB	colon	Female	1	16	Weighted median	0.11188	0.0451596	0.0132331	0.0474372	0.0295506	0.108431	5518	8.20334e-122	0.974564	3.17112e-124	0.00376711	0.0216687
3367_8_FETUB_FETUB	colon	Female	1	16	IVW-MRE	0.11188	0.0451596	0.0132331	0.0396417	0.0221827	0.0739283	5518	8.20334e-122	0.974564	3.17112e-124	0.00376711	0.0216687
3367_8_FETUB_FETUB	colon	Female	1	16	Weighted mode	0.11188	0.0451596	0.0132331	0.0589605	0.0482783	0.240835	5518	8.20334e-122	0.974564	3.17112e-124	0.00376711	0.0216687
3367_8_FETUB_FETUB	distal	Female	1	8	MR Egger	0.118316	0.0636632	0.0631028	-0.0591647	0.223544	0.800123	5517	7.51095e-122	0.97411	2.32075e-124	0.00300959	0.0228805
3367_8_FETUB_FETUB	distal	Female	1	8	Weighted median	0.118316	0.0636632	0.0631028	0.0346752	0.0299178	0.24645	5517	7.51095e-122	0.97411	2.32075e-124	0.00300959	0.0228805
3367_8_FETUB_FETUB	distal	Female	1	8	IVW-MRE	0.118316	0.0636632	0.0631028	0.0294323	0.0190466	0.122279	5517	7.51095e-122	0.97411	2.32075e-124	0.00300959	0.0228805
3367_8_FETUB_FETUB	distal	Female	1	8	Weighted mode	0.118316	0.0636632	0.0631028	0.0342993	0.047182	0.490842	5517	7.51095e-122	0.97411	2.32075e-124	0.00300959	0.0228805
3367_8_FETUB_FETUB	proximal	Male	1	3	MR Egger	-0.0924645	0.0581925	0.112074	-0.105983	0.338757	0.806969	5517	7.9541e-122	0.944836	1.54692e-124	0.00183699	0.0533272
3367_8_FETUB_FETUB	proximal	Male	1	3	Weighted median	-0.0924645	0.0581925	0.112074	0.0810819	0.0418218	0.0525322	5517	7.9541e-122	0.944836	1.54692e-124	0.00183699	0.0533272
3367_8_FETUB_FETUB	proximal	Male	1	3	IVW-MRE	-0.0924645	0.0581925	0.112074	0.0663288	0.0297014	0.0255368	5517	7.9541e-122	0.944836	1.54692e-124	0.00183699	0.0533272
3367_8_FETUB_FETUB	proximal	Male	1	3	Weighted mode	-0.0924645	0.0581925	0.112074	0.0925813	0.0506134	0.208873	5517	7.9541e-122	0.944836	1.54692e-124	0.00183699	0.0533272
3367_8_FETUB_FETUB	colon	Sex-combined	1	39	MR Egger	0.0386699	0.0318048	0.224041	0.106731	0.0741725	0.15857	5518	8.25119e-122	0.98022	1.26751e-124	0.00150559	0.018274
3367_8_FETUB_FETUB	colon	Sex-combined	1	39	Weighted median	0.0386699	0.0318048	0.224041	0.0268758	0.027081	0.320992	5518	8.25119e-122	0.98022	1.26751e-124	0.00150559	0.018274
3367_8_FETUB_FETUB	colon	Sex-combined	1	39	IVW-MRE	0.0386699	0.0318048	0.224041	0.0235525	0.0224713	0.294586	5518	8.25119e-122	0.98022	1.26751e-124	0.00150559	0.018274
3367_8_FETUB_FETUB	colon	Sex-combined	1	39	Weighted mode	0.0386699	0.0318048	0.224041	0.0434134	0.0442983	0.333273	5518	8.25119e-122	0.98022	1.26751e-124	0.00150559	0.018274
3367_8_FETUB_FETUB	overall	Sex-combined	1	62	MR Egger	0.01727	0.0265487	0.515366	0.0436935	0.0550402	0.430413	5518	8.30829e-122	0.98693	1.14783e-124	0.00136338	0.0117064
3367_8_FETUB_FETUB	overall	Sex-combined	1	62	Weighted median	0.01727	0.0265487	0.515366	0.0391397	0.0235497	0.096512	5518	8.30829e-122	0.98693	1.14783e-124	0.00136338	0.0117064
3367_8_FETUB_FETUB	overall	Sex-combined	1	62	IVW-MRE	0.01727	0.0265487	0.515366	0.00667585	0.0192134	0.728247	5518	8.30829e-122	0.98693	1.14783e-124	0.00136338	0.0117064
3367_8_FETUB_FETUB	overall	Sex-combined	1	62	Weighted mode	0.01727	0.0265487	0.515366	0.0693048	0.0413447	0.0988045	5518	8.30829e-122	0.98693	1.14783e-124	0.00136338	0.0117064
3367_8_FETUB_FETUB	rectal	Sex-combined	1	24	MR Egger	0.0197908	0.0413516	0.632224	-0.0801725	0.0623508	0.211872	5518	7.57234e-122	0.982097	1.36389e-124	0.00176874	0.0161344
3367_8_FETUB_FETUB	rectal	Sex-combined	1	24	Weighted median	0.0197908	0.0413516	0.632224	0.00475659	0.0232086	0.837612	5518	7.57234e-122	0.982097	1.36389e-124	0.00176874	0.0161344
3367_8_FETUB_FETUB	rectal	Sex-combined	1	24	IVW-MRE	0.0197908	0.0413516	0.632224	0.0106999	0.0205084	0.601855	5518	7.57234e-122	0.982097	1.36389e-124	0.00176874	0.0161344
3367_8_FETUB_FETUB	rectal	Sex-combined	1	24	Weighted mode	0.0197908	0.0413516	0.632224	0.00519194	0.0321942	0.873289	5518	7.57234e-122	0.982097	1.36389e-124	0.00176874	0.0161344
3367_8_FETUB_FETUB	colon	Male	1	20	MR Egger	-0.0404934	0.0451059	0.369324	0.0703939	0.103242	0.504022	5518	7.02348e-122	0.910783	1.38525e-124	0.00179548	0.0874218
3367_8_FETUB_FETUB	colon	Male	1	20	Weighted median	-0.0404934	0.0451059	0.369324	0.0120029	0.0267308	0.653411	5518	7.02348e-122	0.910783	1.38525e-124	0.00179548	0.0874218
3367_8_FETUB_FETUB	colon	Male	1	20	IVW-MRE	-0.0404934	0.0451059	0.369324	0.021149	0.0239712	0.377634	5518	7.02348e-122	0.910783	1.38525e-124	0.00179548	0.0874218
3367_8_FETUB_FETUB	colon	Male	1	20	Weighted mode	-0.0404934	0.0451059	0.369324	0.000780401	0.0463161	0.986732	5518	7.02348e-122	0.910783	1.38525e-124	0.00179548	0.0874218
3367_8_FETUB_FETUB	rectal	Male	1	10	MR Egger	-0.0609279	0.0547064	0.265397	-0.117379	0.110198	0.31789	5517	8.21135e-122	0.975394	1.71653e-124	0.00203877	0.0225671
3367_8_FETUB_FETUB	rectal	Male	1	10	Weighted median	-0.0609279	0.0547064	0.265397	0.00475445	0.0292919	0.87106	5517	8.21135e-122	0.975394	1.71653e-124	0.00203877	0.0225671
3367_8_FETUB_FETUB	rectal	Male	1	10	IVW-MRE	-0.0609279	0.0547064	0.265397	-0.0125746	0.028301	0.656814	5517	8.21135e-122	0.975394	1.71653e-124	0.00203877	0.0225671
3367_8_FETUB_FETUB	rectal	Male	1	10	Weighted mode	-0.0609279	0.0547064	0.265397	0.0116383	0.0426296	0.791007	5517	8.21135e-122	0.975394	1.71653e-124	0.00203877	0.0225671
3367_8_FETUB_FETUB	proximal	Sex-combined	1	21	MR Egger	-0.00718691	0.0400107	0.857447	0.0960806	0.0737954	0.208485	5518	7.57197e-122	0.982064	1.4522e-124	0.00188331	0.0160527
3367_8_FETUB_FETUB	proximal	Sex-combined	1	21	Weighted median	-0.00718691	0.0400107	0.857447	0.00672057	0.0261728	0.797351	5518	7.57197e-122	0.982064	1.4522e-124	0.00188331	0.0160527
3367_8_FETUB_FETUB	proximal	Sex-combined	1	21	IVW-MRE	-0.00718691	0.0400107	0.857447	0.0207082	0.0189292	0.273963	5518	7.57197e-122	0.982064	1.4522e-124	0.00188331	0.0160527
3367_8_FETUB_FETUB	proximal	Sex-combined	1	21	Weighted mode	-0.00718691	0.0400107	0.857447	-0.00693959	0.0450584	0.879143	5518	7.57197e-122	0.982064	1.4522e-124	0.00188331	0.0160527
3367_8_FETUB_FETUB	distal	Male	1	9	MR Egger	-0.019469	0.0588361	0.740718	-0.0317398	0.158838	0.847298	5517	7.86739e-122	0.934524	2.40078e-124	0.00285113	0.0626246
3367_8_FETUB_FETUB	distal	Male	1	9	Weighted median	-0.019469	0.0588361	0.740718	0.0222232	0.0293177	0.448443	5517	7.86739e-122	0.934524	2.40078e-124	0.00285113	0.0626246
3367_8_FETUB_FETUB	distal	Male	1	9	IVW-MRE	-0.019469	0.0588361	0.740718	0.0267584	0.0318068	0.400192	5517	7.86739e-122	0.934524	2.40078e-124	0.00285113	0.0626246
3367_8_FETUB_FETUB	distal	Male	1	9	Weighted mode	-0.019469	0.0588361	0.740718	0.0184137	0.03794	0.640449	5517	7.86739e-122	0.934524	2.40078e-124	0.00285113	0.0626246
3367_8_FETUB_FETUB	overall	Female	1	23	MR Egger	0.086243	0.0382944	0.0243159	0.0158398	0.0810797	0.846989	5518	8.25128e-122	0.980115	2.71427e-124	0.00322394	0.0166613
3367_8_FETUB_FETUB	overall	Female	1	23	Weighted median	0.086243	0.0382944	0.0243159	0.0500801	0.029074	0.0849778	5518	8.25128e-122	0.980115	2.71427e-124	0.00322394	0.0166613
3367_8_FETUB_FETUB	overall	Female	1	23	IVW-MRE	0.086243	0.0382944	0.0243159	0.0330711	0.0226028	0.143429	5518	8.25128e-122	0.980115	2.71427e-124	0.00322394	0.0166613
3367_8_FETUB_FETUB	overall	Female	1	23	Weighted mode	0.086243	0.0382944	0.0243159	0.092381	0.0513785	0.0859078	5518	8.25128e-122	0.980115	2.71427e-124	0.00322394	0.0166613
3367_8_FETUB_FETUB	distal	Sex-combined	1	23	MR Egger	0.0511665	0.0429606	0.233649	0.0788896	0.0944725	0.413087	5518	8.15009e-122	0.968206	1.55688e-124	0.00184923	0.0299444
3367_8_FETUB_FETUB	distal	Sex-combined	1	23	Weighted median	0.0511665	0.0429606	0.233649	0.0169533	0.0271189	0.531874	5518	8.15009e-122	0.968206	1.55688e-124	0.00184923	0.0299444
3367_8_FETUB_FETUB	distal	Sex-combined	1	23	IVW-MRE	0.0511665	0.0429606	0.233649	0.0102608	0.0265536	0.699187	5518	8.15009e-122	0.968206	1.55688e-124	0.00184923	0.0299444
3367_8_FETUB_FETUB	distal	Sex-combined	1	23	Weighted mode	0.0511665	0.0429606	0.233649	0.0159902	0.0439203	0.71928	5518	8.15009e-122	0.968206	1.55688e-124	0.00184923	0.0299444
8243_55_SPINK1_TATI	rectal	Female	1	10	MR Egger	0.165049	0.190644	0.386632	-0.11802	0.124155	0.369644	5018	7.28789e-37	0.981708	2.34275e-39	0.00315562	0.0151363
8243_55_SPINK1_TATI	rectal	Female	1	10	Weighted median	0.165049	0.190644	0.386632	0.011215	0.0250176	0.653948	5018	7.28789e-37	0.981708	2.34275e-39	0.00315562	0.0151363
8243_55_SPINK1_TATI	rectal	Female	1	10	IVW-MRE	0.165049	0.190644	0.386632	-0.00217128	0.0264992	0.934696	5018	7.28789e-37	0.981708	2.34275e-39	0.00315562	0.0151363
8243_55_SPINK1_TATI	rectal	Female	1	10	Weighted mode	0.165049	0.190644	0.386632	0.0101894	0.0318103	0.756039	5018	7.28789e-37	0.981708	2.34275e-39	0.00315562	0.0151363
8243_55_SPINK1_TATI	proximal	Female	1	8	MR Egger	0.157105	0.169462	0.353883	0.126012	0.0963015	0.238586	5018	7.30061e-37	0.983422	1.72093e-39	0.00231801	0.0142601
8243_55_SPINK1_TATI	proximal	Female	1	8	Weighted median	0.157105	0.169462	0.353883	0.00846646	0.0285468	0.766786	5018	7.30061e-37	0.983422	1.72093e-39	0.00231801	0.0142601
8243_55_SPINK1_TATI	proximal	Female	1	8	IVW-MRE	0.157105	0.169462	0.353883	-0.0014845	0.0213734	0.944627	5018	7.30061e-37	0.983422	1.72093e-39	0.00231801	0.0142601
8243_55_SPINK1_TATI	proximal	Female	1	8	Weighted mode	0.157105	0.169462	0.353883	0.00308297	0.0400821	0.940842	5018	7.30061e-37	0.983422	1.72093e-39	0.00231801	0.0142601
8243_55_SPINK1_TATI	overall	Male	1	28	MR Egger	0.0194175	0.112092	0.862472	-0.0666753	0.07166	0.360703	5018	7.36578e-37	0.992201	1.04743e-39	0.00141087	0.0063886
8243_55_SPINK1_TATI	overall	Male	1	28	Weighted median	0.0194175	0.112092	0.862472	-0.0365343	0.0250682	0.145008	5018	7.36578e-37	0.992201	1.04743e-39	0.00141087	0.0063886
8243_55_SPINK1_TATI	overall	Male	1	28	IVW-MRE	0.0194175	0.112092	0.862472	-0.0102554	0.0220566	0.64196	5018	7.36578e-37	0.992201	1.04743e-39	0.00141087	0.0063886
8243_55_SPINK1_TATI	overall	Male	1	28	Weighted mode	0.0194175	0.112092	0.862472	-0.0523608	0.0416225	0.219166	5018	7.36578e-37	0.992201	1.04743e-39	0.00141087	0.0063886
8243_55_SPINK1_TATI	colon	Female	1	16	MR Egger	-0.0344219	0.13504	0.798799	0.0809974	0.126549	0.532477	5018	7.34465e-37	0.989354	2.06881e-39	0.00278669	0.00785979
8243_55_SPINK1_TATI	colon	Female	1	16	Weighted median	-0.0344219	0.13504	0.798799	0.00126621	0.0290513	0.965235	5018	7.34465e-37	0.989354	2.06881e-39	0.00278669	0.00785979
8243_55_SPINK1_TATI	colon	Female	1	16	IVW-MRE	-0.0344219	0.13504	0.798799	-0.016134	0.0313039	0.606274	5018	7.34465e-37	0.989354	2.06881e-39	0.00278669	0.00785979
8243_55_SPINK1_TATI	colon	Female	1	16	Weighted mode	-0.0344219	0.13504	0.798799	-0.00396364	0.0367215	0.915476	5018	7.34465e-37	0.989354	2.06881e-39	0.00278669	0.00785979
8243_55_SPINK1_TATI	distal	Female	1	8	MR Egger	-0.240953	0.185349	0.193601	-0.47596	0.254918	0.111123	5018	7.22614e-37	0.973389	1.94187e-39	0.00261554	0.0239951
8243_55_SPINK1_TATI	distal	Female	1	8	Weighted median	-0.240953	0.185349	0.193601	-0.00144074	0.0310697	0.963015	5018	7.22614e-37	0.973389	1.94187e-39	0.00261554	0.0239951
8243_55_SPINK1_TATI	distal	Female	1	8	IVW-MRE	-0.240953	0.185349	0.193601	-0.0178959	0.0308479	0.561826	5018	7.22614e-37	0.973389	1.94187e-39	0.00261554	0.0239951
8243_55_SPINK1_TATI	distal	Female	1	8	Weighted mode	-0.240953	0.185349	0.193601	0.0123464	0.0427976	0.781333	5018	7.22614e-37	0.973389	1.94187e-39	0.00261554	0.0239951
8243_55_SPINK1_TATI	proximal	Male	1	3	MR Egger	-0.0935569	0.181818	0.606858	0.291807	0.291055	0.499179	5018	7.21535e-37	0.971936	1.24118e-38	0.016719	0.0113447
8243_55_SPINK1_TATI	proximal	Male	1	3	Weighted median	-0.0935569	0.181818	0.606858	-0.00148877	0.0409014	0.970964	5018	7.21535e-37	0.971936	1.24118e-38	0.016719	0.0113447
8243_55_SPINK1_TATI	proximal	Male	1	3	IVW-MRE	-0.0935569	0.181818	0.606858	-0.0151101	0.0253295	0.550813	5018	7.21535e-37	0.971936	1.24118e-38	0.016719	0.0113447
8243_55_SPINK1_TATI	proximal	Male	1	3	Weighted mode	-0.0935569	0.181818	0.606858	0.00796534	0.0499146	0.887872	5018	7.21535e-37	0.971936	1.24118e-38	0.016719	0.0113447
8243_55_SPINK1_TATI	colon	Sex-combined	1	39	MR Egger	-0.0211827	0.0962048	0.825728	0.00256352	0.073042	0.972191	5018	7.36882e-37	0.992609	1.37002e-39	0.00184542	0.00554583
8243_55_SPINK1_TATI	colon	Sex-combined	1	39	Weighted median	-0.0211827	0.0962048	0.825728	-0.00163225	0.02589	0.94973	5018	7.36882e-37	0.992609	1.37002e-39	0.00184542	0.00554583
8243_55_SPINK1_TATI	colon	Sex-combined	1	39	IVW-MRE	-0.0211827	0.0962048	0.825728	0.00361845	0.0213796	0.865602	5018	7.36882e-37	0.992609	1.37002e-39	0.00184542	0.00554583
8243_55_SPINK1_TATI	colon	Sex-combined	1	39	Weighted mode	-0.0211827	0.0962048	0.825728	-0.0184547	0.0442321	0.678863	5018	7.36882e-37	0.992609	1.37002e-39	0.00184542	0.00554583
8243_55_SPINK1_TATI	overall	Sex-combined	1	62	MR Egger	0.0538394	0.0803177	0.502648	-0.0563013	0.0571716	0.328688	5018	7.3737e-37	0.993268	8.30041e-40	0.00111804	0.00561373
8243_55_SPINK1_TATI	overall	Sex-combined	1	62	Weighted median	0.0538394	0.0803177	0.502648	-0.00700664	0.0234936	0.765523	5018	7.3737e-37	0.993268	8.30041e-40	0.00111804	0.00561373
8243_55_SPINK1_TATI	overall	Sex-combined	1	62	IVW-MRE	0.0538394	0.0803177	0.502648	-0.00264728	0.0199887	0.894637	5018	7.3737e-37	0.993268	8.30041e-40	0.00111804	0.00561373
8243_55_SPINK1_TATI	overall	Sex-combined	1	62	Weighted mode	0.0538394	0.0803177	0.502648	-0.036453	0.036047	0.315886	5018	7.3737e-37	0.993268	8.30041e-40	0.00111804	0.00561373
8243_55_SPINK1_TATI	rectal	Sex-combined	1	24	MR Egger	-0.0105914	0.124448	0.932177	-0.0378785	0.0564991	0.509563	5018	7.35877e-37	0.991256	1.28593e-39	0.00173213	0.00701176
8243_55_SPINK1_TATI	rectal	Sex-combined	1	24	Weighted median	-0.0105914	0.124448	0.932177	-0.0182926	0.0224041	0.414223	5018	7.35877e-37	0.991256	1.28593e-39	0.00173213	0.00701176
8243_55_SPINK1_TATI	rectal	Sex-combined	1	24	IVW-MRE	-0.0105914	0.124448	0.932177	-0.0119609	0.0177327	0.499986	5018	7.35877e-37	0.991256	1.28593e-39	0.00173213	0.00701176
8243_55_SPINK1_TATI	rectal	Sex-combined	1	24	Weighted mode	-0.0105914	0.124448	0.932177	-0.0179347	0.0309808	0.568285	5018	7.35877e-37	0.991256	1.28593e-39	0.00173213	0.00701176
8243_55_SPINK1_TATI	colon	Male	1	20	MR Egger	-0.0123566	0.137688	0.928491	0.0162715	0.100749	0.873495	5018	7.33086e-37	0.987497	3.56205e-39	0.00479815	0.00770453
8243_55_SPINK1_TATI	colon	Male	1	20	Weighted median	-0.0123566	0.137688	0.928491	-0.0345003	0.0265035	0.19301	5018	7.33086e-37	0.987497	3.56205e-39	0.00479815	0.00770453
8243_55_SPINK1_TATI	colon	Male	1	20	IVW-MRE	-0.0123566	0.137688	0.928491	-0.00141277	0.0232295	0.951504	5018	7.33086e-37	0.987497	3.56205e-39	0.00479815	0.00770453
8243_55_SPINK1_TATI	colon	Male	1	20	Weighted mode	-0.0123566	0.137688	0.928491	-0.0441084	0.0360782	0.236439	5018	7.33086e-37	0.987497	3.56205e-39	0.00479815	0.00770453
8243_55_SPINK1_TATI	rectal	Male	1	10	MR Egger	-0.176523	0.165049	0.284836	-0.0244074	0.108435	0.827554	5018	7.28985e-37	0.981972	1.30414e-39	0.00175656	0.0162714
8243_55_SPINK1_TATI	rectal	Male	1	10	Weighted median	-0.176523	0.165049	0.284836	-0.0164349	0.0283974	0.562761	5018	7.28985e-37	0.981972	1.30414e-39	0.00175656	0.0162714
8243_55_SPINK1_TATI	rectal	Male	1	10	IVW-MRE	-0.176523	0.165049	0.284836	-0.0188431	0.0262691	0.473181	5018	7.28985e-37	0.981972	1.30414e-39	0.00175656	0.0162714
8243_55_SPINK1_TATI	rectal	Male	1	10	Weighted mode	-0.176523	0.165049	0.284836	-0.00233026	0.0445351	0.959413	5018	7.28985e-37	0.981972	1.30414e-39	0.00175656	0.0162714
8243_55_SPINK1_TATI	proximal	Sex-combined	1	21	MR Egger	0.0538394	0.124448	0.665288	0.0679654	0.0967448	0.490872	5018	7.33891e-37	0.988582	2.82568e-39	0.00380623	0.00761184
8243_55_SPINK1_TATI	proximal	Sex-combined	1	21	Weighted median	0.0538394	0.124448	0.665288	0.0146167	0.024594	0.552298	5018	7.33891e-37	0.988582	2.82568e-39	0.00380623	0.00761184
8243_55_SPINK1_TATI	proximal	Sex-combined	1	21	IVW-MRE	0.0538394	0.124448	0.665288	0.00806561	0.024073	0.737589	5018	7.33891e-37	0.988582	2.82568e-39	0.00380623	0.00761184
8243_55_SPINK1_TATI	proximal	Sex-combined	1	21	Weighted mode	0.0538394	0.124448	0.665288	0.00832817	0.0341511	0.809821	5018	7.33891e-37	0.988582	2.82568e-39	0.00380623	0.00761184
8243_55_SPINK1_TATI	distal	Male	1	9	MR Egger	0.0194175	0.174757	0.911528	0.0387598	0.179259	0.834981	5018	7.3335e-37	0.987851	1.72338e-39	0.00232136	0.00982722
8243_55_SPINK1_TATI	distal	Male	1	9	Weighted median	0.0194175	0.174757	0.911528	-0.00743068	0.0273441	0.785817	5018	7.3335e-37	0.987851	1.72338e-39	0.00232136	0.00982722
8243_55_SPINK1_TATI	distal	Male	1	9	IVW-MRE	0.0194175	0.174757	0.911528	0.0128151	0.0355483	0.718474	5018	7.3335e-37	0.987851	1.72338e-39	0.00232136	0.00982722
8243_55_SPINK1_TATI	distal	Male	1	9	Weighted mode	0.0194175	0.174757	0.911528	-0.0227798	0.0389948	0.575201	5018	7.3335e-37	0.987851	1.72338e-39	0.00232136	0.00982722
8243_55_SPINK1_TATI	overall	Female	1	23	MR Egger	0.0838482	0.11474	0.46492	-0.0133999	0.0823713	0.872328	5018	7.34135e-37	0.98891	2.09322e-39	0.00281957	0.00827091
8243_55_SPINK1_TATI	overall	Female	1	23	Weighted median	0.0838482	0.11474	0.46492	-0.0042144	0.0274726	0.87808	5018	7.34135e-37	0.98891	2.09322e-39	0.00281957	0.00827091
8243_55_SPINK1_TATI	overall	Female	1	23	IVW-MRE	0.0838482	0.11474	0.46492	-0.0282888	0.023024	0.219198	5018	7.34135e-37	0.98891	2.09322e-39	0.00281957	0.00827091
8243_55_SPINK1_TATI	overall	Female	1	23	Weighted mode	0.0838482	0.11474	0.46492	0.00739978	0.0438555	0.86755	5018	7.34135e-37	0.98891	2.09322e-39	0.00281957	0.00827091
8243_55_SPINK1_TATI	distal	Sex-combined	1	23	MR Egger	-0.0935569	0.126214	0.458537	-0.0430446	0.0847203	0.616694	5018	7.34212e-37	0.989013	1.28686e-39	0.00173336	0.00925378
8243_55_SPINK1_TATI	distal	Sex-combined	1	23	Weighted median	-0.0935569	0.126214	0.458537	-0.0214108	0.0258756	0.40798	5018	7.34212e-37	0.989013	1.28686e-39	0.00173336	0.00925378
8243_55_SPINK1_TATI	distal	Sex-combined	1	23	IVW-MRE	-0.0935569	0.126214	0.458537	0.000397438	0.0238019	0.986678	5018	7.34212e-37	0.989013	1.28686e-39	0.00173336	0.00925378
8243_55_SPINK1_TATI	distal	Sex-combined	1	23	Weighted mode	-0.0935569	0.126214	0.458537	-0.0352416	0.0489797	0.479398	5018	7.34212e-37	0.989013	1.28686e-39	0.00173336	0.00925378
3220_40_RET_RET	rectal	Female	1	10	MR Egger	-0.0988458	0.070435	0.160509	-0.0328396	0.0837101	0.705081	6281	2.03584e-289	0.96414	5.43905e-292	0.00257551	0.0332847
3220_40_RET_RET	rectal	Female	1	10	Weighted median	-0.0988458	0.070435	0.160509	-0.00388513	0.0234364	0.868335	6281	2.03584e-289	0.96414	5.43905e-292	0.00257551	0.0332847
3220_40_RET_RET	rectal	Female	1	10	IVW-MRE	-0.0988458	0.070435	0.160509	-0.00503672	0.0144851	0.728052	6281	2.03584e-289	0.96414	5.43905e-292	0.00257551	0.0332847
3220_40_RET_RET	rectal	Female	1	10	Weighted mode	-0.0988458	0.070435	0.160509	-0.00472652	0.0316452	0.884563	6281	2.03584e-289	0.96414	5.43905e-292	0.00257551	0.0332847
3220_40_RET_RET	proximal	Female	1	8	MR Egger	0.0195324	0.0630364	0.756668	0.0437797	0.0990846	0.674083	6281	2.08274e-289	0.986346	5.75584e-292	0.00272574	0.0109283
3220_40_RET_RET	proximal	Female	1	8	Weighted median	0.0195324	0.0630364	0.756668	0.0327833	0.0281568	0.244297	6281	2.08274e-289	0.986346	5.75584e-292	0.00272574	0.0109283
3220_40_RET_RET	proximal	Female	1	8	IVW-MRE	0.0195324	0.0630364	0.756668	0.0198616	0.0186165	0.286026	6281	2.08274e-289	0.986346	5.75584e-292	0.00272574	0.0109283
3220_40_RET_RET	proximal	Female	1	8	Weighted mode	0.0195324	0.0630364	0.756668	0.0330638	0.0339586	0.362666	6281	2.08274e-289	0.986346	5.75584e-292	0.00272574	0.0109283
3220_40_RET_RET	overall	Male	1	28	MR Egger	0	0.0411364	1	-0.0524198	0.0690647	0.454682	6281	2.08936e-289	0.989484	7.68338e-292	0.00363864	0.00687706
3220_40_RET_RET	overall	Male	1	28	Weighted median	0	0.0411364	1	-0.0131322	0.0273198	0.630741	6281	2.08936e-289	0.989484	7.68338e-292	0.00363864	0.00687706
3220_40_RET_RET	overall	Male	1	28	IVW-MRE	0	0.0411364	1	0.0107116	0.0213674	0.616157	6281	2.08936e-289	0.989484	7.68338e-292	0.00363864	0.00687706
3220_40_RET_RET	overall	Male	1	28	Weighted mode	0	0.0411364	1	-0.0275153	0.0490485	0.579437	6281	2.08936e-289	0.989484	7.68338e-292	0.00363864	0.00687706
3220_40_RET_RET	colon	Female	1	16	MR Egger	-0.0139094	0.0506067	0.783429	0.0161376	0.0825654	0.847848	6281	2.08888e-289	0.98925	4.51231e-292	0.00213685	0.00861283
3220_40_RET_RET	colon	Female	1	16	Weighted median	-0.0139094	0.0506067	0.783429	0.0273262	0.0272913	0.316692	6281	2.08888e-289	0.98925	4.51231e-292	0.00213685	0.00861283
3220_40_RET_RET	colon	Female	1	16	IVW-MRE	-0.0139094	0.0506067	0.783429	0.0150955	0.0167053	0.366189	6281	2.08888e-289	0.98925	4.51231e-292	0.00213685	0.00861283
3220_40_RET_RET	colon	Female	1	16	Weighted mode	-0.0139094	0.0506067	0.783429	0.0337778	0.0410978	0.424013	6281	2.08888e-289	0.98925	4.51231e-292	0.00213685	0.00861283
3220_40_RET_RET	distal	Female	1	8	MR Egger	-0.101509	0.0683634	0.137584	0.0280782	0.217976	0.901715	6281	2.04305e-289	0.967559	7.03192e-292	0.00332993	0.0291108
3220_40_RET_RET	distal	Female	1	8	Weighted median	-0.101509	0.0683634	0.137584	0.00486387	0.029873	0.870662	6281	2.04305e-289	0.967559	7.03192e-292	0.00332993	0.0291108
3220_40_RET_RET	distal	Female	1	8	IVW-MRE	-0.101509	0.0683634	0.137584	0.0200225	0.0201402	0.320145	6281	2.04305e-289	0.967559	7.03192e-292	0.00332993	0.0291108
3220_40_RET_RET	distal	Female	1	8	Weighted mode	-0.101509	0.0683634	0.137584	-0.0135887	0.050961	0.797424	6281	2.04305e-289	0.967559	7.03192e-292	0.00332993	0.0291108
3220_40_RET_RET	proximal	Male	1	3	MR Egger	-0.0748742	0.0674756	0.26715	-0.045011	0.300322	0.905291	6281	2.05199e-289	0.971775	1.66879e-291	0.00790281	0.0203218
3220_40_RET_RET	proximal	Male	1	3	Weighted median	-0.0748742	0.0674756	0.26715	0.0276631	0.037527	0.46103	6281	2.05199e-289	0.971775	1.66879e-291	0.00790281	0.0203218
3220_40_RET_RET	proximal	Male	1	3	IVW-MRE	-0.0748742	0.0674756	0.26715	0.0308785	0.00737777	2.84731e-05	6281	2.05199e-289	0.971775	1.66879e-291	0.00790281	0.0203218
3220_40_RET_RET	proximal	Male	1	3	Weighted mode	-0.0748742	0.0674756	0.26715	0.0249386	0.0456626	0.639746	6281	2.05199e-289	0.971775	1.66879e-291	0.00790281	0.0203218
3220_40_RET_RET	colon	Sex-combined	1	39	MR Egger	-0.0153892	0.0358094	0.667376	0.047049	0.0594854	0.434023	6281	2.09434e-289	0.99184	3.57975e-292	0.00169524	0.00646466
3220_40_RET_RET	colon	Sex-combined	1	39	Weighted median	-0.0153892	0.0358094	0.667376	0.0207024	0.0253493	0.414109	6281	2.09434e-289	0.99184	3.57975e-292	0.00169524	0.00646466
3220_40_RET_RET	colon	Sex-combined	1	39	IVW-MRE	-0.0153892	0.0358094	0.667376	0.00642578	0.0178586	0.718985	6281	2.09434e-289	0.99184	3.57975e-292	0.00169524	0.00646466
3220_40_RET_RET	colon	Sex-combined	1	39	Weighted mode	-0.0153892	0.0358094	0.667376	0.0204177	0.0374136	0.588442	6281	2.09434e-289	0.99184	3.57975e-292	0.00169524	0.00646466
3220_40_RET_RET	overall	Sex-combined	1	62	MR Egger	-0.00799053	0.0292986	0.785063	-0.000711286	0.0459902	0.987712	6281	2.09524e-289	0.992268	5.70832e-292	0.00270331	0.00502906
3220_40_RET_RET	overall	Sex-combined	1	62	Weighted median	-0.00799053	0.0292986	0.785063	-0.0018022	0.0218054	0.93413	6281	2.09524e-289	0.992268	5.70832e-292	0.00270331	0.00502906
3220_40_RET_RET	overall	Sex-combined	1	62	IVW-MRE	-0.00799053	0.0292986	0.785063	0.00268275	0.0159583	0.866497	6281	2.09524e-289	0.992268	5.70832e-292	0.00270331	0.00502906
3220_40_RET_RET	overall	Sex-combined	1	62	Weighted mode	-0.00799053	0.0292986	0.785063	0.0153284	0.0397166	0.700881	6281	2.09524e-289	0.992268	5.70832e-292	0.00270331	0.00502906
3220_40_RET_RET	rectal	Sex-combined	1	24	MR Egger	-0.0366972	0.0461675	0.426688	-0.0409521	0.0507738	0.428554	6281	2.08492e-289	0.987385	4.94839e-292	0.00234338	0.0102717
3220_40_RET_RET	rectal	Sex-combined	1	24	Weighted median	-0.0366972	0.0461675	0.426688	-0.00237459	0.0224191	0.915647	6281	2.08492e-289	0.987385	4.94839e-292	0.00234338	0.0102717
3220_40_RET_RET	rectal	Sex-combined	1	24	IVW-MRE	-0.0366972	0.0461675	0.426688	0.0040297	0.0162128	0.803708	6281	2.08492e-289	0.987385	4.94839e-292	0.00234338	0.0102717
3220_40_RET_RET	rectal	Sex-combined	1	24	Weighted mode	-0.0366972	0.0461675	0.426688	-0.00819337	0.0294774	0.783531	6281	2.08492e-289	0.987385	4.94839e-292	0.00234338	0.0102717
3220_40_RET_RET	colon	Male	1	20	MR Egger	-0.0180527	0.0514945	0.725907	0.0798632	0.0818568	0.342171	6281	2.07609e-289	0.983194	1.63887e-291	0.00776127	0.00904472
3220_40_RET_RET	colon	Male	1	20	Weighted median	-0.0180527	0.0514945	0.725907	-0.0083278	0.0263332	0.751815	6281	2.07609e-289	0.983194	1.63887e-291	0.00776127	0.00904472
3220_40_RET_RET	colon	Male	1	20	IVW-MRE	-0.0180527	0.0514945	0.725907	0.0125851	0.0191737	0.511585	6281	2.07609e-289	0.983194	1.63887e-291	0.00776127	0.00904472
3220_40_RET_RET	colon	Male	1	20	Weighted mode	-0.0180527	0.0514945	0.725907	-0.0240413	0.0435573	0.587418	6281	2.07609e-289	0.983194	1.63887e-291	0.00776127	0.00904472
3220_40_RET_RET	rectal	Male	1	10	MR Egger	0.00147973	0.0618526	0.980914	-0.158491	0.0940803	0.130551	6281	2.08394e-289	0.986921	5.76713e-292	0.00273112	0.010348
3220_40_RET_RET	rectal	Male	1	10	Weighted median	0.00147973	0.0618526	0.980914	-0.00630565	0.027796	0.820537	6281	2.08394e-289	0.986921	5.76713e-292	0.00273112	0.010348
3220_40_RET_RET	rectal	Male	1	10	IVW-MRE	0.00147973	0.0618526	0.980914	-0.0151689	0.0261658	0.562103	6281	2.08394e-289	0.986921	5.76713e-292	0.00273112	0.010348
3220_40_RET_RET	rectal	Male	1	10	Weighted mode	0.00147973	0.0618526	0.980914	0.0018539	0.0435216	0.966953	6281	2.08394e-289	0.986921	5.76713e-292	0.00273112	0.010348
3220_40_RET_RET	proximal	Sex-combined	1	21	MR Egger	-0.0239716	0.0461675	0.6036	0.0651018	0.0665776	0.340444	6281	2.08581e-289	0.987792	7.07469e-292	0.00335032	0.00885782
3220_40_RET_RET	proximal	Sex-combined	1	21	Weighted median	-0.0239716	0.0461675	0.6036	0.0203848	0.0234009	0.383693	6281	2.08581e-289	0.987792	7.07469e-292	0.00335032	0.00885782
3220_40_RET_RET	proximal	Sex-combined	1	21	IVW-MRE	-0.0239716	0.0461675	0.6036	-0.000353281	0.0146214	0.980723	6281	2.08581e-289	0.987792	7.07469e-292	0.00335032	0.00885782
3220_40_RET_RET	proximal	Sex-combined	1	21	Weighted mode	-0.0239716	0.0461675	0.6036	0.0282052	0.0336386	0.411673	6281	2.08581e-289	0.987792	7.07469e-292	0.00335032	0.00885782
3220_40_RET_RET	distal	Male	1	9	MR Egger	-0.0115419	0.065404	0.859924	0.0345997	0.115213	0.772663	6281	2.08125e-289	0.985646	7.2028e-292	0.00341101	0.0109428
3220_40_RET_RET	distal	Male	1	9	Weighted median	-0.0115419	0.065404	0.859924	-0.000327518	0.0266199	0.990183	6281	2.08125e-289	0.985646	7.2028e-292	0.00341101	0.0109428
3220_40_RET_RET	distal	Male	1	9	IVW-MRE	-0.0115419	0.065404	0.859924	0.013353	0.0226095	0.554794	6281	2.08125e-289	0.985646	7.2028e-292	0.00341101	0.0109428
3220_40_RET_RET	distal	Male	1	9	Weighted mode	-0.0115419	0.065404	0.859924	-0.00960379	0.0370072	0.801794	6281	2.08125e-289	0.985646	7.2028e-292	0.00341101	0.0109428
3220_40_RET_RET	overall	Female	1	23	MR Egger	-0.0198284	0.0423202	0.639405	0.0316509	0.0658554	0.635762	6281	2.09172e-289	0.990591	3.37373e-292	0.00159764	0.00781107
3220_40_RET_RET	overall	Female	1	23	Weighted median	-0.0198284	0.0423202	0.639405	0.0119915	0.0272955	0.66043	6281	2.09172e-289	0.990591	3.37373e-292	0.00159764	0.00781107
3220_40_RET_RET	overall	Female	1	23	IVW-MRE	-0.0198284	0.0423202	0.639405	0.017387	0.0173549	0.316414	6281	2.09172e-289	0.990591	3.37373e-292	0.00159764	0.00781107
3220_40_RET_RET	overall	Female	1	23	Weighted mode	-0.0198284	0.0423202	0.639405	-0.017094	0.0475896	0.722872	6281	2.09172e-289	0.990591	3.37373e-292	0.00159764	0.00781107
3220_40_RET_RET	distal	Sex-combined	1	23	MR Egger	-0.0509026	0.0470553	0.279359	0.0770601	0.0712033	0.291411	6281	2.07799e-289	0.984081	6.59734e-292	0.0031242	0.0127948
3220_40_RET_RET	distal	Sex-combined	1	23	Weighted median	-0.0509026	0.0470553	0.279359	-0.0158494	0.0246908	0.520928	6281	2.07799e-289	0.984081	6.59734e-292	0.0031242	0.0127948
3220_40_RET_RET	distal	Sex-combined	1	23	IVW-MRE	-0.0509026	0.0470553	0.279359	0.00589553	0.0202976	0.771469	6281	2.07799e-289	0.984081	6.59734e-292	0.0031242	0.0127948
3220_40_RET_RET	distal	Sex-combined	1	23	Weighted mode	-0.0509026	0.0470553	0.279359	-0.0344596	0.0439373	0.441233	6281	2.07799e-289	0.984081	6.59734e-292	0.0031242	0.0127948
4459_68_PCSK7_PCSK7	rectal	Female	1	10	MR Egger	0.00429342	0.030054	0.886403	-0.0646574	0.105766	0.557953	6798	0	0.98476	0	0.00316411	0.0120758
4459_68_PCSK7_PCSK7	rectal	Female	1	10	Weighted median	0.00429342	0.030054	0.886403	0.0290455	0.0258827	0.261779	6798	0	0.98476	0	0.00316411	0.0120758
4459_68_PCSK7_PCSK7	rectal	Female	1	10	IVW-MRE	0.00429342	0.030054	0.886403	0.0286394	0.0227115	0.207307	6798	0	0.98476	0	0.00316411	0.0120758
4459_68_PCSK7_PCSK7	rectal	Female	1	10	Weighted mode	0.00429342	0.030054	0.886403	-0.0208711	0.0509603	0.691708	6798	0	0.98476	0	0.00316411	0.0120758
4459_68_PCSK7_PCSK7	proximal	Female	1	8	MR Egger	0.0128803	0.0268646	0.631617	-0.0534319	0.187276	0.784999	6799	0	0.984112	0	0.0039258	0.0119621
4459_68_PCSK7_PCSK7	proximal	Female	1	8	Weighted median	0.0128803	0.0268646	0.631617	0.0262033	0.0314674	0.405007	6799	0	0.984112	0	0.0039258	0.0119621
4459_68_PCSK7_PCSK7	proximal	Female	1	8	IVW-MRE	0.0128803	0.0268646	0.631617	0.0244461	0.0395788	0.536802	6799	0	0.984112	0	0.0039258	0.0119621
4459_68_PCSK7_PCSK7	proximal	Female	1	8	Weighted mode	0.0128803	0.0268646	0.631617	0.0274794	0.0441738	0.553607	6799	0	0.984112	0	0.0039258	0.0119621
4459_68_PCSK7_PCSK7	overall	Male	1	28	MR Egger	-0.0369235	0.0172964	0.0327813	-0.0133376	0.0776131	0.864888	6801	0	0.932172	0	0.00501647	0.0628112
4459_68_PCSK7_PCSK7	overall	Male	1	28	Weighted median	-0.0369235	0.0172964	0.0327813	0.0375863	0.0260909	0.149701	6801	0	0.932172	0	0.00501647	0.0628112
4459_68_PCSK7_PCSK7	overall	Male	1	28	IVW-MRE	-0.0369235	0.0172964	0.0327813	0.0209394	0.0236661	0.376272	6801	0	0.932172	0	0.00501647	0.0628112
4459_68_PCSK7_PCSK7	overall	Male	1	28	Weighted mode	-0.0369235	0.0172964	0.0327813	0.0540169	0.0545363	0.330735	6801	0	0.932172	0	0.00501647	0.0628112
4459_68_PCSK7_PCSK7	colon	Female	1	16	MR Egger	-0.0076055	0.0213445	0.7216	0.191229	0.139517	0.192058	6800	0	0.987945	0	0.00286671	0.00918869
4459_68_PCSK7_PCSK7	colon	Female	1	16	Weighted median	-0.0076055	0.0213445	0.7216	0.0628503	0.0283301	0.0265206	6800	0	0.987945	0	0.00286671	0.00918869
4459_68_PCSK7_PCSK7	colon	Female	1	16	IVW-MRE	-0.0076055	0.0213445	0.7216	0.0335263	0.0356727	0.347304	6800	0	0.987945	0	0.00286671	0.00918869
4459_68_PCSK7_PCSK7	colon	Female	1	16	Weighted mode	-0.0076055	0.0213445	0.7216	0.0729339	0.0386191	0.0784472	6800	0	0.987945	0	0.00286671	0.00918869
4459_68_PCSK7_PCSK7	distal	Female	1	8	MR Egger	-0.0128803	0.0290726	0.657738	-0.105848	0.267649	0.706172	6798	0	0.984247	0	0.00289039	0.0128631
4459_68_PCSK7_PCSK7	distal	Female	1	8	Weighted median	-0.0128803	0.0290726	0.657738	0.00660159	0.0299082	0.825304	6798	0	0.984247	0	0.00289039	0.0128631
4459_68_PCSK7_PCSK7	distal	Female	1	8	IVW-MRE	-0.0128803	0.0290726	0.657738	0.031706	0.0269736	0.239817	6798	0	0.984247	0	0.00289039	0.0128631
4459_68_PCSK7_PCSK7	distal	Female	1	8	Weighted mode	-0.0128803	0.0290726	0.657738	-0.0107866	0.0382746	0.78623	6798	0	0.984247	0	0.00289039	0.0128631
4459_68_PCSK7_PCSK7	proximal	Male	1	3	MR Egger	-0.0365554	0.0284593	0.198973	0.00506303	0.353891	0.990893	6800	0	0.966625	0	0.00870367	0.0246716
4459_68_PCSK7_PCSK7	proximal	Male	1	3	Weighted median	-0.0365554	0.0284593	0.198973	0.0893522	0.0357372	0.0124103	6800	0	0.966625	0	0.00870367	0.0246716
4459_68_PCSK7_PCSK7	proximal	Male	1	3	IVW-MRE	-0.0365554	0.0284593	0.198973	0.0747752	0.0282907	0.00821502	6800	0	0.966625	0	0.00870367	0.0246716
4459_68_PCSK7_PCSK7	proximal	Male	1	3	Weighted mode	-0.0365554	0.0284593	0.198973	0.108842	0.0519313	0.171057	6800	0	0.966625	0	0.00870367	0.0246716
4459_68_PCSK7_PCSK7	colon	Sex-combined	1	39	MR Egger	-0.0233072	0.0150883	0.122415	0.0506536	0.066572	0.451548	6801	0	0.977597	0	0.00245458	0.0199482
4459_68_PCSK7_PCSK7	colon	Sex-combined	1	39	Weighted median	-0.0233072	0.0150883	0.122415	0.0350688	0.0243101	0.149144	6801	0	0.977597	0	0.00245458	0.0199482
4459_68_PCSK7_PCSK7	colon	Sex-combined	1	39	IVW-MRE	-0.0233072	0.0150883	0.122415	0.0287615	0.0197178	0.144659	6801	0	0.977597	0	0.00245458	0.0199482
4459_68_PCSK7_PCSK7	colon	Sex-combined	1	39	Weighted mode	-0.0233072	0.0150883	0.122415	0.0432594	0.0391862	0.276559	6801	0	0.977597	0	0.00245458	0.0199482
4459_68_PCSK7_PCSK7	overall	Sex-combined	1	62	MR Egger	-0.0262512	0.0123896	0.0341064	-0.00440741	0.0514836	0.932063	6801	0	0.95137	0	0.00312714	0.0455029
4459_68_PCSK7_PCSK7	overall	Sex-combined	1	62	Weighted median	-0.0262512	0.0123896	0.0341064	0.0139118	0.0224222	0.534963	6801	0	0.95137	0	0.00312714	0.0455029
4459_68_PCSK7_PCSK7	overall	Sex-combined	1	62	IVW-MRE	-0.0262512	0.0123896	0.0341064	0.0134536	0.0178837	0.451883	6801	0	0.95137	0	0.00312714	0.0455029
4459_68_PCSK7_PCSK7	overall	Sex-combined	1	62	Weighted mode	-0.0262512	0.0123896	0.0341064	0.00496715	0.0501242	0.921386	6801	0	0.95137	0	0.00312714	0.0455029
4459_68_PCSK7_PCSK7	rectal	Sex-combined	1	24	MR Egger	-0.0196271	0.0196271	0.317311	-0.0227354	0.0671954	0.738309	6801	0	0.98409	0	0.00309208	0.0128184
4459_68_PCSK7_PCSK7	rectal	Sex-combined	1	24	Weighted median	-0.0196271	0.0196271	0.317311	0.0228243	0.02332	0.327706	6801	0	0.98409	0	0.00309208	0.0128184
4459_68_PCSK7_PCSK7	rectal	Sex-combined	1	24	IVW-MRE	-0.0196271	0.0196271	0.317311	0.0193486	0.0211307	0.359844	6801	0	0.98409	0	0.00309208	0.0128184
4459_68_PCSK7_PCSK7	rectal	Sex-combined	1	24	Weighted mode	-0.0196271	0.0196271	0.317311	-0.0248451	0.0519265	0.636835	6801	0	0.98409	0	0.00309208	0.0128184
4459_68_PCSK7_PCSK7	colon	Male	1	20	MR Egger	-0.0376595	0.0215898	0.0811036	0.0234392	0.0909004	0.799443	6800	0	0.956551	0	0.00569008	0.0377584
4459_68_PCSK7_PCSK7	colon	Male	1	20	Weighted median	-0.0376595	0.0215898	0.0811036	0.0140953	0.0259186	0.586558	6800	0	0.956551	0	0.00569008	0.0377584
4459_68_PCSK7_PCSK7	colon	Male	1	20	IVW-MRE	-0.0376595	0.0215898	0.0811036	0.0178617	0.0209764	0.394483	6800	0	0.956551	0	0.00569008	0.0377584
4459_68_PCSK7_PCSK7	colon	Male	1	20	Weighted mode	-0.0376595	0.0215898	0.0811036	-0.0166581	0.050511	0.745165	6800	0	0.956551	0	0.00569008	0.0377584
4459_68_PCSK7_PCSK7	rectal	Male	1	10	MR Egger	-0.0399902	0.0260059	0.124113	-0.00403327	0.133223	0.97659	6800	0	0.962708	0	0.00541414	0.0318779
4459_68_PCSK7_PCSK7	rectal	Male	1	10	Weighted median	-0.0399902	0.0260059	0.124113	0.0263474	0.0294875	0.371584	6800	0	0.962708	0	0.00541414	0.0318779
4459_68_PCSK7_PCSK7	rectal	Male	1	10	IVW-MRE	-0.0399902	0.0260059	0.124113	0.00854335	0.0325077	0.792697	6800	0	0.962708	0	0.00541414	0.0318779
4459_68_PCSK7_PCSK7	rectal	Male	1	10	Weighted mode	-0.0399902	0.0260059	0.124113	0.0784305	0.0501133	0.152007	6800	0	0.962708	0	0.00541414	0.0318779
4459_68_PCSK7_PCSK7	proximal	Sex-combined	1	21	MR Egger	-0.0120216	0.0196271	0.540207	0.0742065	0.123774	0.555902	6801	0	0.987714	0	0.00283077	0.00945475
4459_68_PCSK7_PCSK7	proximal	Sex-combined	1	21	Weighted median	-0.0120216	0.0196271	0.540207	0.0361961	0.0265652	0.173028	6801	0	0.987714	0	0.00283077	0.00945475
4459_68_PCSK7_PCSK7	proximal	Sex-combined	1	21	IVW-MRE	-0.0120216	0.0196271	0.540207	-0.0068648	0.0311601	0.825632	6801	0	0.987714	0	0.00283077	0.00945475
4459_68_PCSK7_PCSK7	proximal	Sex-combined	1	21	Weighted mode	-0.0120216	0.0196271	0.540207	0.0566656	0.0351546	0.122654	6801	0	0.987714	0	0.00283077	0.00945475
4459_68_PCSK7_PCSK7	distal	Male	1	9	MR Egger	-0.0372915	0.0276006	0.17666	0.0388422	0.112195	0.739364	6800	0	0.969559	0	0.0039024	0.026539
4459_68_PCSK7_PCSK7	distal	Male	1	9	Weighted median	-0.0372915	0.0276006	0.17666	0.0364838	0.0258586	0.158275	6800	0	0.969559	0	0.0039024	0.026539
4459_68_PCSK7_PCSK7	distal	Male	1	9	IVW-MRE	-0.0372915	0.0276006	0.17666	0.0294723	0.022327	0.186825	6800	0	0.969559	0	0.0039024	0.026539
4459_68_PCSK7_PCSK7	distal	Male	1	9	Weighted mode	-0.0372915	0.0276006	0.17666	0.079367	0.0579636	0.208123	6800	0	0.969559	0	0.0039024	0.026539
4459_68_PCSK7_PCSK7	overall	Female	1	23	MR Egger	-0.0122669	0.017787	0.490411	0.0472892	0.0723667	0.520547	6800	0	0.988341	0	0.0024942	0.00916524
4459_68_PCSK7_PCSK7	overall	Female	1	23	Weighted median	-0.0122669	0.017787	0.490411	0.0523429	0.0266779	0.0497589	6800	0	0.988341	0	0.0024942	0.00916524
4459_68_PCSK7_PCSK7	overall	Female	1	23	IVW-MRE	-0.0122669	0.017787	0.490411	0.0574894	0.0200207	0.00408531	6800	0	0.988341	0	0.0024942	0.00916524
4459_68_PCSK7_PCSK7	overall	Female	1	23	Weighted mode	-0.0122669	0.017787	0.490411	0.127776	0.0555444	0.0312807	6800	0	0.988341	0	0.0024942	0.00916524
4459_68_PCSK7_PCSK7	distal	Sex-combined	1	23	MR Egger	-0.0233072	0.0198724	0.24086	0.00120921	0.0743896	0.987184	6801	0	0.981391	0	0.00268676	0.0159227
4459_68_PCSK7_PCSK7	distal	Sex-combined	1	23	Weighted median	-0.0233072	0.0198724	0.24086	0.0395306	0.0238973	0.0980899	6801	0	0.981391	0	0.00268676	0.0159227
4459_68_PCSK7_PCSK7	distal	Sex-combined	1	23	IVW-MRE	-0.0233072	0.0198724	0.24086	0.0354146	0.0206518	0.0863738	6801	0	0.981391	0	0.00268676	0.0159227
4459_68_PCSK7_PCSK7	distal	Sex-combined	1	23	Weighted mode	-0.0233072	0.0198724	0.24086	0.0587643	0.0487856	0.24118	6801	0	0.981391	0	0.00268676	0.0159227
13578_98_ABLIM3_ABLM3	rectal	Female	1	10	MR Egger	0.024945	0.221203	0.910213	-0.0296779	0.0828289	0.729387	5259	5.095e-37	0.969435	1.27033e-39	0.00241679	0.0281478
13578_98_ABLIM3_ABLM3	rectal	Female	1	10	Weighted median	0.024945	0.221203	0.910213	0.00360505	0.0232682	0.876873	5259	5.095e-37	0.969435	1.27033e-39	0.00241679	0.0281478
13578_98_ABLIM3_ABLM3	rectal	Female	1	10	IVW-MRE	0.024945	0.221203	0.910213	0.00882405	0.0113694	0.437676	5259	5.095e-37	0.969435	1.27033e-39	0.00241679	0.0281478
13578_98_ABLIM3_ABLM3	rectal	Female	1	10	Weighted mode	0.024945	0.221203	0.910213	-0.0186446	0.0325945	0.581316	5259	5.095e-37	0.969435	1.27033e-39	0.00241679	0.0281478
13578_98_ABLIM3_ABLM3	proximal	Female	1	8	MR Egger	-0.0887748	0.194424	0.647956	0.0683805	0.0963875	0.504677	5261	5.10122e-37	0.97062	1.03724e-39	0.00197331	0.0274069
13578_98_ABLIM3_ABLM3	proximal	Female	1	8	Weighted median	-0.0887748	0.194424	0.647956	0.0574947	0.0273037	0.0352262	5261	5.10122e-37	0.97062	1.03724e-39	0.00197331	0.0274069
13578_98_ABLIM3_ABLM3	proximal	Female	1	8	IVW-MRE	-0.0887748	0.194424	0.647956	0.0493629	0.0147574	0.000822941	5261	5.10122e-37	0.97062	1.03724e-39	0.00197331	0.0274069
13578_98_ABLIM3_ABLM3	proximal	Female	1	8	Weighted mode	-0.0887748	0.194424	0.647956	0.0575776	0.0346996	0.141014	5261	5.10122e-37	0.97062	1.03724e-39	0.00197331	0.0274069
13578_98_ABLIM3_ABLM3	overall	Male	1	28	MR Egger	0.202494	0.132428	0.126243	-0.0603812	0.061715	0.336899	5263	4.97204e-37	0.946041	9.59347e-40	0.00182485	0.0521337
13578_98_ABLIM3_ABLM3	overall	Male	1	28	Weighted median	0.202494	0.132428	0.126243	-0.0199984	0.0255878	0.434473	5263	4.97204e-37	0.946041	9.59347e-40	0.00182485	0.0521337
13578_98_ABLIM3_ABLM3	overall	Male	1	28	IVW-MRE	0.202494	0.132428	0.126243	-0.00741286	0.0190506	0.697192	5263	4.97204e-37	0.946041	9.59347e-40	0.00182485	0.0521337
13578_98_ABLIM3_ABLM3	overall	Male	1	28	Weighted mode	0.202494	0.132428	0.126243	-0.010824	0.0377742	0.776649	5263	4.97204e-37	0.946041	9.59347e-40	0.00182485	0.0521337
13578_98_ABLIM3_ABLM3	colon	Female	1	16	MR Egger	-0.0858401	0.155172	0.580132	0.160472	0.0978617	0.123319	5263	5.12309e-37	0.974779	9.82443e-40	0.00186908	0.0233518
13578_98_ABLIM3_ABLM3	colon	Female	1	16	Weighted median	-0.0858401	0.155172	0.580132	0.073119	0.0275104	0.00786353	5263	5.12309e-37	0.974779	9.82443e-40	0.00186908	0.0233518
13578_98_ABLIM3_ABLM3	colon	Female	1	16	IVW-MRE	-0.0858401	0.155172	0.580132	0.033366	0.0253886	0.188775	5263	5.12309e-37	0.974779	9.82443e-40	0.00186908	0.0233518
13578_98_ABLIM3_ABLM3	colon	Female	1	16	Weighted mode	-0.0858401	0.155172	0.580132	0.085655	0.0385146	0.0419302	5263	5.12309e-37	0.974779	9.82443e-40	0.00186908	0.0233518
13578_98_ABLIM3_ABLM3	distal	Female	1	8	MR Egger	-0.107483	0.212032	0.612211	-0.222798	0.21188	0.33351	5259	5.07564e-37	0.965753	2.13283e-39	0.00405788	0.0301887
13578_98_ABLIM3_ABLM3	distal	Female	1	8	Weighted median	-0.107483	0.212032	0.612211	0.00369918	0.0281132	0.895315	5259	5.07564e-37	0.965753	2.13283e-39	0.00405788	0.0301887
13578_98_ABLIM3_ABLM3	distal	Female	1	8	IVW-MRE	-0.107483	0.212032	0.612211	0.0112298	0.0164913	0.495901	5259	5.07564e-37	0.965753	2.13283e-39	0.00405788	0.0301887
13578_98_ABLIM3_ABLM3	distal	Female	1	8	Weighted mode	-0.107483	0.212032	0.612211	-0.0206773	0.0416763	0.634993	5259	5.07564e-37	0.965753	2.13283e-39	0.00405788	0.0301887
13578_98_ABLIM3_ABLM3	proximal	Male	1	3	MR Egger	0.202494	0.219002	0.355162	-0.0697526	0.289621	0.849541	5261	5.03017e-37	0.957101	1.24268e-39	0.00236407	0.0405345
13578_98_ABLIM3_ABLM3	proximal	Male	1	3	Weighted median	0.202494	0.219002	0.355162	0.0676784	0.0365725	0.0642376	5261	5.03017e-37	0.957101	1.24268e-39	0.00236407	0.0405345
13578_98_ABLIM3_ABLM3	proximal	Male	1	3	IVW-MRE	0.202494	0.219002	0.355162	0.0566109	0.0141423	6.25597e-05	5261	5.03017e-37	0.957101	1.24268e-39	0.00236407	0.0405345
13578_98_ABLIM3_ABLM3	proximal	Male	1	3	Weighted mode	0.202494	0.219002	0.355162	0.0693278	0.0429103	0.247544	5261	5.03017e-37	0.957101	1.24268e-39	0.00236407	0.0405345
13578_98_ABLIM3_ABLM3	colon	Sex-combined	1	39	MR Egger	0.0029347	0.110785	0.978866	0.0785761	0.0543875	0.156945	5263	5.16406e-37	0.982574	1.44542e-39	0.00275008	0.0146756
13578_98_ABLIM3_ABLM3	colon	Sex-combined	1	39	Weighted median	0.0029347	0.110785	0.978866	0.0385146	0.0229974	0.0939859	5263	5.16406e-37	0.982574	1.44542e-39	0.00275008	0.0146756
13578_98_ABLIM3_ABLM3	colon	Sex-combined	1	39	IVW-MRE	0.0029347	0.110785	0.978866	0.0247682	0.0163832	0.130583	5263	5.16406e-37	0.982574	1.44542e-39	0.00275008	0.0146756
13578_98_ABLIM3_ABLM3	colon	Sex-combined	1	39	Weighted mode	0.0029347	0.110785	0.978866	0.0582804	0.0341918	0.0964502	5263	5.16406e-37	0.982574	1.44542e-39	0.00275008	0.0146756
13578_98_ABLIM3_ABLM3	overall	Sex-combined	1	62	MR Egger	0.095011	0.0935437	0.309779	-0.0218516	0.0451582	0.630226	5263	5.1273e-37	0.975581	2.06131e-39	0.00392189	0.0204975
13578_98_ABLIM3_ABLM3	overall	Sex-combined	1	62	Weighted median	0.095011	0.0935437	0.309779	0.0251887	0.0220504	0.25332	5263	5.1273e-37	0.975581	2.06131e-39	0.00392189	0.0204975
13578_98_ABLIM3_ABLM3	overall	Sex-combined	1	62	IVW-MRE	0.095011	0.0935437	0.309779	0.00282782	0.0158034	0.857987	5263	5.1273e-37	0.975581	2.06131e-39	0.00392189	0.0204975
13578_98_ABLIM3_ABLM3	overall	Sex-combined	1	62	Weighted mode	0.095011	0.0935437	0.309779	0.0165015	0.0343377	0.632544	5263	5.1273e-37	0.975581	2.06131e-39	0.00392189	0.0204975
13578_98_ABLIM3_ABLM3	rectal	Sex-combined	1	24	MR Egger	0.145635	0.146368	0.319742	-0.0109797	0.0463558	0.81496	5263	5.08507e-37	0.967546	1.04211e-39	0.00198255	0.030471
13578_98_ABLIM3_ABLM3	rectal	Sex-combined	1	24	Weighted median	0.145635	0.146368	0.319742	-0.00279601	0.0205861	0.891963	5263	5.08507e-37	0.967546	1.04211e-39	0.00198255	0.030471
13578_98_ABLIM3_ABLM3	rectal	Sex-combined	1	24	IVW-MRE	0.145635	0.146368	0.319742	-0.00746151	0.0121743	0.53995	5263	5.08507e-37	0.967546	1.04211e-39	0.00198255	0.030471
13578_98_ABLIM3_ABLM3	rectal	Sex-combined	1	24	Weighted mode	0.145635	0.146368	0.319742	0.00152322	0.0293624	0.959075	5263	5.08507e-37	0.967546	1.04211e-39	0.00198255	0.030471
13578_98_ABLIM3_ABLM3	colon	Male	1	20	MR Egger	0.101247	0.161042	0.529544	-0.0358497	0.0753461	0.63994	5263	5.10981e-37	0.972256	1.3528e-39	0.00257376	0.02517
13578_98_ABLIM3_ABLM3	colon	Male	1	20	Weighted median	0.101247	0.161042	0.529544	0.0125557	0.024858	0.613489	5263	5.10981e-37	0.972256	1.3528e-39	0.00257376	0.02517
13578_98_ABLIM3_ABLM3	colon	Male	1	20	IVW-MRE	0.101247	0.161042	0.529544	0.0169906	0.0163147	0.297677	5263	5.10981e-37	0.972256	1.3528e-39	0.00257376	0.02517
13578_98_ABLIM3_ABLM3	colon	Male	1	20	Weighted mode	0.101247	0.161042	0.529544	0.0129818	0.0412526	0.756427	5263	5.10981e-37	0.972256	1.3528e-39	0.00257376	0.02517
13578_98_ABLIM3_ABLM3	rectal	Male	1	10	MR Egger	0.244314	0.199193	0.220003	0.0464295	0.0756866	0.556618	5263	4.98159e-37	0.947858	1.10538e-39	0.00210274	0.050039
13578_98_ABLIM3_ABLM3	rectal	Male	1	10	Weighted median	0.244314	0.199193	0.220003	-0.0179121	0.0257856	0.487272	5263	4.98159e-37	0.947858	1.10538e-39	0.00210274	0.050039
13578_98_ABLIM3_ABLM3	rectal	Male	1	10	IVW-MRE	0.244314	0.199193	0.220003	-0.0222596	0.0166297	0.180719	5263	4.98159e-37	0.947858	1.10538e-39	0.00210274	0.050039
13578_98_ABLIM3_ABLM3	rectal	Male	1	10	Weighted mode	0.244314	0.199193	0.220003	-0.00415005	0.0354166	0.909292	5263	4.98159e-37	0.947858	1.10538e-39	0.00210274	0.050039
13578_98_ABLIM3_ABLM3	proximal	Sex-combined	1	21	MR Egger	0.040719	0.144534	0.778154	0.109995	0.0724752	0.145556	5263	5.14207e-37	0.978394	1.02959e-39	0.00195883	0.0196473
13578_98_ABLIM3_ABLM3	proximal	Sex-combined	1	21	Weighted median	0.040719	0.144534	0.778154	0.0686679	0.0233085	0.00321864	5263	5.14207e-37	0.978394	1.02959e-39	0.00195883	0.0196473
13578_98_ABLIM3_ABLM3	proximal	Sex-combined	1	21	IVW-MRE	0.040719	0.144534	0.778154	0.0469998	0.0184066	0.0106671	5263	5.14207e-37	0.978394	1.02959e-39	0.00195883	0.0196473
13578_98_ABLIM3_ABLM3	proximal	Sex-combined	1	21	Weighted mode	0.040719	0.144534	0.778154	0.0738074	0.0351826	0.0488283	5263	5.14207e-37	0.978394	1.02959e-39	0.00195883	0.0196473
13578_98_ABLIM3_ABLM3	distal	Male	1	9	MR Egger	-0.0231108	0.207997	0.911528	-0.0751639	0.089952	0.430973	5262	5.09356e-37	0.96916	2.23603e-39	0.00425427	0.0265854
13578_98_ABLIM3_ABLM3	distal	Male	1	9	Weighted median	-0.0231108	0.207997	0.911528	-0.0038441	0.0237412	0.871371	5262	5.09356e-37	0.96916	2.23603e-39	0.00425427	0.0265854
13578_98_ABLIM3_ABLM3	distal	Male	1	9	IVW-MRE	-0.0231108	0.207997	0.911528	-0.00402727	0.0142859	0.778016	5262	5.09356e-37	0.96916	2.23603e-39	0.00425427	0.0265854
13578_98_ABLIM3_ABLM3	distal	Male	1	9	Weighted mode	-0.0231108	0.207997	0.911528	-0.00675226	0.0405342	0.871832	5262	5.09356e-37	0.96916	2.23603e-39	0.00425427	0.0265854
13578_98_ABLIM3_ABLM3	overall	Female	1	23	MR Egger	-0.0267792	0.132795	0.840185	0.0397532	0.0635303	0.53823	5263	5.15251e-37	0.980379	9.52573e-40	0.0018123	0.0178083
13578_98_ABLIM3_ABLM3	overall	Female	1	23	Weighted median	-0.0267792	0.132795	0.840185	0.0273587	0.0255437	0.284146	5263	5.15251e-37	0.980379	9.52573e-40	0.0018123	0.0178083
13578_98_ABLIM3_ABLM3	overall	Female	1	23	IVW-MRE	-0.0267792	0.132795	0.840185	0.0232252	0.017228	0.177623	5263	5.15251e-37	0.980379	9.52573e-40	0.0018123	0.0178083
13578_98_ABLIM3_ABLM3	overall	Female	1	23	Weighted mode	-0.0267792	0.132795	0.840185	0.0781601	0.043609	0.0868507	5263	5.15251e-37	0.980379	9.52573e-40	0.0018123	0.0178083
13578_98_ABLIM3_ABLM3	distal	Sex-combined	1	23	MR Egger	-0.0733676	0.146368	0.616193	-0.0479354	0.0564913	0.405703	5263	5.12959e-37	0.976018	1.27972e-39	0.00243474	0.0215475
13578_98_ABLIM3_ABLM3	distal	Sex-combined	1	23	Weighted median	-0.0733676	0.146368	0.616193	0.00591154	0.0211265	0.779618	5263	5.12959e-37	0.976018	1.27972e-39	0.00243474	0.0215475
13578_98_ABLIM3_ABLM3	distal	Sex-combined	1	23	IVW-MRE	-0.0733676	0.146368	0.616193	0.00693263	0.0127185	0.585696	5263	5.12959e-37	0.976018	1.27972e-39	0.00243474	0.0215475
13578_98_ABLIM3_ABLM3	distal	Sex-combined	1	23	Weighted mode	-0.0733676	0.146368	0.616193	-0.00155596	0.0387258	0.968313	5263	5.12959e-37	0.976018	1.27972e-39	0.00243474	0.0215475
5542_22_NRP1_NRP1	rectal	Female	1	10	MR Egger	-0.0491694	0.0717608	0.493227	-0.113509	0.108783	0.327246	6377	3.14799e-256	0.983661	9.60621e-259	0.00300155	0.013337
5542_22_NRP1_NRP1	rectal	Female	1	10	Weighted median	-0.0491694	0.0717608	0.493227	0.00990498	0.0244934	0.685923	6377	3.14799e-256	0.983661	9.60621e-259	0.00300155	0.013337
5542_22_NRP1_NRP1	rectal	Female	1	10	IVW-MRE	-0.0491694	0.0717608	0.493227	0.00630296	0.0238132	0.791254	6377	3.14799e-256	0.983661	9.60621e-259	0.00300155	0.013337
5542_22_NRP1_NRP1	rectal	Female	1	10	Weighted mode	-0.0491694	0.0717608	0.493227	0.0165563	0.0330002	0.627919	6377	3.14799e-256	0.983661	9.60621e-259	0.00300155	0.013337
5542_22_NRP1_NRP1	proximal	Female	1	8	MR Egger	0.00697674	0.0641196	0.913355	0.0214741	0.125173	0.869427	6379	3.16167e-256	0.987938	8.05374e-259	0.00251648	0.00954585
5542_22_NRP1_NRP1	proximal	Female	1	8	Weighted median	0.00697674	0.0641196	0.913355	0.0172136	0.0300383	0.566608	6379	3.16167e-256	0.987938	8.05374e-259	0.00251648	0.00954585
5542_22_NRP1_NRP1	proximal	Female	1	8	IVW-MRE	0.00697674	0.0641196	0.913355	0.0115399	0.025969	0.656773	6379	3.16167e-256	0.987938	8.05374e-259	0.00251648	0.00954585
5542_22_NRP1_NRP1	proximal	Female	1	8	Weighted mode	0.00697674	0.0641196	0.913355	0.0138925	0.0441802	0.762344	6379	3.16167e-256	0.987938	8.05374e-259	0.00251648	0.00954585
5542_22_NRP1_NRP1	overall	Male	1	28	MR Egger	-0.0112957	0.0421927	0.788918	-0.0688705	0.0680921	0.321131	6379	3.17201e-256	0.991154	7.48217e-259	0.00233788	0.00650821
5542_22_NRP1_NRP1	overall	Male	1	28	Weighted median	-0.0112957	0.0421927	0.788918	0.00993317	0.0260571	0.703049	6379	3.17201e-256	0.991154	7.48217e-259	0.00233788	0.00650821
5542_22_NRP1_NRP1	overall	Male	1	28	IVW-MRE	-0.0112957	0.0421927	0.788918	0.010478	0.0213579	0.623716	6379	3.17201e-256	0.991154	7.48217e-259	0.00233788	0.00650821
5542_22_NRP1_NRP1	overall	Male	1	28	Weighted mode	-0.0112957	0.0421927	0.788918	0.0161006	0.0395332	0.687022	6379	3.17201e-256	0.991154	7.48217e-259	0.00233788	0.00650821
5542_22_NRP1_NRP1	colon	Female	1	16	MR Egger	0.00797342	0.0511628	0.876156	-0.0345846	0.0943693	0.719485	6379	3.16726e-256	0.989675	8.43216e-259	0.00263472	0.00768991
5542_22_NRP1_NRP1	colon	Female	1	16	Weighted median	0.00797342	0.0511628	0.876156	0.0238893	0.0306161	0.435224	6379	3.16726e-256	0.989675	8.43216e-259	0.00263472	0.00768991
5542_22_NRP1_NRP1	colon	Female	1	16	IVW-MRE	0.00797342	0.0511628	0.876156	0.031696	0.0234818	0.177077	6379	3.16726e-256	0.989675	8.43216e-259	0.00263472	0.00768991
5542_22_NRP1_NRP1	colon	Female	1	16	Weighted mode	0.00797342	0.0511628	0.876156	0.0117949	0.0468791	0.804763	6379	3.16726e-256	0.989675	8.43216e-259	0.00263472	0.00768991
5542_22_NRP1_NRP1	distal	Female	1	8	MR Egger	0.0142857	0.0694352	0.836993	-0.980014	0.218655	0.00418341	6378	3.12408e-256	0.976181	4.30773e-258	0.0134602	0.0103591
5542_22_NRP1_NRP1	distal	Female	1	8	Weighted median	0.0142857	0.0694352	0.836993	-0.0209611	0.0348896	0.547984	6378	3.12408e-256	0.976181	4.30773e-258	0.0134602	0.0103591
5542_22_NRP1_NRP1	distal	Female	1	8	IVW-MRE	0.0142857	0.0694352	0.836993	-0.011765	0.0425893	0.782361	6378	3.12408e-256	0.976181	4.30773e-258	0.0134602	0.0103591
5542_22_NRP1_NRP1	distal	Female	1	8	Weighted mode	0.0142857	0.0694352	0.836993	-0.0427298	0.0510416	0.430155	6378	3.12408e-256	0.976181	4.30773e-258	0.0134602	0.0103591
5542_22_NRP1_NRP1	proximal	Male	1	3	MR Egger	-0.0312292	0.0684385	0.648167	-0.102952	0.302199	0.790969	6375	3.1526e-256	0.985098	1.19108e-258	0.00372167	0.0111806
5542_22_NRP1_NRP1	proximal	Male	1	3	Weighted median	-0.0312292	0.0684385	0.648167	-0.0388177	0.0389847	0.319388	6375	3.1526e-256	0.985098	1.19108e-258	0.00372167	0.0111806
5542_22_NRP1_NRP1	proximal	Male	1	3	IVW-MRE	-0.0312292	0.0684385	0.648167	-0.0435541	0.0124379	0.000462262	6375	3.1526e-256	0.985098	1.19108e-258	0.00372167	0.0111806
5542_22_NRP1_NRP1	proximal	Male	1	3	Weighted mode	-0.0312292	0.0684385	0.648167	-0.0338314	0.0440245	0.522547	6375	3.1526e-256	0.985098	1.19108e-258	0.00372167	0.0111806
5542_22_NRP1_NRP1	colon	Sex-combined	1	39	MR Egger	0.00265781	0.0362126	0.941492	-0.0287013	0.0719458	0.692238	6379	3.17034e-256	0.990645	1.26373e-258	0.00394877	0.00540651
5542_22_NRP1_NRP1	colon	Sex-combined	1	39	Weighted median	0.00265781	0.0362126	0.941492	0.00806144	0.0243353	0.740444	6379	3.17034e-256	0.990645	1.26373e-258	0.00394877	0.00540651
5542_22_NRP1_NRP1	colon	Sex-combined	1	39	IVW-MRE	0.00265781	0.0362126	0.941492	0.0191709	0.021539	0.373436	6379	3.17034e-256	0.990645	1.26373e-258	0.00394877	0.00540651
5542_22_NRP1_NRP1	colon	Sex-combined	1	39	Weighted mode	0.00265781	0.0362126	0.941492	0.0017296	0.0376837	0.963632	6379	3.17034e-256	0.990645	1.26373e-258	0.00394877	0.00540651
5542_22_NRP1_NRP1	overall	Sex-combined	1	62	MR Egger	-0.00232558	0.0299003	0.938005	-0.0125482	0.0446359	0.779583	6379	3.17955e-256	0.993531	6.3608e-259	0.00198755	0.00448172
5542_22_NRP1_NRP1	overall	Sex-combined	1	62	Weighted median	-0.00232558	0.0299003	0.938005	0.0126579	0.0218214	0.56187	6379	3.17955e-256	0.993531	6.3608e-259	0.00198755	0.00448172
5542_22_NRP1_NRP1	overall	Sex-combined	1	62	IVW-MRE	-0.00232558	0.0299003	0.938005	0.00827538	0.0156	0.595783	6379	3.17955e-256	0.993531	6.3608e-259	0.00198755	0.00448172
5542_22_NRP1_NRP1	overall	Sex-combined	1	62	Weighted mode	-0.00232558	0.0299003	0.938005	0.0148833	0.0349309	0.67155	6379	3.17955e-256	0.993531	6.3608e-259	0.00198755	0.00448172
5542_22_NRP1_NRP1	rectal	Sex-combined	1	24	MR Egger	-0.0262458	0.0468439	0.575286	0.00377193	0.0508221	0.941507	6379	3.16807e-256	0.989941	6.14646e-259	0.00192053	0.00813883
5542_22_NRP1_NRP1	rectal	Sex-combined	1	24	Weighted median	-0.0262458	0.0468439	0.575286	0.00710387	0.0207285	0.731816	6379	3.16807e-256	0.989941	6.14646e-259	0.00192053	0.00813883
5542_22_NRP1_NRP1	rectal	Sex-combined	1	24	IVW-MRE	-0.0262458	0.0468439	0.575286	-0.00727139	0.0158853	0.647138	6379	3.16807e-256	0.989941	6.14646e-259	0.00192053	0.00813883
5542_22_NRP1_NRP1	rectal	Sex-combined	1	24	Weighted mode	-0.0262458	0.0468439	0.575286	0.00924369	0.0284187	0.747919	6379	3.16807e-256	0.989941	6.14646e-259	0.00192053	0.00813883
5542_22_NRP1_NRP1	colon	Male	1	20	MR Egger	-0.000996678	0.0518272	0.984657	0.0120668	0.0978409	0.903211	6379	3.16604e-256	0.989289	9.64257e-259	0.00301293	0.00769828
5542_22_NRP1_NRP1	colon	Male	1	20	Weighted median	-0.000996678	0.0518272	0.984657	0.0110742	0.0262727	0.673384	6379	3.16604e-256	0.989289	9.64257e-259	0.00301293	0.00769828
5542_22_NRP1_NRP1	colon	Male	1	20	IVW-MRE	-0.000996678	0.0518272	0.984657	0.00679671	0.0226348	0.763965	6379	3.16604e-256	0.989289	9.64257e-259	0.00301293	0.00769828
5542_22_NRP1_NRP1	colon	Male	1	20	Weighted mode	-0.000996678	0.0518272	0.984657	0.00753613	0.0417873	0.858792	6379	3.16604e-256	0.989289	9.64257e-259	0.00301293	0.00769828
5542_22_NRP1_NRP1	rectal	Male	1	10	MR Egger	-0.0209302	0.0624585	0.737545	-0.0130951	0.0807897	0.875255	6379	3.16117e-256	0.987782	7.83101e-259	0.00244689	0.00977098
5542_22_NRP1_NRP1	rectal	Male	1	10	Weighted median	-0.0209302	0.0624585	0.737545	-0.000690521	0.0277133	0.980121	6379	3.16117e-256	0.987782	7.83101e-259	0.00244689	0.00977098
5542_22_NRP1_NRP1	rectal	Male	1	10	IVW-MRE	-0.0209302	0.0624585	0.737545	-0.0136515	0.0193353	0.480164	6379	3.16117e-256	0.987782	7.83101e-259	0.00244689	0.00977098
5542_22_NRP1_NRP1	rectal	Male	1	10	Weighted mode	-0.0209302	0.0624585	0.737545	0.000158526	0.0353319	0.996518	6379	3.16117e-256	0.987782	7.83101e-259	0.00244689	0.00977098
5542_22_NRP1_NRP1	proximal	Sex-combined	1	21	MR Egger	-0.0076412	0.0468439	0.870424	-0.0854407	0.0689427	0.230325	6379	3.17058e-256	0.990726	7.08278e-259	0.00221312	0.00706128
5542_22_NRP1_NRP1	proximal	Sex-combined	1	21	Weighted median	-0.0076412	0.0468439	0.870424	0.00509978	0.0247274	0.836603	6379	3.17058e-256	0.990726	7.08278e-259	0.00221312	0.00706128
5542_22_NRP1_NRP1	proximal	Sex-combined	1	21	IVW-MRE	-0.0076412	0.0468439	0.870424	0.0152068	0.0155858	0.329221	6379	3.17058e-256	0.990726	7.08278e-259	0.00221312	0.00706128
5542_22_NRP1_NRP1	proximal	Sex-combined	1	21	Weighted mode	-0.0076412	0.0468439	0.870424	-0.000675772	0.03947	0.98651	6379	3.17058e-256	0.990726	7.08278e-259	0.00221312	0.00706128
5542_22_NRP1_NRP1	distal	Male	1	9	MR Egger	-0.00431894	0.066113	0.947914	-0.0102052	0.0926739	0.915405	6376	3.15956e-256	0.987278	9.35992e-259	0.00292462	0.00979781
5542_22_NRP1_NRP1	distal	Male	1	9	Weighted median	-0.00431894	0.066113	0.947914	-0.000979676	0.0252474	0.969047	6376	3.15956e-256	0.987278	9.35992e-259	0.00292462	0.00979781
5542_22_NRP1_NRP1	distal	Male	1	9	IVW-MRE	-0.00431894	0.066113	0.947914	0.00256198	0.0182048	0.888082	6376	3.15956e-256	0.987278	9.35992e-259	0.00292462	0.00979781
5542_22_NRP1_NRP1	distal	Male	1	9	Weighted mode	-0.00431894	0.066113	0.947914	0.000827484	0.0374149	0.982897	6376	3.15956e-256	0.987278	9.35992e-259	0.00292462	0.00979781
5542_22_NRP1_NRP1	overall	Female	1	23	MR Egger	0.000996678	0.0431894	0.981589	0.0558473	0.07485	0.463865	6379	3.1715e-256	0.991009	8.19015e-259	0.00255914	0.00643169
5542_22_NRP1_NRP1	overall	Female	1	23	Weighted median	0.000996678	0.0431894	0.981589	0.0130696	0.0273552	0.632811	6379	3.1715e-256	0.991009	8.19015e-259	0.00255914	0.00643169
5542_22_NRP1_NRP1	overall	Female	1	23	IVW-MRE	0.000996678	0.0431894	0.981589	0.0155147	0.0210574	0.461255	6379	3.1715e-256	0.991009	8.19015e-259	0.00255914	0.00643169
5542_22_NRP1_NRP1	overall	Female	1	23	Weighted mode	0.000996678	0.0431894	0.981589	0.00395463	0.0422769	0.92632	6379	3.1715e-256	0.991009	8.19015e-259	0.00255914	0.00643169
5542_22_NRP1_NRP1	distal	Sex-combined	1	23	MR Egger	0.00332226	0.0475083	0.944249	-0.103963	0.0832491	0.225474	6379	3.16923e-256	0.990291	8.41339e-259	0.00262887	0.00708057
5542_22_NRP1_NRP1	distal	Sex-combined	1	23	Weighted median	0.00332226	0.0475083	0.944249	0.0133656	0.024197	0.580699	6379	3.16923e-256	0.990291	8.41339e-259	0.00262887	0.00708057
5542_22_NRP1_NRP1	distal	Sex-combined	1	23	IVW-MRE	0.00332226	0.0475083	0.944249	0.0244432	0.0245396	0.319215	6379	3.16923e-256	0.990291	8.41339e-259	0.00262887	0.00708057
5542_22_NRP1_NRP1	distal	Sex-combined	1	23	Weighted mode	0.00332226	0.0475083	0.944249	0.0145395	0.0384104	0.708664	6379	3.16923e-256	0.990291	8.41339e-259	0.00262887	0.00708057
3172_28_ARSB_ARSB	rectal	Female	1	10	MR Egger	0.0719258	0.16396	0.660894	-0.0292473	0.0882015	0.748713	4963	6.70404e-54	0.986324	1.3258e-56	0.00195046	0.0117259
3172_28_ARSB_ARSB	rectal	Female	1	10	Weighted median	0.0719258	0.16396	0.660894	-0.0371276	0.0237756	0.118387	4963	6.70404e-54	0.986324	1.3258e-56	0.00195046	0.0117259
3172_28_ARSB_ARSB	rectal	Female	1	10	IVW-MRE	0.0719258	0.16396	0.660894	-0.0284849	0.017967	0.112875	4963	6.70404e-54	0.986324	1.3258e-56	0.00195046	0.0117259
3172_28_ARSB_ARSB	rectal	Female	1	10	Weighted mode	0.0719258	0.16396	0.660894	0.00472917	0.0364999	0.899759	4963	6.70404e-54	0.986324	1.3258e-56	0.00195046	0.0117259
3172_28_ARSB_ARSB	proximal	Female	1	8	MR Egger	-0.0881671	0.146945	0.548506	0.0946568	0.102923	0.393211	4963	6.70204e-54	0.98603	1.33391e-56	0.00196237	0.0120079
3172_28_ARSB_ARSB	proximal	Female	1	8	Weighted median	-0.0881671	0.146945	0.548506	0.0326272	0.0286687	0.255088	4963	6.70204e-54	0.98603	1.33391e-56	0.00196237	0.0120079
3172_28_ARSB_ARSB	proximal	Female	1	8	IVW-MRE	-0.0881671	0.146945	0.548506	0.0165091	0.0224352	0.461817	4963	6.70204e-54	0.98603	1.33391e-56	0.00196237	0.0120079
3172_28_ARSB_ARSB	proximal	Female	1	8	Weighted mode	-0.0881671	0.146945	0.548506	0.0399908	0.034197	0.280506	4963	6.70204e-54	0.98603	1.33391e-56	0.00196237	0.0120079
3172_28_ARSB_ARSB	overall	Male	1	28	MR Egger	0.099768	0.0951276	0.294279	-0.0300359	0.0692082	0.667874	4965	6.71274e-54	0.987604	1.09987e-56	0.00161806	0.0107782
3172_28_ARSB_ARSB	overall	Male	1	28	Weighted median	0.099768	0.0951276	0.294279	-0.0069032	0.0257897	0.788951	4965	6.71274e-54	0.987604	1.09987e-56	0.00161806	0.0107782
3172_28_ARSB_ARSB	overall	Male	1	28	IVW-MRE	0.099768	0.0951276	0.294279	0.0116285	0.0217032	0.5921	4965	6.71274e-54	0.987604	1.09987e-56	0.00161806	0.0107782
3172_28_ARSB_ARSB	overall	Male	1	28	Weighted mode	0.099768	0.0951276	0.294279	-0.0281593	0.0461279	0.546661	4965	6.71274e-54	0.987604	1.09987e-56	0.00161806	0.0107782
3172_28_ARSB_ARSB	colon	Female	1	16	MR Egger	-0.062645	0.116783	0.591666	0.145617	0.0877658	0.11931	4964	6.7254e-54	0.989467	1.0935e-56	0.0016087	0.00892417
3172_28_ARSB_ARSB	colon	Female	1	16	Weighted median	-0.062645	0.116783	0.591666	0.0286853	0.0282451	0.309827	4964	6.7254e-54	0.989467	1.0935e-56	0.0016087	0.00892417
3172_28_ARSB_ARSB	colon	Female	1	16	IVW-MRE	-0.062645	0.116783	0.591666	0.00137655	0.0233577	0.953005	4964	6.7254e-54	0.989467	1.0935e-56	0.0016087	0.00892417
3172_28_ARSB_ARSB	colon	Female	1	16	Weighted mode	-0.062645	0.116783	0.591666	0.0493645	0.0364409	0.195584	4964	6.7254e-54	0.989467	1.0935e-56	0.0016087	0.00892417
3172_28_ARSB_ARSB	distal	Female	1	8	MR Egger	-0.130704	0.159319	0.411995	0.194359	0.207731	0.385576	4963	6.68699e-54	0.983816	1.47256e-56	0.00216634	0.014018
3172_28_ARSB_ARSB	distal	Female	1	8	Weighted median	-0.130704	0.159319	0.411995	-0.0208772	0.030234	0.489866	4963	6.68699e-54	0.983816	1.47256e-56	0.00216634	0.014018
3172_28_ARSB_ARSB	distal	Female	1	8	IVW-MRE	-0.130704	0.159319	0.411995	-0.00937979	0.0198426	0.63642	4963	6.68699e-54	0.983816	1.47256e-56	0.00216634	0.014018
3172_28_ARSB_ARSB	distal	Female	1	8	Weighted mode	-0.130704	0.159319	0.411995	-0.0461261	0.0502089	0.38882	4963	6.68699e-54	0.983816	1.47256e-56	0.00216634	0.014018
3172_28_ARSB_ARSB	proximal	Male	1	3	MR Egger	0.0185615	0.155452	0.904956	-0.142146	0.285067	0.705525	4963	6.71159e-54	0.987435	1.74953e-56	0.00257388	0.00999148
3172_28_ARSB_ARSB	proximal	Male	1	3	Weighted median	0.0185615	0.155452	0.904956	0.0512335	0.0373454	0.1701	4963	6.71159e-54	0.987435	1.74953e-56	0.00257388	0.00999148
3172_28_ARSB_ARSB	proximal	Male	1	3	IVW-MRE	0.0185615	0.155452	0.904956	0.0431912	0.0176153	0.0142097	4963	6.71159e-54	0.987435	1.74953e-56	0.00257388	0.00999148
3172_28_ARSB_ARSB	proximal	Male	1	3	Weighted mode	0.0185615	0.155452	0.904956	0.0587613	0.045444	0.325216	4963	6.71159e-54	0.987435	1.74953e-56	0.00257388	0.00999148
3172_28_ARSB_ARSB	colon	Sex-combined	1	39	MR Egger	-0.000773395	0.0827533	0.992543	0.0303599	0.0688715	0.661909	4965	6.74795e-54	0.992784	1.29288e-56	0.00190208	0.00531366
3172_28_ARSB_ARSB	colon	Sex-combined	1	39	Weighted median	-0.000773395	0.0827533	0.992543	0.011748	0.0248795	0.636788	4965	6.74795e-54	0.992784	1.29288e-56	0.00190208	0.00531366
3172_28_ARSB_ARSB	colon	Sex-combined	1	39	IVW-MRE	-0.000773395	0.0827533	0.992543	0.0165677	0.0204185	0.417132	4965	6.74795e-54	0.992784	1.29288e-56	0.00190208	0.00531366
3172_28_ARSB_ARSB	colon	Sex-combined	1	39	Weighted mode	-0.000773395	0.0827533	0.992543	0.0394614	0.0425919	0.360033	4965	6.74795e-54	0.992784	1.29288e-56	0.00190208	0.00531366
3172_28_ARSB_ARSB	overall	Sex-combined	1	62	MR Egger	0.0262954	0.0680588	0.699227	-0.0124002	0.047633	0.795502	4965	6.75797e-54	0.994259	7.10702e-57	0.00104556	0.00469581
3172_28_ARSB_ARSB	overall	Sex-combined	1	62	Weighted median	0.0262954	0.0680588	0.699227	-0.0162408	0.0215302	0.450653	4965	6.75797e-54	0.994259	7.10702e-57	0.00104556	0.00469581
3172_28_ARSB_ARSB	overall	Sex-combined	1	62	IVW-MRE	0.0262954	0.0680588	0.699227	-0.00259402	0.0165651	0.875564	4965	6.75797e-54	0.994259	7.10702e-57	0.00104556	0.00469581
3172_28_ARSB_ARSB	overall	Sex-combined	1	62	Weighted mode	0.0262954	0.0680588	0.699227	-0.0677015	0.0425375	0.11665	4965	6.75797e-54	0.994259	7.10702e-57	0.00104556	0.00469581
3172_28_ARSB_ARSB	rectal	Sex-combined	1	24	MR Egger	0.0835267	0.106729	0.433857	-0.0484435	0.050942	0.351959	4965	6.72225e-54	0.989003	9.52768e-57	0.00140165	0.00959496
3172_28_ARSB_ARSB	rectal	Sex-combined	1	24	Weighted median	0.0835267	0.106729	0.433857	-0.00369822	0.0206954	0.858176	4965	6.72225e-54	0.989003	9.52768e-57	0.00140165	0.00959496
3172_28_ARSB_ARSB	rectal	Sex-combined	1	24	IVW-MRE	0.0835267	0.106729	0.433857	-0.0048557	0.0161826	0.764134	4965	6.72225e-54	0.989003	9.52768e-57	0.00140165	0.00959496
3172_28_ARSB_ARSB	rectal	Sex-combined	1	24	Weighted mode	0.0835267	0.106729	0.433857	-0.0099009	0.0315281	0.756326	4965	6.72225e-54	0.989003	9.52768e-57	0.00140165	0.00959496
3172_28_ARSB_ARSB	colon	Male	1	20	MR Egger	0.0525909	0.118329	0.656721	0.0291209	0.115839	0.804359	4964	6.72267e-54	0.989065	1.53141e-56	0.00225298	0.00868192
3172_28_ARSB_ARSB	colon	Male	1	20	Weighted median	0.0525909	0.118329	0.656721	-0.00497748	0.0277347	0.85757	4964	6.72267e-54	0.989065	1.53141e-56	0.00225298	0.00868192
3172_28_ARSB_ARSB	colon	Male	1	20	IVW-MRE	0.0525909	0.118329	0.656721	0.016837	0.0267122	0.528491	4964	6.72267e-54	0.989065	1.53141e-56	0.00225298	0.00868192
3172_28_ARSB_ARSB	colon	Male	1	20	Weighted mode	0.0525909	0.118329	0.656721	-0.0463749	0.0453979	0.319839	4964	6.72267e-54	0.989065	1.53141e-56	0.00225298	0.00868192
3172_28_ARSB_ARSB	rectal	Male	1	10	MR Egger	0.0858469	0.142305	0.546335	-0.0940394	0.0947831	0.350179	4963	6.71025e-54	0.987237	1.20558e-56	0.00177359	0.0109893
3172_28_ARSB_ARSB	rectal	Male	1	10	Weighted median	0.0858469	0.142305	0.546335	-0.0379482	0.0269126	0.158524	4963	6.71025e-54	0.987237	1.20558e-56	0.00177359	0.0109893
3172_28_ARSB_ARSB	rectal	Male	1	10	IVW-MRE	0.0858469	0.142305	0.546335	-0.0128416	0.0239385	0.591655	4963	6.71025e-54	0.987237	1.20558e-56	0.00177359	0.0109893
3172_28_ARSB_ARSB	rectal	Male	1	10	Weighted mode	0.0858469	0.142305	0.546335	-0.0374649	0.0380897	0.351015	4963	6.71025e-54	0.987237	1.20558e-56	0.00177359	0.0109893
3172_28_ARSB_ARSB	proximal	Sex-combined	1	21	MR Egger	-0.0409899	0.107502	0.702984	0.0793379	0.0721693	0.285359	4965	6.73311e-54	0.990601	1.25219e-56	0.0018422	0.00755663
3172_28_ARSB_ARSB	proximal	Sex-combined	1	21	Weighted median	-0.0409899	0.107502	0.702984	0.0311928	0.0248691	0.20974	4965	6.73311e-54	0.990601	1.25219e-56	0.0018422	0.00755663
3172_28_ARSB_ARSB	proximal	Sex-combined	1	21	IVW-MRE	-0.0409899	0.107502	0.702984	0.00583657	0.0184161	0.751299	4965	6.73311e-54	0.990601	1.25219e-56	0.0018422	0.00755663
3172_28_ARSB_ARSB	proximal	Sex-combined	1	21	Weighted mode	-0.0409899	0.107502	0.702984	0.0466406	0.031689	0.15663	4965	6.73311e-54	0.990601	1.25219e-56	0.0018422	0.00755663
3172_28_ARSB_ARSB	distal	Male	1	9	MR Egger	0.12993	0.151585	0.391366	0.0561859	0.191446	0.777664	4963	6.67717e-54	0.98237	1.61395e-56	0.00237435	0.0152552
3172_28_ARSB_ARSB	distal	Male	1	9	Weighted median	0.12993	0.151585	0.391366	-0.0545413	0.0272601	0.0454164	4963	6.67717e-54	0.98237	1.61395e-56	0.00237435	0.0152552
3172_28_ARSB_ARSB	distal	Male	1	9	IVW-MRE	0.12993	0.151585	0.391366	0.0130432	0.0380506	0.731759	4963	6.67717e-54	0.98237	1.61395e-56	0.00237435	0.0152552
3172_28_ARSB_ARSB	distal	Male	1	9	Weighted mode	0.12993	0.151585	0.391366	-0.0586849	0.0337401	0.120168	4963	6.67717e-54	0.98237	1.61395e-56	0.00237435	0.0152552
3172_28_ARSB_ARSB	overall	Female	1	23	MR Egger	-0.0649652	0.0982212	0.508345	0.0356894	0.0635811	0.580521	4965	6.73009e-54	0.990157	1.19428e-56	0.00175699	0.00808629
3172_28_ARSB_ARSB	overall	Female	1	23	Weighted median	-0.0649652	0.0982212	0.508345	-0.0103775	0.0269367	0.700049	4965	6.73009e-54	0.990157	1.19428e-56	0.00175699	0.00808629
3172_28_ARSB_ARSB	overall	Female	1	23	IVW-MRE	-0.0649652	0.0982212	0.508345	-0.00496812	0.0173836	0.775036	4965	6.73009e-54	0.990157	1.19428e-56	0.00175699	0.00808629
3172_28_ARSB_ARSB	overall	Female	1	23	Weighted mode	-0.0649652	0.0982212	0.508345	-0.0718157	0.0568587	0.219792	4965	6.73009e-54	0.990157	1.19428e-56	0.00175699	0.00808629
3172_28_ARSB_ARSB	distal	Sex-combined	1	23	MR Egger	0.0170147	0.109049	0.876011	0.00638588	0.0778206	0.935377	4965	6.7371e-54	0.991188	1.1008e-56	0.00161946	0.00719296
3172_28_ARSB_ARSB	distal	Sex-combined	1	23	Weighted median	0.0170147	0.109049	0.876011	-0.0301291	0.0238129	0.205784	4965	6.7371e-54	0.991188	1.1008e-56	0.00161946	0.00719296
3172_28_ARSB_ARSB	distal	Sex-combined	1	23	IVW-MRE	0.0170147	0.109049	0.876011	0.00454572	0.0214395	0.832087	4965	6.7371e-54	0.991188	1.1008e-56	0.00161946	0.00719296
3172_28_ARSB_ARSB	distal	Sex-combined	1	23	Weighted mode	0.0170147	0.109049	0.876011	-0.0482024	0.0388401	0.22766	4965	6.7371e-54	0.991188	1.1008e-56	0.00161946	0.00719296
2631_50_IL10RB_IL_10_Rb	rectal	Female	1	10	MR Egger	0.500709	0.299291	0.0943301	-0.040386	0.0849822	0.647328	4845	6.91064e-11	0.961078	1.23236e-13	0.0017135	0.0372083
2631_50_IL10RB_IL_10_Rb	rectal	Female	1	10	Weighted median	0.500709	0.299291	0.0943301	0.0145199	0.0241975	0.548467	4845	6.91064e-11	0.961078	1.23236e-13	0.0017135	0.0372083
2631_50_IL10RB_IL_10_Rb	rectal	Female	1	10	IVW-MRE	0.500709	0.299291	0.0943301	-0.00497929	0.0140033	0.722155	4845	6.91064e-11	0.961078	1.23236e-13	0.0017135	0.0372083
2631_50_IL10RB_IL_10_Rb	rectal	Female	1	10	Weighted mode	0.500709	0.299291	0.0943301	0.0234517	0.037407	0.546276	4845	6.91064e-11	0.961078	1.23236e-13	0.0017135	0.0372083
2631_50_IL10RB_IL_10_Rb	proximal	Female	1	8	MR Egger	-0.0765957	0.268085	0.775097	0.177803	0.126589	0.209745	4845	7.10815e-11	0.988585	1.10278e-13	0.00153363	0.00988109
2631_50_IL10RB_IL_10_Rb	proximal	Female	1	8	Weighted median	-0.0765957	0.268085	0.775097	0.0491971	0.0294987	0.0953613	4845	7.10815e-11	0.988585	1.10278e-13	0.00153363	0.00988109
2631_50_IL10RB_IL_10_Rb	proximal	Female	1	8	IVW-MRE	-0.0765957	0.268085	0.775097	0.0143047	0.029979	0.633249	4845	7.10815e-11	0.988585	1.10278e-13	0.00153363	0.00988109
2631_50_IL10RB_IL_10_Rb	proximal	Female	1	8	Weighted mode	-0.0765957	0.268085	0.775097	0.052757	0.0343923	0.168906	4845	7.10815e-11	0.988585	1.10278e-13	0.00153363	0.00988109
2631_50_IL10RB_IL_10_Rb	overall	Male	1	28	MR Egger	0	0.175887	1	-0.0326967	0.0816005	0.691921	4845	7.13207e-11	0.991905	1.32908e-13	0.00184837	0.00624653
2631_50_IL10RB_IL_10_Rb	overall	Male	1	28	Weighted median	0	0.175887	1	0.0220983	0.0259918	0.395214	4845	7.13207e-11	0.991905	1.32908e-13	0.00184837	0.00624653
2631_50_IL10RB_IL_10_Rb	overall	Male	1	28	IVW-MRE	0	0.175887	1	0.0226709	0.0250821	0.366066	4845	7.13207e-11	0.991905	1.32908e-13	0.00184837	0.00624653
2631_50_IL10RB_IL_10_Rb	overall	Male	1	28	Weighted mode	0	0.175887	1	0.0206808	0.0439518	0.641752	4845	7.13207e-11	0.991905	1.32908e-13	0.00184837	0.00624653
2631_50_IL10RB_IL_10_Rb	colon	Female	1	16	MR Egger	0.130496	0.212766	0.539656	0.107203	0.10341	0.31746	4845	7.11492e-11	0.989526	1.24498e-13	0.0017314	0.00874243
2631_50_IL10RB_IL_10_Rb	colon	Female	1	16	Weighted median	0.130496	0.212766	0.539656	0.0467532	0.0290171	0.107129	4845	7.11492e-11	0.989526	1.24498e-13	0.0017314	0.00874243
2631_50_IL10RB_IL_10_Rb	colon	Female	1	16	IVW-MRE	0.130496	0.212766	0.539656	0.00907609	0.0261091	0.728124	4845	7.11492e-11	0.989526	1.24498e-13	0.0017314	0.00874243
2631_50_IL10RB_IL_10_Rb	colon	Female	1	16	Weighted mode	0.130496	0.212766	0.539656	0.059956	0.0361366	0.117843	4845	7.11492e-11	0.989526	1.24498e-13	0.0017314	0.00874243
2631_50_IL10RB_IL_10_Rb	distal	Female	1	8	MR Egger	0.364539	0.292199	0.212188	-0.0435023	0.218327	0.848646	4845	7.0215e-11	0.976504	2.4392e-13	0.00339208	0.020104
2631_50_IL10RB_IL_10_Rb	distal	Female	1	8	Weighted median	0.364539	0.292199	0.212188	0.0293393	0.0303958	0.334423	4845	7.0215e-11	0.976504	2.4392e-13	0.00339208	0.020104
2631_50_IL10RB_IL_10_Rb	distal	Female	1	8	IVW-MRE	0.364539	0.292199	0.212188	0.0178735	0.0216721	0.409529	4845	7.0215e-11	0.976504	2.4392e-13	0.00339208	0.020104
2631_50_IL10RB_IL_10_Rb	distal	Female	1	8	Weighted mode	0.364539	0.292199	0.212188	0.0551032	0.0528114	0.331454	4845	7.0215e-11	0.976504	2.4392e-13	0.00339208	0.020104
2631_50_IL10RB_IL_10_Rb	proximal	Male	1	3	MR Egger	-0.207092	0.286525	0.46982	-0.0723544	0.296597	0.847673	4845	7.07848e-11	0.984425	1.4166e-13	0.00196997	0.0136054
2631_50_IL10RB_IL_10_Rb	proximal	Male	1	3	Weighted median	-0.207092	0.286525	0.46982	0.0641679	0.0388596	0.0986828	4845	7.07848e-11	0.984425	1.4166e-13	0.00196997	0.0136054
2631_50_IL10RB_IL_10_Rb	proximal	Male	1	3	IVW-MRE	-0.207092	0.286525	0.46982	0.0511109	0.0147425	0.0005265	4845	7.07848e-11	0.984425	1.4166e-13	0.00196997	0.0136054
2631_50_IL10RB_IL_10_Rb	proximal	Male	1	3	Weighted mode	-0.207092	0.286525	0.46982	0.0644592	0.0450964	0.289136	4845	7.07848e-11	0.984425	1.4166e-13	0.00196997	0.0136054
2631_50_IL10RB_IL_10_Rb	colon	Sex-combined	1	39	MR Egger	0.0453901	0.151773	0.76489	0.0723959	0.077385	0.355582	4845	7.13621e-11	0.992452	1.41602e-13	0.00196924	0.005579
2631_50_IL10RB_IL_10_Rb	colon	Sex-combined	1	39	Weighted median	0.0453901	0.151773	0.76489	0.0223862	0.0256004	0.381876	4845	7.13621e-11	0.992452	1.41602e-13	0.00196924	0.005579
2631_50_IL10RB_IL_10_Rb	colon	Sex-combined	1	39	IVW-MRE	0.0453901	0.151773	0.76489	0.0281679	0.0231652	0.224	4845	7.13621e-11	0.992452	1.41602e-13	0.00196924	0.005579
2631_50_IL10RB_IL_10_Rb	colon	Sex-combined	1	39	Weighted mode	0.0453901	0.151773	0.76489	0.0430169	0.0394512	0.282411	4845	7.13621e-11	0.992452	1.41602e-13	0.00196924	0.005579
2631_50_IL10RB_IL_10_Rb	overall	Sex-combined	1	62	MR Egger	0.0624113	0.126241	0.621036	-0.0198505	0.0501335	0.693544	4846	7.13733e-11	0.992635	1.58767e-13	0.00220802	0.00515739
2631_50_IL10RB_IL_10_Rb	overall	Sex-combined	1	62	Weighted median	0.0624113	0.126241	0.621036	0.019073	0.0223962	0.394426	4846	7.13733e-11	0.992635	1.58767e-13	0.00220802	0.00515739
2631_50_IL10RB_IL_10_Rb	overall	Sex-combined	1	62	IVW-MRE	0.0624113	0.126241	0.621036	0.0115667	0.0175267	0.509288	4846	7.13733e-11	0.992635	1.58767e-13	0.00220802	0.00515739
2631_50_IL10RB_IL_10_Rb	overall	Sex-combined	1	62	Weighted mode	0.0624113	0.126241	0.621036	0.0217113	0.0380085	0.569947	4846	7.13733e-11	0.992635	1.58767e-13	0.00220802	0.00515739
2631_50_IL10RB_IL_10_Rb	rectal	Sex-combined	1	24	MR Egger	0.314894	0.195745	0.107683	-0.0684764	0.0572017	0.244007	4845	6.99942e-11	0.973463	9.32829e-14	0.00129711	0.0252402
2631_50_IL10RB_IL_10_Rb	rectal	Sex-combined	1	24	Weighted median	0.314894	0.195745	0.107683	0.0144514	0.0220031	0.511316	4845	6.99942e-11	0.973463	9.32829e-14	0.00129711	0.0252402
2631_50_IL10RB_IL_10_Rb	rectal	Sex-combined	1	24	IVW-MRE	0.314894	0.195745	0.107683	0.00634553	0.0186406	0.733545	4845	6.99942e-11	0.973463	9.32829e-14	0.00129711	0.0252402
2631_50_IL10RB_IL_10_Rb	rectal	Sex-combined	1	24	Weighted mode	0.314894	0.195745	0.107683	0.0129777	0.0305134	0.674564	4845	6.99942e-11	0.973463	9.32829e-14	0.00129711	0.0252402
2631_50_IL10RB_IL_10_Rb	colon	Male	1	20	MR Egger	-0.022695	0.217021	0.916713	0.0709571	0.118962	0.55829	4845	7.12189e-11	0.990485	1.27565e-13	0.00177404	0.00774095
2631_50_IL10RB_IL_10_Rb	colon	Male	1	20	Weighted median	-0.022695	0.217021	0.916713	0.0124763	0.0267081	0.640403	4845	7.12189e-11	0.990485	1.27565e-13	0.00177404	0.00774095
2631_50_IL10RB_IL_10_Rb	colon	Male	1	20	IVW-MRE	-0.022695	0.217021	0.916713	0.0331552	0.0276297	0.230145	4845	7.12189e-11	0.990485	1.27565e-13	0.00177404	0.00774095
2631_50_IL10RB_IL_10_Rb	colon	Male	1	20	Weighted mode	-0.022695	0.217021	0.916713	-0.00801175	0.039602	0.841828	4845	7.12189e-11	0.990485	1.27565e-13	0.00177404	0.00774095
2631_50_IL10RB_IL_10_Rb	rectal	Male	1	10	MR Egger	0.100709	0.262411	0.701139	-0.0887277	0.124873	0.497556	4845	7.10521e-11	0.988163	1.38912e-13	0.00193183	0.00990561
2631_50_IL10RB_IL_10_Rb	rectal	Male	1	10	Weighted median	0.100709	0.262411	0.701139	-0.0185771	0.0301889	0.538316	4845	7.10521e-11	0.988163	1.38912e-13	0.00193183	0.00990561
2631_50_IL10RB_IL_10_Rb	rectal	Male	1	10	IVW-MRE	0.100709	0.262411	0.701139	-0.00775333	0.031066	0.802915	4845	7.10521e-11	0.988163	1.38912e-13	0.00193183	0.00990561
2631_50_IL10RB_IL_10_Rb	rectal	Male	1	10	Weighted mode	0.100709	0.262411	0.701139	-0.0112014	0.0374421	0.771607	4845	7.10521e-11	0.988163	1.38912e-13	0.00193183	0.00990561
2631_50_IL10RB_IL_10_Rb	proximal	Sex-combined	1	21	MR Egger	-0.15461	0.195745	0.429612	0.101303	0.0752454	0.19405	4845	7.10793e-11	0.988554	1.17617e-13	0.00163569	0.00981039
2631_50_IL10RB_IL_10_Rb	proximal	Sex-combined	1	21	Weighted median	-0.15461	0.195745	0.429612	0.0576842	0.0238999	0.0157968	4845	7.10793e-11	0.988554	1.17617e-13	0.00163569	0.00981039
2631_50_IL10RB_IL_10_Rb	proximal	Sex-combined	1	21	IVW-MRE	-0.15461	0.195745	0.429612	0.0135742	0.019464	0.485554	4845	7.10793e-11	0.988554	1.17617e-13	0.00163569	0.00981039
2631_50_IL10RB_IL_10_Rb	proximal	Sex-combined	1	21	Weighted mode	-0.15461	0.195745	0.429612	0.0634603	0.0330389	0.0691317	4845	7.10793e-11	0.988554	1.17617e-13	0.00163569	0.00981039
2631_50_IL10RB_IL_10_Rb	distal	Male	1	9	MR Egger	0.28227	0.278014	0.30996	0.0477917	0.196567	0.814874	4845	7.06189e-11	0.982121	1.27658e-13	0.00177523	0.0161035
2631_50_IL10RB_IL_10_Rb	distal	Male	1	9	Weighted median	0.28227	0.278014	0.30996	-0.000699914	0.027711	0.979849	4845	7.06189e-11	0.982121	1.27658e-13	0.00177523	0.0161035
2631_50_IL10RB_IL_10_Rb	distal	Male	1	9	IVW-MRE	0.28227	0.278014	0.30996	0.0368999	0.039049	0.344677	4845	7.06189e-11	0.982121	1.27658e-13	0.00177523	0.0161035
2631_50_IL10RB_IL_10_Rb	distal	Male	1	9	Weighted mode	0.28227	0.278014	0.30996	-0.0209314	0.033151	0.545396	4845	7.06189e-11	0.982121	1.27658e-13	0.00177523	0.0161035
2631_50_IL10RB_IL_10_Rb	overall	Female	1	23	MR Egger	0.158865	0.180142	0.377836	0.0194998	0.06533	0.768269	4845	7.11324e-11	0.989282	1.14392e-13	0.00159083	0.00912687
2631_50_IL10RB_IL_10_Rb	overall	Female	1	23	Weighted median	0.158865	0.180142	0.377836	0.0100473	0.0261479	0.700794	4845	7.11324e-11	0.989282	1.14392e-13	0.00159083	0.00912687
2631_50_IL10RB_IL_10_Rb	overall	Female	1	23	IVW-MRE	0.158865	0.180142	0.377836	0.000219954	0.0160158	0.989043	4845	7.11324e-11	0.989282	1.14392e-13	0.00159083	0.00912687
2631_50_IL10RB_IL_10_Rb	overall	Female	1	23	Weighted mode	0.158865	0.180142	0.377836	0.0412303	0.0469812	0.389649	4845	7.11324e-11	0.989282	1.14392e-13	0.00159083	0.00912687
2631_50_IL10RB_IL_10_Rb	distal	Sex-combined	1	23	MR Egger	0.324823	0.2	0.104352	0.0130912	0.0878902	0.883015	4845	7.00122e-11	0.973689	1.44026e-13	0.00200278	0.0243078
2631_50_IL10RB_IL_10_Rb	distal	Sex-combined	1	23	Weighted median	0.324823	0.2	0.104352	0.0135607	0.0255876	0.596131	4845	7.00122e-11	0.973689	1.44026e-13	0.00200278	0.0243078
2631_50_IL10RB_IL_10_Rb	distal	Sex-combined	1	23	IVW-MRE	0.324823	0.2	0.104352	0.0287847	0.0244196	0.238496	4845	7.00122e-11	0.973689	1.44026e-13	0.00200278	0.0243078
2631_50_IL10RB_IL_10_Rb	distal	Sex-combined	1	23	Weighted mode	0.324823	0.2	0.104352	0.0103622	0.0385845	0.790773	4845	7.00122e-11	0.973689	1.44026e-13	0.00200278	0.0243078
9216_100_PLXNB2_PLXB2	rectal	Female	1	10	MR Egger	0.0568908	0.0496141	0.251519	-0.164542	0.0871116	0.0955929	5521	0	0.97607	0	0.00304481	0.0208857
9216_100_PLXNB2_PLXB2	rectal	Female	1	10	Weighted median	0.0568908	0.0496141	0.251519	0.00713995	0.0256329	0.780593	5521	0	0.97607	0	0.00304481	0.0208857
9216_100_PLXNB2_PLXB2	rectal	Female	1	10	IVW-MRE	0.0568908	0.0496141	0.251519	0.00457367	0.0209512	0.827194	5521	0	0.97607	0	0.00304481	0.0208857
9216_100_PLXNB2_PLXB2	rectal	Female	1	10	Weighted mode	0.0568908	0.0496141	0.251519	-0.0343728	0.0413916	0.427775	5521	0	0.97607	0	0.00304481	0.0208857
9216_100_PLXNB2_PLXB2	proximal	Female	1	8	MR Egger	0.076957	0.0443219	0.0825076	-0.0110177	0.1497	0.943722	5521	0	0.95539	0	0.00212147	0.0424888
9216_100_PLXNB2_PLXB2	proximal	Female	1	8	Weighted median	0.076957	0.0443219	0.0825076	-0.00236165	0.0339273	0.944505	5521	0	0.95539	0	0.00212147	0.0424888
9216_100_PLXNB2_PLXB2	proximal	Female	1	8	IVW-MRE	0.076957	0.0443219	0.0825076	0.00173629	0.0310644	0.955427	5521	0	0.95539	0	0.00212147	0.0424888
9216_100_PLXNB2_PLXB2	proximal	Female	1	8	Weighted mode	0.076957	0.0443219	0.0825076	-0.0343544	0.0683048	0.630429	5521	0	0.95539	0	0.00212147	0.0424888
9216_100_PLXNB2_PLXB2	overall	Male	1	28	MR Egger	0.0326351	0.0288864	0.258573	-0.104468	0.0606419	0.0968192	5521	0	0.986006	0	0.00182727	0.0121666
9216_100_PLXNB2_PLXB2	overall	Male	1	28	Weighted median	0.0326351	0.0288864	0.258573	-0.0231891	0.0259619	0.371751	5521	0	0.986006	0	0.00182727	0.0121666
9216_100_PLXNB2_PLXB2	overall	Male	1	28	IVW-MRE	0.0326351	0.0288864	0.258573	-0.0152479	0.0193025	0.429561	5521	0	0.986006	0	0.00182727	0.0121666
9216_100_PLXNB2_PLXB2	overall	Male	1	28	Weighted mode	0.0326351	0.0288864	0.258573	-0.0289676	0.0425117	0.501419	5521	0	0.986006	0	0.00182727	0.0121666
9216_100_PLXNB2_PLXB2	colon	Female	1	16	MR Egger	0.0319735	0.0355017	0.36779	0.1326	0.135498	0.344379	5521	0	0.985568	0	0.0025995	0.0118325
9216_100_PLXNB2_PLXB2	colon	Female	1	16	Weighted median	0.0319735	0.0355017	0.36779	0.0379478	0.0313185	0.225638	5521	0	0.985568	0	0.0025995	0.0118325
9216_100_PLXNB2_PLXB2	colon	Female	1	16	IVW-MRE	0.0319735	0.0355017	0.36779	0.00916869	0.0339258	0.786963	5521	0	0.985568	0	0.0025995	0.0118325
9216_100_PLXNB2_PLXB2	colon	Female	1	16	Weighted mode	0.0319735	0.0355017	0.36779	0.0618815	0.0415081	0.156734	5521	0	0.985568	0	0.0025995	0.0118325
9216_100_PLXNB2_PLXB2	distal	Female	1	8	MR Egger	-0.0423374	0.0487321	0.384968	-0.0957355	0.251223	0.716274	5521	0	0.979666	0	0.0047126	0.0156216
9216_100_PLXNB2_PLXB2	distal	Female	1	8	Weighted median	-0.0423374	0.0487321	0.384968	0.0184433	0.0326798	0.572506	5521	0	0.979666	0	0.0047126	0.0156216
9216_100_PLXNB2_PLXB2	distal	Female	1	8	IVW-MRE	-0.0423374	0.0487321	0.384968	0.00669806	0.0251925	0.790336	5521	0	0.979666	0	0.0047126	0.0156216
9216_100_PLXNB2_PLXB2	distal	Female	1	8	Weighted mode	-0.0423374	0.0487321	0.384968	0.0382758	0.0575193	0.527077	5521	0	0.979666	0	0.0047126	0.0156216
9216_100_PLXNB2_PLXB2	proximal	Male	1	3	MR Egger	0.00441014	0.0476295	0.926227	0.123677	0.349869	0.783685	5521	0	0.985785	0	0.00358545	0.0106299
9216_100_PLXNB2_PLXB2	proximal	Male	1	3	Weighted median	0.00441014	0.0476295	0.926227	0.0506538	0.0414229	0.221388	5521	0	0.985785	0	0.00358545	0.0106299
9216_100_PLXNB2_PLXB2	proximal	Male	1	3	IVW-MRE	0.00441014	0.0476295	0.926227	0.0683232	0.0276164	0.0133608	5521	0	0.985785	0	0.00358545	0.0106299
9216_100_PLXNB2_PLXB2	proximal	Male	1	3	Weighted mode	0.00441014	0.0476295	0.926227	0.0345687	0.0536852	0.585615	5521	0	0.985785	0	0.00358545	0.0106299
9216_100_PLXNB2_PLXB2	colon	Sex-combined	1	39	MR Egger	0.0231533	0.0251378	0.357023	0.0955708	0.0711202	0.187199	5521	0	0.988832	0	0.00258011	0.00858836
9216_100_PLXNB2_PLXB2	colon	Sex-combined	1	39	Weighted median	0.0231533	0.0251378	0.357023	0.0177247	0.02467	0.472467	5521	0	0.988832	0	0.00258011	0.00858836
9216_100_PLXNB2_PLXB2	colon	Sex-combined	1	39	IVW-MRE	0.0231533	0.0251378	0.357023	-0.00822508	0.0217428	0.705216	5521	0	0.988832	0	0.00258011	0.00858836
9216_100_PLXNB2_PLXB2	colon	Sex-combined	1	39	Weighted mode	0.0231533	0.0251378	0.357023	0.0332312	0.0491466	0.50303	5521	0	0.988832	0	0.00258011	0.00858836
9216_100_PLXNB2_PLXB2	overall	Sex-combined	1	62	MR Egger	0.0249173	0.0205072	0.224346	-0.0364089	0.0571161	0.526254	5521	0	0.989084	0	0.00131955	0.00959648
9216_100_PLXNB2_PLXB2	overall	Sex-combined	1	62	Weighted median	0.0249173	0.0205072	0.224346	0.0270614	0.0231262	0.241936	5521	0	0.989084	0	0.00131955	0.00959648
9216_100_PLXNB2_PLXB2	overall	Sex-combined	1	62	IVW-MRE	0.0249173	0.0205072	0.224346	-0.00123822	0.0198733	0.95032	5521	0	0.989084	0	0.00131955	0.00959648
9216_100_PLXNB2_PLXB2	overall	Sex-combined	1	62	Weighted mode	0.0249173	0.0205072	0.224346	0.0464475	0.0377603	0.223396	5521	0	0.989084	0	0.00131955	0.00959648
9216_100_PLXNB2_PLXB2	rectal	Sex-combined	1	24	MR Egger	0.0485116	0.0324146	0.134498	-0.0757824	0.0597328	0.217812	5521	0	0.974814	0	0.00341939	0.0217668
9216_100_PLXNB2_PLXB2	rectal	Sex-combined	1	24	Weighted median	0.0485116	0.0324146	0.134498	-0.0183959	0.0228179	0.420126	5521	0	0.974814	0	0.00341939	0.0217668
9216_100_PLXNB2_PLXB2	rectal	Sex-combined	1	24	IVW-MRE	0.0485116	0.0324146	0.134498	-0.0253466	0.0189453	0.180935	5521	0	0.974814	0	0.00341939	0.0217668
9216_100_PLXNB2_PLXB2	rectal	Sex-combined	1	24	Weighted mode	0.0485116	0.0324146	0.134498	-0.024016	0.0329042	0.472834	5521	0	0.974814	0	0.00341939	0.0217668
9216_100_PLXNB2_PLXB2	colon	Male	1	20	MR Egger	0.0167585	0.0359427	0.641031	-0.0756465	0.0796946	0.355088	5521	0	0.988751	0	0.00230178	0.00894751
9216_100_PLXNB2_PLXB2	colon	Male	1	20	Weighted median	0.0167585	0.0359427	0.641031	-0.0281265	0.0260398	0.280082	5521	0	0.988751	0	0.00230178	0.00894751
9216_100_PLXNB2_PLXB2	colon	Male	1	20	IVW-MRE	0.0167585	0.0359427	0.641031	-0.0141016	0.01566	0.367862	5521	0	0.988751	0	0.00230178	0.00894751
9216_100_PLXNB2_PLXB2	colon	Male	1	20	Weighted mode	0.0167585	0.0359427	0.641031	-0.0390774	0.039735	0.337745	5521	0	0.988751	0	0.00230178	0.00894751
9216_100_PLXNB2_PLXB2	rectal	Male	1	10	MR Egger	0.0476295	0.0432194	0.270444	-0.0912442	0.137367	0.525217	5521	0	0.978009	0	0.00458426	0.0174064
9216_100_PLXNB2_PLXB2	rectal	Male	1	10	Weighted median	0.0476295	0.0432194	0.270444	-0.0204268	0.0299855	0.49573	5521	0	0.978009	0	0.00458426	0.0174064
9216_100_PLXNB2_PLXB2	rectal	Male	1	10	IVW-MRE	0.0476295	0.0432194	0.270444	-0.0464255	0.0335206	0.166057	5521	0	0.978009	0	0.00458426	0.0174064
9216_100_PLXNB2_PLXB2	rectal	Male	1	10	Weighted mode	0.0476295	0.0432194	0.270444	-0.00247193	0.0383775	0.950051	5521	0	0.978009	0	0.00458426	0.0174064
9216_100_PLXNB2_PLXB2	proximal	Sex-combined	1	21	MR Egger	0.0441014	0.0324146	0.173658	0.0957219	0.105063	0.373663	5521	0	0.976326	0	0.00570548	0.0179684
9216_100_PLXNB2_PLXB2	proximal	Sex-combined	1	21	Weighted median	0.0441014	0.0324146	0.173658	0.0242579	0.027811	0.383077	5521	0	0.976326	0	0.00570548	0.0179684
9216_100_PLXNB2_PLXB2	proximal	Sex-combined	1	21	IVW-MRE	0.0441014	0.0324146	0.173658	-0.0179262	0.0268916	0.505022	5521	0	0.976326	0	0.00570548	0.0179684
9216_100_PLXNB2_PLXB2	proximal	Sex-combined	1	21	Weighted mode	0.0441014	0.0324146	0.173658	0.048154	0.0439253	0.285986	5521	0	0.976326	0	0.00570548	0.0179684
9216_100_PLXNB2_PLXB2	distal	Male	1	9	MR Egger	0.046968	0.046086	0.308137	0.00498011	0.0944932	0.959441	5521	0	0.979092	0	0.00389879	0.0170092
9216_100_PLXNB2_PLXB2	distal	Male	1	9	Weighted median	0.046968	0.046086	0.308137	-0.0276175	0.0265931	0.299028	5521	0	0.979092	0	0.00389879	0.0170092
9216_100_PLXNB2_PLXB2	distal	Male	1	9	IVW-MRE	0.046968	0.046086	0.308137	-0.0265602	0.0160054	0.097025	5521	0	0.979092	0	0.00389879	0.0170092
9216_100_PLXNB2_PLXB2	distal	Male	1	9	Weighted mode	0.046968	0.046086	0.308137	-0.0411854	0.0413548	0.348462	5521	0	0.979092	0	0.00389879	0.0170092
9216_100_PLXNB2_PLXB2	overall	Female	1	23	MR Egger	0.0233738	0.0297685	0.432345	0.035177	0.0818982	0.671919	5521	0	0.988407	0	0.00254606	0.00904732
9216_100_PLXNB2_PLXB2	overall	Female	1	23	Weighted median	0.0233738	0.0297685	0.432345	0.0295642	0.0277647	0.28696	5521	0	0.988407	0	0.00254606	0.00904732
9216_100_PLXNB2_PLXB2	overall	Female	1	23	IVW-MRE	0.0233738	0.0297685	0.432345	0.0233893	0.0227619	0.304154	5521	0	0.988407	0	0.00254606	0.00904732
9216_100_PLXNB2_PLXB2	overall	Female	1	23	Weighted mode	0.0233738	0.0297685	0.432345	0.02417	0.0458255	0.60317	5521	0	0.988407	0	0.00254606	0.00904732
9216_100_PLXNB2_PLXB2	distal	Sex-combined	1	23	MR Egger	0.00176406	0.0332966	0.957748	-0.101959	0.060061	0.104355	5521	0	0.987254	0	0.00530307	0.00744299
9216_100_PLXNB2_PLXB2	distal	Sex-combined	1	23	Weighted median	0.00176406	0.0332966	0.957748	-0.0200896	0.0228938	0.380209	5521	0	0.987254	0	0.00530307	0.00744299
9216_100_PLXNB2_PLXB2	distal	Sex-combined	1	23	IVW-MRE	0.00176406	0.0332966	0.957748	-0.00253252	0.0166196	0.878886	5521	0	0.987254	0	0.00530307	0.00744299
9216_100_PLXNB2_PLXB2	distal	Sex-combined	1	23	Weighted mode	0.00176406	0.0332966	0.957748	-0.0206313	0.0364683	0.5773	5521	0	0.987254	0	0.00530307	0.00744299
17677_47_CD160_BY55	rectal	Female	1	10	MR Egger	-0.0860625	0.160701	0.592273	-0.0189665	0.0844867	0.828003	458	2.69852e-53	0.987891	7.6948e-57	0.000281578	0.0118275
17677_47_CD160_BY55	rectal	Female	1	10	Weighted median	-0.0860625	0.160701	0.592273	0.0130934	0.0245231	0.593395	458	2.69852e-53	0.987891	7.6948e-57	0.000281578	0.0118275
17677_47_CD160_BY55	rectal	Female	1	10	IVW-MRE	-0.0860625	0.160701	0.592273	-0.0063997	0.0170912	0.708073	458	2.69852e-53	0.987891	7.6948e-57	0.000281578	0.0118275
17677_47_CD160_BY55	rectal	Female	1	10	Weighted mode	-0.0860625	0.160701	0.592273	0.0189335	0.0314117	0.561552	458	2.69852e-53	0.987891	7.6948e-57	0.000281578	0.0118275
17677_47_CD160_BY55	proximal	Female	1	8	MR Egger	0.00913938	0.144707	0.949641	0.190765	0.160878	0.280537	458	2.70547e-53	0.990433	4.97947e-57	0.000182198	0.00938439
17677_47_CD160_BY55	proximal	Female	1	8	Weighted median	0.00913938	0.144707	0.949641	0.0535008	0.0293669	0.0684841	458	2.70547e-53	0.990433	4.97947e-57	0.000182198	0.00938439
17677_47_CD160_BY55	proximal	Female	1	8	IVW-MRE	0.00913938	0.144707	0.949641	0.0151991	0.0368076	0.679655	458	2.70547e-53	0.990433	4.97947e-57	0.000182198	0.00938439
17677_47_CD160_BY55	proximal	Female	1	8	Weighted mode	0.00913938	0.144707	0.949641	0.0566165	0.0320776	0.120919	458	2.70547e-53	0.990433	4.97947e-57	0.000182198	0.00938439
17677_47_CD160_BY55	overall	Male	1	28	MR Egger	0.114242	0.0959634	0.233859	-0.0382772	0.0737886	0.608328	458	2.69693e-53	0.987306	9.35662e-57	0.000342408	0.012352
17677_47_CD160_BY55	overall	Male	1	28	Weighted median	0.114242	0.0959634	0.233859	0.0115131	0.0248382	0.642989	458	2.69693e-53	0.987306	9.35662e-57	0.000342408	0.012352
17677_47_CD160_BY55	overall	Male	1	28	IVW-MRE	0.114242	0.0959634	0.233859	0.0127898	0.0227269	0.5736	458	2.69693e-53	0.987306	9.35662e-57	0.000342408	0.012352
17677_47_CD160_BY55	overall	Male	1	28	Weighted mode	0.114242	0.0959634	0.233859	0.0239711	0.0486407	0.626124	458	2.69693e-53	0.987306	9.35662e-57	0.000342408	0.012352
17677_47_CD160_BY55	colon	Female	1	16	MR Egger	0.0639756	0.115765	0.580516	0.232161	0.180453	0.219123	458	2.70708e-53	0.991019	4.81848e-57	0.000176309	0.00880492
17677_47_CD160_BY55	colon	Female	1	16	Weighted median	0.0639756	0.115765	0.580516	0.0712969	0.03059	0.0197679	458	2.70708e-53	0.991019	4.81848e-57	0.000176309	0.00880492
17677_47_CD160_BY55	colon	Female	1	16	IVW-MRE	0.0639756	0.115765	0.580516	-0.0119682	0.0470232	0.799097	458	2.70708e-53	0.991019	4.81848e-57	0.000176309	0.00880492
17677_47_CD160_BY55	colon	Female	1	16	Weighted mode	0.0639756	0.115765	0.580516	0.07704	0.0355856	0.0469273	458	2.70708e-53	0.991019	4.81848e-57	0.000176309	0.00880492
17677_47_CD160_BY55	distal	Female	1	8	MR Egger	0.0913938	0.157654	0.56211	-0.284424	0.208445	0.221367	458	2.69814e-53	0.987746	6.17113e-57	0.000225795	0.012028
17677_47_CD160_BY55	distal	Female	1	8	Weighted median	0.0913938	0.157654	0.56211	0.0170715	0.0295	0.562795	458	2.69814e-53	0.987746	6.17113e-57	0.000225795	0.012028
17677_47_CD160_BY55	distal	Female	1	8	IVW-MRE	0.0913938	0.157654	0.56211	0.0140423	0.0198815	0.480001	458	2.69814e-53	0.987746	6.17113e-57	0.000225795	0.012028
17677_47_CD160_BY55	distal	Female	1	8	Weighted mode	0.0913938	0.157654	0.56211	0.039167	0.0469259	0.431471	458	2.69814e-53	0.987746	6.17113e-57	0.000225795	0.012028
17677_47_CD160_BY55	proximal	Male	1	3	MR Egger	-0.00380807	0.156131	0.980541	0.166057	0.294453	0.673102	458	2.7031e-53	0.989568	9.18282e-57	0.000336069	0.0100961
17677_47_CD160_BY55	proximal	Male	1	3	Weighted median	-0.00380807	0.156131	0.980541	0.034369	0.0378316	0.363628	458	2.7031e-53	0.989568	9.18282e-57	0.000336069	0.0100961
17677_47_CD160_BY55	proximal	Male	1	3	IVW-MRE	-0.00380807	0.156131	0.980541	0.0431459	0.0227342	0.0577166	458	2.7031e-53	0.989568	9.18282e-57	0.000336069	0.0100961
17677_47_CD160_BY55	proximal	Male	1	3	Weighted mode	-0.00380807	0.156131	0.980541	0.0160637	0.0512062	0.78344	458	2.7031e-53	0.989568	9.18282e-57	0.000336069	0.0100961
17677_47_CD160_BY55	colon	Sex-combined	1	39	MR Egger	0.063214	0.0822544	0.442179	0.0247717	0.0793029	0.756515	459	2.71126e-53	0.992554	7.75551e-57	0.000283847	0.00716264
17677_47_CD160_BY55	colon	Sex-combined	1	39	Weighted median	0.063214	0.0822544	0.442179	0.0177529	0.0239625	0.458778	459	2.71126e-53	0.992554	7.75551e-57	0.000283847	0.00716264
17677_47_CD160_BY55	colon	Sex-combined	1	39	IVW-MRE	0.063214	0.0822544	0.442179	0.0295226	0.0235232	0.209465	459	2.71126e-53	0.992554	7.75551e-57	0.000283847	0.00716264
17677_47_CD160_BY55	colon	Sex-combined	1	39	Weighted mode	0.063214	0.0822544	0.442179	0.0375145	0.042562	0.383638	459	2.71126e-53	0.992554	7.75551e-57	0.000283847	0.00716264
17677_47_CD160_BY55	overall	Sex-combined	1	62	MR Egger	0.0548363	0.0677837	0.418522	-0.01099	0.0639198	0.864068	459	2.71425e-53	0.993648	7.0278e-57	0.000257217	0.00609517
17677_47_CD160_BY55	overall	Sex-combined	1	62	Weighted median	0.0548363	0.0677837	0.418522	0.0204308	0.0223393	0.36042	459	2.71425e-53	0.993648	7.0278e-57	0.000257217	0.00609517
17677_47_CD160_BY55	overall	Sex-combined	1	62	IVW-MRE	0.0548363	0.0677837	0.418522	0.00138218	0.0223121	0.950604	459	2.71425e-53	0.993648	7.0278e-57	0.000257217	0.00609517
17677_47_CD160_BY55	overall	Sex-combined	1	62	Weighted mode	0.0548363	0.0677837	0.418522	0.0363287	0.0366852	0.325947	459	2.71425e-53	0.993648	7.0278e-57	0.000257217	0.00609517
17677_47_CD160_BY55	rectal	Sex-combined	1	24	MR Egger	0.117289	0.105864	0.267899	-0.011922	0.0603923	0.84532	459	2.69598e-53	0.986955	6.94515e-57	0.000254123	0.0127907
17677_47_CD160_BY55	rectal	Sex-combined	1	24	Weighted median	0.117289	0.105864	0.267899	0.0105364	0.0218713	0.629988	459	2.69598e-53	0.986955	6.94515e-57	0.000254123	0.0127907
17677_47_CD160_BY55	rectal	Sex-combined	1	24	IVW-MRE	0.117289	0.105864	0.267899	0.00101608	0.0188461	0.957003	459	2.69598e-53	0.986955	6.94515e-57	0.000254123	0.0127907
17677_47_CD160_BY55	rectal	Sex-combined	1	24	Weighted mode	0.117289	0.105864	0.267899	0.0188366	0.0329183	0.572723	459	2.69598e-53	0.986955	6.94515e-57	0.000254123	0.0127907
17677_47_CD160_BY55	colon	Male	1	20	MR Egger	0.0776847	0.11805	0.510497	0.0461537	0.107345	0.672331	458	2.70511e-53	0.990303	8.35108e-57	0.000305627	0.00939132
17677_47_CD160_BY55	colon	Male	1	20	Weighted median	0.0776847	0.11805	0.510497	0.00916527	0.0254301	0.71854	458	2.70511e-53	0.990303	8.35108e-57	0.000305627	0.00939132
17677_47_CD160_BY55	colon	Male	1	20	IVW-MRE	0.0776847	0.11805	0.510497	0.0185564	0.02507	0.459189	458	2.70511e-53	0.990303	8.35108e-57	0.000305627	0.00939132
17677_47_CD160_BY55	colon	Male	1	20	Weighted mode	0.0776847	0.11805	0.510497	0.0160772	0.0409205	0.698774	458	2.70511e-53	0.990303	8.35108e-57	0.000305627	0.00939132
17677_47_CD160_BY55	rectal	Male	1	10	MR Egger	0.257426	0.14166	0.0691858	-0.0664197	0.128397	0.618942	458	2.60576e-53	0.953932	1.32923e-56	0.000486158	0.045582
17677_47_CD160_BY55	rectal	Male	1	10	Weighted median	0.257426	0.14166	0.0691858	0.00890604	0.027895	0.749522	458	2.60576e-53	0.953932	1.32923e-56	0.000486158	0.045582
17677_47_CD160_BY55	rectal	Male	1	10	IVW-MRE	0.257426	0.14166	0.0691858	0.00547185	0.0316851	0.862891	458	2.60576e-53	0.953932	1.32923e-56	0.000486158	0.045582
17677_47_CD160_BY55	rectal	Male	1	10	Weighted mode	0.257426	0.14166	0.0691858	0.0180596	0.0400726	0.662887	458	2.60576e-53	0.953932	1.32923e-56	0.000486158	0.045582
17677_47_CD160_BY55	proximal	Sex-combined	1	21	MR Egger	-0.00456969	0.106626	0.965815	0.128242	0.131091	0.340233	459	2.71224e-53	0.992911	4.23936e-57	0.000155128	0.00693349
17677_47_CD160_BY55	proximal	Sex-combined	1	21	Weighted median	-0.00456969	0.106626	0.965815	0.0538988	0.0253419	0.0334314	459	2.71224e-53	0.992911	4.23936e-57	0.000155128	0.00693349
17677_47_CD160_BY55	proximal	Sex-combined	1	21	IVW-MRE	-0.00456969	0.106626	0.965815	0.00843268	0.0333841	0.800581	459	2.71224e-53	0.992911	4.23936e-57	0.000155128	0.00693349
17677_47_CD160_BY55	proximal	Sex-combined	1	21	Weighted mode	-0.00456969	0.106626	0.965815	0.062946	0.0335833	0.0755684	459	2.71224e-53	0.992911	4.23936e-57	0.000155128	0.00693349
17677_47_CD160_BY55	distal	Male	1	9	MR Egger	0.157654	0.1508	0.295813	0.0575387	0.172601	0.748624	458	2.68506e-53	0.982959	2.11607e-56	0.000774496	0.0162666
17677_47_CD160_BY55	distal	Male	1	9	Weighted median	0.157654	0.1508	0.295813	0.0238531	0.028274	0.398869	458	2.68506e-53	0.982959	2.11607e-56	0.000774496	0.0162666
17677_47_CD160_BY55	distal	Male	1	9	IVW-MRE	0.157654	0.1508	0.295813	0.0332432	0.0343835	0.333627	458	2.68506e-53	0.982959	2.11607e-56	0.000774496	0.0162666
17677_47_CD160_BY55	distal	Male	1	9	Weighted mode	0.157654	0.1508	0.295813	0.0169727	0.0409857	0.689672	458	2.68506e-53	0.982959	2.11607e-56	0.000774496	0.0162666
17677_47_CD160_BY55	overall	Female	1	23	MR Egger	-0.00685453	0.0974867	0.943945	0.0234329	0.0643999	0.719597	458	2.71374e-53	0.993457	5.05072e-57	0.000184836	0.0063581
17677_47_CD160_BY55	overall	Female	1	23	Weighted median	-0.00685453	0.0974867	0.943945	0.0380789	0.0258179	0.140239	458	2.71374e-53	0.993457	5.05072e-57	0.000184836	0.0063581
17677_47_CD160_BY55	overall	Female	1	23	IVW-MRE	-0.00685453	0.0974867	0.943945	0.0121115	0.0174917	0.488678	458	2.71374e-53	0.993457	5.05072e-57	0.000184836	0.0063581
17677_47_CD160_BY55	overall	Female	1	23	Weighted mode	-0.00685453	0.0974867	0.943945	0.0621546	0.0463215	0.193344	458	2.71374e-53	0.993457	5.05072e-57	0.000184836	0.0063581
17677_47_CD160_BY55	distal	Sex-combined	1	23	MR Egger	0.126428	0.108149	0.242398	-0.0294426	0.0873017	0.739275	459	2.69247e-53	0.985676	2.06741e-56	0.000756716	0.0135676
17677_47_CD160_BY55	distal	Sex-combined	1	23	Weighted median	0.126428	0.108149	0.242398	0.0131512	0.0244492	0.590647	459	2.69247e-53	0.985676	2.06741e-56	0.000756716	0.0135676
17677_47_CD160_BY55	distal	Sex-combined	1	23	IVW-MRE	0.126428	0.108149	0.242398	0.0402342	0.0249248	0.106479	459	2.69247e-53	0.985676	2.06741e-56	0.000756716	0.0135676
17677_47_CD160_BY55	distal	Sex-combined	1	23	Weighted mode	0.126428	0.108149	0.242398	0.00404372	0.0389876	0.918333	459	2.69247e-53	0.985676	2.06741e-56	0.000756716	0.0135676
11152_46_KLK13_kallikrein_13	rectal	Female	1	10	MR Egger	-0.0344362	0.0504164	0.494584	-0.00915061	0.0953059	0.925872	6673	0	0.981936	0	0.00391008	0.0141541
11152_46_KLK13_kallikrein_13	rectal	Female	1	10	Weighted median	-0.0344362	0.0504164	0.494584	-0.00250906	0.0263716	0.924202	6673	0	0.981936	0	0.00391008	0.0141541
11152_46_KLK13_kallikrein_13	rectal	Female	1	10	IVW-MRE	-0.0344362	0.0504164	0.494584	0.00159796	0.0191114	0.933364	6673	0	0.981936	0	0.00391008	0.0141541
11152_46_KLK13_kallikrein_13	rectal	Female	1	10	Weighted mode	-0.0344362	0.0504164	0.494584	-0.0116497	0.0378546	0.765277	6673	0	0.981936	0	0.00391008	0.0141541
11152_46_KLK13_kallikrein_13	proximal	Female	1	8	MR Egger	0.0695476	0.0452397	0.124217	-0.0497774	0.107505	0.659666	6673	0	0.966685	0	0.00327623	0.0300386
11152_46_KLK13_kallikrein_13	proximal	Female	1	8	Weighted median	0.0695476	0.0452397	0.124217	0.0212914	0.0320025	0.505857	6673	0	0.966685	0	0.00327623	0.0300386
11152_46_KLK13_kallikrein_13	proximal	Female	1	8	IVW-MRE	0.0695476	0.0452397	0.124217	0.0223544	0.0211213	0.289881	6673	0	0.966685	0	0.00327623	0.0300386
11152_46_KLK13_kallikrein_13	proximal	Female	1	8	Weighted mode	0.0695476	0.0452397	0.124217	0.0189364	0.0432523	0.674713	6673	0	0.966685	0	0.00327623	0.0300386
11152_46_KLK13_kallikrein_13	overall	Male	1	28	MR Egger	-0.00517668	0.0292595	0.859569	0.0558282	0.0757328	0.467618	6677	0	0.990923	0	0.00253894	0.00653834
11152_46_KLK13_kallikrein_13	overall	Male	1	28	Weighted median	-0.00517668	0.0292595	0.859569	-0.00517801	0.0293807	0.860107	6677	0	0.990923	0	0.00253894	0.00653834
11152_46_KLK13_kallikrein_13	overall	Male	1	28	IVW-MRE	-0.00517668	0.0292595	0.859569	-0.0111911	0.0233231	0.631347	6677	0	0.990923	0	0.00253894	0.00653834
11152_46_KLK13_kallikrein_13	overall	Male	1	28	Weighted mode	-0.00517668	0.0292595	0.859569	-0.0356423	0.0478336	0.46263	6677	0	0.990923	0	0.00253894	0.00653834
11152_46_KLK13_kallikrein_13	colon	Female	1	16	MR Egger	0.0506415	0.0360117	0.15965	0.04954	0.105507	0.645912	6673	0	0.975818	0	0.0030665	0.021116
11152_46_KLK13_kallikrein_13	colon	Female	1	16	Weighted median	0.0506415	0.0360117	0.15965	0.0230038	0.0331528	0.487762	6673	0	0.975818	0	0.0030665	0.021116
11152_46_KLK13_kallikrein_13	colon	Female	1	16	IVW-MRE	0.0506415	0.0360117	0.15965	0.0217358	0.0257322	0.398284	6673	0	0.975818	0	0.0030665	0.021116
11152_46_KLK13_kallikrein_13	colon	Female	1	16	Weighted mode	0.0506415	0.0360117	0.15965	0.0176222	0.0470276	0.713114	6673	0	0.975818	0	0.0030665	0.021116
11152_46_KLK13_kallikrein_13	distal	Female	1	8	MR Egger	0.043214	0.0490659	0.378462	-0.0871123	0.235194	0.723819	6673	0	0.977999	0	0.00587916	0.0161216
11152_46_KLK13_kallikrein_13	distal	Female	1	8	Weighted median	0.043214	0.0490659	0.378462	-0.0640042	0.0305759	0.0363237	6673	0	0.977999	0	0.00587916	0.0161216
11152_46_KLK13_kallikrein_13	distal	Female	1	8	IVW-MRE	0.043214	0.0490659	0.378462	-0.0664319	0.0110106	1.60475e-09	6673	0	0.977999	0	0.00587916	0.0161216
11152_46_KLK13_kallikrein_13	distal	Female	1	8	Weighted mode	0.043214	0.0490659	0.378462	-0.0592085	0.0448807	0.228602	6673	0	0.977999	0	0.00587916	0.0161216
11152_46_KLK13_kallikrein_13	proximal	Male	1	3	MR Egger	0.00360117	0.0481657	0.940401	-0.04318	0.332028	0.91767	6673	0	0.98546	0	0.00398626	0.0105542
11152_46_KLK13_kallikrein_13	proximal	Male	1	3	Weighted median	0.00360117	0.0481657	0.940401	0.0265903	0.0402625	0.508983	6673	0	0.98546	0	0.00398626	0.0105542
11152_46_KLK13_kallikrein_13	proximal	Male	1	3	IVW-MRE	0.00360117	0.0481657	0.940401	0.0207168	0.0109206	0.057824	6673	0	0.98546	0	0.00398626	0.0105542
11152_46_KLK13_kallikrein_13	proximal	Male	1	3	Weighted mode	0.00360117	0.0481657	0.940401	0.0299511	0.0509119	0.61592	6673	0	0.98546	0	0.00398626	0.0105542
11152_46_KLK13_kallikrein_13	colon	Sex-combined	1	39	MR Egger	0.0227324	0.0254333	0.371426	0.0947942	0.065256	0.154749	6677	0	0.983403	0	0.00821913	0.00837789
11152_46_KLK13_kallikrein_13	colon	Sex-combined	1	39	Weighted median	0.0227324	0.0254333	0.371426	0.0112504	0.0272169	0.679343	6677	0	0.983403	0	0.00821913	0.00837789
11152_46_KLK13_kallikrein_13	colon	Sex-combined	1	39	IVW-MRE	0.0227324	0.0254333	0.371426	-0.0169639	0.020143	0.399693	6677	0	0.983403	0	0.00821913	0.00837789
11152_46_KLK13_kallikrein_13	colon	Sex-combined	1	39	Weighted mode	0.0227324	0.0254333	0.371426	0.0121282	0.0411537	0.769823	6677	0	0.983403	0	0.00821913	0.00837789
11152_46_KLK13_kallikrein_13	overall	Sex-combined	1	62	MR Egger	0.0175557	0.0209318	0.401632	-0.00159505	0.0520837	0.975671	6677	0	0.986987	0	0.00641758	0.00659525
11152_46_KLK13_kallikrein_13	overall	Sex-combined	1	62	Weighted median	0.0175557	0.0209318	0.401632	-0.00537536	0.0249478	0.829406	6677	0	0.986987	0	0.00641758	0.00659525
11152_46_KLK13_kallikrein_13	overall	Sex-combined	1	62	IVW-MRE	0.0175557	0.0209318	0.401632	-0.00694156	0.0180567	0.700659	6677	0	0.986987	0	0.00641758	0.00659525
11152_46_KLK13_kallikrein_13	overall	Sex-combined	1	62	Weighted mode	0.0175557	0.0209318	0.401632	-0.0281556	0.0392214	0.475582	6677	0	0.986987	0	0.00641758	0.00659525
11152_46_KLK13_kallikrein_13	rectal	Sex-combined	1	24	MR Egger	-0.0252082	0.0328607	0.443008	0.0202667	0.0529654	0.705658	6677	0	0.987623	0	0.00268749	0.00968915
11152_46_KLK13_kallikrein_13	rectal	Sex-combined	1	24	Weighted median	-0.0252082	0.0328607	0.443008	0.00111799	0.0235507	0.962137	6677	0	0.987623	0	0.00268749	0.00968915
11152_46_KLK13_kallikrein_13	rectal	Sex-combined	1	24	IVW-MRE	-0.0252082	0.0328607	0.443008	0.00128794	0.0165578	0.938	6677	0	0.987623	0	0.00268749	0.00968915
11152_46_KLK13_kallikrein_13	rectal	Sex-combined	1	24	Weighted mode	-0.0252082	0.0328607	0.443008	-0.0117251	0.0365154	0.751033	6677	0	0.987623	0	0.00268749	0.00968915
11152_46_KLK13_kallikrein_13	colon	Male	1	20	MR Egger	-0.00787756	0.0364619	0.828949	0.0765561	0.102067	0.462911	6673	0	0.987167	0	0.00466934	0.00816397
11152_46_KLK13_kallikrein_13	colon	Male	1	20	Weighted median	-0.00787756	0.0364619	0.828949	-0.0276488	0.0300234	0.357098	6673	0	0.987167	0	0.00466934	0.00816397
11152_46_KLK13_kallikrein_13	colon	Male	1	20	IVW-MRE	-0.00787756	0.0364619	0.828949	-0.0117029	0.0239728	0.625426	6673	0	0.987167	0	0.00466934	0.00816397
11152_46_KLK13_kallikrein_13	colon	Male	1	20	Weighted mode	-0.00787756	0.0364619	0.828949	-0.0573602	0.0478827	0.245674	6673	0	0.987167	0	0.00466934	0.00816397
11152_46_KLK13_kallikrein_13	rectal	Male	1	10	MR Egger	-0.0180059	0.0436642	0.680067	0.0922075	0.0853421	0.311436	6674	0	0.984413	0	0.00533656	0.0102508
11152_46_KLK13_kallikrein_13	rectal	Male	1	10	Weighted median	-0.0180059	0.0436642	0.680067	-0.0268184	0.0292426	0.35909	6674	0	0.984413	0	0.00533656	0.0102508
11152_46_KLK13_kallikrein_13	rectal	Male	1	10	IVW-MRE	-0.0180059	0.0436642	0.680067	-0.0354833	0.0191586	0.0640138	6674	0	0.984413	0	0.00533656	0.0102508
11152_46_KLK13_kallikrein_13	rectal	Male	1	10	Weighted mode	-0.0180059	0.0436642	0.680067	-0.0223787	0.0372497	0.562812	6674	0	0.984413	0	0.00533656	0.0102508
11152_46_KLK13_kallikrein_13	proximal	Sex-combined	1	21	MR Egger	0.0375872	0.0330858	0.255934	0.123138	0.084527	0.161504	6677	0	0.98351	0	0.00305475	0.0134354
11152_46_KLK13_kallikrein_13	proximal	Sex-combined	1	21	Weighted median	0.0375872	0.0330858	0.255934	0.0275342	0.0271775	0.311001	6677	0	0.98351	0	0.00305475	0.0134354
11152_46_KLK13_kallikrein_13	proximal	Sex-combined	1	21	IVW-MRE	0.0375872	0.0330858	0.255934	0.00816761	0.0221209	0.71196	6677	0	0.98351	0	0.00305475	0.0134354
11152_46_KLK13_kallikrein_13	proximal	Sex-combined	1	21	Weighted mode	0.0375872	0.0330858	0.255934	0.0294004	0.0402608	0.473706	6677	0	0.98351	0	0.00305475	0.0134354
11152_46_KLK13_kallikrein_13	distal	Male	1	9	MR Egger	-0.0177808	0.0465901	0.702727	0.0208446	0.15879	0.899253	6673	0	0.985509	0	0.00363862	0.0108525
11152_46_KLK13_kallikrein_13	distal	Male	1	9	Weighted median	-0.0177808	0.0465901	0.702727	-0.0165195	0.0310406	0.594594	6673	0	0.985509	0	0.00363862	0.0108525
11152_46_KLK13_kallikrein_13	distal	Male	1	9	IVW-MRE	-0.0177808	0.0465901	0.702727	-0.0246964	0.0313856	0.431356	6673	0	0.985509	0	0.00363862	0.0108525
11152_46_KLK13_kallikrein_13	distal	Male	1	9	Weighted mode	-0.0177808	0.0465901	0.702727	-0.00347569	0.0454404	0.940908	6673	0	0.985509	0	0.00363862	0.0108525
11152_46_KLK13_kallikrein_13	overall	Female	1	23	MR Egger	0.0384875	0.0301598	0.201913	0.107062	0.0716041	0.149742	6676	0	0.979389	0	0.00585787	0.0147531
11152_46_KLK13_kallikrein_13	overall	Female	1	23	Weighted median	0.0384875	0.0301598	0.201913	0.0156118	0.0277753	0.574064	6676	0	0.979389	0	0.00585787	0.0147531
11152_46_KLK13_kallikrein_13	overall	Female	1	23	IVW-MRE	0.0384875	0.0301598	0.201913	0.00512511	0.0200086	0.797839	6676	0	0.979389	0	0.00585787	0.0147531
11152_46_KLK13_kallikrein_13	overall	Female	1	23	Weighted mode	0.0384875	0.0301598	0.201913	0.0229968	0.0454802	0.618136	6676	0	0.979389	0	0.00585787	0.0147531
11152_46_KLK13_kallikrein_13	distal	Sex-combined	1	23	MR Egger	0.0130542	0.0335359	0.697083	-0.0261804	0.0701802	0.712854	6677	0	0.985993	0	0.00595273	0.00805397
11152_46_KLK13_kallikrein_13	distal	Sex-combined	1	23	Weighted median	0.0130542	0.0335359	0.697083	-0.0253415	0.0254797	0.319943	6677	0	0.985993	0	0.00595273	0.00805397
11152_46_KLK13_kallikrein_13	distal	Sex-combined	1	23	IVW-MRE	0.0130542	0.0335359	0.697083	-0.020981	0.0193856	0.279121	6677	0	0.985993	0	0.00595273	0.00805397
11152_46_KLK13_kallikrein_13	distal	Sex-combined	1	23	Weighted mode	0.0130542	0.0335359	0.697083	-0.0431905	0.0465411	0.363474	6677	0	0.985993	0	0.00595273	0.00805397
5687_5_PRKCSH_GLU2B	rectal	Female	1	10	MR Egger	-0.045053	0.249117	0.856484	0.025545	0.0769523	0.74845	5021	5.16871e-23	0.983721	1.22046e-25	0.00232266	0.0139566
5687_5_PRKCSH_GLU2B	rectal	Female	1	10	Weighted median	-0.045053	0.249117	0.856484	-0.00791261	0.0229443	0.730198	5021	5.16871e-23	0.983721	1.22046e-25	0.00232266	0.0139566
5687_5_PRKCSH_GLU2B	rectal	Female	1	10	IVW-MRE	-0.045053	0.249117	0.856484	-0.0296401	0.0142248	0.0371885	5021	5.16871e-23	0.983721	1.22046e-25	0.00232266	0.0139566
5687_5_PRKCSH_GLU2B	rectal	Female	1	10	Weighted mode	-0.045053	0.249117	0.856484	-0.00573218	0.032175	0.862546	5021	5.16871e-23	0.983721	1.22046e-25	0.00232266	0.0139566
5687_5_PRKCSH_GLU2B	proximal	Female	1	8	MR Egger	-0.0874558	0.223498	0.695572	0.143084	0.105653	0.224422	5021	5.17356e-23	0.984646	1.06661e-25	0.00202986	0.0133244
5687_5_PRKCSH_GLU2B	proximal	Female	1	8	Weighted median	-0.0874558	0.223498	0.695572	0.00574826	0.028729	0.841414	5021	5.17356e-23	0.984646	1.06661e-25	0.00202986	0.0133244
5687_5_PRKCSH_GLU2B	proximal	Female	1	8	IVW-MRE	-0.0874558	0.223498	0.695572	-0.00729056	0.0253103	0.773311	5021	5.17356e-23	0.984646	1.06661e-25	0.00202986	0.0133244
5687_5_PRKCSH_GLU2B	proximal	Female	1	8	Weighted mode	-0.0874558	0.223498	0.695572	0.0194941	0.0407802	0.647197	5021	5.17356e-23	0.984646	1.06661e-25	0.00202986	0.0133244
5687_5_PRKCSH_GLU2B	overall	Male	1	28	MR Egger	-0.259717	0.147527	0.0783266	-0.0829504	0.0558632	0.149599	5021	5.0331e-23	0.957949	2.57963e-25	0.00490943	0.0371417
5687_5_PRKCSH_GLU2B	overall	Male	1	28	Weighted median	-0.259717	0.147527	0.0783266	-0.0333955	0.0238872	0.162099	5021	5.0331e-23	0.957949	2.57963e-25	0.00490943	0.0371417
5687_5_PRKCSH_GLU2B	overall	Male	1	28	IVW-MRE	-0.259717	0.147527	0.0783266	-0.0338259	0.0156168	0.0303115	5021	5.0331e-23	0.957949	2.57963e-25	0.00490943	0.0371417
5687_5_PRKCSH_GLU2B	overall	Male	1	28	Weighted mode	-0.259717	0.147527	0.0783266	-0.0282981	0.0348001	0.423239	5021	5.0331e-23	0.957949	2.57963e-25	0.00490943	0.0371417
5687_5_PRKCSH_GLU2B	colon	Female	1	16	MR Egger	-0.0830389	0.177562	0.640027	0.10683	0.088739	0.2486	5021	5.18591e-23	0.986994	1.05503e-25	0.00200785	0.010998
5687_5_PRKCSH_GLU2B	colon	Female	1	16	Weighted median	-0.0830389	0.177562	0.640027	0.00962803	0.0288273	0.738388	5021	5.18591e-23	0.986994	1.05503e-25	0.00200785	0.010998
5687_5_PRKCSH_GLU2B	colon	Female	1	16	IVW-MRE	-0.0830389	0.177562	0.640027	-0.0112459	0.023153	0.627165	5021	5.18591e-23	0.986994	1.05503e-25	0.00200785	0.010998
5687_5_PRKCSH_GLU2B	colon	Female	1	16	Weighted mode	-0.0830389	0.177562	0.640027	0.0310372	0.0376202	0.422289	5021	5.18591e-23	0.986994	1.05503e-25	0.00200785	0.010998
5687_5_PRKCSH_GLU2B	distal	Female	1	8	MR Egger	-0.0609541	0.243816	0.802587	-0.207529	0.213811	0.369224	5021	5.16594e-23	0.983232	1.52817e-25	0.00290843	0.0138598
5687_5_PRKCSH_GLU2B	distal	Female	1	8	Weighted median	-0.0609541	0.243816	0.802587	-0.0255232	0.0296758	0.389752	5021	5.16594e-23	0.983232	1.52817e-25	0.00290843	0.0138598
5687_5_PRKCSH_GLU2B	distal	Female	1	8	IVW-MRE	-0.0609541	0.243816	0.802587	-0.0324346	0.0188878	0.0859391	5021	5.16594e-23	0.983232	1.52817e-25	0.00290843	0.0138598
5687_5_PRKCSH_GLU2B	distal	Female	1	8	Weighted mode	-0.0609541	0.243816	0.802587	-0.020697	0.0417264	0.635076	5021	5.16594e-23	0.983232	1.52817e-25	0.00290843	0.0138598
5687_5_PRKCSH_GLU2B	proximal	Male	1	3	MR Egger	-0.0521201	0.240283	0.828277	0.103691	0.264734	0.762342	5021	5.16727e-23	0.983484	1.55177e-25	0.00295333	0.0135631
5687_5_PRKCSH_GLU2B	proximal	Male	1	3	Weighted median	-0.0521201	0.240283	0.828277	0.0031393	0.0342043	0.926872	5021	5.16727e-23	0.983484	1.55177e-25	0.00295333	0.0135631
5687_5_PRKCSH_GLU2B	proximal	Male	1	3	IVW-MRE	-0.0521201	0.240283	0.828277	0.00160046	0.013253	0.903879	5021	5.16727e-23	0.983484	1.55177e-25	0.00295333	0.0135631
5687_5_PRKCSH_GLU2B	proximal	Male	1	3	Weighted mode	-0.0521201	0.240283	0.828277	0.00554978	0.0425119	0.90808	5021	5.16727e-23	0.983484	1.55177e-25	0.00295333	0.0135631
5687_5_PRKCSH_GLU2B	colon	Sex-combined	1	39	MR Egger	-0.172261	0.126325	0.172682	-0.013182	0.0629674	0.835326	5023	5.15207e-23	0.980592	9.30645e-26	0.00177112	0.0176368
5687_5_PRKCSH_GLU2B	colon	Sex-combined	1	39	Weighted median	-0.172261	0.126325	0.172682	-0.0025957	0.0225715	0.908446	5023	5.15207e-23	0.980592	9.30645e-26	0.00177112	0.0176368
5687_5_PRKCSH_GLU2B	colon	Sex-combined	1	39	IVW-MRE	-0.172261	0.126325	0.172682	-0.0129179	0.0187846	0.49165	5023	5.15207e-23	0.980592	9.30645e-26	0.00177112	0.0176368
5687_5_PRKCSH_GLU2B	colon	Sex-combined	1	39	Weighted mode	-0.172261	0.126325	0.172682	0.00056762	0.0336393	0.986626	5023	5.15207e-23	0.980592	9.30645e-26	0.00177112	0.0176368
5687_5_PRKCSH_GLU2B	overall	Sex-combined	1	62	MR Egger	-0.191696	0.105124	0.0682232	-0.0838894	0.0465135	0.0763229	5023	5.05058e-23	0.961239	4.64001e-25	0.00883068	0.0299299
5687_5_PRKCSH_GLU2B	overall	Sex-combined	1	62	Weighted median	-0.191696	0.105124	0.0682232	-0.0212773	0.021262	0.316963	5023	5.05058e-23	0.961239	4.64001e-25	0.00883068	0.0299299
5687_5_PRKCSH_GLU2B	overall	Sex-combined	1	62	IVW-MRE	-0.191696	0.105124	0.0682232	-0.0157944	0.016639	0.342497	5023	5.05058e-23	0.961239	4.64001e-25	0.00883068	0.0299299
5687_5_PRKCSH_GLU2B	overall	Sex-combined	1	62	Weighted mode	-0.191696	0.105124	0.0682232	-0.021688	0.0297363	0.468582	5023	5.05058e-23	0.961239	4.64001e-25	0.00883068	0.0299299
5687_5_PRKCSH_GLU2B	rectal	Sex-combined	1	24	MR Egger	-0.129859	0.163428	0.426849	-0.0281149	0.0453815	0.541935	5022	5.17892e-23	0.985665	1.00844e-25	0.00191916	0.0124154
5687_5_PRKCSH_GLU2B	rectal	Sex-combined	1	24	Weighted median	-0.129859	0.163428	0.426849	-0.0264523	0.0206842	0.200945	5022	5.17892e-23	0.985665	1.00844e-25	0.00191916	0.0124154
5687_5_PRKCSH_GLU2B	rectal	Sex-combined	1	24	IVW-MRE	-0.129859	0.163428	0.426849	-0.0372869	0.0119563	0.00181706	5022	5.17892e-23	0.985665	1.00844e-25	0.00191916	0.0124154
5687_5_PRKCSH_GLU2B	rectal	Sex-combined	1	24	Weighted mode	-0.129859	0.163428	0.426849	-0.0289384	0.028039	0.312767	5022	5.17892e-23	0.985665	1.00844e-25	0.00191916	0.0124154
5687_5_PRKCSH_GLU2B	colon	Male	1	20	MR Egger	-0.272085	0.181095	0.132984	-0.0170713	0.0756309	0.823963	5021	5.08167e-23	0.967193	1.40531e-25	0.00267443	0.030133
5687_5_PRKCSH_GLU2B	colon	Male	1	20	Weighted median	-0.272085	0.181095	0.132984	-0.0238959	0.0224297	0.286709	5021	5.08167e-23	0.967193	1.40531e-25	0.00267443	0.030133
5687_5_PRKCSH_GLU2B	colon	Male	1	20	IVW-MRE	-0.272085	0.181095	0.132984	-0.0230411	0.0131938	0.0807485	5021	5.08167e-23	0.967193	1.40531e-25	0.00267443	0.030133
5687_5_PRKCSH_GLU2B	colon	Male	1	20	Weighted mode	-0.272085	0.181095	0.132984	-0.0201892	0.036318	0.584767	5021	5.08167e-23	0.967193	1.40531e-25	0.00267443	0.030133
5687_5_PRKCSH_GLU2B	rectal	Male	1	10	MR Egger	-0.221731	0.217314	0.307574	-0.0620734	0.0748587	0.431032	5021	5.13267e-23	0.976901	1.67285e-25	0.00318373	0.0199154
5687_5_PRKCSH_GLU2B	rectal	Male	1	10	Weighted median	-0.221731	0.217314	0.307574	-0.028973	0.0237915	0.223305	5021	5.13267e-23	0.976901	1.67285e-25	0.00318373	0.0199154
5687_5_PRKCSH_GLU2B	rectal	Male	1	10	IVW-MRE	-0.221731	0.217314	0.307574	-0.0387891	0.0114913	0.000736798	5021	5.13267e-23	0.976901	1.67285e-25	0.00318373	0.0199154
5687_5_PRKCSH_GLU2B	rectal	Male	1	10	Weighted mode	-0.221731	0.217314	0.307574	-0.0194035	0.0344997	0.587559	5021	5.13267e-23	0.976901	1.67285e-25	0.00318373	0.0199154
5687_5_PRKCSH_GLU2B	proximal	Sex-combined	1	21	MR Egger	-0.0671378	0.164311	0.682832	0.0991711	0.0686289	0.16474	5022	5.18548e-23	0.986914	1.65988e-25	0.00315903	0.00992739
5687_5_PRKCSH_GLU2B	proximal	Sex-combined	1	21	Weighted median	-0.0671378	0.164311	0.682832	-0.000833283	0.024273	0.972614	5022	5.18548e-23	0.986914	1.65988e-25	0.00315903	0.00992739
5687_5_PRKCSH_GLU2B	proximal	Sex-combined	1	21	IVW-MRE	-0.0671378	0.164311	0.682832	-0.0112444	0.0183592	0.54023	5022	5.18548e-23	0.986914	1.65988e-25	0.00315903	0.00992739
5687_5_PRKCSH_GLU2B	proximal	Sex-combined	1	21	Weighted mode	-0.0671378	0.164311	0.682832	0.00495253	0.0345751	0.887534	5022	5.18548e-23	0.986914	1.65988e-25	0.00315903	0.00992739
5687_5_PRKCSH_GLU2B	distal	Male	1	9	MR Egger	-0.407244	0.234099	0.0819253	0.0538954	0.0914147	0.574006	5021	4.9488e-23	0.941903	1.76753e-25	0.00336358	0.0547337
5687_5_PRKCSH_GLU2B	distal	Male	1	9	Weighted median	-0.407244	0.234099	0.0819253	-0.0222843	0.0248479	0.369811	5021	4.9488e-23	0.941903	1.76753e-25	0.00336358	0.0547337
5687_5_PRKCSH_GLU2B	distal	Male	1	9	IVW-MRE	-0.407244	0.234099	0.0819253	-0.0275963	0.0153915	0.0729804	5021	4.9488e-23	0.941903	1.76753e-25	0.00336358	0.0547337
5687_5_PRKCSH_GLU2B	distal	Male	1	9	Weighted mode	-0.407244	0.234099	0.0819253	-0.00824487	0.0357109	0.823205	5021	4.9488e-23	0.941903	1.76753e-25	0.00336358	0.0547337
5687_5_PRKCSH_GLU2B	overall	Female	1	23	MR Egger	-0.100707	0.151943	0.507465	-0.0118602	0.0643066	0.855444	5021	5.18787e-23	0.987406	1.08907e-25	0.00207271	0.0105217
5687_5_PRKCSH_GLU2B	overall	Female	1	23	Weighted median	-0.100707	0.151943	0.507465	-0.00328691	0.0254894	0.897396	5021	5.18787e-23	0.987406	1.08907e-25	0.00207271	0.0105217
5687_5_PRKCSH_GLU2B	overall	Female	1	23	IVW-MRE	-0.100707	0.151943	0.507465	-0.0145435	0.0169388	0.390566	5021	5.18787e-23	0.987406	1.08907e-25	0.00207271	0.0105217
5687_5_PRKCSH_GLU2B	overall	Female	1	23	Weighted mode	-0.100707	0.151943	0.507465	-0.00501542	0.0415733	0.905071	5021	5.18787e-23	0.987406	1.08907e-25	0.00207271	0.0105217
5687_5_PRKCSH_GLU2B	distal	Sex-combined	1	23	MR Egger	-0.235866	0.167845	0.159943	-0.0832098	0.0662228	0.222728	5022	5.1065e-23	0.971917	1.90574e-25	0.00362694	0.0244558
5687_5_PRKCSH_GLU2B	distal	Sex-combined	1	23	Weighted median	-0.235866	0.167845	0.159943	-0.0143016	0.0221763	0.518988	5022	5.1065e-23	0.971917	1.90574e-25	0.00362694	0.0244558
5687_5_PRKCSH_GLU2B	distal	Sex-combined	1	23	IVW-MRE	-0.235866	0.167845	0.159943	-0.0113457	0.0189556	0.54948	5022	5.1065e-23	0.971917	1.90574e-25	0.00362694	0.0244558
5687_5_PRKCSH_GLU2B	distal	Sex-combined	1	23	Weighted mode	-0.235866	0.167845	0.159943	-0.0196415	0.0334829	0.563435	5022	5.1065e-23	0.971917	1.90574e-25	0.00362694	0.0244558
7266_4_SERPINA9_SPA9	rectal	Female	1	10	MR Egger	0.239203	0.1567	0.126885	-0.151642	0.102921	0.178872	7121	1.7077e-71	0.957611	7.43394e-74	0.00416828	0.0382202
7266_4_SERPINA9_SPA9	rectal	Female	1	10	Weighted median	0.239203	0.1567	0.126885	0.00673468	0.025313	0.790196	7121	1.7077e-71	0.957611	7.43394e-74	0.00416828	0.0382202
7266_4_SERPINA9_SPA9	rectal	Female	1	10	IVW-MRE	0.239203	0.1567	0.126885	0.0112685	0.0239911	0.638572	7121	1.7077e-71	0.957611	7.43394e-74	0.00416828	0.0382202
7266_4_SERPINA9_SPA9	rectal	Female	1	10	Weighted mode	0.239203	0.1567	0.126885	0.00372964	0.030485	0.905315	7121	1.7077e-71	0.957611	7.43394e-74	0.00416828	0.0382202
7266_4_SERPINA9_SPA9	proximal	Female	1	8	MR Egger	-0.0199336	0.136213	0.883652	-0.113709	0.0930946	0.267732	7121	1.75375e-71	0.983432	5.96161e-74	0.0033429	0.0132246
7266_4_SERPINA9_SPA9	proximal	Female	1	8	Weighted median	-0.0199336	0.136213	0.883652	0.00506419	0.0278644	0.855784	7121	1.75375e-71	0.983432	5.96161e-74	0.0033429	0.0132246
7266_4_SERPINA9_SPA9	proximal	Female	1	8	IVW-MRE	-0.0199336	0.136213	0.883652	0.0220818	0.0235225	0.347859	7121	1.75375e-71	0.983432	5.96161e-74	0.0033429	0.0132246
7266_4_SERPINA9_SPA9	proximal	Female	1	8	Weighted mode	-0.0199336	0.136213	0.883652	0.00374841	0.0326196	0.911741	7121	1.75375e-71	0.983432	5.96161e-74	0.0033429	0.0132246
7266_4_SERPINA9_SPA9	overall	Male	1	28	MR Egger	0.0708749	0.0780731	0.363983	-0.0384159	0.0583014	0.515742	7122	1.75907e-71	0.986415	5.47228e-74	0.00306853	0.0105166
7266_4_SERPINA9_SPA9	overall	Male	1	28	Weighted median	0.0708749	0.0780731	0.363983	0.0183627	0.0247898	0.458854	7122	1.75907e-71	0.986415	5.47228e-74	0.00306853	0.0105166
7266_4_SERPINA9_SPA9	overall	Male	1	28	IVW-MRE	0.0708749	0.0780731	0.363983	0.00715125	0.0166731	0.667989	7122	1.75907e-71	0.986415	5.47228e-74	0.00306853	0.0105166
7266_4_SERPINA9_SPA9	overall	Male	1	28	Weighted mode	0.0708749	0.0780731	0.363983	0.0298736	0.039499	0.456011	7122	1.75907e-71	0.986415	5.47228e-74	0.00306853	0.0105166
7266_4_SERPINA9_SPA9	colon	Female	1	16	MR Egger	0.0885936	0.0991141	0.3714	-0.022376	0.0790552	0.781286	7121	1.75474e-71	0.983965	5.9059e-74	0.00331159	0.0127232
7266_4_SERPINA9_SPA9	colon	Female	1	16	Weighted median	0.0885936	0.0991141	0.3714	0.00220021	0.0290218	0.939568	7121	1.75474e-71	0.983965	5.9059e-74	0.00331159	0.0127232
7266_4_SERPINA9_SPA9	colon	Female	1	16	IVW-MRE	0.0885936	0.0991141	0.3714	0.0276474	0.0198507	0.163691	7121	1.75474e-71	0.983965	5.9059e-74	0.00331159	0.0127232
7266_4_SERPINA9_SPA9	colon	Female	1	16	Weighted mode	0.0885936	0.0991141	0.3714	-0.00146009	0.0379181	0.969792	7121	1.75474e-71	0.983965	5.9059e-74	0.00331159	0.0127232
7266_4_SERPINA9_SPA9	distal	Female	1	8	MR Egger	0.163344	0.148948	0.272793	-0.394196	0.216511	0.118509	7121	1.73781e-71	0.974474	5.34362e-74	0.0029962	0.0225302
7266_4_SERPINA9_SPA9	distal	Female	1	8	Weighted median	0.163344	0.148948	0.272793	-0.0110532	0.0281364	0.694436	7121	1.73781e-71	0.974474	5.34362e-74	0.0029962	0.0225302
7266_4_SERPINA9_SPA9	distal	Female	1	8	IVW-MRE	0.163344	0.148948	0.272793	-0.00796455	0.0198174	0.687759	7121	1.73781e-71	0.974474	5.34362e-74	0.0029962	0.0225302
7266_4_SERPINA9_SPA9	distal	Female	1	8	Weighted mode	0.163344	0.148948	0.272793	-0.0167011	0.0431365	0.710134	7121	1.73781e-71	0.974474	5.34362e-74	0.0029962	0.0225302
7266_4_SERPINA9_SPA9	proximal	Male	1	3	MR Egger	-0.0487265	0.142303	0.732041	-0.120356	0.303604	0.759728	7121	1.7528e-71	0.982876	6.4851e-74	0.00363637	0.0134875
7266_4_SERPINA9_SPA9	proximal	Male	1	3	Weighted median	-0.0487265	0.142303	0.732041	0.00897986	0.0390237	0.818004	7121	1.7528e-71	0.982876	6.4851e-74	0.00363637	0.0134875
7266_4_SERPINA9_SPA9	proximal	Male	1	3	IVW-MRE	-0.0487265	0.142303	0.732041	0.00782464	0.0173168	0.651375	7121	1.7528e-71	0.982876	6.4851e-74	0.00363637	0.0134875
7266_4_SERPINA9_SPA9	proximal	Male	1	3	Weighted mode	-0.0487265	0.142303	0.732041	-0.00017122	0.046439	0.997393	7121	1.7528e-71	0.982876	6.4851e-74	0.00363637	0.0134875
7266_4_SERPINA9_SPA9	colon	Sex-combined	1	39	MR Egger	0.0537099	0.0664452	0.418899	-0.012064	0.0575027	0.834976	7122	1.76573e-71	0.990131	3.02001e-74	0.00169338	0.0081757
7266_4_SERPINA9_SPA9	colon	Sex-combined	1	39	Weighted median	0.0537099	0.0664452	0.418899	0.00146521	0.0241696	0.95166	7122	1.76573e-71	0.990131	3.02001e-74	0.00169338	0.0081757
7266_4_SERPINA9_SPA9	colon	Sex-combined	1	39	IVW-MRE	0.0537099	0.0664452	0.418899	0.00760035	0.0172165	0.658883	7122	1.76573e-71	0.990131	3.02001e-74	0.00169338	0.0081757
7266_4_SERPINA9_SPA9	colon	Sex-combined	1	39	Weighted mode	0.0537099	0.0664452	0.418899	0.000848837	0.0342882	0.980379	7122	1.76573e-71	0.990131	3.02001e-74	0.00169338	0.0081757
7266_4_SERPINA9_SPA9	overall	Sex-combined	1	62	MR Egger	0.0819491	0.0559247	0.142826	-0.0573567	0.0425047	0.182272	7123	1.75546e-71	0.98439	3.2231e-74	0.00180725	0.0138028
7266_4_SERPINA9_SPA9	overall	Sex-combined	1	62	Weighted median	0.0819491	0.0559247	0.142826	0.0016022	0.0229404	0.94432	7123	1.75546e-71	0.98439	3.2231e-74	0.00180725	0.0138028
7266_4_SERPINA9_SPA9	overall	Sex-combined	1	62	IVW-MRE	0.0819491	0.0559247	0.142826	0.0117135	0.0147719	0.427801	7123	1.75546e-71	0.98439	3.2231e-74	0.00180725	0.0138028
7266_4_SERPINA9_SPA9	overall	Sex-combined	1	62	Weighted mode	0.0819491	0.0559247	0.142826	0.000434818	0.0360085	0.990405	7123	1.75546e-71	0.98439	3.2231e-74	0.00180725	0.0138028
7266_4_SERPINA9_SPA9	rectal	Sex-combined	1	24	MR Egger	0.142857	0.0863787	0.0981588	-0.0449219	0.052843	0.404426	7122	1.73112e-71	0.970721	4.77034e-74	0.00267469	0.0266046
7266_4_SERPINA9_SPA9	rectal	Sex-combined	1	24	Weighted median	0.142857	0.0863787	0.0981588	0.00433335	0.0223895	0.846533	7122	1.73112e-71	0.970721	4.77034e-74	0.00267469	0.0266046
7266_4_SERPINA9_SPA9	rectal	Sex-combined	1	24	IVW-MRE	0.142857	0.0863787	0.0981588	0.0015109	0.0168418	0.928517	7122	1.73112e-71	0.970721	4.77034e-74	0.00267469	0.0266046
7266_4_SERPINA9_SPA9	rectal	Sex-combined	1	24	Weighted mode	0.142857	0.0863787	0.0981588	0.0101532	0.0321164	0.75475	7122	1.73112e-71	0.970721	4.77034e-74	0.00267469	0.0266046
7266_4_SERPINA9_SPA9	colon	Male	1	20	MR Egger	-0.0105205	0.108527	0.922775	0.0552333	0.0793087	0.495053	7121	1.75964e-71	0.986735	5.7529e-74	0.0032259	0.0100392
7266_4_SERPINA9_SPA9	colon	Male	1	20	Weighted median	-0.0105205	0.108527	0.922775	0.0112834	0.0251065	0.653126	7121	1.75964e-71	0.986735	5.7529e-74	0.0032259	0.0100392
7266_4_SERPINA9_SPA9	colon	Male	1	20	IVW-MRE	-0.0105205	0.108527	0.922775	0.000750766	0.0153032	0.960872	7121	1.75964e-71	0.986735	5.7529e-74	0.0032259	0.0100392
7266_4_SERPINA9_SPA9	colon	Male	1	20	Weighted mode	-0.0105205	0.108527	0.922775	0.0237503	0.0393501	0.553271	7121	1.75964e-71	0.986735	5.7529e-74	0.0032259	0.0100392
7266_4_SERPINA9_SPA9	rectal	Male	1	10	MR Egger	0.0996678	0.133998	0.456996	-0.0346783	0.0790195	0.672376	7121	1.74919e-71	0.980852	5.1835e-74	0.00290647	0.016242
7266_4_SERPINA9_SPA9	rectal	Male	1	10	Weighted median	0.0996678	0.133998	0.456996	-0.0125579	0.0262161	0.631929	7121	1.74919e-71	0.980852	5.1835e-74	0.00290647	0.016242
7266_4_SERPINA9_SPA9	rectal	Male	1	10	IVW-MRE	0.0996678	0.133998	0.456996	-0.0267382	0.0154516	0.0835513	7121	1.74919e-71	0.980852	5.1835e-74	0.00290647	0.016242
7266_4_SERPINA9_SPA9	rectal	Male	1	10	Weighted mode	0.0996678	0.133998	0.456996	-0.00158307	0.0401127	0.969381	7121	1.74919e-71	0.980852	5.1835e-74	0.00290647	0.016242
7266_4_SERPINA9_SPA9	proximal	Sex-combined	1	21	MR Egger	0.0404208	0.0863787	0.639821	-0.0386145	0.0668047	0.570039	7122	1.75516e-71	0.984221	1.23869e-73	0.00694599	0.00883263
7266_4_SERPINA9_SPA9	proximal	Sex-combined	1	21	Weighted median	0.0404208	0.0863787	0.639821	0.00711447	0.0245787	0.772232	7122	1.75516e-71	0.984221	1.23869e-73	0.00694599	0.00883263
7266_4_SERPINA9_SPA9	proximal	Sex-combined	1	21	IVW-MRE	0.0404208	0.0863787	0.639821	0.0230732	0.0174663	0.186495	7122	1.75516e-71	0.984221	1.23869e-73	0.00694599	0.00883263
7266_4_SERPINA9_SPA9	proximal	Sex-combined	1	21	Weighted mode	0.0404208	0.0863787	0.639821	0.00352441	0.0337111	0.917776	7122	1.75516e-71	0.984221	1.23869e-73	0.00694599	0.00883263
7266_4_SERPINA9_SPA9	distal	Male	1	9	MR Egger	0.0559247	0.139535	0.688572	0.0572113	0.0935703	0.560242	7121	1.75281e-71	0.982905	5.84249e-74	0.00327609	0.0138184
7266_4_SERPINA9_SPA9	distal	Male	1	9	Weighted median	0.0559247	0.139535	0.688572	0.00504688	0.0256476	0.844001	7121	1.75281e-71	0.982905	5.84249e-74	0.00327609	0.0138184
7266_4_SERPINA9_SPA9	distal	Male	1	9	IVW-MRE	0.0559247	0.139535	0.688572	0.00377693	0.0170615	0.824803	7121	1.75281e-71	0.982905	5.84249e-74	0.00327609	0.0138184
7266_4_SERPINA9_SPA9	distal	Male	1	9	Weighted mode	0.0559247	0.139535	0.688572	0.0109075	0.0373568	0.777728	7121	1.75281e-71	0.982905	5.84249e-74	0.00327609	0.0138184
7266_4_SERPINA9_SPA9	overall	Female	1	23	MR Egger	0.0974529	0.0802879	0.224827	-0.0283324	0.0708594	0.693313	7122	1.7543e-71	0.983718	3.45489e-74	0.00193718	0.0143447
7266_4_SERPINA9_SPA9	overall	Female	1	23	Weighted median	0.0974529	0.0802879	0.224827	-7.67802e-05	0.0275583	0.997777	7122	1.7543e-71	0.983718	3.45489e-74	0.00193718	0.0143447
7266_4_SERPINA9_SPA9	overall	Female	1	23	IVW-MRE	0.0974529	0.0802879	0.224827	0.0136248	0.019981	0.49531	7122	1.7543e-71	0.983718	3.45489e-74	0.00193718	0.0143447
7266_4_SERPINA9_SPA9	overall	Female	1	23	Weighted mode	0.0974529	0.0802879	0.224827	-0.00410927	0.0383708	0.915685	7122	1.7543e-71	0.983718	3.45489e-74	0.00193718	0.0143447
7266_4_SERPINA9_SPA9	distal	Sex-combined	1	23	MR Egger	0.0924695	0.0880399	0.293574	-0.0391394	0.0668416	0.564415	7122	1.75493e-71	0.984098	5.33382e-74	0.00299087	0.0129114
7266_4_SERPINA9_SPA9	distal	Sex-combined	1	23	Weighted median	0.0924695	0.0880399	0.293574	0.00976823	0.0250346	0.696396	7122	1.75493e-71	0.984098	5.33382e-74	0.00299087	0.0129114
7266_4_SERPINA9_SPA9	distal	Sex-combined	1	23	IVW-MRE	0.0924695	0.0880399	0.293574	0.0111449	0.0188201	0.553731	7122	1.75493e-71	0.984098	5.33382e-74	0.00299087	0.0129114
7266_4_SERPINA9_SPA9	distal	Sex-combined	1	23	Weighted mode	0.0924695	0.0880399	0.293574	0.0166647	0.0366204	0.65352	7122	1.75493e-71	0.984098	5.33382e-74	0.00299087	0.0129114
6925_26_SNX8_SNX8	rectal	Female	1	10	MR Egger	-0.0516836	0.225529	0.818739	0.05112	0.0868555	0.572392	7704	6.55649e-25	0.982076	2.38939e-27	0.00357884	0.0143455
6925_26_SNX8_SNX8	rectal	Female	1	10	Weighted median	-0.0516836	0.225529	0.818739	-0.0150388	0.0248938	0.545765	7704	6.55649e-25	0.982076	2.38939e-27	0.00357884	0.0143455
6925_26_SNX8_SNX8	rectal	Female	1	10	IVW-MRE	-0.0516836	0.225529	0.818739	-0.00687962	0.0148254	0.642618	7704	6.55649e-25	0.982076	2.38939e-27	0.00357884	0.0143455
6925_26_SNX8_SNX8	rectal	Female	1	10	Weighted mode	-0.0516836	0.225529	0.818739	-0.0130508	0.0365794	0.729478	7704	6.55649e-25	0.982076	2.38939e-27	0.00357884	0.0143455
6925_26_SNX8_SNX8	proximal	Female	1	8	MR Egger	-0.140955	0.201253	0.483684	0.0896659	0.100196	0.405303	7706	6.4835e-25	0.971147	8.49221e-27	0.0127201	0.0161329
6925_26_SNX8_SNX8	proximal	Female	1	8	Weighted median	-0.140955	0.201253	0.483684	0.00204936	0.0278495	0.941339	7706	6.4835e-25	0.971147	8.49221e-27	0.0127201	0.0161329
6925_26_SNX8_SNX8	proximal	Female	1	8	IVW-MRE	-0.140955	0.201253	0.483684	-0.00236826	0.0206991	0.90891	7706	6.4835e-25	0.971147	8.49221e-27	0.0127201	0.0161329
6925_26_SNX8_SNX8	proximal	Female	1	8	Weighted mode	-0.140955	0.201253	0.483684	0.0184909	0.0388098	0.648268	7706	6.4835e-25	0.971147	8.49221e-27	0.0127201	0.0161329
6925_26_SNX8_SNX8	overall	Male	1	28	MR Egger	0.0618637	0.129992	0.634143	0.00661311	0.059152	0.911842	7709	6.58756e-25	0.986727	2.67862e-27	0.00401211	0.00926074
6925_26_SNX8_SNX8	overall	Male	1	28	Weighted median	0.0618637	0.129992	0.634143	0.00146116	0.0261434	0.955429	7709	6.58756e-25	0.986727	2.67862e-27	0.00401211	0.00926074
6925_26_SNX8_SNX8	overall	Male	1	28	IVW-MRE	0.0618637	0.129992	0.634143	-0.00939055	0.0179536	0.600942	7709	6.58756e-25	0.986727	2.67862e-27	0.00401211	0.00926074
6925_26_SNX8_SNX8	overall	Male	1	28	Weighted mode	0.0618637	0.129992	0.634143	0.0126646	0.0412776	0.761338	7709	6.58756e-25	0.986727	2.67862e-27	0.00401211	0.00926074
6925_26_SNX8_SNX8	colon	Female	1	16	MR Egger	-0.0258418	0.160532	0.872113	0.138915	0.100994	0.190594	7708	6.56221e-25	0.982929	4.60153e-27	0.00689236	0.010179
6925_26_SNX8_SNX8	colon	Female	1	16	Weighted median	-0.0258418	0.160532	0.872113	0.0414537	0.0289647	0.152378	7708	6.56221e-25	0.982929	4.60153e-27	0.00689236	0.010179
6925_26_SNX8_SNX8	colon	Female	1	16	IVW-MRE	-0.0258418	0.160532	0.872113	0.0112398	0.0262539	0.668565	7708	6.56221e-25	0.982929	4.60153e-27	0.00689236	0.010179
6925_26_SNX8_SNX8	colon	Female	1	16	Weighted mode	-0.0258418	0.160532	0.872113	0.0585435	0.0408333	0.172168	7708	6.56221e-25	0.982929	4.60153e-27	0.00689236	0.010179
6925_26_SNX8_SNX8	distal	Female	1	8	MR Egger	0.144088	0.217698	0.508054	-0.190642	0.223256	0.425924	7704	6.51937e-25	0.976522	4.34366e-27	0.00650609	0.0169723
6925_26_SNX8_SNX8	distal	Female	1	8	Weighted median	0.144088	0.217698	0.508054	0.00193975	0.0297863	0.948077	7704	6.51937e-25	0.976522	4.34366e-27	0.00650609	0.0169723
6925_26_SNX8_SNX8	distal	Female	1	8	IVW-MRE	0.144088	0.217698	0.508054	0.014726	0.0142283	0.30068	7704	6.51937e-25	0.976522	4.34366e-27	0.00650609	0.0169723
6925_26_SNX8_SNX8	distal	Female	1	8	Weighted mode	0.144088	0.217698	0.508054	-0.000953252	0.0413589	0.982255	7704	6.51937e-25	0.976522	4.34366e-27	0.00650609	0.0169723
6925_26_SNX8_SNX8	proximal	Male	1	3	MR Egger	0.361785	0.213782	0.0905873	0.304241	0.303855	0.499596	7706	6.28661e-25	0.94165	2.52501e-27	0.00378159	0.0545681
6925_26_SNX8_SNX8	proximal	Male	1	3	Weighted median	0.361785	0.213782	0.0905873	0.0299822	0.0394596	0.447362	7706	6.28661e-25	0.94165	2.52501e-27	0.00378159	0.0545681
6925_26_SNX8_SNX8	proximal	Male	1	3	IVW-MRE	0.361785	0.213782	0.0905873	0.0214296	0.0221343	0.332964	7706	6.28661e-25	0.94165	2.52501e-27	0.00378159	0.0545681
6925_26_SNX8_SNX8	proximal	Male	1	3	Weighted mode	0.361785	0.213782	0.0905873	0.0367892	0.0443837	0.49434	7706	6.28661e-25	0.94165	2.52501e-27	0.00378159	0.0545681
6925_26_SNX8_SNX8	colon	Sex-combined	1	39	MR Egger	0.140955	0.113547	0.214466	0.0524497	0.0561795	0.356559	7710	6.54358e-25	0.980141	2.98145e-27	0.00446565	0.0153932
6925_26_SNX8_SNX8	colon	Sex-combined	1	39	Weighted median	0.140955	0.113547	0.214466	0.0297788	0.0245228	0.224622	7710	6.54358e-25	0.980141	2.98145e-27	0.00446565	0.0153932
6925_26_SNX8_SNX8	colon	Sex-combined	1	39	IVW-MRE	0.140955	0.113547	0.214466	0.00432054	0.0168822	0.798011	7710	6.54358e-25	0.980141	2.98145e-27	0.00446565	0.0153932
6925_26_SNX8_SNX8	colon	Sex-combined	1	39	Weighted mode	0.140955	0.113547	0.214466	0.0369472	0.0378745	0.335475	7710	6.54358e-25	0.980141	2.98145e-27	0.00446565	0.0153932
6925_26_SNX8_SNX8	overall	Sex-combined	1	62	MR Egger	-0.000783085	0.0931872	0.993295	0.0150614	0.0428411	0.726396	7710	6.6162e-25	0.991019	2.05146e-27	0.00307275	0.00590871
6925_26_SNX8_SNX8	overall	Sex-combined	1	62	Weighted median	-0.000783085	0.0931872	0.993295	-0.00980227	0.0226558	0.665261	7710	6.6162e-25	0.991019	2.05146e-27	0.00307275	0.00590871
6925_26_SNX8_SNX8	overall	Sex-combined	1	62	IVW-MRE	-0.000783085	0.0931872	0.993295	-0.0180104	0.0148226	0.224341	7710	6.6162e-25	0.991019	2.05146e-27	0.00307275	0.00590871
6925_26_SNX8_SNX8	overall	Sex-combined	1	62	Weighted mode	-0.000783085	0.0931872	0.993295	-0.00273971	0.0371396	0.941436	7710	6.6162e-25	0.991019	2.05146e-27	0.00307275	0.00590871
6925_26_SNX8_SNX8	rectal	Sex-combined	1	24	MR Egger	-0.0140955	0.148003	0.924126	0.0320062	0.0486294	0.517261	7709	6.59094e-25	0.987235	2.303e-27	0.0034495	0.00931527
6925_26_SNX8_SNX8	rectal	Sex-combined	1	24	Weighted median	-0.0140955	0.148003	0.924126	-0.0199666	0.0220125	0.364376	7709	6.59094e-25	0.987235	2.303e-27	0.0034495	0.00931527
6925_26_SNX8_SNX8	rectal	Sex-combined	1	24	IVW-MRE	-0.0140955	0.148003	0.924126	-0.0222704	0.0136013	0.101553	7709	6.59094e-25	0.987235	2.303e-27	0.0034495	0.00931527
6925_26_SNX8_SNX8	rectal	Sex-combined	1	24	Weighted mode	-0.0140955	0.148003	0.924126	-0.023131	0.0303059	0.453072	7709	6.59094e-25	0.987235	2.303e-27	0.0034495	0.00931527
6925_26_SNX8_SNX8	colon	Male	1	20	MR Egger	0.30462	0.162882	0.0614571	0.0107096	0.0799177	0.894883	7708	6.27245e-25	0.939534	2.55261e-27	0.00382291	0.0566434
6925_26_SNX8_SNX8	colon	Male	1	20	Weighted median	0.30462	0.162882	0.0614571	-0.00815682	0.0245899	0.740105	7708	6.27245e-25	0.939534	2.55261e-27	0.00382291	0.0566434
6925_26_SNX8_SNX8	colon	Male	1	20	IVW-MRE	0.30462	0.162882	0.0614571	-0.00485247	0.0152258	0.749954	7708	6.27245e-25	0.939534	2.55261e-27	0.00382291	0.0566434
6925_26_SNX8_SNX8	colon	Male	1	20	Weighted mode	0.30462	0.162882	0.0614571	-0.0115024	0.0420361	0.787319	7708	6.27245e-25	0.939534	2.55261e-27	0.00382291	0.0566434
6925_26_SNX8_SNX8	rectal	Male	1	10	MR Egger	-0.00704777	0.196554	0.971397	0.0275635	0.0767987	0.728953	7708	6.55972e-25	0.982566	3.4663e-27	0.00519197	0.012242
6925_26_SNX8_SNX8	rectal	Male	1	10	Weighted median	-0.00704777	0.196554	0.971397	0.0119135	0.025463	0.639874	7708	6.55972e-25	0.982566	3.4663e-27	0.00519197	0.012242
6925_26_SNX8_SNX8	rectal	Male	1	10	IVW-MRE	-0.00704777	0.196554	0.971397	0.00956155	0.0159531	0.548938	7708	6.55972e-25	0.982566	3.4663e-27	0.00519197	0.012242
6925_26_SNX8_SNX8	rectal	Male	1	10	Weighted mode	-0.00704777	0.196554	0.971397	0.0141112	0.0339605	0.687494	7708	6.55972e-25	0.982566	3.4663e-27	0.00519197	0.012242
6925_26_SNX8_SNX8	proximal	Sex-combined	1	21	MR Egger	0.0767424	0.14722	0.602174	0.102456	0.0749634	0.187662	7709	6.58144e-25	0.985818	2.43245e-27	0.0036434	0.0105381
6925_26_SNX8_SNX8	proximal	Sex-combined	1	21	Weighted median	0.0767424	0.14722	0.602174	-0.0189119	0.0255098	0.458475	7709	6.58144e-25	0.985818	2.43245e-27	0.0036434	0.0105381
6925_26_SNX8_SNX8	proximal	Sex-combined	1	21	IVW-MRE	0.0767424	0.14722	0.602174	-0.00724659	0.0197883	0.714211	7709	6.58144e-25	0.985818	2.43245e-27	0.0036434	0.0105381
6925_26_SNX8_SNX8	proximal	Sex-combined	1	21	Weighted mode	0.0767424	0.14722	0.602174	-0.0229947	0.0396448	0.56838	7709	6.58144e-25	0.985818	2.43245e-27	0.0036434	0.0105381
6925_26_SNX8_SNX8	distal	Male	1	9	MR Egger	0.238841	0.208301	0.25154	-0.0702939	0.0948198	0.48261	7706	6.48721e-25	0.971703	2.34073e-27	0.00350587	0.0247907
6925_26_SNX8_SNX8	distal	Male	1	9	Weighted median	0.238841	0.208301	0.25154	0.0116161	0.0251331	0.643951	7706	6.48721e-25	0.971703	2.34073e-27	0.00350587	0.0247907
6925_26_SNX8_SNX8	distal	Male	1	9	IVW-MRE	0.238841	0.208301	0.25154	0.00169215	0.0195815	0.931136	7706	6.48721e-25	0.971703	2.34073e-27	0.00350587	0.0247907
6925_26_SNX8_SNX8	distal	Male	1	9	Weighted mode	0.238841	0.208301	0.25154	0.00944648	0.0374696	0.807312	7706	6.48721e-25	0.971703	2.34073e-27	0.00350587	0.0247907
6925_26_SNX8_SNX8	overall	Female	1	23	MR Egger	-0.0689115	0.133908	0.606819	0.100408	0.0667227	0.147256	7709	6.54726e-25	0.980698	6.55961e-27	0.00982538	0.00947687
6925_26_SNX8_SNX8	overall	Female	1	23	Weighted median	-0.0689115	0.133908	0.606819	0.0322544	0.0265223	0.223938	7709	6.54726e-25	0.980698	6.55961e-27	0.00982538	0.00947687
6925_26_SNX8_SNX8	overall	Female	1	23	IVW-MRE	-0.0689115	0.133908	0.606819	0.0127447	0.0142464	0.371006	7709	6.54726e-25	0.980698	6.55961e-27	0.00982538	0.00947687
6925_26_SNX8_SNX8	overall	Female	1	23	Weighted mode	-0.0689115	0.133908	0.606819	0.0428122	0.0415345	0.313852	7709	6.54726e-25	0.980698	6.55961e-27	0.00982538	0.00947687
6925_26_SNX8_SNX8	distal	Sex-combined	1	23	MR Egger	0.193422	0.149569	0.195944	0.0653429	0.0601429	0.289589	7709	6.50437e-25	0.974267	2.37353e-27	0.00355501	0.0221782
6925_26_SNX8_SNX8	distal	Sex-combined	1	23	Weighted median	0.193422	0.149569	0.195944	-0.000200567	0.0231486	0.993087	7709	6.50437e-25	0.974267	2.37353e-27	0.00355501	0.0221782
6925_26_SNX8_SNX8	distal	Sex-combined	1	23	IVW-MRE	0.193422	0.149569	0.195944	-0.00596785	0.0155265	0.700708	7709	6.50437e-25	0.974267	2.37353e-27	0.00355501	0.0221782
6925_26_SNX8_SNX8	distal	Sex-combined	1	23	Weighted mode	0.193422	0.149569	0.195944	0.0132581	0.0369426	0.723103	7709	6.50437e-25	0.974267	2.37353e-27	0.00355501	0.0221782
6715_63_ALPPL2_PPBN	rectal	Female	1			-0.324311	0.131256	0.0134805				5756	9.69476e-84	0.786361	5.9969e-86	0.00486211	0.208777
6715_63_ALPPL2_PPBN	proximal	Female	1			-0.266088	0.116445	0.0223077				5757	1.06691e-83	0.865396	2.28418e-86	0.00185142	0.132753
6715_63_ALPPL2_PPBN	overall	Male	1			-0.0423902	0.0750766	0.572328				5758	1.21943e-83	0.989108	2.77657e-86	0.00225205	0.00863991
6715_63_ALPPL2_PPBN	colon	Female	1			-0.0919305	0.0924413	0.319992				5758	1.21238e-83	0.983382	2.57015e-86	0.00208455	0.0145331
6715_63_ALPPL2_PPBN	distal	Female	1	16	MR Egger	0.111338	0.125638	0.375521	0.0222954	0.151773	0.885306	5756	1.20826e-83	0.980044	2.99748e-86	0.00243115	0.0175249
6715_63_ALPPL2_PPBN	distal	Female	1	16	Weighted median	0.111338	0.125638	0.375521	0.000485611	0.0206862	0.981271	5756	1.20826e-83	0.980044	2.99748e-86	0.00243115	0.0175249
6715_63_ALPPL2_PPBN	distal	Female	1	16	IVW-MRE	0.111338	0.125638	0.375521	-0.00404533	0.0108215	0.708535	5756	1.20826e-83	0.980044	2.99748e-86	0.00243115	0.0175249
6715_63_ALPPL2_PPBN	distal	Female	1	16	Weighted mode	0.111338	0.125638	0.375521	0.00396665	0.0348519	0.910894	5756	1.20826e-83	0.980044	2.99748e-86	0.00243115	0.0175249
6715_63_ALPPL2_PPBN	proximal	Male	1	6	MR Egger	0.189479	0.122063	0.12059	0.311428	0.204987	0.203322	5758	1.18204e-83	0.958775	6.71468e-86	0.00544605	0.0357788
6715_63_ALPPL2_PPBN	proximal	Male	1	6	Weighted median	0.189479	0.122063	0.12059	-0.00242977	0.0283446	0.931687	5758	1.18204e-83	0.958775	6.71468e-86	0.00544605	0.0357788
6715_63_ALPPL2_PPBN	proximal	Male	1	6	IVW-MRE	0.189479	0.122063	0.12059	0.00809364	0.0244387	0.740507	5758	1.18204e-83	0.958775	6.71468e-86	0.00544605	0.0357788
6715_63_ALPPL2_PPBN	proximal	Male	1	6	Weighted mode	0.189479	0.122063	0.12059	-0.000599409	0.0410786	0.988922	5758	1.18204e-83	0.958775	6.71468e-86	0.00544605	0.0357788
6715_63_ALPPL2_PPBN	colon	Sex-combined	1	78	MR Egger	0.0061287	0.0653728	0.925308	0.0968874	0.0420561	0.0239704	5758	1.22181e-83	0.991033	3.2337e-86	0.00262286	0.00634367
6715_63_ALPPL2_PPBN	colon	Sex-combined	1	78	Weighted median	0.0061287	0.0653728	0.925308	-0.005146	0.0162065	0.750844	5758	1.22181e-83	0.991033	3.2337e-86	0.00262286	0.00634367
6715_63_ALPPL2_PPBN	colon	Sex-combined	1	78	IVW-MRE	0.0061287	0.0653728	0.925308	0.00216951	0.012967	0.867126	5758	1.22181e-83	0.991033	3.2337e-86	0.00262286	0.00634367
6715_63_ALPPL2_PPBN	colon	Sex-combined	1	78	Weighted mode	0.0061287	0.0653728	0.925308	-0.00958337	0.0271897	0.725454	5758	1.22181e-83	0.991033	3.2337e-86	0.00262286	0.00634367
6715_63_ALPPL2_PPBN	overall	Sex-combined	1	124	MR Egger	-0.0847804	0.0536261	0.113889	0.0226065	0.0339617	0.506894	5758	1.20717e-83	0.979158	2.55975e-86	0.00207608	0.0187663
6715_63_ALPPL2_PPBN	overall	Sex-combined	1	124	Weighted median	-0.0847804	0.0536261	0.113889	-0.00287449	0.0151504	0.84952	5758	1.20717e-83	0.979158	2.55975e-86	0.00207608	0.0187663
6715_63_ALPPL2_PPBN	overall	Sex-combined	1	124	IVW-MRE	-0.0847804	0.0536261	0.113889	-0.00781427	0.0119011	0.511439	5758	1.20717e-83	0.979158	2.55975e-86	0.00207608	0.0187663
6715_63_ALPPL2_PPBN	overall	Sex-combined	1	124	Weighted mode	-0.0847804	0.0536261	0.113889	0.00137378	0.030202	0.963793	5758	1.20717e-83	0.979158	2.55975e-86	0.00207608	0.0187663
6715_63_ALPPL2_PPBN	rectal	Sex-combined	1	48	MR Egger	-0.225741	0.0852911	0.00812798	0.0705847	0.0426596	0.104813	5758	9.44699e-84	0.766265	2.83547e-86	0.0022976	0.231437
6715_63_ALPPL2_PPBN	rectal	Sex-combined	1	48	Weighted median	-0.225741	0.0852911	0.00812798	-0.00386417	0.0161981	0.811449	5758	9.44699e-84	0.766265	2.83547e-86	0.0022976	0.231437
6715_63_ALPPL2_PPBN	rectal	Sex-combined	1	48	IVW-MRE	-0.225741	0.0852911	0.00812798	-0.00659039	0.0139682	0.637061	5758	9.44699e-84	0.766265	2.83547e-86	0.0022976	0.231437
6715_63_ALPPL2_PPBN	rectal	Sex-combined	1	48	Weighted mode	-0.225741	0.0852911	0.00812798	-0.00126884	0.0249397	0.95964	5758	9.44699e-84	0.766265	2.83547e-86	0.0022976	0.231437
6715_63_ALPPL2_PPBN	colon	Male	1			0.101634	0.092952	0.274215				5758	1.21095e-83	0.982225	2.47411e-86	0.00200664	0.0157683
6715_63_ALPPL2_PPBN	rectal	Male	1			-0.170582	0.11236	0.128969				5758	1.18633e-83	0.962254	4.0999e-86	0.00332517	0.0344203
6715_63_ALPPL2_PPBN	proximal	Sex-combined	1			-0.0398366	0.0847804	0.638441				5758	1.21887e-83	0.988649	2.55584e-86	0.002073	0.0092779
6715_63_ALPPL2_PPBN	distal	Male	1			0.00306435	0.11951	0.979544				5758	1.21604e-83	0.986355	2.69342e-86	0.00218457	0.0114607
6715_63_ALPPL2_PPBN	overall	Female	1	46	MR Egger	-0.136874	0.0771195	0.0759252	0.100993	0.0452407	0.0307297	5758	1.18624e-83	0.962183	2.23851e-86	0.00181534	0.0360017
6715_63_ALPPL2_PPBN	overall	Female	1	46	Weighted median	-0.136874	0.0771195	0.0759252	-0.00574936	0.0181207	0.75103	5758	1.18624e-83	0.962183	2.23851e-86	0.00181534	0.0360017
6715_63_ALPPL2_PPBN	overall	Female	1	46	IVW-MRE	-0.136874	0.0771195	0.0759252	-0.00827376	0.0124752	0.507191	5758	1.18624e-83	0.962183	2.23851e-86	0.00181534	0.0360017
6715_63_ALPPL2_PPBN	overall	Female	1	46	Weighted mode	-0.136874	0.0771195	0.0759252	-0.00629341	0.0334679	0.851688	5758	1.18624e-83	0.962183	2.23851e-86	0.00181534	0.0360017
6715_63_ALPPL2_PPBN	distal	Sex-combined	1			0.0531154	0.0858018	0.535885				5758	1.21838e-83	0.988251	2.25249e-86	0.00182693	0.00992222
9256_78_NPTX1_NPTX1	rectal	Female	1	10	MR Egger	0.0500499	0.0751745	0.50555	-0.112465	0.0874226	0.234261	7350	0	0.975897	0	0.0035193	0.0205832
9256_78_NPTX1_NPTX1	rectal	Female	1	10	Weighted median	0.0500499	0.0751745	0.50555	-0.0343783	0.0256011	0.179323	7350	0	0.975897	0	0.0035193	0.0205832
9256_78_NPTX1_NPTX1	rectal	Female	1	10	IVW-MRE	0.0500499	0.0751745	0.50555	-0.0163527	0.0190273	0.390101	7350	0	0.975897	0	0.0035193	0.0205832
9256_78_NPTX1_NPTX1	rectal	Female	1	10	Weighted mode	0.0500499	0.0751745	0.50555	-0.0416834	0.0338583	0.249481	7350	0	0.975897	0	0.0035193	0.0205832
9256_78_NPTX1_NPTX1	proximal	Female	1	8	MR Egger	0.0275174	0.0671984	0.682176	0.031894	0.119568	0.798597	7352	0	0.979746	0	0.00318813	0.0170659
9256_78_NPTX1_NPTX1	proximal	Female	1	8	Weighted median	0.0275174	0.0671984	0.682176	0.0361745	0.0308486	0.240938	7352	0	0.979746	0	0.00318813	0.0170659
9256_78_NPTX1_NPTX1	proximal	Female	1	8	IVW-MRE	0.0275174	0.0671984	0.682176	0.017913	0.0249313	0.472451	7352	0	0.979746	0	0.00318813	0.0170659
9256_78_NPTX1_NPTX1	proximal	Female	1	8	Weighted mode	0.0275174	0.0671984	0.682176	0.0454106	0.0406307	0.300604	7352	0	0.979746	0	0.00318813	0.0170659
9256_78_NPTX1_NPTX1	overall	Male	1	28	MR Egger	-0.0189432	0.0452642	0.67558	-0.00931825	0.0682974	0.892527	7356	0	0.984393	0	0.00291012	0.0126967
9256_78_NPTX1_NPTX1	overall	Male	1	28	Weighted median	-0.0189432	0.0452642	0.67558	-0.0290396	0.0267758	0.278124	7356	0	0.984393	0	0.00291012	0.0126967
9256_78_NPTX1_NPTX1	overall	Male	1	28	IVW-MRE	-0.0189432	0.0452642	0.67558	-0.0194592	0.0207578	0.348532	7356	0	0.984393	0	0.00291012	0.0126967
9256_78_NPTX1_NPTX1	overall	Male	1	28	Weighted mode	-0.0189432	0.0452642	0.67558	-0.022163	0.0503781	0.663487	7356	0	0.984393	0	0.00291012	0.0126967
9256_78_NPTX1_NPTX1	colon	Female	1	16	MR Egger	0.0552343	0.0534397	0.301332	0.0876625	0.0836212	0.312249	7353	0	0.977844	0	0.00252325	0.0196331
9256_78_NPTX1_NPTX1	colon	Female	1	16	Weighted median	0.0552343	0.0534397	0.301332	0.052134	0.028193	0.0644316	7353	0	0.977844	0	0.00252325	0.0196331
9256_78_NPTX1_NPTX1	colon	Female	1	16	IVW-MRE	0.0552343	0.0534397	0.301332	0.0322637	0.0170505	0.0584593	7353	0	0.977844	0	0.00252325	0.0196331
9256_78_NPTX1_NPTX1	colon	Female	1	16	Weighted mode	0.0552343	0.0534397	0.301332	0.0572979	0.0435022	0.207563	7353	0	0.977844	0	0.00252325	0.0196331
9256_78_NPTX1_NPTX1	distal	Female	1	8	MR Egger	0.086341	0.0727817	0.235503	-0.0701086	0.220463	0.761258	7352	0	0.965863	0	0.00297755	0.0311591
9256_78_NPTX1_NPTX1	distal	Female	1	8	Weighted median	0.086341	0.0727817	0.235503	-0.0299277	0.0306932	0.329531	7352	0	0.965863	0	0.00297755	0.0311591
9256_78_NPTX1_NPTX1	distal	Female	1	8	IVW-MRE	0.086341	0.0727817	0.235503	-0.027667	0.0191959	0.149501	7352	0	0.965863	0	0.00297755	0.0311591
9256_78_NPTX1_NPTX1	distal	Female	1	8	Weighted mode	0.086341	0.0727817	0.235503	-0.0416026	0.0528017	0.4566	7352	0	0.965863	0	0.00297755	0.0311591
9256_78_NPTX1_NPTX1	proximal	Male	1	3	MR Egger	0.047657	0.0727817	0.5126	0.100728	0.470052	0.86561	7354	0	0.975194	0	0.00356693	0.0212386
9256_78_NPTX1_NPTX1	proximal	Male	1	3	Weighted median	0.047657	0.0727817	0.5126	-0.013466	0.0397144	0.734556	7354	0	0.975194	0	0.00356693	0.0212386
9256_78_NPTX1_NPTX1	proximal	Male	1	3	IVW-MRE	0.047657	0.0727817	0.5126	0.00944397	0.0372979	0.800111	7354	0	0.975194	0	0.00356693	0.0212386
9256_78_NPTX1_NPTX1	proximal	Male	1	3	Weighted mode	0.047657	0.0727817	0.5126	-0.0359822	0.0632811	0.626956	7354	0	0.975194	0	0.00356693	0.0212386
9256_78_NPTX1_NPTX1	colon	Sex-combined	1	39	MR Egger	0.0370887	0.0382851	0.33267	0.103523	0.0618858	0.102803	7357	0	0.983158	0	0.0025907	0.0142508
9256_78_NPTX1_NPTX1	colon	Sex-combined	1	39	Weighted median	0.0370887	0.0382851	0.33267	0.0159108	0.026356	0.546051	7357	0	0.983158	0	0.0025907	0.0142508
9256_78_NPTX1_NPTX1	colon	Sex-combined	1	39	IVW-MRE	0.0370887	0.0382851	0.33267	-0.00875899	0.0191155	0.646799	7357	0	0.983158	0	0.0025907	0.0142508
9256_78_NPTX1_NPTX1	colon	Sex-combined	1	39	Weighted mode	0.0370887	0.0382851	0.33267	0.0464933	0.04154	0.270063	7357	0	0.983158	0	0.0025907	0.0142508
9256_78_NPTX1_NPTX1	overall	Sex-combined	1	62	MR Egger	0.0386839	0.0321037	0.228215	0.000620784	0.0449053	0.989016	7357	0	0.983799	0	0.00276478	0.0134361
9256_78_NPTX1_NPTX1	overall	Sex-combined	1	62	Weighted median	0.0386839	0.0321037	0.228215	0.00937537	0.0227889	0.680778	7357	0	0.983799	0	0.00276478	0.0134361
9256_78_NPTX1_NPTX1	overall	Sex-combined	1	62	IVW-MRE	0.0386839	0.0321037	0.228215	-0.013723	0.0156016	0.379081	7357	0	0.983799	0	0.00276478	0.0134361
9256_78_NPTX1_NPTX1	overall	Sex-combined	1	62	Weighted mode	0.0386839	0.0321037	0.228215	0.0232187	0.0409611	0.572897	7357	0	0.983799	0	0.00276478	0.0134361
9256_78_NPTX1_NPTX1	rectal	Sex-combined	1	24	MR Egger	-0.0131605	0.0498504	0.79178	-0.0320532	0.049403	0.523177	7356	0	0.979077	0	0.00744349	0.0134799
9256_78_NPTX1_NPTX1	rectal	Sex-combined	1	24	Weighted median	-0.0131605	0.0498504	0.79178	-0.0360367	0.022297	0.106048	7356	0	0.979077	0	0.00744349	0.0134799
9256_78_NPTX1_NPTX1	rectal	Sex-combined	1	24	IVW-MRE	-0.0131605	0.0498504	0.79178	-0.0210258	0.0152301	0.16742	7356	0	0.979077	0	0.00744349	0.0134799
9256_78_NPTX1_NPTX1	rectal	Sex-combined	1	24	Weighted mode	-0.0131605	0.0498504	0.79178	-0.0393769	0.0313645	0.221918	7356	0	0.979077	0	0.00744349	0.0134799
9256_78_NPTX1_NPTX1	colon	Male	1	20	MR Egger	0.0191426	0.0550349	0.727971	0.0814199	0.0975846	0.415019	7355	0	0.98211	0	0.0034184	0.0144715
9256_78_NPTX1_NPTX1	colon	Male	1	20	Weighted median	0.0191426	0.0550349	0.727971	0.00700618	0.0280508	0.802767	7355	0	0.98211	0	0.0034184	0.0144715
9256_78_NPTX1_NPTX1	colon	Male	1	20	IVW-MRE	0.0191426	0.0550349	0.727971	-0.00638211	0.0225003	0.776682	7355	0	0.98211	0	0.0034184	0.0144715
9256_78_NPTX1_NPTX1	colon	Male	1	20	Weighted mode	0.0191426	0.0550349	0.727971	-0.00360179	0.0460675	0.938498	7355	0	0.98211	0	0.0034184	0.0144715
9256_78_NPTX1_NPTX1	rectal	Male	1	10	MR Egger	-0.0819541	0.066999	0.221249	-0.0924468	0.0854391	0.310777	7355	0	0.958598	0	0.00328412	0.0381183
9256_78_NPTX1_NPTX1	rectal	Male	1	10	Weighted median	-0.0819541	0.066999	0.221249	-0.055203	0.0277676	0.0468077	7355	0	0.958598	0	0.00328412	0.0381183
9256_78_NPTX1_NPTX1	rectal	Male	1	10	IVW-MRE	-0.0819541	0.066999	0.221249	-0.0338006	0.0213805	0.113899	7355	0	0.958598	0	0.00328412	0.0381183
9256_78_NPTX1_NPTX1	rectal	Male	1	10	Weighted mode	-0.0819541	0.066999	0.221249	-0.0536712	0.0397204	0.209608	7355	0	0.958598	0	0.00328412	0.0381183
9256_78_NPTX1_NPTX1	proximal	Sex-combined	1	21	MR Egger	0.0323031	0.0494516	0.513611	0.110326	0.0744718	0.154881	7356	0	0.982739	0	0.00301215	0.014249
9256_78_NPTX1_NPTX1	proximal	Sex-combined	1	21	Weighted median	0.0323031	0.0494516	0.513611	0.00495179	0.026434	0.851405	7356	0	0.982739	0	0.00301215	0.014249
9256_78_NPTX1_NPTX1	proximal	Sex-combined	1	21	IVW-MRE	0.0323031	0.0494516	0.513611	0.00740154	0.0196231	0.706037	7356	0	0.982739	0	0.00301215	0.014249
9256_78_NPTX1_NPTX1	proximal	Sex-combined	1	21	Weighted mode	0.0323031	0.0494516	0.513611	-0.0188835	0.0438728	0.671497	7356	0	0.982739	0	0.00301215	0.014249
9256_78_NPTX1_NPTX1	distal	Male	1	9	MR Egger	0.0113659	0.0703888	0.871721	0.172623	0.0970874	0.118639	7354	0	0.978815	0	0.00382279	0.0173622
9256_78_NPTX1_NPTX1	distal	Male	1	9	Weighted median	0.0113659	0.0703888	0.871721	-0.0234071	0.0265919	0.378731	7354	0	0.978815	0	0.00382279	0.0173622
9256_78_NPTX1_NPTX1	distal	Male	1	9	IVW-MRE	0.0113659	0.0703888	0.871721	-0.024626	0.0201048	0.22062	7354	0	0.978815	0	0.00382279	0.0173622
9256_78_NPTX1_NPTX1	distal	Male	1	9	Weighted mode	0.0113659	0.0703888	0.871721	-0.0328916	0.0379291	0.411095	7354	0	0.978815	0	0.00382279	0.0173622
9256_78_NPTX1_NPTX1	overall	Female	1	23	MR Egger	0.0905284	0.045663	0.0474196	0.101346	0.066766	0.143944	7356	0	0.942238	0	0.00372548	0.0540366
9256_78_NPTX1_NPTX1	overall	Female	1	23	Weighted median	0.0905284	0.045663	0.0474196	0.0124597	0.0275321	0.650871	7356	0	0.942238	0	0.00372548	0.0540366
9256_78_NPTX1_NPTX1	overall	Female	1	23	IVW-MRE	0.0905284	0.045663	0.0474196	-0.00169871	0.0190141	0.928812	7356	0	0.942238	0	0.00372548	0.0540366
9256_78_NPTX1_NPTX1	overall	Female	1	23	Weighted mode	0.0905284	0.045663	0.0474196	0.0168628	0.0497455	0.737837	7356	0	0.942238	0	0.00372548	0.0540366
9256_78_NPTX1_NPTX1	distal	Sex-combined	1	23	MR Egger	0.0470588	0.0502493	0.349012	0.0229455	0.0599747	0.705871	7356	0	0.968277	0	0.0137838	0.0179397
9256_78_NPTX1_NPTX1	distal	Sex-combined	1	23	Weighted median	0.0470588	0.0502493	0.349012	0.00883716	0.0237839	0.71022	7356	0	0.968277	0	0.0137838	0.0179397
9256_78_NPTX1_NPTX1	distal	Sex-combined	1	23	IVW-MRE	0.0470588	0.0502493	0.349012	-0.0103588	0.0153937	0.500994	7356	0	0.968277	0	0.0137838	0.0179397
9256_78_NPTX1_NPTX1	distal	Sex-combined	1	23	Weighted mode	0.0470588	0.0502493	0.349012	0.0166139	0.0452881	0.717236	7356	0	0.968277	0	0.0137838	0.0179397
9841_197_PAICS_Multifunctional_protein_ADE2	rectal	Female	1	10	MR Egger	0.0944964	0.272586	0.728842	0.0290128	0.0827136	0.734824	6771	9.97322e-11	0.970576	3.4448e-13	0.00335215	0.0260721
9841_197_PAICS_Multifunctional_protein_ADE2	rectal	Female	1	10	Weighted median	0.0944964	0.272586	0.728842	-0.0076906	0.0237129	0.745695	6771	9.97322e-11	0.970576	3.4448e-13	0.00335215	0.0260721
9841_197_PAICS_Multifunctional_protein_ADE2	rectal	Female	1	10	IVW-MRE	0.0944964	0.272586	0.728842	-0.0084511	0.0146287	0.563461	6771	9.97322e-11	0.970576	3.4448e-13	0.00335215	0.0260721
9841_197_PAICS_Multifunctional_protein_ADE2	rectal	Female	1	10	Weighted mode	0.0944964	0.272586	0.728842	-0.013921	0.0376756	0.720301	6771	9.97322e-11	0.970576	3.4448e-13	0.00335215	0.0260721
9841_197_PAICS_Multifunctional_protein_ADE2	proximal	Female	1	8	MR Egger	0.620457	0.246625	0.0118766	-0.0683553	0.107051	0.546715	6771	6.96073e-11	0.677405	1.97054e-13	0.00191448	0.32068
9841_197_PAICS_Multifunctional_protein_ADE2	proximal	Female	1	8	Weighted median	0.620457	0.246625	0.0118766	-0.0187005	0.0302216	0.536062	6771	6.96073e-11	0.677405	1.97054e-13	0.00191448	0.32068
9841_197_PAICS_Multifunctional_protein_ADE2	proximal	Female	1	8	IVW-MRE	0.620457	0.246625	0.0118766	-0.0107199	0.0227647	0.637711	6771	6.96073e-11	0.677405	1.97054e-13	0.00191448	0.32068
9841_197_PAICS_Multifunctional_protein_ADE2	proximal	Female	1	8	Weighted mode	0.620457	0.246625	0.0118766	-0.0486081	0.0473857	0.339123	6771	6.96073e-11	0.677405	1.97054e-13	0.00191448	0.32068
9841_197_PAICS_Multifunctional_protein_ADE2	overall	Male	1	28	MR Egger	0.148494	0.157321	0.345224	0.047739	0.0559895	0.401644	6772	1.00152e-10	0.974661	2.8442e-13	0.00276771	0.022571
9841_197_PAICS_Multifunctional_protein_ADE2	overall	Male	1	28	Weighted median	0.148494	0.157321	0.345224	-5.01103e-05	0.0238695	0.998325	6772	1.00152e-10	0.974661	2.8442e-13	0.00276771	0.022571
9841_197_PAICS_Multifunctional_protein_ADE2	overall	Male	1	28	IVW-MRE	0.148494	0.157321	0.345224	-0.00347161	0.0155635	0.823488	6772	1.00152e-10	0.974661	2.8442e-13	0.00276771	0.022571
9841_197_PAICS_Multifunctional_protein_ADE2	overall	Male	1	28	Weighted mode	0.148494	0.157321	0.345224	0.00145943	0.0398217	0.971034	6772	1.00152e-10	0.974661	2.8442e-13	0.00276771	0.022571
9841_197_PAICS_Multifunctional_protein_ADE2	colon	Female	1	16	MR Egger	0.238318	0.191589	0.213535	0.0293162	0.0819642	0.725925	6772	9.87152e-11	0.960677	2.36996e-13	0.00230603	0.0370169
9841_197_PAICS_Multifunctional_protein_ADE2	colon	Female	1	16	Weighted median	0.238318	0.191589	0.213535	0.00670514	0.027852	0.809755	6772	9.87152e-11	0.960677	2.36996e-13	0.00230603	0.0370169
9841_197_PAICS_Multifunctional_protein_ADE2	colon	Female	1	16	IVW-MRE	0.238318	0.191589	0.213535	-0.0097772	0.0201266	0.62712	6772	9.87152e-11	0.960677	2.36996e-13	0.00230603	0.0370169
9841_197_PAICS_Multifunctional_protein_ADE2	colon	Female	1	16	Weighted mode	0.238318	0.191589	0.213535	0.0386676	0.0496666	0.448357	6772	9.87152e-11	0.960677	2.36996e-13	0.00230603	0.0370169
9841_197_PAICS_Multifunctional_protein_ADE2	distal	Female	1	8	MR Egger	-0.03946	0.258048	0.878463	0.164177	0.211308	0.466704	6771	9.99929e-11	0.973113	3.23384e-13	0.00314687	0.0237404
9841_197_PAICS_Multifunctional_protein_ADE2	distal	Female	1	8	Weighted median	-0.03946	0.258048	0.878463	0.0250687	0.0287094	0.382561	6771	9.99929e-11	0.973113	3.23384e-13	0.00314687	0.0237404
9841_197_PAICS_Multifunctional_protein_ADE2	distal	Female	1	8	IVW-MRE	-0.03946	0.258048	0.878463	0.0180896	0.0131516	0.168987	6771	9.99929e-11	0.973113	3.23384e-13	0.00314687	0.0237404
9841_197_PAICS_Multifunctional_protein_ADE2	distal	Female	1	8	Weighted mode	-0.03946	0.258048	0.878463	0.0464313	0.0424727	0.310492	6771	9.99929e-11	0.973113	3.23384e-13	0.00314687	0.0237404
9841_197_PAICS_Multifunctional_protein_ADE2	proximal	Male	1	3	MR Egger	0.493769	0.258567	0.0561798	0.3992	0.32486	0.434865	6771	9.02275e-11	0.878075	3.98052e-13	0.00387258	0.118052
9841_197_PAICS_Multifunctional_protein_ADE2	proximal	Male	1	3	Weighted median	0.493769	0.258567	0.0561798	0.0223542	0.0414628	0.589792	6771	9.02275e-11	0.878075	3.98052e-13	0.00387258	0.118052
9841_197_PAICS_Multifunctional_protein_ADE2	proximal	Male	1	3	IVW-MRE	0.493769	0.258567	0.0561798	0.00860469	0.0399878	0.829625	6771	9.02275e-11	0.878075	3.98052e-13	0.00387258	0.118052
9841_197_PAICS_Multifunctional_protein_ADE2	proximal	Male	1	3	Weighted mode	0.493769	0.258567	0.0561798	0.0369842	0.0521674	0.551854	6771	9.02275e-11	0.878075	3.98052e-13	0.00387258	0.118052
9841_197_PAICS_Multifunctional_protein_ADE2	colon	Sex-combined	1	39	MR Egger	0.1054	0.133956	0.431386	0.0307668	0.0619684	0.622484	6772	1.00636e-10	0.979367	3.67885e-13	0.00358002	0.0170531
9841_197_PAICS_Multifunctional_protein_ADE2	colon	Sex-combined	1	39	Weighted median	0.1054	0.133956	0.431386	0.00187664	0.0234366	0.936179	6772	1.00636e-10	0.979367	3.67885e-13	0.00358002	0.0170531
9841_197_PAICS_Multifunctional_protein_ADE2	colon	Sex-combined	1	39	IVW-MRE	0.1054	0.133956	0.431386	0.00718757	0.0184619	0.697041	6772	1.00636e-10	0.979367	3.67885e-13	0.00358002	0.0170531
9841_197_PAICS_Multifunctional_protein_ADE2	colon	Sex-combined	1	39	Weighted mode	0.1054	0.133956	0.431386	0.00837798	0.0378784	0.826136	6772	1.00636e-10	0.979367	3.67885e-13	0.00358002	0.0170531
9841_197_PAICS_Multifunctional_protein_ADE2	overall	Sex-combined	1	62	MR Egger	0.142264	0.113188	0.208797	0.0414624	0.0415414	0.322241	6772	1.00134e-10	0.974488	2.50067e-13	0.00243337	0.0230788
9841_197_PAICS_Multifunctional_protein_ADE2	overall	Sex-combined	1	62	Weighted median	0.142264	0.113188	0.208797	0.00536747	0.0211254	0.799436	6772	1.00134e-10	0.974488	2.50067e-13	0.00243337	0.0230788
9841_197_PAICS_Multifunctional_protein_ADE2	overall	Sex-combined	1	62	IVW-MRE	0.142264	0.113188	0.208797	-0.00517552	0.013684	0.705269	6772	1.00134e-10	0.974488	2.50067e-13	0.00243337	0.0230788
9841_197_PAICS_Multifunctional_protein_ADE2	overall	Sex-combined	1	62	Weighted mode	0.142264	0.113188	0.208797	0.0253239	0.0367287	0.493134	6772	1.00134e-10	0.974488	2.50067e-13	0.00243337	0.0230788
9841_197_PAICS_Multifunctional_protein_ADE2	rectal	Sex-combined	1	24	MR Egger	0.267394	0.177051	0.130976	0.0128703	0.0465474	0.784746	6772	9.75951e-11	0.949777	2.03851e-13	0.00198335	0.0482399
9841_197_PAICS_Multifunctional_protein_ADE2	rectal	Sex-combined	1	24	Weighted median	0.267394	0.177051	0.130976	-0.00313876	0.0215591	0.884246	6772	9.75951e-11	0.949777	2.03851e-13	0.00198335	0.0482399
9841_197_PAICS_Multifunctional_protein_ADE2	rectal	Sex-combined	1	24	IVW-MRE	0.267394	0.177051	0.130976	-0.0191041	0.0145461	0.189066	6772	9.75951e-11	0.949777	2.03851e-13	0.00198335	0.0482399
9841_197_PAICS_Multifunctional_protein_ADE2	rectal	Sex-combined	1	24	Weighted mode	0.267394	0.177051	0.130976	-0.0116422	0.0335243	0.731542	6772	9.75951e-11	0.949777	2.03851e-13	0.00198335	0.0482399
9841_197_PAICS_Multifunctional_protein_ADE2	colon	Male	1	20	MR Egger	-0.0109034	0.190031	0.954245	0.0915685	0.0784361	0.25827	6772	1.00635e-10	0.979363	3.05066e-13	0.00296867	0.0176682
9841_197_PAICS_Multifunctional_protein_ADE2	colon	Male	1	20	Weighted median	-0.0109034	0.190031	0.954245	-0.00637676	0.0257093	0.804108	6772	1.00635e-10	0.979363	3.05066e-13	0.00296867	0.0176682
9841_197_PAICS_Multifunctional_protein_ADE2	colon	Male	1	20	IVW-MRE	-0.0109034	0.190031	0.954245	-0.00126023	0.0188333	0.946649	6772	1.00635e-10	0.979363	3.05066e-13	0.00296867	0.0176682
9841_197_PAICS_Multifunctional_protein_ADE2	colon	Male	1	20	Weighted mode	-0.0109034	0.190031	0.954245	-0.0140307	0.0452453	0.759859	6772	1.00635e-10	0.979363	3.05066e-13	0.00296867	0.0176682
9841_197_PAICS_Multifunctional_protein_ADE2	rectal	Male	1	10	MR Egger	0.401869	0.235202	0.0875234	-0.00531233	0.0759455	0.945951	6771	9.42078e-11	0.916813	2.24156e-13	0.00218064	0.0810062
9841_197_PAICS_Multifunctional_protein_ADE2	rectal	Male	1	10	Weighted median	0.401869	0.235202	0.0875234	0.00541315	0.025021	0.82872	6771	9.42078e-11	0.916813	2.24156e-13	0.00218064	0.0810062
9841_197_PAICS_Multifunctional_protein_ADE2	rectal	Male	1	10	IVW-MRE	0.401869	0.235202	0.0875234	0.0117184	0.0169477	0.489287	6771	9.42078e-11	0.916813	2.24156e-13	0.00218064	0.0810062
9841_197_PAICS_Multifunctional_protein_ADE2	rectal	Male	1	10	Weighted mode	0.401869	0.235202	0.0875234	0.000644973	0.0392605	0.987251	6771	9.42078e-11	0.916813	2.24156e-13	0.00218064	0.0810062
9841_197_PAICS_Multifunctional_protein_ADE2	proximal	Sex-combined	1	21	MR Egger	0.57217	0.179128	0.00140218	0.0433221	0.0789346	0.589511	6772	2.97708e-11	0.289725	7.75885e-14	0.000747983	0.709527
9841_197_PAICS_Multifunctional_protein_ADE2	proximal	Sex-combined	1	21	Weighted median	0.57217	0.179128	0.00140218	-0.00916266	0.0245589	0.709082	6772	2.97708e-11	0.289725	7.75885e-14	0.000747983	0.709527
9841_197_PAICS_Multifunctional_protein_ADE2	proximal	Sex-combined	1	21	IVW-MRE	0.57217	0.179128	0.00140218	-0.00457555	0.0198311	0.817527	6772	2.97708e-11	0.289725	7.75885e-14	0.000747983	0.709527
9841_197_PAICS_Multifunctional_protein_ADE2	proximal	Sex-combined	1	21	Weighted mode	0.57217	0.179128	0.00140218	-0.0478202	0.0496679	0.347146	6772	2.97708e-11	0.289725	7.75885e-14	0.000747983	0.709527
9841_197_PAICS_Multifunctional_protein_ADE2	distal	Male	1	9	MR Egger	-0.32918	0.238837	0.168123	0.0432032	0.0933757	0.657632	6771	9.70939e-11	0.944898	3.0048e-13	0.00292368	0.0521782
9841_197_PAICS_Multifunctional_protein_ADE2	distal	Male	1	9	Weighted median	-0.32918	0.238837	0.168123	0.0067219	0.0259283	0.795442	6771	9.70939e-11	0.944898	3.0048e-13	0.00292368	0.0521782
9841_197_PAICS_Multifunctional_protein_ADE2	distal	Male	1	9	IVW-MRE	-0.32918	0.238837	0.168123	0.0166602	0.0184871	0.367491	6771	9.70939e-11	0.944898	3.0048e-13	0.00292368	0.0521782
9841_197_PAICS_Multifunctional_protein_ADE2	distal	Male	1	9	Weighted mode	-0.32918	0.238837	0.168123	-0.00587655	0.0398421	0.88639	6771	9.70939e-11	0.944898	3.0048e-13	0.00292368	0.0521782
9841_197_PAICS_Multifunctional_protein_ADE2	overall	Female	1	23	MR Egger	0.117861	0.16459	0.473937	0.0567394	0.063964	0.385097	6772	1.00526e-10	0.978302	2.04919e-13	0.00199403	0.0197042
9841_197_PAICS_Multifunctional_protein_ADE2	overall	Female	1	23	Weighted median	0.117861	0.16459	0.473937	0.00194859	0.0248516	0.937503	6772	1.00526e-10	0.978302	2.04919e-13	0.00199403	0.0197042
9841_197_PAICS_Multifunctional_protein_ADE2	overall	Female	1	23	IVW-MRE	0.117861	0.16459	0.473937	-0.00291887	0.01371	0.831405	6772	1.00526e-10	0.978302	2.04919e-13	0.00199403	0.0197042
9841_197_PAICS_Multifunctional_protein_ADE2	overall	Female	1	23	Weighted mode	0.117861	0.16459	0.473937	0.0259648	0.0431202	0.553232	6772	1.00526e-10	0.978302	2.04919e-13	0.00199403	0.0197042
9841_197_PAICS_Multifunctional_protein_ADE2	distal	Sex-combined	1	23	MR Egger	-0.203531	0.174455	0.243345	0.0668835	0.0573778	0.256818	6772	9.92312e-11	0.9657	3.38148e-13	0.00329048	0.0310098
9841_197_PAICS_Multifunctional_protein_ADE2	distal	Sex-combined	1	23	Weighted median	-0.203531	0.174455	0.243345	0.00918377	0.0221442	0.678343	6772	9.92312e-11	0.9657	3.38148e-13	0.00329048	0.0310098
9841_197_PAICS_Multifunctional_protein_ADE2	distal	Sex-combined	1	23	IVW-MRE	-0.203531	0.174455	0.243345	0.0167337	0.0113015	0.138696	6772	9.92312e-11	0.9657	3.38148e-13	0.00329048	0.0310098
9841_197_PAICS_Multifunctional_protein_ADE2	distal	Sex-combined	1	23	Weighted mode	-0.203531	0.174455	0.243345	0.00639587	0.0399329	0.874212	6772	9.92312e-11	0.9657	3.38148e-13	0.00329048	0.0310098
17357_33_SEPSECS_SPCS	rectal	Female	1	10	MR Egger	0.242931	0.345116	0.481488	-0.00672305	0.0843077	0.938399	6032	3.59509e-07	0.964422	1.11135e-09	0.002981	0.0325963
17357_33_SEPSECS_SPCS	rectal	Female	1	10	Weighted median	0.242931	0.345116	0.481488	-0.00333149	0.0233234	0.886417	6032	3.59509e-07	0.964422	1.11135e-09	0.002981	0.0325963
17357_33_SEPSECS_SPCS	rectal	Female	1	10	IVW-MRE	0.242931	0.345116	0.481488	-0.0042977	0.0155265	0.781935	6032	3.59509e-07	0.964422	1.11135e-09	0.002981	0.0325963
17357_33_SEPSECS_SPCS	rectal	Female	1	10	Weighted mode	0.242931	0.345116	0.481488	-0.00575309	0.0339949	0.869355	6032	3.59509e-07	0.964422	1.11135e-09	0.002981	0.0325963
17357_33_SEPSECS_SPCS	proximal	Female	1	8	MR Egger	-0.217866	0.300771	0.468845	0.0621455	0.0994774	0.555152	6032	3.60474e-07	0.967009	1.17068e-09	0.00314018	0.0298501
17357_33_SEPSECS_SPCS	proximal	Female	1	8	Weighted median	-0.217866	0.300771	0.468845	0.00259571	0.0285867	0.927651	6032	3.60474e-07	0.967009	1.17068e-09	0.00314018	0.0298501
17357_33_SEPSECS_SPCS	proximal	Female	1	8	IVW-MRE	-0.217866	0.300771	0.468845	-0.0126438	0.0151889	0.405165	6032	3.60474e-07	0.967009	1.17068e-09	0.00314018	0.0298501
17357_33_SEPSECS_SPCS	proximal	Female	1	8	Weighted mode	-0.217866	0.300771	0.468845	0.00484998	0.0375469	0.900855	6032	3.60474e-07	0.967009	1.17068e-09	0.00314018	0.0298501
17357_33_SEPSECS_SPCS	overall	Male	1	28	MR Egger	-0.092545	0.192159	0.630086	-0.0296192	0.0582315	0.61529	6033	3.65081e-07	0.979345	7.38653e-10	0.00198128	0.0186738
17357_33_SEPSECS_SPCS	overall	Male	1	28	Weighted median	-0.092545	0.192159	0.630086	0.000913263	0.0249081	0.970752	6033	3.65081e-07	0.979345	7.38653e-10	0.00198128	0.0186738
17357_33_SEPSECS_SPCS	overall	Male	1	28	IVW-MRE	-0.092545	0.192159	0.630086	0.00577396	0.017738	0.744792	6033	3.65081e-07	0.979345	7.38653e-10	0.00198128	0.0186738
17357_33_SEPSECS_SPCS	overall	Male	1	28	Weighted mode	-0.092545	0.192159	0.630086	-0.00611799	0.0447919	0.892371	6033	3.65081e-07	0.979345	7.38653e-10	0.00198128	0.0186738
17357_33_SEPSECS_SPCS	colon	Female	1	16	MR Egger	-0.183162	0.24036	0.446041	0.0612339	0.106347	0.573893	6033	3.62258e-07	0.971771	1.33451e-09	0.00357962	0.0246495
17357_33_SEPSECS_SPCS	colon	Female	1	16	Weighted median	-0.183162	0.24036	0.446041	0.0117242	0.030346	0.699236	6033	3.62258e-07	0.971771	1.33451e-09	0.00357962	0.0246495
17357_33_SEPSECS_SPCS	colon	Female	1	16	IVW-MRE	-0.183162	0.24036	0.446041	-0.00310134	0.0265992	0.907181	6033	3.62258e-07	0.971771	1.33451e-09	0.00357962	0.0246495
17357_33_SEPSECS_SPCS	colon	Female	1	16	Weighted mode	-0.183162	0.24036	0.446041	0.00259013	0.0394818	0.94856	6033	3.62258e-07	0.971771	1.33451e-09	0.00357962	0.0246495
17357_33_SEPSECS_SPCS	distal	Female	1	8	MR Egger	-0.031491	0.330977	0.924199	-0.138726	0.225593	0.561176	6032	3.62995e-07	0.97375	9.02886e-10	0.00242179	0.0238283
17357_33_SEPSECS_SPCS	distal	Female	1	8	Weighted median	-0.031491	0.330977	0.924199	0.000900208	0.0296172	0.975752	6032	3.62995e-07	0.97375	9.02886e-10	0.00242179	0.0238283
17357_33_SEPSECS_SPCS	distal	Female	1	8	IVW-MRE	-0.031491	0.330977	0.924199	-0.000768386	0.020102	0.969509	6032	3.62995e-07	0.97375	9.02886e-10	0.00242179	0.0238283
17357_33_SEPSECS_SPCS	distal	Female	1	8	Weighted mode	-0.031491	0.330977	0.924199	-0.00153954	0.0416022	0.971513	6032	3.62995e-07	0.97375	9.02886e-10	0.00242179	0.0238283
17357_33_SEPSECS_SPCS	proximal	Male	1	3	MR Egger	-0.395244	0.318766	0.215005	-0.102128	0.294072	0.787205	6033	3.55034e-07	0.952392	1.12438e-09	0.00301576	0.0445915
17357_33_SEPSECS_SPCS	proximal	Male	1	3	Weighted median	-0.395244	0.318766	0.215005	0.0233064	0.0377187	0.536641	6033	3.55034e-07	0.952392	1.12438e-09	0.00301576	0.0445915
17357_33_SEPSECS_SPCS	proximal	Male	1	3	IVW-MRE	-0.395244	0.318766	0.215005	0.0284087	0.0129238	0.0279374	6033	3.55034e-07	0.952392	1.12438e-09	0.00301576	0.0445915
17357_33_SEPSECS_SPCS	proximal	Male	1	3	Weighted mode	-0.395244	0.318766	0.215005	0.0184071	0.0438024	0.715161	6033	3.55034e-07	0.952392	1.12438e-09	0.00301576	0.0445915
17357_33_SEPSECS_SPCS	colon	Sex-combined	1	39	MR Egger	-0.338046	0.169666	0.0463245	-0.00420125	0.0545552	0.939031	6033	3.37409e-07	0.905137	1.28031e-09	0.00343364	0.0914289
17357_33_SEPSECS_SPCS	colon	Sex-combined	1	39	Weighted median	-0.338046	0.169666	0.0463245	0.0120594	0.0244949	0.62249	6033	3.37409e-07	0.905137	1.28031e-09	0.00343364	0.0914289
17357_33_SEPSECS_SPCS	colon	Sex-combined	1	39	IVW-MRE	-0.338046	0.169666	0.0463245	0.0201253	0.0162693	0.216085	6033	3.37409e-07	0.905137	1.28031e-09	0.00343364	0.0914289
17357_33_SEPSECS_SPCS	colon	Sex-combined	1	39	Weighted mode	-0.338046	0.169666	0.0463245	0.00836487	0.0366075	0.820482	6033	3.37409e-07	0.905137	1.28031e-09	0.00343364	0.0914289
17357_33_SEPSECS_SPCS	overall	Sex-combined	1	62	MR Egger	-0.029563	0.136889	0.829017	-0.0489426	0.046251	0.294208	6034	3.68166e-07	0.98762	4.56925e-10	0.00122561	0.0111538
17357_33_SEPSECS_SPCS	overall	Sex-combined	1	62	Weighted median	-0.029563	0.136889	0.829017	-0.00290006	0.0223403	0.896715	6034	3.68166e-07	0.98762	4.56925e-10	0.00122561	0.0111538
17357_33_SEPSECS_SPCS	overall	Sex-combined	1	62	IVW-MRE	-0.029563	0.136889	0.829017	0.00124108	0.0162309	0.93905	6034	3.68166e-07	0.98762	4.56925e-10	0.00122561	0.0111538
17357_33_SEPSECS_SPCS	overall	Sex-combined	1	62	Weighted mode	-0.029563	0.136889	0.829017	-0.0149421	0.0317205	0.639283	6034	3.68166e-07	0.98762	4.56925e-10	0.00122561	0.0111538
17357_33_SEPSECS_SPCS	rectal	Sex-combined	1	24	MR Egger	0.0784062	0.222365	0.724387	-0.0415399	0.0470635	0.386975	6033	3.65479e-07	0.980412	7.72783e-10	0.00207285	0.0175152
17357_33_SEPSECS_SPCS	rectal	Sex-combined	1	24	Weighted median	0.0784062	0.222365	0.724387	-0.0039295	0.0209396	0.851144	6033	3.65479e-07	0.980412	7.72783e-10	0.00207285	0.0175152
17357_33_SEPSECS_SPCS	rectal	Sex-combined	1	24	IVW-MRE	0.0784062	0.222365	0.724387	-0.00403014	0.014355	0.778903	6033	3.65479e-07	0.980412	7.72783e-10	0.00207285	0.0175152
17357_33_SEPSECS_SPCS	rectal	Sex-combined	1	24	Weighted mode	0.0784062	0.222365	0.724387	-0.00574945	0.0303173	0.851253	6033	3.65479e-07	0.980412	7.72783e-10	0.00207285	0.0175152
17357_33_SEPSECS_SPCS	colon	Male	1	20	MR Egger	-0.493573	0.241003	0.04056	-0.0249471	0.0779792	0.752712	6033	3.27497e-07	0.878545	8.36266e-10	0.00224218	0.119213
17357_33_SEPSECS_SPCS	colon	Male	1	20	Weighted median	-0.493573	0.241003	0.04056	0.000726851	0.0252062	0.976995	6033	3.27497e-07	0.878545	8.36266e-10	0.00224218	0.119213
17357_33_SEPSECS_SPCS	colon	Male	1	20	IVW-MRE	-0.493573	0.241003	0.04056	0.0214493	0.0173734	0.216977	6033	3.27497e-07	0.878545	8.36266e-10	0.00224218	0.119213
17357_33_SEPSECS_SPCS	colon	Male	1	20	Weighted mode	-0.493573	0.241003	0.04056	-0.00712993	0.0424088	0.868262	6033	3.27497e-07	0.878545	8.36266e-10	0.00224218	0.119213
17357_33_SEPSECS_SPCS	rectal	Male	1	10	MR Egger	-0.00449871	0.294987	0.987832	-0.0485932	0.0945093	0.621036	6033	3.63889e-07	0.976148	8.89725e-10	0.00238651	0.0214654
17357_33_SEPSECS_SPCS	rectal	Male	1	10	Weighted median	-0.00449871	0.294987	0.987832	-0.00405831	0.028227	0.885679	6033	3.63889e-07	0.976148	8.89725e-10	0.00238651	0.0214654
17357_33_SEPSECS_SPCS	rectal	Male	1	10	IVW-MRE	-0.00449871	0.294987	0.987832	-0.00589643	0.0232039	0.799408	6033	3.63889e-07	0.976148	8.89725e-10	0.00238651	0.0214654
17357_33_SEPSECS_SPCS	rectal	Male	1	10	Weighted mode	-0.00449871	0.294987	0.987832	-0.00823584	0.0376508	0.831731	6033	3.63889e-07	0.976148	8.89725e-10	0.00238651	0.0214654
17357_33_SEPSECS_SPCS	proximal	Sex-combined	1	21	MR Egger	-0.292416	0.219152	0.182102	0.0318161	0.0759755	0.680082	6033	3.54651e-07	0.951389	3.18087e-09	0.00853264	0.0400776
17357_33_SEPSECS_SPCS	proximal	Sex-combined	1	21	Weighted median	-0.292416	0.219152	0.182102	0.0106713	0.0233371	0.64748	6033	3.54651e-07	0.951389	3.18087e-09	0.00853264	0.0400776
17357_33_SEPSECS_SPCS	proximal	Sex-combined	1	21	IVW-MRE	-0.292416	0.219152	0.182102	0.0139156	0.018999	0.4639	6033	3.54651e-07	0.951389	3.18087e-09	0.00853264	0.0400776
17357_33_SEPSECS_SPCS	proximal	Sex-combined	1	21	Weighted mode	-0.292416	0.219152	0.182102	0.00798344	0.0343526	0.818591	6033	3.54651e-07	0.951389	3.18087e-09	0.00853264	0.0400776
17357_33_SEPSECS_SPCS	distal	Male	1	9	MR Egger	-0.652956	0.304627	0.0320762	0.0430384	0.139247	0.766258	6033	3.07681e-07	0.825366	1.52762e-09	0.00409619	0.170538
17357_33_SEPSECS_SPCS	distal	Male	1	9	Weighted median	-0.652956	0.304627	0.0320762	0.00218784	0.0286287	0.939084	6033	3.07681e-07	0.825366	1.52762e-09	0.00409619	0.170538
17357_33_SEPSECS_SPCS	distal	Male	1	9	IVW-MRE	-0.652956	0.304627	0.0320762	0.0072858	0.0276604	0.792241	6033	3.07681e-07	0.825366	1.52762e-09	0.00409619	0.170538
17357_33_SEPSECS_SPCS	distal	Male	1	9	Weighted mode	-0.652956	0.304627	0.0320762	0.00458492	0.044979	0.921317	6033	3.07681e-07	0.825366	1.52762e-09	0.00409619	0.170538
17357_33_SEPSECS_SPCS	overall	Female	1	23	MR Egger	-0.000642674	0.196658	0.997393	-0.0169351	0.0665328	0.801556	6033	3.6662e-07	0.983473	7.28998e-10	0.00195542	0.0145708
17357_33_SEPSECS_SPCS	overall	Female	1	23	Weighted median	-0.000642674	0.196658	0.997393	0.0089142	0.0255793	0.72747	6033	3.6662e-07	0.983473	7.28998e-10	0.00195542	0.0145708
17357_33_SEPSECS_SPCS	overall	Female	1	23	IVW-MRE	-0.000642674	0.196658	0.997393	-0.000601367	0.0153796	0.968809	6033	3.6662e-07	0.983473	7.28998e-10	0.00195542	0.0145708
17357_33_SEPSECS_SPCS	overall	Female	1	23	Weighted mode	-0.000642674	0.196658	0.997393	0.00601327	0.0406864	0.88385	6033	3.6662e-07	0.983473	7.28998e-10	0.00195542	0.0145708
17357_33_SEPSECS_SPCS	distal	Sex-combined	1	23	MR Egger	-0.337404	0.222365	0.129181	-0.00236095	0.0692406	0.973121	6033	3.53902e-07	0.949356	8.64016e-10	0.00231727	0.0483265
17357_33_SEPSECS_SPCS	distal	Sex-combined	1	23	Weighted median	-0.337404	0.222365	0.129181	0.00329971	0.0250554	0.895224	6033	3.53902e-07	0.949356	8.64016e-10	0.00231727	0.0483265
17357_33_SEPSECS_SPCS	distal	Sex-combined	1	23	IVW-MRE	-0.337404	0.222365	0.129181	0.000164501	0.0191896	0.99316	6033	3.53902e-07	0.949356	8.64016e-10	0.00231727	0.0483265
17357_33_SEPSECS_SPCS	distal	Sex-combined	1	23	Weighted mode	-0.337404	0.222365	0.129181	0.00676903	0.0469892	0.886769	6033	3.53902e-07	0.949356	8.64016e-10	0.00231727	0.0483265
3835_11_TLR2_TLR2	rectal	Female	1	10	MR Egger	-0.254131	0.615453	0.679667	0.14526	0.0831779	0.118886	5670	0.0112644	0.926265	0.000113263	0.00931296	0.0530443
3835_11_TLR2_TLR2	rectal	Female	1	10	Weighted median	-0.254131	0.615453	0.679667	-0.00264766	0.0248332	0.915092	5670	0.0112644	0.926265	0.000113263	0.00931296	0.0530443
3835_11_TLR2_TLR2	rectal	Female	1	10	IVW-MRE	-0.254131	0.615453	0.679667	0.008116	0.0197228	0.680704	5670	0.0112644	0.926265	0.000113263	0.00931296	0.0530443
3835_11_TLR2_TLR2	rectal	Female	1	10	Weighted mode	-0.254131	0.615453	0.679667	0.0036169	0.0394171	0.928899	5670	0.0112644	0.926265	0.000113263	0.00931296	0.0530443
3835_11_TLR2_TLR2	proximal	Female	1	8	MR Egger	-0.347923	0.555159	0.53085	0.0787245	0.117237	0.526897	5670	0.0114051	0.937817	2.95023e-05	0.00242543	0.048323
3835_11_TLR2_TLR2	proximal	Female	1	8	Weighted median	-0.347923	0.555159	0.53085	0.00448869	0.029036	0.877144	5670	0.0114051	0.937817	2.95023e-05	0.00242543	0.048323
3835_11_TLR2_TLR2	proximal	Female	1	8	IVW-MRE	-0.347923	0.555159	0.53085	-0.0156613	0.0257388	0.542878	5670	0.0114051	0.937817	2.95023e-05	0.00242543	0.048323
3835_11_TLR2_TLR2	proximal	Female	1	8	Weighted mode	-0.347923	0.555159	0.53085	-0.000486505	0.0327267	0.988554	5670	0.0114051	0.937817	2.95023e-05	0.00242543	0.048323
3835_11_TLR2_TLR2	overall	Male	1	28	MR Egger	-0.673962	0.357302	0.0592613	0.0688229	0.0598414	0.260576	5672	0.011382	0.935934	2.52988e-05	0.00207979	0.0505793
3835_11_TLR2_TLR2	overall	Male	1	28	Weighted median	-0.673962	0.357302	0.0592613	0.0111877	0.0249414	0.65375	5672	0.011382	0.935934	2.52988e-05	0.00207979	0.0505793
3835_11_TLR2_TLR2	overall	Male	1	28	IVW-MRE	-0.673962	0.357302	0.0592613	0.0071834	0.0186347	0.699878	5672	0.011382	0.935934	2.52988e-05	0.00207979	0.0505793
3835_11_TLR2_TLR2	overall	Male	1	28	Weighted mode	-0.673962	0.357302	0.0592613	0.000218414	0.0431584	0.995999	5672	0.011382	0.935934	2.52988e-05	0.00207979	0.0505793
3835_11_TLR2_TLR2	colon	Female	1	16	MR Egger	-0.349263	0.427423	0.41385	0.0347041	0.103709	0.742865	5672	0.0115156	0.946903	4.89576e-05	0.0040253	0.0375076
3835_11_TLR2_TLR2	colon	Female	1	16	Weighted median	-0.349263	0.427423	0.41385	0.00599024	0.0292039	0.83748	5672	0.0115156	0.946903	4.89576e-05	0.0040253	0.0375076
3835_11_TLR2_TLR2	colon	Female	1	16	IVW-MRE	-0.349263	0.427423	0.41385	-0.0227722	0.0255919	0.373562	5672	0.0115156	0.946903	4.89576e-05	0.0040253	0.0375076
3835_11_TLR2_TLR2	colon	Female	1	16	Weighted mode	-0.349263	0.427423	0.41385	0.0196881	0.040372	0.632836	5672	0.0115156	0.946903	4.89576e-05	0.0040253	0.0375076
3835_11_TLR2_TLR2	distal	Female	1	8	MR Egger	-0.234926	0.61322	0.701644	-0.144911	0.212571	0.520855	5670	0.0112443	0.92459	5.06979e-05	0.00416817	0.0599469
3835_11_TLR2_TLR2	distal	Female	1	8	Weighted median	-0.234926	0.61322	0.701644	0.00215648	0.02921	0.941148	5670	0.0112443	0.92459	5.06979e-05	0.00416817	0.0599469
3835_11_TLR2_TLR2	distal	Female	1	8	IVW-MRE	-0.234926	0.61322	0.701644	0.00663049	0.0201415	0.742008	5670	0.0112443	0.92459	5.06979e-05	0.00416817	0.0599469
3835_11_TLR2_TLR2	distal	Female	1	8	Weighted mode	-0.234926	0.61322	0.701644	-0.00161195	0.0399978	0.968979	5670	0.0112443	0.92459	5.06979e-05	0.00416817	0.0599469
3835_11_TLR2_TLR2	proximal	Male	1	3	MR Egger	-0.322912	0.622153	0.603744	0.223041	0.385507	0.666087	5672	0.0111628	0.917904	5.14822e-05	0.00423266	0.0666488
3835_11_TLR2_TLR2	proximal	Male	1	3	Weighted median	-0.322912	0.622153	0.603744	0.0307466	0.0375615	0.413034	5672	0.0111628	0.917904	5.14822e-05	0.00423266	0.0666488
3835_11_TLR2_TLR2	proximal	Male	1	3	IVW-MRE	-0.322912	0.622153	0.603744	0.0468559	0.0326772	0.151601	5672	0.0111628	0.917904	5.14822e-05	0.00423266	0.0666488
3835_11_TLR2_TLR2	proximal	Male	1	3	Weighted mode	-0.322912	0.622153	0.603744	0.0184632	0.0492025	0.743534	5672	0.0111628	0.917904	5.14822e-05	0.00423266	0.0666488
3835_11_TLR2_TLR2	colon	Sex-combined	1	39	MR Egger	-0.619026	0.304154	0.0418265	0.0735242	0.0628021	0.249193	5672	0.0114303	0.939904	3.23015e-05	0.00265566	0.0459772
3835_11_TLR2_TLR2	colon	Sex-combined	1	39	Weighted median	-0.619026	0.304154	0.0418265	0.00829855	0.0251264	0.741194	5672	0.0114303	0.939904	3.23015e-05	0.00265566	0.0459772
3835_11_TLR2_TLR2	colon	Sex-combined	1	39	IVW-MRE	-0.619026	0.304154	0.0418265	0.014339	0.0189909	0.450222	5672	0.0114303	0.939904	3.23015e-05	0.00265566	0.0459772
3835_11_TLR2_TLR2	colon	Sex-combined	1	39	Weighted mode	-0.619026	0.304154	0.0418265	0.0160251	0.0369262	0.666759	5672	0.0114303	0.939904	3.23015e-05	0.00265566	0.0459772
3835_11_TLR2_TLR2	overall	Sex-combined	1	62	MR Egger	-0.393926	0.252345	0.118509	0.00849758	0.0445927	0.849514	5672	0.0116843	0.960775	2.00548e-05	0.0016488	0.0258723
3835_11_TLR2_TLR2	overall	Sex-combined	1	62	Weighted median	-0.393926	0.252345	0.118509	-0.00266895	0.0222392	0.904474	5672	0.0116843	0.960775	2.00548e-05	0.0016488	0.0258723
3835_11_TLR2_TLR2	overall	Sex-combined	1	62	IVW-MRE	-0.393926	0.252345	0.118509	-0.00162643	0.0154916	0.916385	5672	0.0116843	0.960775	2.00548e-05	0.0016488	0.0258723
3835_11_TLR2_TLR2	overall	Sex-combined	1	62	Weighted mode	-0.393926	0.252345	0.118509	-0.000230941	0.0387302	0.995262	5672	0.0116843	0.960775	2.00548e-05	0.0016488	0.0258723
3835_11_TLR2_TLR2	rectal	Sex-combined	1	24	MR Egger	-0.355516	0.393479	0.366251	0.0607567	0.0489609	0.227704	5672	0.0113957	0.937044	8.10229e-05	0.00666189	0.0448175
3835_11_TLR2_TLR2	rectal	Sex-combined	1	24	Weighted median	-0.355516	0.393479	0.366251	-0.00187139	0.0235525	0.93667	5672	0.0113957	0.937044	8.10229e-05	0.00666189	0.0448175
3835_11_TLR2_TLR2	rectal	Sex-combined	1	24	IVW-MRE	-0.355516	0.393479	0.366251	-0.00790153	0.0160254	0.621968	5672	0.0113957	0.937044	8.10229e-05	0.00666189	0.0448175
3835_11_TLR2_TLR2	rectal	Sex-combined	1	24	Weighted mode	-0.355516	0.393479	0.366251	-0.000249522	0.0335942	0.994138	5672	0.0113957	0.937044	8.10229e-05	0.00666189	0.0448175
3835_11_TLR2_TLR2	colon	Male	1	20	MR Egger	-0.698079	0.457794	0.12729	0.151322	0.0762727	0.062724	5672	0.0110725	0.910481	2.41214e-05	0.00198271	0.0764393
3835_11_TLR2_TLR2	colon	Male	1	20	Weighted median	-0.698079	0.457794	0.12729	-0.00296268	0.0251778	0.906329	5672	0.0110725	0.910481	2.41214e-05	0.00198271	0.0764393
3835_11_TLR2_TLR2	colon	Male	1	20	IVW-MRE	-0.698079	0.457794	0.12729	0.0163465	0.0185382	0.377897	5672	0.0110725	0.910481	2.41214e-05	0.00198271	0.0764393
3835_11_TLR2_TLR2	colon	Male	1	20	Weighted mode	-0.698079	0.457794	0.12729	-0.00769748	0.0407062	0.852021	5672	0.0110725	0.910481	2.41214e-05	0.00198271	0.0764393
3835_11_TLR2_TLR2	rectal	Male	1	10	MR Egger	-0.398392	0.558285	0.475475	0.0634938	0.0972278	0.532044	5672	0.0113777	0.935566	6.92477e-05	0.00569363	0.0472938
3835_11_TLR2_TLR2	rectal	Male	1	10	Weighted median	-0.398392	0.558285	0.475475	0.00424062	0.0287021	0.882543	5672	0.0113777	0.935566	6.92477e-05	0.00569363	0.0472938
3835_11_TLR2_TLR2	rectal	Male	1	10	IVW-MRE	-0.398392	0.558285	0.475475	0.00609776	0.0238628	0.798311	5672	0.0113777	0.935566	6.92477e-05	0.00569363	0.0472938
3835_11_TLR2_TLR2	rectal	Male	1	10	Weighted mode	-0.398392	0.558285	0.475475	0.0193614	0.0417106	0.653539	5672	0.0113777	0.935566	6.92477e-05	0.00569363	0.0472938
3835_11_TLR2_TLR2	proximal	Sex-combined	1	21	MR Egger	-0.525234	0.390353	0.178452	0.0738659	0.0740795	0.331238	5672	0.0110716	0.910398	2.08045e-05	0.00170994	0.0767995
3835_11_TLR2_TLR2	proximal	Sex-combined	1	21	Weighted median	-0.525234	0.390353	0.178452	0.00723055	0.0245935	0.768755	5672	0.0110716	0.910398	2.08045e-05	0.00170994	0.0767995
3835_11_TLR2_TLR2	proximal	Sex-combined	1	21	IVW-MRE	-0.525234	0.390353	0.178452	0.00316176	0.0189822	0.867713	5672	0.0110716	0.910398	2.08045e-05	0.00170994	0.0767995
3835_11_TLR2_TLR2	proximal	Sex-combined	1	21	Weighted mode	-0.525234	0.390353	0.178452	0.0158702	0.0354261	0.658982	5672	0.0110716	0.910398	2.08045e-05	0.00170994	0.0767995
3835_11_TLR2_TLR2	distal	Male	1	9	MR Egger	-1.20634	0.564538	0.0326088	0.0999413	0.136175	0.486849	5672	0.0112734	0.926997	2.39324e-05	0.00196734	0.0597385
3835_11_TLR2_TLR2	distal	Male	1	9	Weighted median	-1.20634	0.564538	0.0326088	0.0102309	0.0278263	0.713119	5672	0.0112734	0.926997	2.39324e-05	0.00196734	0.0597385
3835_11_TLR2_TLR2	distal	Male	1	9	IVW-MRE	-1.20634	0.564538	0.0326088	0.0118999	0.0276436	0.66685	5672	0.0112734	0.926997	2.39324e-05	0.00196734	0.0597385
3835_11_TLR2_TLR2	distal	Male	1	9	Weighted mode	-1.20634	0.564538	0.0326088	0.01126	0.0416611	0.793789	5672	0.0112734	0.926997	2.39324e-05	0.00196734	0.0597385
3835_11_TLR2_TLR2	overall	Female	1	23	MR Egger	-0.130415	0.358196	0.715791	0.0100583	0.06432	0.877227	5672	0.0115887	0.952926	4.50429e-05	0.00370351	0.0317363
3835_11_TLR2_TLR2	overall	Female	1	23	Weighted median	-0.130415	0.358196	0.715791	0.00631305	0.02582	0.806841	5672	0.0115887	0.952926	4.50429e-05	0.00370351	0.0317363
3835_11_TLR2_TLR2	overall	Female	1	23	IVW-MRE	-0.130415	0.358196	0.715791	-0.00100834	0.0162091	0.950397	5672	0.0115887	0.952926	4.50429e-05	0.00370351	0.0317363
3835_11_TLR2_TLR2	overall	Female	1	23	Weighted mode	-0.130415	0.358196	0.715791	0.0146415	0.0445749	0.745662	5672	0.0115887	0.952926	4.50429e-05	0.00370351	0.0317363
3835_11_TLR2_TLR2	distal	Sex-combined	1	23	MR Egger	-0.875391	0.390799	0.0250909	0.0841905	0.0663325	0.21825	5672	0.011532	0.948262	5.35385e-05	0.00440206	0.0357509
3835_11_TLR2_TLR2	distal	Sex-combined	1	23	Weighted median	-0.875391	0.390799	0.0250909	0.010831	0.0243488	0.656445	5672	0.011532	0.948262	5.35385e-05	0.00440206	0.0357509
3835_11_TLR2_TLR2	distal	Sex-combined	1	23	IVW-MRE	-0.875391	0.390799	0.0250909	0.00697023	0.0190741	0.714791	5672	0.011532	0.948262	5.35385e-05	0.00440206	0.0357509
3835_11_TLR2_TLR2	distal	Sex-combined	1	23	Weighted mode	-0.875391	0.390799	0.0250909	0.0232007	0.043618	0.600121	5672	0.011532	0.948262	5.35385e-05	0.00440206	0.0357509
18841_1_SERPINB13_SPB13	rectal	Female	1	10	MR Egger	0.280331	0.154182	0.0690363	-0.118242	0.135566	0.408509	5675	2.43693e-100	0.874012	8.83856e-103	0.00316875	0.122819
18841_1_SERPINB13_SPB13	rectal	Female	1	10	Weighted median	0.280331	0.154182	0.0690363	0.00605725	0.0271936	0.823734	5675	2.43693e-100	0.874012	8.83856e-103	0.00316875	0.122819
18841_1_SERPINB13_SPB13	rectal	Female	1	10	IVW-MRE	0.280331	0.154182	0.0690363	-0.00673785	0.0282543	0.811516	5675	2.43693e-100	0.874012	8.83856e-103	0.00316875	0.122819
18841_1_SERPINB13_SPB13	rectal	Female	1	10	Weighted mode	0.280331	0.154182	0.0690363	0.00460354	0.031886	0.888386	5675	2.43693e-100	0.874012	8.83856e-103	0.00316875	0.122819
18841_1_SERPINB13_SPB13	proximal	Female	1	8	MR Egger	0.190487	0.134421	0.156455	0.118524	0.100368	0.28233	5675	2.59768e-100	0.931646	6.69212e-103	0.00239943	0.0659551
18841_1_SERPINB13_SPB13	proximal	Female	1	8	Weighted median	0.190487	0.134421	0.156455	0.0391386	0.0269204	0.145984	5675	2.59768e-100	0.931646	6.69212e-103	0.00239943	0.0659551
18841_1_SERPINB13_SPB13	proximal	Female	1	8	IVW-MRE	0.190487	0.134421	0.156455	0.0286989	0.0185585	0.122008	5675	2.59768e-100	0.931646	6.69212e-103	0.00239943	0.0659551
18841_1_SERPINB13_SPB13	proximal	Female	1	8	Weighted mode	0.190487	0.134421	0.156455	0.0565789	0.0382971	0.183098	5675	2.59768e-100	0.931646	6.69212e-103	0.00239943	0.0659551
18841_1_SERPINB13_SPB13	overall	Male	1	28	MR Egger	0.00942096	0.0882353	0.914971	-0.0169458	0.0668549	0.801897	5679	2.72676e-100	0.977969	9.72989e-103	0.0034895	0.0185418
18841_1_SERPINB13_SPB13	overall	Male	1	28	Weighted median	0.00942096	0.0882353	0.914971	-0.012297	0.0271443	0.650533	5679	2.72676e-100	0.977969	9.72989e-103	0.0034895	0.0185418
18841_1_SERPINB13_SPB13	overall	Male	1	28	IVW-MRE	0.00942096	0.0882353	0.914971	-0.00453534	0.0205277	0.825141	5679	2.72676e-100	0.977969	9.72989e-103	0.0034895	0.0185418
18841_1_SERPINB13_SPB13	overall	Male	1	28	Weighted mode	0.00942096	0.0882353	0.914971	-0.0146571	0.0418106	0.728639	5679	2.72676e-100	0.977969	9.72989e-103	0.0034895	0.0185418
18841_1_SERPINB13_SPB13	colon	Female	1	16	MR Egger	0.184743	0.106618	0.0831386	0.176773	0.0908506	0.0720433	5676	2.54011e-100	0.911023	9.50895e-103	0.00340957	0.0855673
18841_1_SERPINB13_SPB13	colon	Female	1	16	Weighted median	0.184743	0.106618	0.0831386	0.0670591	0.0314353	0.0329049	5676	2.54011e-100	0.911023	9.50895e-103	0.00340957	0.0855673
18841_1_SERPINB13_SPB13	colon	Female	1	16	IVW-MRE	0.184743	0.106618	0.0831386	0.0247456	0.0243305	0.309123	5676	2.54011e-100	0.911023	9.50895e-103	0.00340957	0.0855673
18841_1_SERPINB13_SPB13	colon	Female	1	16	Weighted mode	0.184743	0.106618	0.0831386	0.069576	0.0434462	0.130127	5676	2.54011e-100	0.911023	9.50895e-103	0.00340957	0.0855673
18841_1_SERPINB13_SPB13	distal	Female	1	8	MR Egger	0.179458	0.147518	0.22379	-0.627169	0.291479	0.0749323	5675	2.61734e-100	0.938721	1.43998e-102	0.00516398	0.0561154
18841_1_SERPINB13_SPB13	distal	Female	1	8	Weighted median	0.179458	0.147518	0.22379	-0.0273347	0.0350587	0.435577	5675	2.61734e-100	0.938721	1.43998e-102	0.00516398	0.0561154
18841_1_SERPINB13_SPB13	distal	Female	1	8	IVW-MRE	0.179458	0.147518	0.22379	-0.0350882	0.0372541	0.346264	5675	2.61734e-100	0.938721	1.43998e-102	0.00516398	0.0561154
18841_1_SERPINB13_SPB13	distal	Female	1	8	Weighted mode	0.179458	0.147518	0.22379	-0.0176421	0.0573038	0.76714	5675	2.61734e-100	0.938721	1.43998e-102	0.00516398	0.0561154
18841_1_SERPINB13_SPB13	proximal	Male	1	3	MR Egger	0.139476	0.148208	0.346661	0.225696	0.315961	0.605124	5675	2.6578e-100	0.953233	8.56319e-103	0.00307079	0.0436959
18841_1_SERPINB13_SPB13	proximal	Male	1	3	Weighted median	0.139476	0.148208	0.346661	0.0170812	0.0394367	0.664921	5675	2.6578e-100	0.953233	8.56319e-103	0.00307079	0.0436959
18841_1_SERPINB13_SPB13	proximal	Male	1	3	IVW-MRE	0.139476	0.148208	0.346661	0.0244784	0.0292092	0.402011	5675	2.6578e-100	0.953233	8.56319e-103	0.00307079	0.0436959
18841_1_SERPINB13_SPB13	proximal	Male	1	3	Weighted mode	0.139476	0.148208	0.346661	-0.00557696	0.0557877	0.929488	5675	2.6578e-100	0.953233	8.56319e-103	0.00307079	0.0436959
18841_1_SERPINB13_SPB13	colon	Sex-combined	1	39	MR Egger	0.12454	0.076057	0.101534	0.0814515	0.0633146	0.206275	5679	2.62358e-100	0.940943	6.7114e-103	0.00240646	0.0566506
18841_1_SERPINB13_SPB13	colon	Sex-combined	1	39	Weighted median	0.12454	0.076057	0.101534	-0.00206558	0.0246081	0.933105	5679	2.62358e-100	0.940943	6.7114e-103	0.00240646	0.0566506
18841_1_SERPINB13_SPB13	colon	Sex-combined	1	39	IVW-MRE	0.12454	0.076057	0.101534	-0.00728678	0.0193401	0.706345	5679	2.62358e-100	0.940943	6.7114e-103	0.00240646	0.0566506
18841_1_SERPINB13_SPB13	colon	Sex-combined	1	39	Weighted mode	0.12454	0.076057	0.101534	0.0406533	0.0459124	0.38148	5679	2.62358e-100	0.940943	6.7114e-103	0.00240646	0.0566506
18841_1_SERPINB13_SPB13	overall	Sex-combined	1	62	MR Egger	0.073989	0.0629596	0.239922	-0.000776851	0.0475344	0.987015	5680	2.65448e-100	0.952049	6.27328e-102	0.0224993	0.0254513
18841_1_SERPINB13_SPB13	overall	Sex-combined	1	62	Weighted median	0.073989	0.0629596	0.239922	-0.00200263	0.0238451	0.933068	5680	2.65448e-100	0.952049	6.27328e-102	0.0224993	0.0254513
18841_1_SERPINB13_SPB13	overall	Sex-combined	1	62	IVW-MRE	0.073989	0.0629596	0.239922	0.00216197	0.0165328	0.895959	5680	2.65448e-100	0.952049	6.27328e-102	0.0224993	0.0254513
18841_1_SERPINB13_SPB13	overall	Sex-combined	1	62	Weighted mode	0.073989	0.0629596	0.239922	-0.00419998	0.0368214	0.909562	5680	2.65448e-100	0.952049	6.27328e-102	0.0224993	0.0254513
18841_1_SERPINB13_SPB13	rectal	Sex-combined	1	24	MR Egger	0.0172335	0.0971967	0.859269	-0.0556582	0.060958	0.37111	5679	2.52259e-100	0.904744	2.12603e-101	0.0762514	0.019005
18841_1_SERPINB13_SPB13	rectal	Sex-combined	1	24	Weighted median	0.0172335	0.0971967	0.859269	0.0015975	0.0221771	0.942575	5679	2.52259e-100	0.904744	2.12603e-101	0.0762514	0.019005
18841_1_SERPINB13_SPB13	rectal	Sex-combined	1	24	IVW-MRE	0.0172335	0.0971967	0.859269	0.00429063	0.0194154	0.8251	5679	2.52259e-100	0.904744	2.12603e-101	0.0762514	0.019005
18841_1_SERPINB13_SPB13	rectal	Sex-combined	1	24	Weighted mode	0.0172335	0.0971967	0.859269	-0.00257574	0.0283268	0.928336	5679	2.52259e-100	0.904744	2.12603e-101	0.0762514	0.019005
18841_1_SERPINB13_SPB13	colon	Male	1	20	MR Egger	0.123162	0.111673	0.270079	-0.0124264	0.116921	0.916535	5677	2.6681e-100	0.956906	8.27775e-103	0.00296839	0.0401252
18841_1_SERPINB13_SPB13	colon	Male	1	20	Weighted median	0.123162	0.111673	0.270079	-0.00707042	0.0278587	0.799653	5677	2.6681e-100	0.956906	8.27775e-103	0.00296839	0.0401252
18841_1_SERPINB13_SPB13	colon	Male	1	20	IVW-MRE	0.123162	0.111673	0.270079	0.00730933	0.0270869	0.787277	5677	2.6681e-100	0.956906	8.27775e-103	0.00296839	0.0401252
18841_1_SERPINB13_SPB13	colon	Male	1	20	Weighted mode	0.123162	0.111673	0.270079	-0.0134481	0.0421243	0.753022	5677	2.6681e-100	0.956906	8.27775e-103	0.00296839	0.0401252
18841_1_SERPINB13_SPB13	rectal	Male	1	10	MR Egger	-0.131204	0.127987	0.3053	-0.0181963	0.102131	0.863022	5676	2.65045e-100	0.950578	2.20046e-102	0.0078915	0.0415304
18841_1_SERPINB13_SPB13	rectal	Male	1	10	Weighted median	-0.131204	0.127987	0.3053	-0.00781987	0.0285034	0.783817	5676	2.65045e-100	0.950578	2.20046e-102	0.0078915	0.0415304
18841_1_SERPINB13_SPB13	rectal	Male	1	10	IVW-MRE	-0.131204	0.127987	0.3053	-0.0135818	0.024569	0.580398	5676	2.65045e-100	0.950578	2.20046e-102	0.0078915	0.0415304
18841_1_SERPINB13_SPB13	rectal	Male	1	10	Weighted mode	-0.131204	0.127987	0.3053	-0.0115585	0.0381827	0.768987	5676	2.65045e-100	0.950578	2.20046e-102	0.0078915	0.0415304
18841_1_SERPINB13_SPB13	proximal	Sex-combined	1	21	MR Egger	0.149816	0.0990349	0.13034	0.0556987	0.0780928	0.484368	5678	2.6175e-100	0.938759	6.18666e-103	0.00221824	0.0590229
18841_1_SERPINB13_SPB13	proximal	Sex-combined	1	21	Weighted median	0.149816	0.0990349	0.13034	0.0406853	0.0256606	0.112849	5678	2.6175e-100	0.938759	6.18666e-103	0.00221824	0.0590229
18841_1_SERPINB13_SPB13	proximal	Sex-combined	1	21	IVW-MRE	0.149816	0.0990349	0.13034	0.0260699	0.0195334	0.181999	5678	2.6175e-100	0.938759	6.18666e-103	0.00221824	0.0590229
18841_1_SERPINB13_SPB13	proximal	Sex-combined	1	21	Weighted mode	0.149816	0.0990349	0.13034	0.0621094	0.0401127	0.137212	5678	2.6175e-100	0.938759	6.18666e-103	0.00221824	0.0590229
18841_1_SERPINB13_SPB13	distal	Male	1	9	MR Egger	0.0650276	0.143612	0.650693	0.0175662	0.140674	0.904136	5676	2.69203e-100	0.965515	7.99469e-103	0.00286703	0.0316181
18841_1_SERPINB13_SPB13	distal	Male	1	9	Weighted median	0.0650276	0.143612	0.650693	0.00715375	0.0293113	0.807184	5676	2.69203e-100	0.965515	7.99469e-103	0.00286703	0.0316181
18841_1_SERPINB13_SPB13	distal	Male	1	9	IVW-MRE	0.0650276	0.143612	0.650693	0.00500647	0.027864	0.857407	5676	2.69203e-100	0.965515	7.99469e-103	0.00286703	0.0316181
18841_1_SERPINB13_SPB13	distal	Male	1	9	Weighted mode	0.0650276	0.143612	0.650693	0.00481658	0.0439619	0.915455	5676	2.69203e-100	0.965515	7.99469e-103	0.00286703	0.0316181
18841_1_SERPINB13_SPB13	overall	Female	1	23	MR Egger	0.146829	0.0903033	0.103959	0.0501203	0.0770749	0.522562	5677	2.60161e-100	0.933059	7.54392e-103	0.00270496	0.0642363
18841_1_SERPINB13_SPB13	overall	Female	1	23	Weighted median	0.146829	0.0903033	0.103959	0.0231593	0.0275018	0.399732	5677	2.60161e-100	0.933059	7.54392e-103	0.00270496	0.0642363
18841_1_SERPINB13_SPB13	overall	Female	1	23	IVW-MRE	0.146829	0.0903033	0.103959	0.0105448	0.0215114	0.623995	5677	2.60161e-100	0.933059	7.54392e-103	0.00270496	0.0642363
18841_1_SERPINB13_SPB13	overall	Female	1	23	Weighted mode	0.146829	0.0903033	0.103959	0.043615	0.0459502	0.35284	5677	2.60161e-100	0.933059	7.54392e-103	0.00270496	0.0642363
18841_1_SERPINB13_SPB13	distal	Sex-combined	1	23	MR Egger	0.0951287	0.101103	0.346751	-0.000304725	0.0840233	0.997141	5677	2.67184e-100	0.958248	2.88502e-102	0.0103467	0.0314054
18841_1_SERPINB13_SPB13	distal	Sex-combined	1	23	Weighted median	0.0951287	0.101103	0.346751	-0.0120643	0.0256907	0.638642	5677	2.67184e-100	0.958248	2.88502e-102	0.0103467	0.0314054
18841_1_SERPINB13_SPB13	distal	Sex-combined	1	23	IVW-MRE	0.0951287	0.101103	0.346751	-0.019343	0.0233607	0.407662	5677	2.67184e-100	0.958248	2.88502e-102	0.0103467	0.0314054
18841_1_SERPINB13_SPB13	distal	Sex-combined	1	23	Weighted mode	0.0951287	0.101103	0.346751	-0.00292119	0.0491569	0.953149	5677	2.67184e-100	0.958248	2.88502e-102	0.0103467	0.0314054
18213_30_UBE2F_UBE2F	rectal	Female	1	10	MR Egger	0.120059	0.313324	0.701588	0.00781343	0.0927355	0.934924	6809	5.33182e-09	0.982771	3.21102e-11	0.0059185	0.0113105
18213_30_UBE2F_UBE2F	rectal	Female	1	10	Weighted median	0.120059	0.313324	0.701588	0.00727729	0.0236559	0.758363	6809	5.33182e-09	0.982771	3.21102e-11	0.0059185	0.0113105
18213_30_UBE2F_UBE2F	rectal	Female	1	10	IVW-MRE	0.120059	0.313324	0.701588	-0.00145374	0.0187535	0.938211	6809	5.33182e-09	0.982771	3.21102e-11	0.0059185	0.0113105
18213_30_UBE2F_UBE2F	rectal	Female	1	10	Weighted mode	0.120059	0.313324	0.701588	0.0131685	0.0309732	0.680705	6809	5.33182e-09	0.982771	3.21102e-11	0.0059185	0.0113105
18213_30_UBE2F_UBE2F	proximal	Female	1	8	MR Egger	-0.221083	0.281113	0.431599	0.172195	0.101388	0.140356	6810	5.31468e-09	0.979616	2.29364e-11	0.00422753	0.0161567
18213_30_UBE2F_UBE2F	proximal	Female	1	8	Weighted median	-0.221083	0.281113	0.431599	0.0116532	0.0309182	0.706245	6810	5.31468e-09	0.979616	2.29364e-11	0.00422753	0.0161567
18213_30_UBE2F_UBE2F	proximal	Female	1	8	IVW-MRE	-0.221083	0.281113	0.431599	-0.00399476	0.0260421	0.878086	6810	5.31468e-09	0.979616	2.29364e-11	0.00422753	0.0161567
18213_30_UBE2F_UBE2F	proximal	Female	1	8	Weighted mode	-0.221083	0.281113	0.431599	0.0218945	0.0367671	0.570259	6810	5.31468e-09	0.979616	2.29364e-11	0.00422753	0.0161567
18213_30_UBE2F_UBE2F	overall	Male	1	28	MR Egger	0.190337	0.183016	0.29834	0.0122289	0.0569257	0.831583	6811	5.35447e-09	0.986948	1.13859e-11	0.00209857	0.0109534
18213_30_UBE2F_UBE2F	overall	Male	1	28	Weighted median	0.190337	0.183016	0.29834	0.00963776	0.0249974	0.699829	6811	5.35447e-09	0.986948	1.13859e-11	0.00209857	0.0109534
18213_30_UBE2F_UBE2F	overall	Male	1	28	IVW-MRE	0.190337	0.183016	0.29834	-0.00530312	0.0160924	0.741746	6811	5.35447e-09	0.986948	1.13859e-11	0.00209857	0.0109534
18213_30_UBE2F_UBE2F	overall	Male	1	28	Weighted mode	0.190337	0.183016	0.29834	0.00700713	0.043091	0.872034	6811	5.35447e-09	0.986948	1.13859e-11	0.00209857	0.0109534
18213_30_UBE2F_UBE2F	colon	Female	1	16	MR Egger	-0.131772	0.224012	0.556374	0.102061	0.0949032	0.30037	6811	5.3485e-09	0.98585	1.66102e-11	0.00306152	0.0110889
18213_30_UBE2F_UBE2F	colon	Female	1	16	Weighted median	-0.131772	0.224012	0.556374	0.0354202	0.030264	0.24185	6811	5.3485e-09	0.98585	1.66102e-11	0.00306152	0.0110889
18213_30_UBE2F_UBE2F	colon	Female	1	16	IVW-MRE	-0.131772	0.224012	0.556374	0.00468671	0.0239845	0.845075	6811	5.3485e-09	0.98585	1.66102e-11	0.00306152	0.0110889
18213_30_UBE2F_UBE2F	colon	Female	1	16	Weighted mode	-0.131772	0.224012	0.556374	0.0502508	0.0386141	0.212769	6811	5.3485e-09	0.98585	1.66102e-11	0.00306152	0.0110889
18213_30_UBE2F_UBE2F	distal	Female	1	8	MR Egger	0.0380673	0.304539	0.900524	-0.16405	0.210709	0.465824	6808	5.35218e-09	0.986527	1.50297e-11	0.0027702	0.0107024
18213_30_UBE2F_UBE2F	distal	Female	1	8	Weighted median	0.0380673	0.304539	0.900524	0.0465672	0.0275868	0.0914061	6808	5.35218e-09	0.986527	1.50297e-11	0.0027702	0.0107024
18213_30_UBE2F_UBE2F	distal	Female	1	8	IVW-MRE	0.0380673	0.304539	0.900524	0.0333392	0.0132032	0.0115671	6808	5.35218e-09	0.986527	1.50297e-11	0.0027702	0.0107024
18213_30_UBE2F_UBE2F	distal	Female	1	8	Weighted mode	0.0380673	0.304539	0.900524	0.0498524	0.0421441	0.275462	6808	5.35218e-09	0.986527	1.50297e-11	0.0027702	0.0107024
18213_30_UBE2F_UBE2F	proximal	Male	1	3	MR Egger	0.105417	0.298682	0.724133	0.366866	0.295551	0.431726	6810	5.35083e-09	0.986279	1.63375e-11	0.00301126	0.0107099
18213_30_UBE2F_UBE2F	proximal	Male	1	3	Weighted median	0.105417	0.298682	0.724133	0.0343844	0.0406177	0.397254	6810	5.35083e-09	0.986279	1.63375e-11	0.00301126	0.0107099
18213_30_UBE2F_UBE2F	proximal	Male	1	3	IVW-MRE	0.105417	0.298682	0.724133	0.0223444	0.034816	0.521012	6810	5.35083e-09	0.986279	1.63375e-11	0.00301126	0.0107099
18213_30_UBE2F_UBE2F	proximal	Male	1	3	Weighted mode	0.105417	0.298682	0.724133	0.048064	0.0524792	0.456419	6810	5.35083e-09	0.986279	1.63375e-11	0.00301126	0.0107099
18213_30_UBE2F_UBE2F	colon	Sex-combined	1	39	MR Egger	0.114202	0.158126	0.470158	0.0574355	0.0570541	0.320625	6811	5.37909e-09	0.991486	1.1145e-11	0.0020542	0.00645957
18213_30_UBE2F_UBE2F	colon	Sex-combined	1	39	Weighted median	0.114202	0.158126	0.470158	0.0259785	0.0234028	0.266972	6811	5.37909e-09	0.991486	1.1145e-11	0.0020542	0.00645957
18213_30_UBE2F_UBE2F	colon	Sex-combined	1	39	IVW-MRE	0.114202	0.158126	0.470158	0.00893799	0.0170799	0.600762	6811	5.37909e-09	0.991486	1.1145e-11	0.0020542	0.00645957
18213_30_UBE2F_UBE2F	colon	Sex-combined	1	39	Weighted mode	0.114202	0.158126	0.470158	0.0383701	0.0390595	0.332141	6811	5.37909e-09	0.991486	1.1145e-11	0.0020542	0.00645957
18213_30_UBE2F_UBE2F	overall	Sex-combined	1	62	MR Egger	0.0614934	0.130307	0.636991	0.0360112	0.043363	0.409572	6813	5.38647e-09	0.992851	1.08889e-11	0.00200703	0.00514159
18213_30_UBE2F_UBE2F	overall	Sex-combined	1	62	Weighted median	0.0614934	0.130307	0.636991	0.0156153	0.0209749	0.456588	6813	5.38647e-09	0.992851	1.08889e-11	0.00200703	0.00514159
18213_30_UBE2F_UBE2F	overall	Sex-combined	1	62	IVW-MRE	0.0614934	0.130307	0.636991	-0.00448045	0.0151071	0.766788	6813	5.38647e-09	0.992851	1.08889e-11	0.00200703	0.00514159
18213_30_UBE2F_UBE2F	overall	Sex-combined	1	62	Weighted mode	0.0614934	0.130307	0.636991	0.0318867	0.0367156	0.388537	6813	5.38647e-09	0.992851	1.08889e-11	0.00200703	0.00514159
18213_30_UBE2F_UBE2F	rectal	Sex-combined	1	24	MR Egger	0.225476	0.204978	0.271332	0.0197821	0.046922	0.677412	6811	5.34712e-09	0.985595	1.60399e-11	0.00295641	0.0114485
18213_30_UBE2F_UBE2F	rectal	Sex-combined	1	24	Weighted median	0.225476	0.204978	0.271332	0.00521674	0.0210368	0.804149	6811	5.34712e-09	0.985595	1.60399e-11	0.00295641	0.0114485
18213_30_UBE2F_UBE2F	rectal	Sex-combined	1	24	IVW-MRE	0.225476	0.204978	0.271332	-0.0134689	0.0146771	0.358785	6811	5.34712e-09	0.985595	1.60399e-11	0.00295641	0.0114485
18213_30_UBE2F_UBE2F	rectal	Sex-combined	1	24	Weighted mode	0.225476	0.204978	0.271332	0.0103581	0.0297611	0.730975	6811	5.34712e-09	0.985595	1.60399e-11	0.00295641	0.0114485
18213_30_UBE2F_UBE2F	colon	Male	1	20	MR Egger	0.374817	0.22694	0.0986135	-0.00837655	0.0772517	0.914853	6811	5.27445e-09	0.972205	1.15055e-11	0.00212047	0.0256746
18213_30_UBE2F_UBE2F	colon	Male	1	20	Weighted median	0.374817	0.22694	0.0986135	0.00162517	0.0253804	0.948944	6811	5.27445e-09	0.972205	1.15055e-11	0.00212047	0.0256746
18213_30_UBE2F_UBE2F	colon	Male	1	20	IVW-MRE	0.374817	0.22694	0.0986135	0.00492538	0.014255	0.729704	6811	5.27445e-09	0.972205	1.15055e-11	0.00212047	0.0256746
18213_30_UBE2F_UBE2F	colon	Male	1	20	Weighted mode	0.374817	0.22694	0.0986135	-0.0169694	0.0457607	0.714867	6811	5.27445e-09	0.972205	1.15055e-11	0.00212047	0.0256746
18213_30_UBE2F_UBE2F	rectal	Male	1	10	MR Egger	0.385066	0.272328	0.157368	-0.0200999	0.0768081	0.800172	6810	5.27514e-09	0.972322	1.64474e-11	0.00303137	0.0246468
18213_30_UBE2F_UBE2F	rectal	Male	1	10	Weighted median	0.385066	0.272328	0.157368	0.00885338	0.0262974	0.73637	6810	5.27514e-09	0.972322	1.64474e-11	0.00303137	0.0246468
18213_30_UBE2F_UBE2F	rectal	Male	1	10	IVW-MRE	0.385066	0.272328	0.157368	0.00589192	0.0163464	0.718517	6810	5.27514e-09	0.972322	1.64474e-11	0.00303137	0.0246468
18213_30_UBE2F_UBE2F	rectal	Male	1	10	Weighted mode	0.385066	0.272328	0.157368	0.0110769	0.0367396	0.769885	6810	5.27514e-09	0.972322	1.64474e-11	0.00303137	0.0246468
18213_30_UBE2F_UBE2F	proximal	Sex-combined	1	21	MR Egger	-0.0439239	0.204978	0.830324	0.0952505	0.0715359	0.198778	6811	5.37209e-09	0.990198	1.21394e-11	0.00223749	0.00756485
18213_30_UBE2F_UBE2F	proximal	Sex-combined	1	21	Weighted median	-0.0439239	0.204978	0.830324	0.0197863	0.0240849	0.411349	6811	5.37209e-09	0.990198	1.21394e-11	0.00223749	0.00756485
18213_30_UBE2F_UBE2F	proximal	Sex-combined	1	21	IVW-MRE	-0.0439239	0.204978	0.830324	0.000360492	0.0185498	0.984495	6811	5.37209e-09	0.990198	1.21394e-11	0.00223749	0.00756485
18213_30_UBE2F_UBE2F	proximal	Sex-combined	1	21	Weighted mode	-0.0439239	0.204978	0.830324	0.025856	0.036978	0.492463	6811	5.37209e-09	0.990198	1.21394e-11	0.00223749	0.00756485
18213_30_UBE2F_UBE2F	distal	Male	1	9	MR Egger	0.581259	0.288433	0.0438807	-0.131847	0.0913293	0.192058	6810	5.09119e-09	0.938421	1.36631e-11	0.00251784	0.0590611
18213_30_UBE2F_UBE2F	distal	Male	1	9	Weighted median	0.581259	0.288433	0.0438807	0.00771959	0.0251712	0.759085	6810	5.09119e-09	0.938421	1.36631e-11	0.00251784	0.0590611
18213_30_UBE2F_UBE2F	distal	Male	1	9	IVW-MRE	0.581259	0.288433	0.0438807	0.0157779	0.0169355	0.351519	6810	5.09119e-09	0.938421	1.36631e-11	0.00251784	0.0590611
18213_30_UBE2F_UBE2F	distal	Male	1	9	Weighted mode	0.581259	0.288433	0.0438807	-0.00724125	0.0384165	0.855184	6810	5.09119e-09	0.938421	1.36631e-11	0.00251784	0.0590611
18213_30_UBE2F_UBE2F	overall	Female	1	23	MR Egger	-0.0732064	0.187408	0.696074	0.0101351	0.064642	0.87691	6811	5.37273e-09	0.990323	1.3274e-11	0.00244664	0.00723066
18213_30_UBE2F_UBE2F	overall	Female	1	23	Weighted median	-0.0732064	0.187408	0.696074	0.0314765	0.0260624	0.227149	6811	5.37273e-09	0.990323	1.3274e-11	0.00244664	0.00723066
18213_30_UBE2F_UBE2F	overall	Female	1	23	IVW-MRE	-0.0732064	0.187408	0.696074	0.00139546	0.0176138	0.936854	6811	5.37273e-09	0.990323	1.3274e-11	0.00244664	0.00723066
18213_30_UBE2F_UBE2F	overall	Female	1	23	Weighted mode	-0.0732064	0.187408	0.696074	0.0506906	0.0416694	0.236687	6811	5.37273e-09	0.990323	1.3274e-11	0.00244664	0.00723066
18213_30_UBE2F_UBE2F	distal	Sex-combined	1	23	MR Egger	0.295754	0.207906	0.154871	0.0677954	0.0581963	0.257105	6811	5.32609e-09	0.981722	1.26041e-11	0.00232306	0.0159549
18213_30_UBE2F_UBE2F	distal	Sex-combined	1	23	Weighted median	0.295754	0.207906	0.154871	0.00521398	0.0233873	0.823582	6811	5.32609e-09	0.981722	1.26041e-11	0.00232306	0.0159549
18213_30_UBE2F_UBE2F	distal	Sex-combined	1	23	IVW-MRE	0.295754	0.207906	0.154871	-8.37505e-05	0.0159353	0.995807	6811	5.32609e-09	0.981722	1.26041e-11	0.00232306	0.0159549
18213_30_UBE2F_UBE2F	distal	Sex-combined	1	23	Weighted mode	0.295754	0.207906	0.154871	0.00846213	0.0395285	0.832459	6811	5.32609e-09	0.981722	1.26041e-11	0.00232306	0.0159549
6969_14_WFDC5_WFDC5	rectal	Female	1	10	MR Egger	0.112821	0.401709	0.778825	-0.03877	0.0843099	0.657862	5260	0.00154519	0.984498	3.23245e-06	0.0020594	0.0118945
6969_14_WFDC5_WFDC5	rectal	Female	1	10	Weighted median	0.112821	0.401709	0.778825	0.00635318	0.0239029	0.7904	5260	0.00154519	0.984498	3.23245e-06	0.0020594	0.0118945
6969_14_WFDC5_WFDC5	rectal	Female	1	10	IVW-MRE	0.112821	0.401709	0.778825	0.000142998	0.0141677	0.991947	5260	0.00154519	0.984498	3.23245e-06	0.0020594	0.0118945
6969_14_WFDC5_WFDC5	rectal	Female	1	10	Weighted mode	0.112821	0.401709	0.778825	0.0196015	0.034376	0.582489	5260	0.00154519	0.984498	3.23245e-06	0.0020594	0.0118945
6969_14_WFDC5_WFDC5	proximal	Female	1	8	MR Egger	0.369231	0.358974	0.303681	0.155383	0.130394	0.278393	5260	0.00153593	0.978601	2.86374e-06	0.00182441	0.0180354
6969_14_WFDC5_WFDC5	proximal	Female	1	8	Weighted median	0.369231	0.358974	0.303681	0.0456548	0.0288358	0.113361	5260	0.00153593	0.978601	2.86374e-06	0.00182441	0.0180354
6969_14_WFDC5_WFDC5	proximal	Female	1	8	IVW-MRE	0.369231	0.358974	0.303681	0.0136718	0.0298091	0.64649	5260	0.00153593	0.978601	2.86374e-06	0.00182441	0.0180354
6969_14_WFDC5_WFDC5	proximal	Female	1	8	Weighted mode	0.369231	0.358974	0.303681	0.0528619	0.0307818	0.129624	5260	0.00153593	0.978601	2.86374e-06	0.00182441	0.0180354
6969_14_WFDC5_WFDC5	overall	Male	1	28	MR Egger	0.0735043	0.237607	0.757053	-0.0565657	0.0725174	0.442418	5260	0.00153444	0.97769	2.06635e-05	0.013166	0.00758894
6969_14_WFDC5_WFDC5	overall	Male	1	28	Weighted median	0.0735043	0.237607	0.757053	0.00169066	0.0258919	0.947938	5260	0.00153444	0.97769	2.06635e-05	0.013166	0.00758894
6969_14_WFDC5_WFDC5	overall	Male	1	28	IVW-MRE	0.0735043	0.237607	0.757053	0.0143294	0.0225526	0.525182	5260	0.00153444	0.97769	2.06635e-05	0.013166	0.00758894
6969_14_WFDC5_WFDC5	overall	Male	1	28	Weighted mode	0.0735043	0.237607	0.757053	-0.0131471	0.0498603	0.79403	5260	0.00153444	0.97769	2.06635e-05	0.013166	0.00758894
6969_14_WFDC5_WFDC5	colon	Female	1	16	MR Egger	0.340171	0.287179	0.236206	0.0356005	0.10073	0.729034	5260	0.00152938	0.974427	3.53862e-06	0.00225437	0.0217858
6969_14_WFDC5_WFDC5	colon	Female	1	16	Weighted median	0.340171	0.287179	0.236206	0.0519379	0.0288716	0.0720303	5260	0.00152938	0.974427	3.53862e-06	0.00225437	0.0217858
6969_14_WFDC5_WFDC5	colon	Female	1	16	IVW-MRE	0.340171	0.287179	0.236206	0.0116134	0.024631	0.637288	5260	0.00152938	0.974427	3.53862e-06	0.00225437	0.0217858
6969_14_WFDC5_WFDC5	colon	Female	1	16	Weighted mode	0.340171	0.287179	0.236206	0.0631542	0.0380248	0.117492	5260	0.00152938	0.974427	3.53862e-06	0.00225437	0.0217858
6969_14_WFDC5_WFDC5	distal	Female	1	8	MR Egger	0.165812	0.389744	0.670517	-0.0658721	0.215224	0.769899	5260	0.00149625	0.953313	4.67335e-05	0.0297755	0.0153683
6969_14_WFDC5_WFDC5	distal	Female	1	8	Weighted median	0.165812	0.389744	0.670517	-0.00962797	0.0301764	0.749683	5260	0.00149625	0.953313	4.67335e-05	0.0297755	0.0153683
6969_14_WFDC5_WFDC5	distal	Female	1	8	IVW-MRE	0.165812	0.389744	0.670517	0.00884546	0.0198615	0.656062	5260	0.00149625	0.953313	4.67335e-05	0.0297755	0.0153683
6969_14_WFDC5_WFDC5	distal	Female	1	8	Weighted mode	0.165812	0.389744	0.670517	-0.0220795	0.045031	0.638903	5260	0.00149625	0.953313	4.67335e-05	0.0297755	0.0153683
6969_14_WFDC5_WFDC5	proximal	Male	1	3	MR Egger	-0.487179	0.382906	0.203259	0.0423333	0.295152	0.909309	5260	0.0015287	0.974035	3.71552e-06	0.00236718	0.0220649
6969_14_WFDC5_WFDC5	proximal	Male	1	3	Weighted median	-0.487179	0.382906	0.203259	0.0426981	0.0385242	0.267714	5260	0.0015287	0.974035	3.71552e-06	0.00236718	0.0220649
6969_14_WFDC5_WFDC5	proximal	Male	1	3	IVW-MRE	-0.487179	0.382906	0.203259	0.0428082	0.000634693	0	5260	0.0015287	0.974035	3.71552e-06	0.00236718	0.0220649
6969_14_WFDC5_WFDC5	proximal	Male	1	3	Weighted mode	-0.487179	0.382906	0.203259	0.0423322	0.0422176	0.421606	5260	0.0015287	0.974035	3.71552e-06	0.00236718	0.0220649
6969_14_WFDC5_WFDC5	colon	Sex-combined	1	39	MR Egger	0.193162	0.203419	0.342326	0.0258969	0.0793756	0.746068	5260	0.00154622	0.985197	4.73442e-06	0.00301651	0.0102359
6969_14_WFDC5_WFDC5	colon	Sex-combined	1	39	Weighted median	0.193162	0.203419	0.342326	0.0300751	0.024613	0.221738	5260	0.00154622	0.985197	4.73442e-06	0.00301651	0.0102359
6969_14_WFDC5_WFDC5	colon	Sex-combined	1	39	IVW-MRE	0.193162	0.203419	0.342326	0.0250204	0.02353	0.287628	5260	0.00154622	0.985197	4.73442e-06	0.00301651	0.0102359
6969_14_WFDC5_WFDC5	colon	Sex-combined	1	39	Weighted mode	0.193162	0.203419	0.342326	0.0408132	0.0355664	0.25834	5260	0.00154622	0.985197	4.73442e-06	0.00301651	0.0102359
6969_14_WFDC5_WFDC5	overall	Sex-combined	1	62	MR Egger	0.17094	0.169231	0.312447	-0.0271843	0.046524	0.561204	5260	0.00154701	0.985699	3.19785e-06	0.00203745	0.0107136
6969_14_WFDC5_WFDC5	overall	Sex-combined	1	62	Weighted median	0.17094	0.169231	0.312447	-0.0110112	0.0218165	0.613758	5260	0.00154701	0.985699	3.19785e-06	0.00203745	0.0107136
6969_14_WFDC5_WFDC5	overall	Sex-combined	1	62	IVW-MRE	0.17094	0.169231	0.312447	0.00460324	0.0161373	0.775449	5260	0.00154701	0.985699	3.19785e-06	0.00203745	0.0107136
6969_14_WFDC5_WFDC5	overall	Sex-combined	1	62	Weighted mode	0.17094	0.169231	0.312447	-0.0154472	0.0366388	0.674794	5260	0.00154701	0.985699	3.19785e-06	0.00203745	0.0107136
6969_14_WFDC5_WFDC5	rectal	Sex-combined	1	24	MR Egger	0.042735	0.263248	0.87104	-0.0454856	0.0549965	0.417082	5260	0.00155143	0.988518	2.44162e-06	0.00155563	0.00837262
6969_14_WFDC5_WFDC5	rectal	Sex-combined	1	24	Weighted median	0.042735	0.263248	0.87104	0.00288033	0.0213404	0.892635	5260	0.00155143	0.988518	2.44162e-06	0.00155563	0.00837262
6969_14_WFDC5_WFDC5	rectal	Sex-combined	1	24	IVW-MRE	0.042735	0.263248	0.87104	0.0010374	0.0174181	0.952507	5260	0.00155143	0.988518	2.44162e-06	0.00155563	0.00837262
6969_14_WFDC5_WFDC5	rectal	Sex-combined	1	24	Weighted mode	0.042735	0.263248	0.87104	0.0101801	0.0304181	0.740905	5260	0.00155143	0.988518	2.44162e-06	0.00155563	0.00837262
6969_14_WFDC5_WFDC5	colon	Male	1	20	MR Egger	0.0222222	0.292308	0.9394	0.0559463	0.109772	0.616482	5260	0.00154949	0.98728	4.19494e-06	0.00267278	0.00849346
6969_14_WFDC5_WFDC5	colon	Male	1	20	Weighted median	0.0222222	0.292308	0.9394	0.0136835	0.0254261	0.590462	5260	0.00154949	0.98728	4.19494e-06	0.00267278	0.00849346
6969_14_WFDC5_WFDC5	colon	Male	1	20	IVW-MRE	0.0222222	0.292308	0.9394	0.0294927	0.0252886	0.243516	5260	0.00154949	0.98728	4.19494e-06	0.00267278	0.00849346
6969_14_WFDC5_WFDC5	colon	Male	1	20	Weighted mode	0.0222222	0.292308	0.9394	0.00346733	0.0380813	0.928405	5260	0.00154949	0.98728	4.19494e-06	0.00267278	0.00849346
6969_14_WFDC5_WFDC5	rectal	Male	1	10	MR Egger	0.0205128	0.350427	0.953321	-0.09857	0.130882	0.472956	5260	0.00154578	0.984872	4.14793e-06	0.00264269	0.0109357
6969_14_WFDC5_WFDC5	rectal	Male	1	10	Weighted median	0.0205128	0.350427	0.953321	0.00528949	0.0292528	0.856509	5260	0.00154578	0.984872	4.14793e-06	0.00264269	0.0109357
6969_14_WFDC5_WFDC5	rectal	Male	1	10	IVW-MRE	0.0205128	0.350427	0.953321	-0.00516687	0.0327461	0.874625	5260	0.00154578	0.984872	4.14793e-06	0.00264269	0.0109357
6969_14_WFDC5_WFDC5	rectal	Male	1	10	Weighted mode	0.0205128	0.350427	0.953321	0.0184298	0.0372863	0.632949	5260	0.00154578	0.984872	4.14793e-06	0.00264269	0.0109357
6969_14_WFDC5_WFDC5	proximal	Sex-combined	1	21	MR Egger	-0.00683761	0.263248	0.979278	0.0563356	0.0698101	0.429662	5260	0.00155257	0.989239	2.36625e-06	0.00150761	0.00769822
6969_14_WFDC5_WFDC5	proximal	Sex-combined	1	21	Weighted median	-0.00683761	0.263248	0.979278	0.047714	0.0240989	0.0477118	5260	0.00155257	0.989239	2.36625e-06	0.00150761	0.00769822
6969_14_WFDC5_WFDC5	proximal	Sex-combined	1	21	IVW-MRE	-0.00683761	0.263248	0.979278	0.0273053	0.0174958	0.118599	5260	0.00155257	0.989239	2.36625e-06	0.00150761	0.00769822
6969_14_WFDC5_WFDC5	proximal	Sex-combined	1	21	Weighted mode	-0.00683761	0.263248	0.979278	0.0530189	0.0345968	0.141071	5260	0.00155257	0.989239	2.36625e-06	0.00150761	0.00769822
6969_14_WFDC5_WFDC5	distal	Male	1	9	MR Egger	0.415385	0.374359	0.267176	0.0354479	0.177193	0.847127	5260	0.00153559	0.978379	3.33177e-06	0.00212261	0.0179598
6969_14_WFDC5_WFDC5	distal	Male	1	9	Weighted median	0.415385	0.374359	0.267176	-0.019023	0.0278419	0.494449	5260	0.00153559	0.978379	3.33177e-06	0.00212261	0.0179598
6969_14_WFDC5_WFDC5	distal	Male	1	9	IVW-MRE	0.415385	0.374359	0.267176	0.0155023	0.0352234	0.659855	5260	0.00153559	0.978379	3.33177e-06	0.00212261	0.0179598
6969_14_WFDC5_WFDC5	distal	Male	1	9	Weighted mode	0.415385	0.374359	0.267176	-0.0240906	0.0350271	0.511042	5260	0.00153559	0.978379	3.33177e-06	0.00212261	0.0179598
6969_14_WFDC5_WFDC5	overall	Female	1	23	MR Egger	0.276923	0.242735	0.253934	-0.00782762	0.0646067	0.904718	5260	0.00153968	0.981035	2.51424e-06	0.00160183	0.0158212
6969_14_WFDC5_WFDC5	overall	Female	1	23	Weighted median	0.276923	0.242735	0.253934	0.0223317	0.0255715	0.382497	5260	0.00153968	0.981035	2.51424e-06	0.00160183	0.0158212
6969_14_WFDC5_WFDC5	overall	Female	1	23	IVW-MRE	0.276923	0.242735	0.253934	-0.00226753	0.0170442	0.894164	5260	0.00153968	0.981035	2.51424e-06	0.00160183	0.0158212
6969_14_WFDC5_WFDC5	overall	Female	1	23	Weighted mode	0.276923	0.242735	0.253934	0.0482572	0.0418486	0.261229	5260	0.00153968	0.981035	2.51424e-06	0.00160183	0.0158212
6969_14_WFDC5_WFDC5	distal	Sex-combined	1	23	MR Egger	0.316239	0.268376	0.23866	0.00355626	0.0797642	0.96486	5260	0.00152559	0.972054	1.32306e-05	0.00842988	0.0179775
6969_14_WFDC5_WFDC5	distal	Sex-combined	1	23	Weighted median	0.316239	0.268376	0.23866	-0.021169	0.0247056	0.391527	5260	0.00152559	0.972054	1.32306e-05	0.00842988	0.0179775
6969_14_WFDC5_WFDC5	distal	Sex-combined	1	23	IVW-MRE	0.316239	0.268376	0.23866	0.0160891	0.0220135	0.464855	5260	0.00152559	0.972054	1.32306e-05	0.00842988	0.0179775
6969_14_WFDC5_WFDC5	distal	Sex-combined	1	23	Weighted mode	0.316239	0.268376	0.23866	-0.0397429	0.0384107	0.312057	5260	0.00152559	0.972054	1.32306e-05	0.00842988	0.0179775
3799_11_CA3_Carbonic_anhydrase_III	rectal	Female	1	10	MR Egger	-0.125577	0.126089	0.319282	0.0181604	0.108125	0.870785	3678	4.49689e-88	0.977789	1.26671e-90	0.00275409	0.0194565
3799_11_CA3_Carbonic_anhydrase_III	rectal	Female	1	10	Weighted median	-0.125577	0.126089	0.319282	0.0146292	0.0256817	0.568925	3678	4.49689e-88	0.977789	1.26671e-90	0.00275409	0.0194565
3799_11_CA3_Carbonic_anhydrase_III	rectal	Female	1	10	IVW-MRE	-0.125577	0.126089	0.319282	-0.0115076	0.0219974	0.60088	3678	4.49689e-88	0.977789	1.26671e-90	0.00275409	0.0194565
3799_11_CA3_Carbonic_anhydrase_III	rectal	Female	1	10	Weighted mode	-0.125577	0.126089	0.319282	0.0269868	0.0326071	0.429276	3678	4.49689e-88	0.977789	1.26671e-90	0.00275409	0.0194565
3799_11_CA3_Carbonic_anhydrase_III	proximal	Female	1	8	MR Egger	-0.0507432	0.112763	0.65271	-0.0784666	0.102495	0.472966	3678	4.53428e-88	0.98592	9.96146e-91	0.00216587	0.0119143
3799_11_CA3_Carbonic_anhydrase_III	proximal	Female	1	8	Weighted median	-0.0507432	0.112763	0.65271	-0.0146481	0.0328813	0.655971	3678	4.53428e-88	0.98592	9.96146e-91	0.00216587	0.0119143
3799_11_CA3_Carbonic_anhydrase_III	proximal	Female	1	8	IVW-MRE	-0.0507432	0.112763	0.65271	-0.000344278	0.0204389	0.986561	3678	4.53428e-88	0.98592	9.96146e-91	0.00216587	0.0119143
3799_11_CA3_Carbonic_anhydrase_III	proximal	Female	1	8	Weighted mode	-0.0507432	0.112763	0.65271	-0.0137976	0.0453788	0.769926	3678	4.53428e-88	0.98592	9.96146e-91	0.00216587	0.0119143
3799_11_CA3_Carbonic_anhydrase_III	overall	Male	1	28	MR Egger	0.0902101	0.0738083	0.221624	-0.0788695	0.0577845	0.183984	3680	4.52649e-88	0.984222	4.22527e-91	0.000918579	0.0148597
3799_11_CA3_Carbonic_anhydrase_III	overall	Male	1	28	Weighted median	0.0902101	0.0738083	0.221624	-0.0125007	0.0256313	0.625754	3680	4.52649e-88	0.984222	4.22527e-91	0.000918579	0.0148597
3799_11_CA3_Carbonic_anhydrase_III	overall	Male	1	28	IVW-MRE	0.0902101	0.0738083	0.221624	-0.0149732	0.0177766	0.399623	3680	4.52649e-88	0.984222	4.22527e-91	0.000918579	0.0148597
3799_11_CA3_Carbonic_anhydrase_III	overall	Male	1	28	Weighted mode	0.0902101	0.0738083	0.221624	-0.00701382	0.0452238	0.877903	3680	4.52649e-88	0.984222	4.22527e-91	0.000918579	0.0148597
3799_11_CA3_Carbonic_anhydrase_III	colon	Female	1	16	MR Egger	-0.075346	0.0902101	0.40359	-0.00631428	0.0900762	0.945106	3679	4.537e-88	0.986508	5.82931e-91	0.00126738	0.0122244
3799_11_CA3_Carbonic_anhydrase_III	colon	Female	1	16	Weighted median	-0.075346	0.0902101	0.40359	-0.0179783	0.030305	0.553018	3679	4.537e-88	0.986508	5.82931e-91	0.00126738	0.0122244
3799_11_CA3_Carbonic_anhydrase_III	colon	Female	1	16	IVW-MRE	-0.075346	0.0902101	0.40359	-0.0193028	0.0176555	0.274259	3679	4.537e-88	0.986508	5.82931e-91	0.00126738	0.0122244
3799_11_CA3_Carbonic_anhydrase_III	colon	Female	1	16	Weighted mode	-0.075346	0.0902101	0.40359	-0.00811761	0.0448733	0.858867	3679	4.537e-88	0.986508	5.82931e-91	0.00126738	0.0122244
3799_11_CA3_Carbonic_anhydrase_III	distal	Female	1	8	MR Egger	-0.114813	0.123014	0.350648	-0.14671	0.267003	0.602518	3678	4.5058e-88	0.979728	1.07594e-90	0.0023393	0.0179331
3799_11_CA3_Carbonic_anhydrase_III	distal	Female	1	8	Weighted median	-0.114813	0.123014	0.350648	-0.00532947	0.0302378	0.860096	3678	4.5058e-88	0.979728	1.07594e-90	0.0023393	0.0179331
3799_11_CA3_Carbonic_anhydrase_III	distal	Female	1	8	IVW-MRE	-0.114813	0.123014	0.350648	-0.0264061	0.0269321	0.326855	3678	4.5058e-88	0.979728	1.07594e-90	0.0023393	0.0179331
3799_11_CA3_Carbonic_anhydrase_III	distal	Female	1	8	Weighted mode	-0.114813	0.123014	0.350648	0.00340174	0.0473047	0.944684	3678	4.5058e-88	0.979728	1.07594e-90	0.0023393	0.0179331
3799_11_CA3_Carbonic_anhydrase_III	proximal	Male	1	3	MR Egger	0.062532	0.120964	0.605192	0.258581	0.298417	0.545453	3679	4.53177e-88	0.985375	6.67606e-91	0.00145149	0.0131739
3799_11_CA3_Carbonic_anhydrase_III	proximal	Male	1	3	Weighted median	0.062532	0.120964	0.605192	0.00203362	0.0403222	0.959776	3679	4.53177e-88	0.985375	6.67606e-91	0.00145149	0.0131739
3799_11_CA3_Carbonic_anhydrase_III	proximal	Male	1	3	IVW-MRE	0.062532	0.120964	0.605192	0.00375851	0.0211972	0.859263	3679	4.53177e-88	0.985375	6.67606e-91	0.00145149	0.0131739
3799_11_CA3_Carbonic_anhydrase_III	proximal	Male	1	3	Weighted mode	0.062532	0.120964	0.605192	-0.0002359	0.0479088	0.996518	3679	4.53177e-88	0.985375	6.67606e-91	0.00145149	0.0131739
3799_11_CA3_Carbonic_anhydrase_III	colon	Sex-combined	1	39	MR Egger	0.00615069	0.0640697	0.923521	-0.0962927	0.0567787	0.0982991	3680	4.5659e-88	0.992795	4.5225e-91	0.000983296	0.00622138
3799_11_CA3_Carbonic_anhydrase_III	colon	Sex-combined	1	39	Weighted median	0.00615069	0.0640697	0.923521	-0.0158947	0.0233181	0.495462	3680	4.5659e-88	0.992795	4.5225e-91	0.000983296	0.00622138
3799_11_CA3_Carbonic_anhydrase_III	colon	Sex-combined	1	39	IVW-MRE	0.00615069	0.0640697	0.923521	-0.00533041	0.0173761	0.759021	3680	4.5659e-88	0.992795	4.5225e-91	0.000983296	0.00622138
3799_11_CA3_Carbonic_anhydrase_III	colon	Sex-combined	1	39	Weighted mode	0.00615069	0.0640697	0.923521	-0.0210538	0.0369926	0.572613	3680	4.5659e-88	0.992795	4.5225e-91	0.000983296	0.00622138
3799_11_CA3_Carbonic_anhydrase_III	overall	Sex-combined	1	62	MR Egger	-0.0097386	0.0527934	0.853648	-0.0155587	0.0497051	0.755351	3680	4.57092e-88	0.993882	4.22402e-91	0.000918402	0.0051992
3799_11_CA3_Carbonic_anhydrase_III	overall	Sex-combined	1	62	Weighted median	-0.0097386	0.0527934	0.853648	-0.0117669	0.0233195	0.613843	3680	4.57092e-88	0.993882	4.22402e-91	0.000918402	0.0051992
3799_11_CA3_Carbonic_anhydrase_III	overall	Sex-combined	1	62	IVW-MRE	-0.0097386	0.0527934	0.853648	-0.0245063	0.0172174	0.154636	3680	4.57092e-88	0.993882	4.22402e-91	0.000918402	0.0051992
3799_11_CA3_Carbonic_anhydrase_III	overall	Sex-combined	1	62	Weighted mode	-0.0097386	0.0527934	0.853648	0.000452259	0.0337942	0.989366	3680	4.57092e-88	0.993882	4.22402e-91	0.000918402	0.0051992
3799_11_CA3_Carbonic_anhydrase_III	rectal	Sex-combined	1	24	MR Egger	-0.0681702	0.0825218	0.408755	-0.0251217	0.0476121	0.603036	3680	4.54312e-88	0.987837	4.77201e-91	0.0010375	0.0111253
3799_11_CA3_Carbonic_anhydrase_III	rectal	Sex-combined	1	24	Weighted median	-0.0681702	0.0825218	0.408755	0.0138308	0.0210893	0.511941	3680	4.54312e-88	0.987837	4.77201e-91	0.0010375	0.0111253
3799_11_CA3_Carbonic_anhydrase_III	rectal	Sex-combined	1	24	IVW-MRE	-0.0681702	0.0825218	0.408755	-0.00522022	0.0145407	0.71959	3680	4.54312e-88	0.987837	4.77201e-91	0.0010375	0.0111253
3799_11_CA3_Carbonic_anhydrase_III	rectal	Sex-combined	1	24	Weighted mode	-0.0681702	0.0825218	0.408755	0.0223651	0.0295595	0.456964	3680	4.54312e-88	0.987837	4.77201e-91	0.0010375	0.0111253
3799_11_CA3_Carbonic_anhydrase_III	colon	Male	1	20	MR Egger	0.103537	0.0917478	0.259112	-0.0428578	0.0779093	0.589014	3680	4.5155e-88	0.981834	7.84245e-91	0.00170507	0.0164614
3799_11_CA3_Carbonic_anhydrase_III	colon	Male	1	20	Weighted median	0.103537	0.0917478	0.259112	-0.00725519	0.025499	0.776006	3680	4.5155e-88	0.981834	7.84245e-91	0.00170507	0.0164614
3799_11_CA3_Carbonic_anhydrase_III	colon	Male	1	20	IVW-MRE	0.103537	0.0917478	0.259112	-0.0192808	0.0163592	0.238561	3680	4.5155e-88	0.981834	7.84245e-91	0.00170507	0.0164614
3799_11_CA3_Carbonic_anhydrase_III	colon	Male	1	20	Weighted mode	0.103537	0.0917478	0.259112	0.00249504	0.0417325	0.95295	3680	4.5155e-88	0.981834	7.84245e-91	0.00170507	0.0164614
3799_11_CA3_Carbonic_anhydrase_III	rectal	Male	1	10	MR Egger	-0.0164018	0.1102	0.881682	-0.0958524	0.0791554	0.260475	3680	4.54445e-88	0.98813	5.48282e-91	0.00119206	0.0106778
3799_11_CA3_Carbonic_anhydrase_III	rectal	Male	1	10	Weighted median	-0.0164018	0.1102	0.881682	-0.0141329	0.0265957	0.595142	3680	4.54445e-88	0.98813	5.48282e-91	0.00119206	0.0106778
3799_11_CA3_Carbonic_anhydrase_III	rectal	Male	1	10	IVW-MRE	-0.0164018	0.1102	0.881682	-0.010028	0.0130483	0.442173	3680	4.54445e-88	0.98813	5.48282e-91	0.00119206	0.0106778
3799_11_CA3_Carbonic_anhydrase_III	rectal	Male	1	10	Weighted mode	-0.0164018	0.1102	0.881682	-0.0158902	0.0368681	0.676607	3680	4.54445e-88	0.98813	5.48282e-91	0.00119206	0.0106778
3799_11_CA3_Carbonic_anhydrase_III	proximal	Sex-combined	1	21	MR Egger	-0.000512558	0.0830343	0.995075	-0.0122491	0.0698228	0.862597	3680	4.55533e-88	0.990497	6.92524e-91	0.00150572	0.00799699
3799_11_CA3_Carbonic_anhydrase_III	proximal	Sex-combined	1	21	Weighted median	-0.000512558	0.0830343	0.995075	-0.0156627	0.0250682	0.532101	3680	4.55533e-88	0.990497	6.92524e-91	0.00150572	0.00799699
3799_11_CA3_Carbonic_anhydrase_III	proximal	Sex-combined	1	21	IVW-MRE	-0.000512558	0.0830343	0.995075	-0.00459963	0.0162853	0.777606	3680	4.55533e-88	0.990497	6.92524e-91	0.00150572	0.00799699
3799_11_CA3_Carbonic_anhydrase_III	proximal	Sex-combined	1	21	Weighted mode	-0.000512558	0.0830343	0.995075	-0.0141488	0.0378935	0.71279	3680	4.55533e-88	0.990497	6.92524e-91	0.00150572	0.00799699
3799_11_CA3_Carbonic_anhydrase_III	distal	Male	1	9	MR Egger	0.141978	0.117376	0.22643	0.0483718	0.0951494	0.626815	3679	4.48349e-88	0.974872	1.05651e-90	0.002297	0.0228314
3799_11_CA3_Carbonic_anhydrase_III	distal	Male	1	9	Weighted median	0.141978	0.117376	0.22643	0.00465844	0.0265331	0.860631	3679	4.48349e-88	0.974872	1.05651e-90	0.002297	0.0228314
3799_11_CA3_Carbonic_anhydrase_III	distal	Male	1	9	IVW-MRE	0.141978	0.117376	0.22643	-0.00320021	0.0191667	0.867396	3679	4.48349e-88	0.974872	1.05651e-90	0.002297	0.0228314
3799_11_CA3_Carbonic_anhydrase_III	distal	Male	1	9	Weighted mode	0.141978	0.117376	0.22643	0.00992929	0.0387581	0.804272	3679	4.48349e-88	0.974872	1.05651e-90	0.002297	0.0228314
3799_11_CA3_Carbonic_anhydrase_III	overall	Female	1	23	MR Egger	-0.0994362	0.075346	0.186926	-0.0451396	0.074789	0.552601	3679	4.5141e-88	0.981528	6.27618e-91	0.0013645	0.0171076
3799_11_CA3_Carbonic_anhydrase_III	overall	Female	1	23	Weighted median	-0.0994362	0.075346	0.186926	-0.0103264	0.0280989	0.713244	3679	4.5141e-88	0.981528	6.27618e-91	0.0013645	0.0171076
3799_11_CA3_Carbonic_anhydrase_III	overall	Female	1	23	IVW-MRE	-0.0994362	0.075346	0.186926	-0.0158729	0.0209964	0.449659	3679	4.5141e-88	0.981528	6.27618e-91	0.0013645	0.0171076
3799_11_CA3_Carbonic_anhydrase_III	overall	Female	1	23	Weighted mode	-0.0994362	0.075346	0.186926	-0.00951869	0.0423929	0.824413	3679	4.5141e-88	0.981528	6.27618e-91	0.0013645	0.0171076
3799_11_CA3_Carbonic_anhydrase_III	distal	Sex-combined	1	23	MR Egger	0.00461302	0.084572	0.956501	-0.110689	0.0698925	0.128205	3680	4.55567e-88	0.990567	5.86915e-91	0.00127608	0.00815655
3799_11_CA3_Carbonic_anhydrase_III	distal	Sex-combined	1	23	Weighted median	0.00461302	0.084572	0.956501	-0.00340824	0.0252447	0.892606	3680	4.55567e-88	0.990567	5.86915e-91	0.00127608	0.00815655
3799_11_CA3_Carbonic_anhydrase_III	distal	Sex-combined	1	23	IVW-MRE	0.00461302	0.084572	0.956501	-0.00656864	0.0204144	0.747631	3680	4.55567e-88	0.990567	5.86915e-91	0.00127608	0.00815655
3799_11_CA3_Carbonic_anhydrase_III	distal	Sex-combined	1	23	Weighted mode	0.00461302	0.084572	0.956501	0.00131352	0.041406	0.974979	3680	4.55567e-88	0.990567	5.86915e-91	0.00127608	0.00815655
3326_58_CADM1_Nectin_like_protein_2	rectal	Female	1	10	MR Egger	0.338827	0.160844	0.035156	-0.128036	0.0981676	0.228417	5013	2.96327e-60	0.908943	7.62701e-63	0.0023386	0.0887182
3326_58_CADM1_Nectin_like_protein_2	rectal	Female	1	10	Weighted median	0.338827	0.160844	0.035156	-0.0227659	0.0250175	0.362823	5013	2.96327e-60	0.908943	7.62701e-63	0.0023386	0.0887182
3326_58_CADM1_Nectin_like_protein_2	rectal	Female	1	10	IVW-MRE	0.338827	0.160844	0.035156	-0.0166208	0.021536	0.440253	5013	2.96327e-60	0.908943	7.62701e-63	0.0023386	0.0887182
3326_58_CADM1_Nectin_like_protein_2	rectal	Female	1	10	Weighted mode	0.338827	0.160844	0.035156	-0.0274155	0.0348605	0.451822	5013	2.96327e-60	0.908943	7.62701e-63	0.0023386	0.0887182
3326_58_CADM1_Nectin_like_protein_2	proximal	Female	1	8	MR Egger	0.0678972	0.144364	0.638127	0.0496138	0.180186	0.792286	5013	3.21372e-60	0.985764	6.01677e-63	0.00184544	0.0123907
3326_58_CADM1_Nectin_like_protein_2	proximal	Female	1	8	Weighted median	0.0678972	0.144364	0.638127	0.0467911	0.0322456	0.146756	5013	3.21372e-60	0.985764	6.01677e-63	0.00184544	0.0123907
3326_58_CADM1_Nectin_like_protein_2	proximal	Female	1	8	IVW-MRE	0.0678972	0.144364	0.638127	0.0364649	0.0379005	0.335988	5013	3.21372e-60	0.985764	6.01677e-63	0.00184544	0.0123907
3326_58_CADM1_Nectin_like_protein_2	proximal	Female	1	8	Weighted mode	0.0678972	0.144364	0.638127	0.0367288	0.0393206	0.381352	5013	3.21372e-60	0.985764	6.01677e-63	0.00184544	0.0123907
3326_58_CADM1_Nectin_like_protein_2	overall	Male	1	28	MR Egger	-0.0837179	0.0949242	0.377807	-0.0650432	0.0738443	0.386487	5014	3.22155e-60	0.988167	4.74385e-63	0.00145501	0.0103781
3326_58_CADM1_Nectin_like_protein_2	overall	Male	1	28	Weighted median	-0.0837179	0.0949242	0.377807	-0.00534693	0.0263597	0.839256	5014	3.22155e-60	0.988167	4.74385e-63	0.00145501	0.0103781
3326_58_CADM1_Nectin_like_protein_2	overall	Male	1	28	IVW-MRE	-0.0837179	0.0949242	0.377807	-0.0131319	0.0227353	0.563536	5014	3.22155e-60	0.988167	4.74385e-63	0.00145501	0.0103781
3326_58_CADM1_Nectin_like_protein_2	overall	Male	1	28	Weighted mode	-0.0837179	0.0949242	0.377807	-0.0179621	0.0569406	0.754843	5014	3.22155e-60	0.988167	4.74385e-63	0.00145501	0.0103781
3326_58_CADM1_Nectin_like_protein_2	colon	Female	1	16	MR Egger	0.112722	0.115359	0.328498	0.109185	0.117208	0.367354	5013	3.20499e-60	0.983086	7.40334e-63	0.00227073	0.0146436
3326_58_CADM1_Nectin_like_protein_2	colon	Female	1	16	Weighted median	0.112722	0.115359	0.328498	-0.00414777	0.0320086	0.896896	5013	3.20499e-60	0.983086	7.40334e-63	0.00227073	0.0146436
3326_58_CADM1_Nectin_like_protein_2	colon	Female	1	16	IVW-MRE	0.112722	0.115359	0.328498	-0.00419861	0.0295757	0.88711	5013	3.20499e-60	0.983086	7.40334e-63	0.00227073	0.0146436
3326_58_CADM1_Nectin_like_protein_2	colon	Female	1	16	Weighted mode	0.112722	0.115359	0.328498	0.00780556	0.0491827	0.876018	5013	3.20499e-60	0.983086	7.40334e-63	0.00227073	0.0146436
3326_58_CADM1_Nectin_like_protein_2	distal	Female	1	8	MR Egger	0.104812	0.157548	0.505877	-0.145297	0.216675	0.527445	5013	3.20123e-60	0.981935	1.04989e-62	0.00322025	0.0148451
3326_58_CADM1_Nectin_like_protein_2	distal	Female	1	8	Weighted median	0.104812	0.157548	0.505877	-0.00924794	0.0304936	0.76168	5013	3.20123e-60	0.981935	1.04989e-62	0.00322025	0.0148451
3326_58_CADM1_Nectin_like_protein_2	distal	Female	1	8	IVW-MRE	0.104812	0.157548	0.505877	-0.010998	0.0217513	0.613121	5013	3.20123e-60	0.981935	1.04989e-62	0.00322025	0.0148451
3326_58_CADM1_Nectin_like_protein_2	distal	Female	1	8	Weighted mode	0.104812	0.157548	0.505877	-0.0119653	0.0502486	0.818606	5013	3.20123e-60	0.981935	1.04989e-62	0.00322025	0.0148451
3326_58_CADM1_Nectin_like_protein_2	proximal	Male	1	3	MR Egger	-0.0250494	0.154911	0.87154	0.182778	0.353506	0.696212	5013	3.21504e-60	0.98617	6.98132e-63	0.00214131	0.0116892
3326_58_CADM1_Nectin_like_protein_2	proximal	Male	1	3	Weighted median	-0.0250494	0.154911	0.87154	0.00108969	0.0400076	0.978271	5013	3.21504e-60	0.98617	6.98132e-63	0.00214131	0.0116892
3326_58_CADM1_Nectin_like_protein_2	proximal	Male	1	3	IVW-MRE	-0.0250494	0.154911	0.87154	0.0119299	0.0307283	0.697839	5013	3.21504e-60	0.98617	6.98132e-63	0.00214131	0.0116892
3326_58_CADM1_Nectin_like_protein_2	proximal	Male	1	3	Weighted mode	-0.0250494	0.154911	0.87154	-0.0242369	0.0555916	0.705396	5013	3.21504e-60	0.98617	6.98132e-63	0.00214131	0.0116892
3326_58_CADM1_Nectin_like_protein_2	colon	Sex-combined	1	39	MR Egger	0.0500989	0.0817403	0.53994	0.0321904	0.072681	0.660417	5014	3.2293e-60	0.990543	5.57829e-63	0.00171099	0.0077461
3326_58_CADM1_Nectin_like_protein_2	colon	Sex-combined	1	39	Weighted median	0.0500989	0.0817403	0.53994	-0.000917703	0.0263355	0.972202	5014	3.2293e-60	0.990543	5.57829e-63	0.00171099	0.0077461
3326_58_CADM1_Nectin_like_protein_2	colon	Sex-combined	1	39	IVW-MRE	0.0500989	0.0817403	0.53994	-0.00789605	0.0217501	0.716579	5014	3.2293e-60	0.990543	5.57829e-63	0.00171099	0.0077461
3326_58_CADM1_Nectin_like_protein_2	colon	Sex-combined	1	39	Weighted mode	0.0500989	0.0817403	0.53994	0.0102558	0.0486308	0.8341	5014	3.2293e-60	0.990543	5.57829e-63	0.00171099	0.0077461
3326_58_CADM1_Nectin_like_protein_2	overall	Sex-combined	1	62	MR Egger	0.063942	0.0678972	0.346322	-0.0428372	0.0477371	0.373115	5014	3.22955e-60	0.99062	4.20866e-63	0.00129087	0.00808957
3326_58_CADM1_Nectin_like_protein_2	overall	Sex-combined	1	62	Weighted median	0.063942	0.0678972	0.346322	-0.00337014	0.0237668	0.887238	5014	3.22955e-60	0.99062	4.20866e-63	0.00129087	0.00808957
3326_58_CADM1_Nectin_like_protein_2	overall	Sex-combined	1	62	IVW-MRE	0.063942	0.0678972	0.346322	-0.00746072	0.0166817	0.654702	5014	3.22955e-60	0.99062	4.20866e-63	0.00129087	0.00808957
3326_58_CADM1_Nectin_like_protein_2	overall	Sex-combined	1	62	Weighted mode	0.063942	0.0678972	0.346322	0.00876677	0.0525982	0.868177	5014	3.22955e-60	0.99062	4.20866e-63	0.00129087	0.00808957
3326_58_CADM1_Nectin_like_protein_2	rectal	Sex-combined	1	24	MR Egger	0.0711931	0.105471	0.499676	-0.0686623	0.0618753	0.279116	5014	3.22398e-60	0.988911	4.9144e-63	0.00150733	0.00958158
3326_58_CADM1_Nectin_like_protein_2	rectal	Sex-combined	1	24	Weighted median	0.0711931	0.105471	0.499676	-0.0222084	0.0239378	0.353536	5014	3.22398e-60	0.988911	4.9144e-63	0.00150733	0.00958158
3326_58_CADM1_Nectin_like_protein_2	rectal	Sex-combined	1	24	IVW-MRE	0.0711931	0.105471	0.499676	-0.0117674	0.0197891	0.552084	5014	3.22398e-60	0.988911	4.9144e-63	0.00150733	0.00958158
3326_58_CADM1_Nectin_like_protein_2	rectal	Sex-combined	1	24	Weighted mode	0.0711931	0.105471	0.499676	-0.0326105	0.0373552	0.391696	5014	3.22398e-60	0.988911	4.9144e-63	0.00150733	0.00958158
3326_58_CADM1_Nectin_like_protein_2	colon	Male	1	20	MR Egger	-0.0177983	0.117337	0.879435	-0.00153861	0.106026	0.988581	5013	3.22322e-60	0.988677	7.90669e-63	0.00242518	0.00889778
3326_58_CADM1_Nectin_like_protein_2	colon	Male	1	20	Weighted median	-0.0177983	0.117337	0.879435	-0.0364818	0.0280595	0.193548	5013	3.22322e-60	0.988677	7.90669e-63	0.00242518	0.00889778
3326_58_CADM1_Nectin_like_protein_2	colon	Male	1	20	IVW-MRE	-0.0177983	0.117337	0.879435	-0.0076389	0.0245919	0.756085	5013	3.22322e-60	0.988677	7.90669e-63	0.00242518	0.00889778
3326_58_CADM1_Nectin_like_protein_2	colon	Male	1	20	Weighted mode	-0.0177983	0.117337	0.879435	-0.0554164	0.0462555	0.24563	5013	3.22322e-60	0.988677	7.90669e-63	0.00242518	0.00889778
3326_58_CADM1_Nectin_like_protein_2	rectal	Male	1	10	MR Egger	-0.137113	0.141068	0.331069	-0.0681543	0.101674	0.521528	5013	3.19864e-60	0.98114	6.10921e-63	0.00187375	0.0169865
3326_58_CADM1_Nectin_like_protein_2	rectal	Male	1	10	Weighted median	-0.137113	0.141068	0.331069	-0.0296089	0.0305579	0.332574	5013	3.19864e-60	0.98114	6.10921e-63	0.00187375	0.0169865
3326_58_CADM1_Nectin_like_protein_2	rectal	Male	1	10	IVW-MRE	-0.137113	0.141068	0.331069	-0.0262125	0.0249041	0.292552	5013	3.19864e-60	0.98114	6.10921e-63	0.00187375	0.0169865
3326_58_CADM1_Nectin_like_protein_2	rectal	Male	1	10	Weighted mode	-0.137113	0.141068	0.331069	-0.0607626	0.0665183	0.384812	5013	3.19864e-60	0.98114	6.10921e-63	0.00187375	0.0169865
3326_58_CADM1_Nectin_like_protein_2	proximal	Sex-combined	1	21	MR Egger	0.033619	0.106131	0.751418	0.076014	0.0870335	0.393356	5014	3.22815e-60	0.99019	4.4195e-63	0.00135554	0.00845399
3326_58_CADM1_Nectin_like_protein_2	proximal	Sex-combined	1	21	Weighted median	0.033619	0.106131	0.751418	0.00166598	0.026651	0.950156	5014	3.22815e-60	0.99019	4.4195e-63	0.00135554	0.00845399
3326_58_CADM1_Nectin_like_protein_2	proximal	Sex-combined	1	21	IVW-MRE	0.033619	0.106131	0.751418	0.0015175	0.0223496	0.945867	5014	3.22815e-60	0.99019	4.4195e-63	0.00135554	0.00845399
3326_58_CADM1_Nectin_like_protein_2	proximal	Sex-combined	1	21	Weighted mode	0.033619	0.106131	0.751418	0.0305911	0.0411658	0.46605	5014	3.22815e-60	0.99019	4.4195e-63	0.00135554	0.00845399
3326_58_CADM1_Nectin_like_protein_2	distal	Male	1	9	MR Egger	0.0171391	0.149637	0.908812	0.0336002	0.134108	0.809359	5013	3.21485e-60	0.986112	8.05278e-63	0.00246997	0.0114177
3326_58_CADM1_Nectin_like_protein_2	distal	Male	1	9	Weighted median	0.0171391	0.149637	0.908812	0.00582056	0.0297206	0.844733	5013	3.21485e-60	0.986112	8.05278e-63	0.00246997	0.0114177
3326_58_CADM1_Nectin_like_protein_2	distal	Male	1	9	IVW-MRE	0.0171391	0.149637	0.908812	0.0044467	0.0266845	0.867654	5013	3.21485e-60	0.986112	8.05278e-63	0.00246997	0.0114177
3326_58_CADM1_Nectin_like_protein_2	distal	Male	1	9	Weighted mode	0.0171391	0.149637	0.908812	-0.0376817	0.0590502	0.54122	5013	3.21485e-60	0.986112	8.05278e-63	0.00246997	0.0114177
3326_58_CADM1_Nectin_like_protein_2	overall	Female	1	23	MR Egger	0.222149	0.097561	0.0227846	-0.0239473	0.0736892	0.748414	5014	2.96846e-60	0.910535	8.80481e-63	0.00269989	0.086765
3326_58_CADM1_Nectin_like_protein_2	overall	Female	1	23	Weighted median	0.222149	0.097561	0.0227846	-0.0157329	0.0276142	0.568854	5014	2.96846e-60	0.910535	8.80481e-63	0.00269989	0.086765
3326_58_CADM1_Nectin_like_protein_2	overall	Female	1	23	IVW-MRE	0.222149	0.097561	0.0227846	-0.014535	0.0206584	0.481688	5014	2.96846e-60	0.910535	8.80481e-63	0.00269989	0.086765
3326_58_CADM1_Nectin_like_protein_2	overall	Female	1	23	Weighted mode	0.222149	0.097561	0.0227846	-0.034248	0.0580851	0.561454	5014	2.96846e-60	0.910535	8.80481e-63	0.00269989	0.086765
3326_58_CADM1_Nectin_like_protein_2	distal	Sex-combined	1	23	MR Egger	0.0698748	0.108108	0.518058	-0.0400606	0.0703957	0.57534	5014	3.20493e-60	0.983069	2.14483e-62	0.00657887	0.0103521
3326_58_CADM1_Nectin_like_protein_2	distal	Sex-combined	1	23	Weighted median	0.0698748	0.108108	0.518058	0.00557896	0.02468	0.821161	5014	3.20493e-60	0.983069	2.14483e-62	0.00657887	0.0103521
3326_58_CADM1_Nectin_like_protein_2	distal	Sex-combined	1	23	IVW-MRE	0.0698748	0.108108	0.518058	0.00291725	0.0197117	0.882346	5014	3.20493e-60	0.983069	2.14483e-62	0.00657887	0.0103521
3326_58_CADM1_Nectin_like_protein_2	distal	Sex-combined	1	23	Weighted mode	0.0698748	0.108108	0.518058	-0.0673178	0.0577316	0.256081	5014	3.20493e-60	0.983069	2.14483e-62	0.00657887	0.0103521
8080_24_MSMP_PSMP	rectal	Female	1	10	MR Egger	-0.671474	0.346154	0.0524022	0.0338153	0.112527	0.771451	4095	1.18435e-05	0.936233	2.38839e-08	0.00188742	0.0618676
8080_24_MSMP_PSMP	rectal	Female	1	10	Weighted median	-0.671474	0.346154	0.0524022	0.0360029	0.0246172	0.143602	4095	1.18435e-05	0.936233	2.38839e-08	0.00188742	0.0618676
8080_24_MSMP_PSMP	rectal	Female	1	10	IVW-MRE	-0.671474	0.346154	0.0524022	0.0139044	0.0228221	0.542359	4095	1.18435e-05	0.936233	2.38839e-08	0.00188742	0.0618676
8080_24_MSMP_PSMP	rectal	Female	1	10	Weighted mode	-0.671474	0.346154	0.0524022	0.0434992	0.0333348	0.224297	4095	1.18435e-05	0.936233	2.38839e-08	0.00188742	0.0618676
8080_24_MSMP_PSMP	proximal	Female	1	8	MR Egger	0.0272436	0.307692	0.929446	-0.186288	0.139387	0.22984	4095	1.24976e-05	0.987931	2.98322e-08	0.00235813	0.00969864
8080_24_MSMP_PSMP	proximal	Female	1	8	Weighted median	0.0272436	0.307692	0.929446	0.0328645	0.0340121	0.333914	4095	1.24976e-05	0.987931	2.98322e-08	0.00235813	0.00969864
8080_24_MSMP_PSMP	proximal	Female	1	8	IVW-MRE	0.0272436	0.307692	0.929446	0.00813129	0.0337071	0.809374	4095	1.24976e-05	0.987931	2.98322e-08	0.00235813	0.00969864
8080_24_MSMP_PSMP	proximal	Female	1	8	Weighted mode	0.0272436	0.307692	0.929446	0.0471349	0.0455671	0.335353	4095	1.24976e-05	0.987931	2.98322e-08	0.00235813	0.00969864
8080_24_MSMP_PSMP	overall	Male	1	28	MR Egger	-0.173077	0.201923	0.391366	0.0843998	0.178548	0.640371	4096	1.25324e-05	0.990694	1.89064e-08	0.00149448	0.00779897
8080_24_MSMP_PSMP	overall	Male	1	28	Weighted median	-0.173077	0.201923	0.391366	-0.00342783	0.0276422	0.90131	4096	1.25324e-05	0.990694	1.89064e-08	0.00149448	0.00779897
8080_24_MSMP_PSMP	overall	Male	1	28	IVW-MRE	-0.173077	0.201923	0.391366	0.0375952	0.0543464	0.489082	4096	1.25324e-05	0.990694	1.89064e-08	0.00149448	0.00779897
8080_24_MSMP_PSMP	overall	Male	1	28	Weighted mode	-0.173077	0.201923	0.391366	0.0209477	0.0499121	0.678031	4096	1.25324e-05	0.990694	1.89064e-08	0.00149448	0.00779897
8080_24_MSMP_PSMP	colon	Female	1	16	MR Egger	-0.0849359	0.246795	0.730729	0.0291852	0.143848	0.842141	4096	1.24982e-05	0.987989	3.93557e-08	0.003111	0.00888769
8080_24_MSMP_PSMP	colon	Female	1	16	Weighted median	-0.0849359	0.246795	0.730729	0.0301009	0.0338464	0.37382	4096	1.24982e-05	0.987989	3.93557e-08	0.003111	0.00888769
8080_24_MSMP_PSMP	colon	Female	1	16	IVW-MRE	-0.0849359	0.246795	0.730729	-0.0211494	0.0353737	0.549916	4096	1.24982e-05	0.987989	3.93557e-08	0.003111	0.00888769
8080_24_MSMP_PSMP	colon	Female	1	16	Weighted mode	-0.0849359	0.246795	0.730729	0.0524362	0.0484585	0.296304	4096	1.24982e-05	0.987989	3.93557e-08	0.003111	0.00888769
8080_24_MSMP_PSMP	distal	Female	1	8	MR Egger	-0.177885	0.336538	0.597103	-0.153441	0.265987	0.585003	4095	1.24554e-05	0.984607	2.80289e-08	0.00221557	0.0131653
8080_24_MSMP_PSMP	distal	Female	1	8	Weighted median	-0.177885	0.336538	0.597103	-0.0132167	0.0310383	0.67024	4095	1.24554e-05	0.984607	2.80289e-08	0.00221557	0.0131653
8080_24_MSMP_PSMP	distal	Female	1	8	IVW-MRE	-0.177885	0.336538	0.597103	-0.0223197	0.0259497	0.389727	4095	1.24554e-05	0.984607	2.80289e-08	0.00221557	0.0131653
8080_24_MSMP_PSMP	distal	Female	1	8	Weighted mode	-0.177885	0.336538	0.597103	-0.0103524	0.0422308	0.81338	4095	1.24554e-05	0.984607	2.80289e-08	0.00221557	0.0131653
8080_24_MSMP_PSMP	proximal	Male	1	3	MR Egger	0.123397	0.328526	0.707207	0.448843	0.306914	0.381821	4095	1.2438e-05	0.983223	2.60094e-08	0.00205588	0.0147082
8080_24_MSMP_PSMP	proximal	Male	1	3	Weighted median	0.123397	0.328526	0.707207	0.0277739	0.0422307	0.510749	4095	1.2438e-05	0.983223	2.60094e-08	0.00205588	0.0147082
8080_24_MSMP_PSMP	proximal	Male	1	3	IVW-MRE	0.123397	0.328526	0.707207	-0.005939	0.0378283	0.875246	4095	1.2438e-05	0.983223	2.60094e-08	0.00205588	0.0147082
8080_24_MSMP_PSMP	proximal	Male	1	3	Weighted mode	0.123397	0.328526	0.707207	0.028153	0.0491528	0.624613	4095	1.2438e-05	0.983223	2.60094e-08	0.00205588	0.0147082
8080_24_MSMP_PSMP	colon	Sex-combined	1	39	MR Egger	-0.113782	0.174679	0.514804	0.026448	0.152887	0.863602	4096	1.25459e-05	0.991758	2.11326e-08	0.00167048	0.00655889
8080_24_MSMP_PSMP	colon	Sex-combined	1	39	Weighted median	-0.113782	0.174679	0.514804	-0.00445135	0.028064	0.873973	4096	1.25459e-05	0.991758	2.11326e-08	0.00167048	0.00655889
8080_24_MSMP_PSMP	colon	Sex-combined	1	39	IVW-MRE	-0.113782	0.174679	0.514804	0.0286231	0.0455551	0.529795	4096	1.25459e-05	0.991758	2.11326e-08	0.00167048	0.00655889
8080_24_MSMP_PSMP	colon	Sex-combined	1	39	Weighted mode	-0.113782	0.174679	0.514804	0.0276666	0.0491055	0.576465	4096	1.25459e-05	0.991758	2.11326e-08	0.00167048	0.00655889
8080_24_MSMP_PSMP	overall	Sex-combined	1	62	MR Egger	-0.185897	0.144231	0.197437	0.00653787	0.10014	0.948162	4096	1.25235e-05	0.989989	1.39655e-08	0.00110389	0.00889506
8080_24_MSMP_PSMP	overall	Sex-combined	1	62	Weighted median	-0.185897	0.144231	0.197437	-0.0148267	0.0251633	0.555714	4096	1.25235e-05	0.989989	1.39655e-08	0.00110389	0.00889506
8080_24_MSMP_PSMP	overall	Sex-combined	1	62	IVW-MRE	-0.185897	0.144231	0.197437	0.0211185	0.0346204	0.541862	4096	1.25235e-05	0.989989	1.39655e-08	0.00110389	0.00889506
8080_24_MSMP_PSMP	overall	Sex-combined	1	62	Weighted mode	-0.185897	0.144231	0.197437	-0.011742	0.0402737	0.771617	4096	1.25235e-05	0.989989	1.39655e-08	0.00110389	0.00889506
8080_24_MSMP_PSMP	rectal	Sex-combined	1	24	MR Egger	-0.365385	0.225962	0.105874	-0.0749337	0.15374	0.630793	4096	1.23701e-05	0.977867	3.25444e-08	0.00257245	0.0195482
8080_24_MSMP_PSMP	rectal	Sex-combined	1	24	Weighted median	-0.365385	0.225962	0.105874	0.00849296	0.0214942	0.692748	4096	1.23701e-05	0.977867	3.25444e-08	0.00257245	0.0195482
8080_24_MSMP_PSMP	rectal	Sex-combined	1	24	IVW-MRE	-0.365385	0.225962	0.105874	0.0402918	0.047986	0.401101	4096	1.23701e-05	0.977867	3.25444e-08	0.00257245	0.0195482
8080_24_MSMP_PSMP	rectal	Sex-combined	1	24	Weighted mode	-0.365385	0.225962	0.105874	0.0121753	0.0317775	0.705132	4096	1.23701e-05	0.977867	3.25444e-08	0.00257245	0.0195482
8080_24_MSMP_PSMP	colon	Male	1	20	MR Egger	-0.133013	0.25	0.59469	0.146635	0.284102	0.612043	4096	1.25208e-05	0.989779	2.11436e-08	0.00167132	0.00853751
8080_24_MSMP_PSMP	colon	Male	1	20	Weighted median	-0.133013	0.25	0.59469	0.0366768	0.0292327	0.209606	4096	1.25208e-05	0.989779	2.11436e-08	0.00167132	0.00853751
8080_24_MSMP_PSMP	colon	Male	1	20	IVW-MRE	-0.133013	0.25	0.59469	0.069653	0.0659389	0.290819	4096	1.25208e-05	0.989779	2.11436e-08	0.00167132	0.00853751
8080_24_MSMP_PSMP	colon	Male	1	20	Weighted mode	-0.133013	0.25	0.59469	0.0560544	0.0430548	0.208504	4096	1.25208e-05	0.989779	2.11436e-08	0.00167132	0.00853751
8080_24_MSMP_PSMP	rectal	Male	1	10	MR Egger	-0.144231	0.301282	0.632135	-0.0100232	0.080043	0.903436	4096	1.24951e-05	0.987745	2.90251e-08	0.00229435	0.00994787
8080_24_MSMP_PSMP	rectal	Male	1	10	Weighted median	-0.144231	0.301282	0.632135	-0.0227522	0.0277557	0.41237	4096	1.24951e-05	0.987745	2.90251e-08	0.00229435	0.00994787
8080_24_MSMP_PSMP	rectal	Male	1	10	IVW-MRE	-0.144231	0.301282	0.632135	-0.0302347	0.0169051	0.0736967	4096	1.24951e-05	0.987745	2.90251e-08	0.00229435	0.00994787
8080_24_MSMP_PSMP	rectal	Male	1	10	Weighted mode	-0.144231	0.301282	0.632135	-0.0228765	0.0379516	0.561534	4096	1.24951e-05	0.987745	2.90251e-08	0.00229435	0.00994787
8080_24_MSMP_PSMP	proximal	Sex-combined	1	21	MR Egger	0.0849359	0.225962	0.707001	0.0477195	0.115167	0.683258	4096	1.25304e-05	0.990526	2.05717e-08	0.00162611	0.00783535
8080_24_MSMP_PSMP	proximal	Sex-combined	1	21	Weighted median	0.0849359	0.225962	0.707001	0.0313143	0.0281507	0.265974	4096	1.25304e-05	0.990526	2.05717e-08	0.00162611	0.00783535
8080_24_MSMP_PSMP	proximal	Sex-combined	1	21	IVW-MRE	0.0849359	0.225962	0.707001	-0.00605069	0.0287351	0.833224	4096	1.25304e-05	0.990526	2.05717e-08	0.00162611	0.00783535
8080_24_MSMP_PSMP	proximal	Sex-combined	1	21	Weighted mode	0.0849359	0.225962	0.707001	0.0662869	0.042879	0.137805	4096	1.25304e-05	0.990526	2.05717e-08	0.00162611	0.00783535
8080_24_MSMP_PSMP	distal	Male	1	9	MR Egger	-0.55609	0.320513	0.0827408	-0.304851	0.496771	0.558842	4095	1.21792e-05	0.962765	2.3292e-08	0.00184088	0.0353818
8080_24_MSMP_PSMP	distal	Male	1	9	Weighted median	-0.55609	0.320513	0.0827408	0.00594743	0.0292566	0.838912	4095	1.21792e-05	0.962765	2.3292e-08	0.00184088	0.0353818
8080_24_MSMP_PSMP	distal	Male	1	9	IVW-MRE	-0.55609	0.320513	0.0827408	0.0806839	0.102853	0.432772	4095	1.21792e-05	0.962765	2.3292e-08	0.00184088	0.0353818
8080_24_MSMP_PSMP	distal	Male	1	9	Weighted mode	-0.55609	0.320513	0.0827408	0.00934901	0.0380547	0.812121	4095	1.21792e-05	0.962765	2.3292e-08	0.00184088	0.0353818
8080_24_MSMP_PSMP	overall	Female	1	23	MR Egger	-0.195513	0.206731	0.344283	0.0553016	0.0853844	0.524212	4096	1.2445e-05	0.983772	1.93295e-08	0.00152784	0.0146881
8080_24_MSMP_PSMP	overall	Female	1	23	Weighted median	-0.195513	0.206731	0.344283	0.0278976	0.0282072	0.322653	4096	1.2445e-05	0.983772	1.93295e-08	0.00152784	0.0146881
8080_24_MSMP_PSMP	overall	Female	1	23	IVW-MRE	-0.195513	0.206731	0.344283	-0.00250945	0.024051	0.9169	4096	1.2445e-05	0.983772	1.93295e-08	0.00152784	0.0146881
8080_24_MSMP_PSMP	overall	Female	1	23	Weighted mode	-0.195513	0.206731	0.344283	0.0430678	0.0425709	0.322692	4096	1.2445e-05	0.983772	1.93295e-08	0.00152784	0.0146881
8080_24_MSMP_PSMP	distal	Sex-combined	1	23	MR Egger	-0.376603	0.230769	0.102691	0.0660818	0.203408	0.748491	4096	1.22744e-05	0.970292	2.606e-08	0.00205976	0.0276355
8080_24_MSMP_PSMP	distal	Sex-combined	1	23	Weighted median	-0.376603	0.230769	0.102691	-0.0144433	0.0276096	0.600887	4096	1.22744e-05	0.970292	2.606e-08	0.00205976	0.0276355
8080_24_MSMP_PSMP	distal	Sex-combined	1	23	IVW-MRE	-0.376603	0.230769	0.102691	0.054703	0.056553	0.333401	4096	1.22744e-05	0.970292	2.606e-08	0.00205976	0.0276355
8080_24_MSMP_PSMP	distal	Sex-combined	1	23	Weighted mode	-0.376603	0.230769	0.102691	-0.0239186	0.0453242	0.602974	4096	1.22744e-05	0.970292	2.606e-08	0.00205976	0.0276355
17813_21_BPHL_BPHL	rectal	Female	1	10	MR Egger	0.516207	0.22061	0.0192883	-0.0313329	0.0835345	0.717343	6630	4.82137e-35	0.779695	2.25377e-37	0.00364254	0.216662
17813_21_BPHL_BPHL	rectal	Female	1	10	Weighted median	0.516207	0.22061	0.0192883	0.0117008	0.0231778	0.613678	6630	4.82137e-35	0.779695	2.25377e-37	0.00364254	0.216662
17813_21_BPHL_BPHL	rectal	Female	1	10	IVW-MRE	0.516207	0.22061	0.0192883	0.0041197	0.0133031	0.756804	6630	4.82137e-35	0.779695	2.25377e-37	0.00364254	0.216662
17813_21_BPHL_BPHL	rectal	Female	1	10	Weighted mode	0.516207	0.22061	0.0192883	0.013074	0.0314701	0.687548	6630	4.82137e-35	0.779695	2.25377e-37	0.00364254	0.216662
17813_21_BPHL_BPHL	proximal	Female	1	8	MR Egger	0.0435414	0.203193	0.830324	0.0205933	0.097732	0.840086	6630	6.03962e-35	0.976706	1.67312e-37	0.0027055	0.020588
17813_21_BPHL_BPHL	proximal	Female	1	8	Weighted median	0.0435414	0.203193	0.830324	0.0195477	0.0279194	0.483834	6630	6.03962e-35	0.976706	1.67312e-37	0.0027055	0.020588
17813_21_BPHL_BPHL	proximal	Female	1	8	IVW-MRE	0.0435414	0.203193	0.830324	-2.0719e-05	0.0181002	0.999087	6630	6.03962e-35	0.976706	1.67312e-37	0.0027055	0.020588
17813_21_BPHL_BPHL	proximal	Female	1	8	Weighted mode	0.0435414	0.203193	0.830324	0.023939	0.0368459	0.536611	6630	6.03962e-35	0.976706	1.67312e-37	0.0027055	0.020588
17813_21_BPHL_BPHL	overall	Male	1	28	MR Egger	-0.00435414	0.134011	0.974081	-0.00812074	0.0642188	0.900345	6633	6.08099e-35	0.983397	1.79276e-37	0.00289905	0.0137037
17813_21_BPHL_BPHL	overall	Male	1	28	Weighted median	-0.00435414	0.134011	0.974081	-0.0040805	0.0241818	0.865999	6633	6.08099e-35	0.983397	1.79276e-37	0.00289905	0.0137037
17813_21_BPHL_BPHL	overall	Male	1	28	IVW-MRE	-0.00435414	0.134011	0.974081	0.015528	0.0197018	0.430609	6633	6.08099e-35	0.983397	1.79276e-37	0.00289905	0.0137037
17813_21_BPHL_BPHL	overall	Male	1	28	Weighted mode	-0.00435414	0.134011	0.974081	0.000338821	0.038432	0.993031	6633	6.08099e-35	0.983397	1.79276e-37	0.00289905	0.0137037
17813_21_BPHL_BPHL	colon	Female	1	16	MR Egger	0.0672472	0.162071	0.678197	0.0492559	0.109173	0.658775	6631	6.05119e-35	0.978576	1.63556e-37	0.00264478	0.0187788
17813_21_BPHL_BPHL	colon	Female	1	16	Weighted median	0.0672472	0.162071	0.678197	0.0267828	0.029131	0.35789	6631	6.05119e-35	0.978576	1.63556e-37	0.00264478	0.0187788
17813_21_BPHL_BPHL	colon	Female	1	16	IVW-MRE	0.0672472	0.162071	0.678197	-0.00532822	0.0269709	0.843394	6631	6.05119e-35	0.978576	1.63556e-37	0.00264478	0.0187788
17813_21_BPHL_BPHL	colon	Female	1	16	Weighted mode	0.0672472	0.162071	0.678197	0.0347027	0.0387503	0.384641	6631	6.05119e-35	0.978576	1.63556e-37	0.00264478	0.0187788
17813_21_BPHL_BPHL	distal	Female	1	8	MR Egger	-0.0406386	0.221093	0.854165	-0.283332	0.212339	0.230499	6630	6.03087e-35	0.97529	1.79835e-37	0.00290801	0.0218015
17813_21_BPHL_BPHL	distal	Female	1	8	Weighted median	-0.0406386	0.221093	0.854165	0.0129938	0.0301417	0.666401	6630	6.03087e-35	0.97529	1.79835e-37	0.00290801	0.0218015
17813_21_BPHL_BPHL	distal	Female	1	8	IVW-MRE	-0.0406386	0.221093	0.854165	0.015669	0.0220986	0.478295	6630	6.03087e-35	0.97529	1.79835e-37	0.00290801	0.0218015
17813_21_BPHL_BPHL	distal	Female	1	8	Weighted mode	-0.0406386	0.221093	0.854165	0.0237663	0.0505776	0.652714	6630	6.03087e-35	0.97529	1.79835e-37	0.00290801	0.0218015
17813_21_BPHL_BPHL	proximal	Male	1	3	MR Egger	0.406386	0.208999	0.0518419	-0.0683811	0.295359	0.855163	6632	5.78201e-35	0.935045	1.89544e-37	0.00306463	0.0618899
17813_21_BPHL_BPHL	proximal	Male	1	3	Weighted median	0.406386	0.208999	0.0518419	0.0277177	0.0374786	0.459566	6632	5.78201e-35	0.935045	1.89544e-37	0.00306463	0.0618899
17813_21_BPHL_BPHL	proximal	Male	1	3	IVW-MRE	0.406386	0.208999	0.0518419	0.0259437	0.00802653	0.0012282	6632	5.78201e-35	0.935045	1.89544e-37	0.00306463	0.0618899
17813_21_BPHL_BPHL	proximal	Male	1	3	Weighted mode	0.406386	0.208999	0.0518419	0.029644	0.0422031	0.555167	6632	5.78201e-35	0.935045	1.89544e-37	0.00306463	0.0618899
17813_21_BPHL_BPHL	colon	Sex-combined	1	39	MR Egger	0.173682	0.113691	0.126597	0.0407552	0.0553656	0.466305	6633	5.99262e-35	0.969105	1.04355e-37	0.0016873	0.0292082
17813_21_BPHL_BPHL	colon	Sex-combined	1	39	Weighted median	0.173682	0.113691	0.126597	0.0256998	0.0223643	0.250497	6633	5.99262e-35	0.969105	1.04355e-37	0.0016873	0.0292082
17813_21_BPHL_BPHL	colon	Sex-combined	1	39	IVW-MRE	0.173682	0.113691	0.126597	0.0228194	0.0164725	0.16596	6633	5.99262e-35	0.969105	1.04355e-37	0.0016873	0.0292082
17813_21_BPHL_BPHL	colon	Sex-combined	1	39	Weighted mode	0.173682	0.113691	0.126597	0.0211071	0.0339011	0.53726	6633	5.99262e-35	0.969105	1.04355e-37	0.0016873	0.0292082
17813_21_BPHL_BPHL	overall	Sex-combined	1	62	MR Egger	0.0803096	0.095791	0.401815	-0.0134015	0.0448952	0.766348	6633	6.09019e-35	0.984883	1.03709e-37	0.001677	0.0134397
17813_21_BPHL_BPHL	overall	Sex-combined	1	62	Weighted median	0.0803096	0.095791	0.401815	0.0121288	0.0207409	0.558696	6633	6.09019e-35	0.984883	1.03709e-37	0.001677	0.0134397
17813_21_BPHL_BPHL	overall	Sex-combined	1	62	IVW-MRE	0.0803096	0.095791	0.401815	0.00403686	0.0156967	0.797041	6633	6.09019e-35	0.984883	1.03709e-37	0.001677	0.0134397
17813_21_BPHL_BPHL	overall	Sex-combined	1	62	Weighted mode	0.0803096	0.095791	0.401815	0.014276	0.0318006	0.655079	6633	6.09019e-35	0.984883	1.03709e-37	0.001677	0.0134397
17813_21_BPHL_BPHL	rectal	Sex-combined	1	24	MR Egger	-0.0295114	0.148041	0.841992	-0.0372741	0.0543036	0.49963	6633	6.07117e-35	0.981809	1.51773e-37	0.00245427	0.0157365
17813_21_BPHL_BPHL	rectal	Sex-combined	1	24	Weighted median	-0.0295114	0.148041	0.841992	0.00790716	0.0207077	0.702576	6633	6.07117e-35	0.981809	1.51773e-37	0.00245427	0.0157365
17813_21_BPHL_BPHL	rectal	Sex-combined	1	24	IVW-MRE	-0.0295114	0.148041	0.841992	0.00170507	0.0171358	0.920739	6633	6.07117e-35	0.981809	1.51773e-37	0.00245427	0.0157365
17813_21_BPHL_BPHL	rectal	Sex-combined	1	24	Weighted mode	-0.0295114	0.148041	0.841992	0.00436769	0.0286758	0.880269	6633	6.07117e-35	0.981809	1.51773e-37	0.00245427	0.0157365
17813_21_BPHL_BPHL	colon	Male	1	20	MR Egger	0.2806	0.161103	0.0815536	0.0651465	0.0936121	0.495367	6632	5.90433e-35	0.954828	1.8874e-37	0.00305182	0.0421203
17813_21_BPHL_BPHL	colon	Male	1	20	Weighted median	0.2806	0.161103	0.0815536	0.0129928	0.0251322	0.605171	6632	5.90433e-35	0.954828	1.8874e-37	0.00305182	0.0421203
17813_21_BPHL_BPHL	colon	Male	1	20	IVW-MRE	0.2806	0.161103	0.0815536	0.015896	0.0217253	0.464364	6632	5.90433e-35	0.954828	1.8874e-37	0.00305182	0.0421203
17813_21_BPHL_BPHL	colon	Male	1	20	Weighted mode	0.2806	0.161103	0.0815536	0.0104498	0.0386512	0.789797	6632	5.90433e-35	0.954828	1.8874e-37	0.00305182	0.0421203
17813_21_BPHL_BPHL	rectal	Male	1	10	MR Egger	-0.423319	0.201258	0.0354338	-0.0187328	0.113332	0.872815	6632	5.01872e-35	0.81161	1.79802e-37	0.00290585	0.185484
17813_21_BPHL_BPHL	rectal	Male	1	10	Weighted median	-0.423319	0.201258	0.0354338	-0.00571777	0.0268644	0.831453	6632	5.01872e-35	0.81161	1.79802e-37	0.00290585	0.185484
17813_21_BPHL_BPHL	rectal	Male	1	10	IVW-MRE	-0.423319	0.201258	0.0354338	-0.00205888	0.0275147	0.940351	6632	5.01872e-35	0.81161	1.79802e-37	0.00290585	0.185484
17813_21_BPHL_BPHL	rectal	Male	1	10	Weighted mode	-0.423319	0.201258	0.0354338	-0.00177061	0.0355988	0.961418	6632	5.01872e-35	0.81161	1.79802e-37	0.00290585	0.185484
17813_21_BPHL_BPHL	proximal	Sex-combined	1	21	MR Egger	0.224964	0.146105	0.123625	0.0819891	0.0784739	0.309229	6633	5.97722e-35	0.966615	1.59001e-37	0.002571	0.030814
17813_21_BPHL_BPHL	proximal	Sex-combined	1	21	Weighted median	0.224964	0.146105	0.123625	0.0235433	0.0239203	0.324998	6633	5.97722e-35	0.966615	1.59001e-37	0.002571	0.030814
17813_21_BPHL_BPHL	proximal	Sex-combined	1	21	IVW-MRE	0.224964	0.146105	0.123625	0.0116351	0.0199521	0.559793	6633	5.97722e-35	0.966615	1.59001e-37	0.002571	0.030814
17813_21_BPHL_BPHL	proximal	Sex-combined	1	21	Weighted mode	0.224964	0.146105	0.123625	0.0224217	0.0329794	0.504381	6633	5.97722e-35	0.966615	1.59001e-37	0.002571	0.030814
17813_21_BPHL_BPHL	distal	Male	1	9	MR Egger	0.124819	0.207063	0.546639	0.0783864	0.147619	0.611841	6632	6.02367e-35	0.974126	2.26811e-37	0.00366768	0.0222063
17813_21_BPHL_BPHL	distal	Male	1	9	Weighted median	0.124819	0.207063	0.546639	0.0148684	0.0264621	0.574201	6632	6.02367e-35	0.974126	2.26811e-37	0.00366768	0.0222063
17813_21_BPHL_BPHL	distal	Male	1	9	IVW-MRE	0.124819	0.207063	0.546639	0.0391739	0.0293647	0.182189	6632	6.02367e-35	0.974126	2.26811e-37	0.00366768	0.0222063
17813_21_BPHL_BPHL	distal	Male	1	9	Weighted mode	0.124819	0.207063	0.546639	0.0194398	0.0349589	0.593366	6632	6.02367e-35	0.974126	2.26811e-37	0.00366768	0.0222063
17813_21_BPHL_BPHL	overall	Female	1	23	MR Egger	0.188679	0.137397	0.169678	0.0301824	0.0645375	0.644836	6633	5.87604e-35	0.950253	9.62598e-37	0.0155665	0.0341802
17813_21_BPHL_BPHL	overall	Female	1	23	Weighted median	0.188679	0.137397	0.169678	0.0220891	0.0264598	0.40382	6633	5.87604e-35	0.950253	9.62598e-37	0.0155665	0.0341802
17813_21_BPHL_BPHL	overall	Female	1	23	IVW-MRE	0.188679	0.137397	0.169678	-0.00233636	0.0176146	0.89448	6633	5.87604e-35	0.950253	9.62598e-37	0.0155665	0.0341802
17813_21_BPHL_BPHL	overall	Female	1	23	Weighted mode	0.188679	0.137397	0.169678	0.0330065	0.0424059	0.444656	6633	5.87604e-35	0.950253	9.62598e-37	0.0155665	0.0341802
17813_21_BPHL_BPHL	distal	Sex-combined	1	23	MR Egger	0.0387034	0.149976	0.796357	0.0390383	0.0729722	0.598287	6633	6.07477e-35	0.982391	1.23491e-37	0.0019969	0.0156125
17813_21_BPHL_BPHL	distal	Sex-combined	1	23	Weighted median	0.0387034	0.149976	0.796357	-0.00536144	0.0233746	0.818582	6633	6.07477e-35	0.982391	1.23491e-37	0.0019969	0.0156125
17813_21_BPHL_BPHL	distal	Sex-combined	1	23	IVW-MRE	0.0387034	0.149976	0.796357	0.0174353	0.0203438	0.391427	6633	6.07477e-35	0.982391	1.23491e-37	0.0019969	0.0156125
17813_21_BPHL_BPHL	distal	Sex-combined	1	23	Weighted mode	0.0387034	0.149976	0.796357	-0.00740465	0.038542	0.849411	6633	6.07477e-35	0.982391	1.23491e-37	0.0019969	0.0156125
9175_48_DSCAM_DSCAM	rectal	Female	1	10	MR Egger	-0.142155	0.153823	0.355407	-0.0968235	0.0852273	0.288816	7500	1.19239e-71	0.961569	4.35442e-74	0.00351115	0.0349203
9175_48_DSCAM_DSCAM	rectal	Female	1	10	Weighted median	-0.142155	0.153823	0.355407	-0.0174682	0.0247723	0.480717	7500	1.19239e-71	0.961569	4.35442e-74	0.00351115	0.0349203
9175_48_DSCAM_DSCAM	rectal	Female	1	10	IVW-MRE	-0.142155	0.153823	0.355407	0.00447394	0.0161644	0.781951	7500	1.19239e-71	0.961569	4.35442e-74	0.00351115	0.0349203
9175_48_DSCAM_DSCAM	rectal	Female	1	10	Weighted mode	-0.142155	0.153823	0.355407	-0.0177621	0.0339172	0.613144	7500	1.19239e-71	0.961569	4.35442e-74	0.00351115	0.0349203
9175_48_DSCAM_DSCAM	proximal	Female	1	8	MR Egger	0.103162	0.135401	0.446117	0.0724277	0.133914	0.608087	7502	1.20136e-71	0.968814	4.55423e-74	0.00367239	0.0275137
9175_48_DSCAM_DSCAM	proximal	Female	1	8	Weighted median	0.103162	0.135401	0.446117	-0.000660051	0.0292777	0.982014	7502	1.20136e-71	0.968814	4.55423e-74	0.00367239	0.0275137
9175_48_DSCAM_DSCAM	proximal	Female	1	8	IVW-MRE	0.103162	0.135401	0.446117	-0.0198645	0.0284634	0.485242	7502	1.20136e-71	0.968814	4.55423e-74	0.00367239	0.0275137
9175_48_DSCAM_DSCAM	proximal	Female	1	8	Weighted mode	0.103162	0.135401	0.446117	0.00736394	0.0327366	0.828447	7502	1.20136e-71	0.968814	4.55423e-74	0.00367239	0.0275137
9175_48_DSCAM_DSCAM	overall	Male	1	28	MR Egger	0.0257906	0.0875038	0.768195	-0.0141277	0.0787994	0.859102	7503	1.21868e-71	0.982793	3.39682e-74	0.00273919	0.0144677
9175_48_DSCAM_DSCAM	overall	Male	1	28	Weighted median	0.0257906	0.0875038	0.768195	0.0241845	0.0254159	0.341325	7503	1.21868e-71	0.982793	3.39682e-74	0.00273919	0.0144677
9175_48_DSCAM_DSCAM	overall	Male	1	28	IVW-MRE	0.0257906	0.0875038	0.768195	0.0111577	0.0240078	0.642107	7503	1.21868e-71	0.982793	3.39682e-74	0.00273919	0.0144677
9175_48_DSCAM_DSCAM	overall	Male	1	28	Weighted mode	0.0257906	0.0875038	0.768195	0.0229567	0.0410798	0.580883	7503	1.21868e-71	0.982793	3.39682e-74	0.00273919	0.0144677
9175_48_DSCAM_DSCAM	colon	Female	1	16	MR Egger	0.0208781	0.108075	0.846817	0.132611	0.115766	0.271205	7503	1.21543e-71	0.980159	3.15166e-74	0.00254141	0.0173
9175_48_DSCAM_DSCAM	colon	Female	1	16	Weighted median	0.0208781	0.108075	0.846817	0.0183788	0.029349	0.531173	7503	1.21543e-71	0.980159	3.15166e-74	0.00254141	0.0173
9175_48_DSCAM_DSCAM	colon	Female	1	16	IVW-MRE	0.0208781	0.108075	0.846817	-0.0264046	0.0296858	0.37375	7503	1.21543e-71	0.980159	3.15166e-74	0.00254141	0.0173
9175_48_DSCAM_DSCAM	colon	Female	1	16	Weighted mode	0.0208781	0.108075	0.846817	0.0292301	0.0344848	0.409969	7503	1.21543e-71	0.980159	3.15166e-74	0.00254141	0.0173
9175_48_DSCAM_DSCAM	distal	Female	1	8	MR Egger	0.00583359	0.146454	0.968227	-0.152601	0.21615	0.506663	7501	1.20826e-71	0.974384	3.71294e-74	0.00299402	0.022622
9175_48_DSCAM_DSCAM	distal	Female	1	8	Weighted median	0.00583359	0.146454	0.968227	0.0147352	0.0287892	0.608768	7501	1.20826e-71	0.974384	3.71294e-74	0.00299402	0.022622
9175_48_DSCAM_DSCAM	distal	Female	1	8	IVW-MRE	0.00583359	0.146454	0.968227	0.00205162	0.014542	0.887805	7501	1.20826e-71	0.974384	3.71294e-74	0.00299402	0.022622
9175_48_DSCAM_DSCAM	distal	Female	1	8	Weighted mode	0.00583359	0.146454	0.968227	0.0335137	0.0413064	0.443876	7501	1.20826e-71	0.974384	3.71294e-74	0.00299402	0.022622
9175_48_DSCAM_DSCAM	proximal	Male	1	3	MR Egger	0.0525023	0.143998	0.715406	0.017171	0.298661	0.963439	7501	1.20557e-71	0.97221	5.14682e-74	0.00415032	0.0236396
9175_48_DSCAM_DSCAM	proximal	Male	1	3	Weighted median	0.0525023	0.143998	0.715406	0.0242276	0.0366107	0.508124	7501	1.20557e-71	0.97221	5.14682e-74	0.00415032	0.0236396
9175_48_DSCAM_DSCAM	proximal	Male	1	3	IVW-MRE	0.0525023	0.143998	0.715406	0.0243373	0.00347221	2.39743e-12	7501	1.20557e-71	0.97221	5.14682e-74	0.00415032	0.0236396
9175_48_DSCAM_DSCAM	proximal	Male	1	3	Weighted mode	0.0525023	0.143998	0.715406	0.0263762	0.0417744	0.592322	7501	1.20557e-71	0.97221	5.14682e-74	0.00415032	0.0236396
9175_48_DSCAM_DSCAM	colon	Sex-combined	1	39	MR Egger	0.0466687	0.0767578	0.543187	0.0664914	0.0674144	0.330388	7503	1.21535e-71	0.980093	6.60203e-74	0.00532394	0.014583
9175_48_DSCAM_DSCAM	colon	Sex-combined	1	39	Weighted median	0.0466687	0.0767578	0.543187	0.0108916	0.0237182	0.646084	7503	1.21535e-71	0.980093	6.60203e-74	0.00532394	0.014583
9175_48_DSCAM_DSCAM	colon	Sex-combined	1	39	IVW-MRE	0.0466687	0.0767578	0.543187	0.00264852	0.0201188	0.895266	7503	1.21535e-71	0.980093	6.60203e-74	0.00532394	0.014583
9175_48_DSCAM_DSCAM	colon	Sex-combined	1	39	Weighted mode	0.0466687	0.0767578	0.543187	0.0129563	0.0351072	0.714139	7503	1.21535e-71	0.980093	6.60203e-74	0.00532394	0.014583
9175_48_DSCAM_DSCAM	overall	Sex-combined	1	62	MR Egger	-0.0273258	0.0623273	0.661079	-0.0267596	0.0533778	0.617977	7503	1.22323e-71	0.986458	3.2075e-74	0.00258655	0.0109555
9175_48_DSCAM_DSCAM	overall	Sex-combined	1	62	Weighted median	-0.0273258	0.0623273	0.661079	0.00491617	0.0226688	0.82831	7503	1.22323e-71	0.986458	3.2075e-74	0.00258655	0.0109555
9175_48_DSCAM_DSCAM	overall	Sex-combined	1	62	IVW-MRE	-0.0273258	0.0623273	0.661079	0.000902424	0.0185241	0.961145	7503	1.22323e-71	0.986458	3.2075e-74	0.00258655	0.0109555
9175_48_DSCAM_DSCAM	overall	Sex-combined	1	62	Weighted mode	-0.0273258	0.0623273	0.661079	0.000682081	0.0304997	0.982231	7503	1.22323e-71	0.986458	3.2075e-74	0.00258655	0.0109555
9175_48_DSCAM_DSCAM	rectal	Sex-combined	1	24	MR Egger	-0.113601	0.100092	0.256388	-0.0597239	0.0546734	0.286487	7503	1.20017e-71	0.967862	3.69282e-74	0.00297774	0.02916
9175_48_DSCAM_DSCAM	rectal	Sex-combined	1	24	Weighted median	-0.113601	0.100092	0.256388	-0.0175526	0.0226569	0.438511	7503	1.20017e-71	0.967862	3.69282e-74	0.00297774	0.02916
9175_48_DSCAM_DSCAM	rectal	Sex-combined	1	24	IVW-MRE	-0.113601	0.100092	0.256388	0.000553573	0.0175752	0.974873	7503	1.20017e-71	0.967862	3.69282e-74	0.00297774	0.02916
9175_48_DSCAM_DSCAM	rectal	Sex-combined	1	24	Weighted mode	-0.113601	0.100092	0.256388	-0.00296886	0.0303818	0.923002	7503	1.20017e-71	0.967862	3.69282e-74	0.00297774	0.02916
9175_48_DSCAM_DSCAM	colon	Male	1	20	MR Egger	0.0927234	0.10961	0.397587	0.0865071	0.100319	0.399855	7503	1.20512e-71	0.971861	4.93937e-74	0.00398309	0.0241561
9175_48_DSCAM_DSCAM	colon	Male	1	20	Weighted median	0.0927234	0.10961	0.397587	-0.00461619	0.0258736	0.858399	7503	1.20512e-71	0.971861	4.93937e-74	0.00398309	0.0241561
9175_48_DSCAM_DSCAM	colon	Male	1	20	IVW-MRE	0.0927234	0.10961	0.397587	0.0265254	0.0234262	0.25751	7503	1.20512e-71	0.971861	4.93937e-74	0.00398309	0.0241561
9175_48_DSCAM_DSCAM	colon	Male	1	20	Weighted mode	0.0927234	0.10961	0.397587	-0.0141593	0.0365496	0.702766	7503	1.20512e-71	0.971861	4.93937e-74	0.00398309	0.0241561
9175_48_DSCAM_DSCAM	rectal	Male	1	10	MR Egger	-0.0914952	0.132637	0.490311	-0.135017	0.112614	0.264855	7503	1.20396e-71	0.970905	4.1723e-74	0.00336441	0.0257307
9175_48_DSCAM_DSCAM	rectal	Male	1	10	Weighted median	-0.0914952	0.132637	0.490311	-0.00491191	0.0300315	0.870079	7503	1.20396e-71	0.970905	4.1723e-74	0.00336441	0.0257307
9175_48_DSCAM_DSCAM	rectal	Male	1	10	IVW-MRE	-0.0914952	0.132637	0.490311	-0.00108603	0.029738	0.970868	7503	1.20396e-71	0.970905	4.1723e-74	0.00336441	0.0257307
9175_48_DSCAM_DSCAM	rectal	Male	1	10	Weighted mode	-0.0914952	0.132637	0.490311	0.00106283	0.0407428	0.979758	7503	1.20396e-71	0.970905	4.1723e-74	0.00336441	0.0257307
9175_48_DSCAM_DSCAM	proximal	Sex-combined	1	21	MR Egger	0.0746085	0.098864	0.450454	0.0874386	0.0905328	0.346267	7503	1.09609e-71	0.883918	1.2095e-72	0.0975372	0.0185449
9175_48_DSCAM_DSCAM	proximal	Sex-combined	1	21	Weighted median	0.0746085	0.098864	0.450454	0.019486	0.0246539	0.429304	7503	1.09609e-71	0.883918	1.2095e-72	0.0975372	0.0185449
9175_48_DSCAM_DSCAM	proximal	Sex-combined	1	21	IVW-MRE	0.0746085	0.098864	0.450454	-0.00102214	0.0231708	0.964814	7503	1.09609e-71	0.883918	1.2095e-72	0.0975372	0.0185449
9175_48_DSCAM_DSCAM	proximal	Sex-combined	1	21	Weighted mode	0.0746085	0.098864	0.450454	0.0219743	0.0345704	0.532219	7503	1.09609e-71	0.883918	1.2095e-72	0.0975372	0.0185449
9175_48_DSCAM_DSCAM	distal	Male	1	9	MR Egger	0.146761	0.138164	0.288135	0.107453	0.165277	0.536348	7501	1.18927e-71	0.959087	6.06999e-74	0.00489479	0.0360182
9175_48_DSCAM_DSCAM	distal	Male	1	9	Weighted median	0.146761	0.138164	0.288135	-0.0132955	0.0255734	0.603136	7501	1.18927e-71	0.959087	6.06999e-74	0.00489479	0.0360182
9175_48_DSCAM_DSCAM	distal	Male	1	9	IVW-MRE	0.146761	0.138164	0.288135	0.0234535	0.0333767	0.482248	7501	1.18927e-71	0.959087	6.06999e-74	0.00489479	0.0360182
9175_48_DSCAM_DSCAM	distal	Male	1	9	Weighted mode	0.146761	0.138164	0.288135	-0.0176306	0.0352943	0.630851	7501	1.18927e-71	0.959087	6.06999e-74	0.00489479	0.0360182
9175_48_DSCAM_DSCAM	overall	Female	1	23	MR Egger	-0.0549586	0.0896531	0.539867	0.0374976	0.0661075	0.576578	7503	1.21635e-71	0.980903	2.55974e-74	0.00206409	0.0170332
9175_48_DSCAM_DSCAM	overall	Female	1	23	Weighted median	-0.0549586	0.0896531	0.539867	0.00916209	0.0254271	0.718602	7503	1.21635e-71	0.980903	2.55974e-74	0.00206409	0.0170332
9175_48_DSCAM_DSCAM	overall	Female	1	23	IVW-MRE	-0.0549586	0.0896531	0.539867	-0.00719696	0.0152098	0.636086	7503	1.21635e-71	0.980903	2.55974e-74	0.00206409	0.0170332
9175_48_DSCAM_DSCAM	overall	Female	1	23	Weighted mode	-0.0549586	0.0896531	0.539867	0.0330536	0.0389305	0.405003	7503	1.21635e-71	0.980903	2.55974e-74	0.00206409	0.0170332
9175_48_DSCAM_DSCAM	distal	Sex-combined	1	23	MR Egger	0.0629414	0.0997851	0.528191	0.0410495	0.0737714	0.58379	7503	1.21192e-71	0.97735	4.49059e-74	0.00362123	0.0190291
9175_48_DSCAM_DSCAM	distal	Sex-combined	1	23	Weighted median	0.0629414	0.0997851	0.528191	0.00627048	0.0243532	0.796808	7503	1.21192e-71	0.97735	4.49059e-74	0.00362123	0.0190291
9175_48_DSCAM_DSCAM	distal	Sex-combined	1	23	IVW-MRE	0.0629414	0.0997851	0.528191	0.0212531	0.0204005	0.297508	7503	1.21192e-71	0.97735	4.49059e-74	0.00362123	0.0190291
9175_48_DSCAM_DSCAM	distal	Sex-combined	1	23	Weighted mode	0.0629414	0.0997851	0.528191	-0.00796603	0.0395611	0.842267	7503	1.21192e-71	0.97735	4.49059e-74	0.00362123	0.0190291
11480_1_ALDH3A1_Aldehyde_dehydrogenase__class_3	rectal	Female	1	10	MR Egger	-0.026835	0.174428	0.877731	0.10863	0.0829602	0.226746	2744	1.66068e-44	0.987041	3.47782e-47	0.00206697	0.0108918
11480_1_ALDH3A1_Aldehyde_dehydrogenase__class_3	rectal	Female	1	10	Weighted median	-0.026835	0.174428	0.877731	0.0147226	0.0241597	0.542269	2744	1.66068e-44	0.987041	3.47782e-47	0.00206697	0.0108918
11480_1_ALDH3A1_Aldehyde_dehydrogenase__class_3	rectal	Female	1	10	IVW-MRE	-0.026835	0.174428	0.877731	0.00840499	0.0171452	0.623976	2744	1.66068e-44	0.987041	3.47782e-47	0.00206697	0.0108918
11480_1_ALDH3A1_Aldehyde_dehydrogenase__class_3	rectal	Female	1	10	Weighted mode	-0.026835	0.174428	0.877731	0.0476398	0.040116	0.265406	2744	1.66068e-44	0.987041	3.47782e-47	0.00206697	0.0108918
11480_1_ALDH3A1_Aldehyde_dehydrogenase__class_3	proximal	Female	1	8	MR Egger	0.176006	0.156275	0.260054	-0.0799146	0.0969321	0.441225	2744	1.65092e-44	0.981242	1.71938e-47	0.00102175	0.0177364
11480_1_ALDH3A1_Aldehyde_dehydrogenase__class_3	proximal	Female	1	8	Weighted median	0.176006	0.156275	0.260054	-0.00419452	0.028722	0.883891	2744	1.65092e-44	0.981242	1.71938e-47	0.00102175	0.0177364
11480_1_ALDH3A1_Aldehyde_dehydrogenase__class_3	proximal	Female	1	8	IVW-MRE	0.176006	0.156275	0.260054	0.00187877	0.0210094	0.928744	2744	1.65092e-44	0.981242	1.71938e-47	0.00102175	0.0177364
11480_1_ALDH3A1_Aldehyde_dehydrogenase__class_3	proximal	Female	1	8	Weighted mode	0.176006	0.156275	0.260054	-0.00962588	0.035024	0.791377	2744	1.65092e-44	0.981242	1.71938e-47	0.00102175	0.0177364
11480_1_ALDH3A1_Aldehyde_dehydrogenase__class_3	overall	Male	1	28	MR Egger	-0.011839	0.103394	0.908838	0.0385245	0.0642422	0.553913	2745	1.66969e-44	0.992399	1.84122e-47	0.00109428	0.00650626
11480_1_ALDH3A1_Aldehyde_dehydrogenase__class_3	overall	Male	1	28	Weighted median	-0.011839	0.103394	0.908838	0.0145373	0.0262407	0.57958	2745	1.66969e-44	0.992399	1.84122e-47	0.00109428	0.00650626
11480_1_ALDH3A1_Aldehyde_dehydrogenase__class_3	overall	Male	1	28	IVW-MRE	-0.011839	0.103394	0.908838	0.0127977	0.0196406	0.514662	2745	1.66969e-44	0.992399	1.84122e-47	0.00109428	0.00650626
11480_1_ALDH3A1_Aldehyde_dehydrogenase__class_3	overall	Male	1	28	Weighted mode	-0.011839	0.103394	0.908838	0.00944502	0.0476982	0.844516	2745	1.66969e-44	0.992399	1.84122e-47	0.00109428	0.00650626
11480_1_ALDH3A1_Aldehyde_dehydrogenase__class_3	colon	Female	1	16	MR Egger	-0.00947119	0.123915	0.939075	0.0876302	0.0873559	0.332817	2744	1.66757e-44	0.991134	1.79396e-47	0.00106618	0.00779941
11480_1_ALDH3A1_Aldehyde_dehydrogenase__class_3	colon	Female	1	16	Weighted median	-0.00947119	0.123915	0.939075	-0.00148699	0.0290878	0.959229	2744	1.66757e-44	0.991134	1.79396e-47	0.00106618	0.00779941
11480_1_ALDH3A1_Aldehyde_dehydrogenase__class_3	colon	Female	1	16	IVW-MRE	-0.00947119	0.123915	0.939075	0.000572521	0.0221114	0.979343	2744	1.66757e-44	0.991134	1.79396e-47	0.00106618	0.00779941
11480_1_ALDH3A1_Aldehyde_dehydrogenase__class_3	colon	Female	1	16	Weighted mode	-0.00947119	0.123915	0.939075	0.000610325	0.0385193	0.987567	2744	1.66757e-44	0.991134	1.79396e-47	0.00106618	0.00779941
11480_1_ALDH3A1_Aldehyde_dehydrogenase__class_3	distal	Female	1	8	MR Egger	-0.26835	0.168114	0.110434	-0.216688	0.235531	0.39306	2744	1.61677e-44	0.960942	2.04673e-47	0.00121612	0.0378414
11480_1_ALDH3A1_Aldehyde_dehydrogenase__class_3	distal	Female	1	8	Weighted median	-0.26835	0.168114	0.110434	0.0393843	0.0292339	0.177912	2744	1.61677e-44	0.960942	2.04673e-47	0.00121612	0.0378414
11480_1_ALDH3A1_Aldehyde_dehydrogenase__class_3	distal	Female	1	8	IVW-MRE	-0.26835	0.168114	0.110434	0.0184811	0.0250461	0.460585	2744	1.61677e-44	0.960942	2.04673e-47	0.00121612	0.0378414
11480_1_ALDH3A1_Aldehyde_dehydrogenase__class_3	distal	Female	1	8	Weighted mode	-0.26835	0.168114	0.110434	0.0539702	0.0534062	0.345875	2744	1.61677e-44	0.960942	2.04673e-47	0.00121612	0.0378414
11480_1_ALDH3A1_Aldehyde_dehydrogenase__class_3	proximal	Male	1	3	MR Egger	-0.125493	0.166535	0.451117	0.0918582	0.287169	0.802909	2744	1.65671e-44	0.98468	2.12959e-47	0.0012656	0.0140542
11480_1_ALDH3A1_Aldehyde_dehydrogenase__class_3	proximal	Male	1	3	Weighted median	-0.125493	0.166535	0.451117	0.0215191	0.0352788	0.54188	2744	1.65671e-44	0.98468	2.12959e-47	0.0012656	0.0140542
11480_1_ALDH3A1_Aldehyde_dehydrogenase__class_3	proximal	Male	1	3	IVW-MRE	-0.125493	0.166535	0.451117	0.0261513	0.020512	0.202334	2744	1.65671e-44	0.98468	2.12959e-47	0.0012656	0.0140542
11480_1_ALDH3A1_Aldehyde_dehydrogenase__class_3	proximal	Male	1	3	Weighted mode	-0.125493	0.166535	0.451117	0.0109542	0.0471423	0.837868	2744	1.65671e-44	0.98468	2.12959e-47	0.0012656	0.0140542
11480_1_ALDH3A1_Aldehyde_dehydrogenase__class_3	colon	Sex-combined	1	39	MR Egger	-0.0457774	0.0883978	0.604558	0.0571568	0.0528953	0.286884	2745	1.67063e-44	0.992953	1.09775e-47	0.000652393	0.00639442
11480_1_ALDH3A1_Aldehyde_dehydrogenase__class_3	colon	Sex-combined	1	39	Weighted median	-0.0457774	0.0883978	0.604558	-0.000183612	0.0232656	0.993703	2745	1.67063e-44	0.992953	1.09775e-47	0.000652393	0.00639442
11480_1_ALDH3A1_Aldehyde_dehydrogenase__class_3	colon	Sex-combined	1	39	IVW-MRE	-0.0457774	0.0883978	0.604558	0.0163269	0.0159434	0.305811	2745	1.67063e-44	0.992953	1.09775e-47	0.000652393	0.00639442
11480_1_ALDH3A1_Aldehyde_dehydrogenase__class_3	colon	Sex-combined	1	39	Weighted mode	-0.0457774	0.0883978	0.604558	0.00381671	0.0363982	0.917039	2745	1.67063e-44	0.992953	1.09775e-47	0.000652393	0.00639442
11480_1_ALDH3A1_Aldehyde_dehydrogenase__class_3	overall	Sex-combined	1	62	MR Egger	-0.0023678	0.0734017	0.974266	0.0238885	0.0438501	0.587926	2745	1.67385e-44	0.99487	8.46619e-48	0.00050315	0.00462673
11480_1_ALDH3A1_Aldehyde_dehydrogenase__class_3	overall	Sex-combined	1	62	Weighted median	-0.0023678	0.0734017	0.974266	0.0223428	0.0221983	0.314171	2745	1.67385e-44	0.99487	8.46619e-48	0.00050315	0.00462673
11480_1_ALDH3A1_Aldehyde_dehydrogenase__class_3	overall	Sex-combined	1	62	IVW-MRE	-0.0023678	0.0734017	0.974266	0.0159605	0.0152529	0.295379	2745	1.67385e-44	0.99487	8.46619e-48	0.00050315	0.00462673
11480_1_ALDH3A1_Aldehyde_dehydrogenase__class_3	overall	Sex-combined	1	62	Weighted mode	-0.0023678	0.0734017	0.974266	0.0284089	0.0391547	0.470885	2745	1.67385e-44	0.99487	8.46619e-48	0.00050315	0.00462673
11480_1_ALDH3A1_Aldehyde_dehydrogenase__class_3	rectal	Sex-combined	1	24	MR Egger	0.0994475	0.114444	0.384866	0.0385781	0.061668	0.538028	2745	1.6628e-44	0.988304	1.35811e-47	0.000807099	0.0108889
11480_1_ALDH3A1_Aldehyde_dehydrogenase__class_3	rectal	Sex-combined	1	24	Weighted median	0.0994475	0.114444	0.384866	0.00384004	0.0230761	0.867836	2745	1.6628e-44	0.988304	1.35811e-47	0.000807099	0.0108889
11480_1_ALDH3A1_Aldehyde_dehydrogenase__class_3	rectal	Sex-combined	1	24	IVW-MRE	0.0994475	0.114444	0.384866	0.00206483	0.0194435	0.915426	2745	1.6628e-44	0.988304	1.35811e-47	0.000807099	0.0108889
11480_1_ALDH3A1_Aldehyde_dehydrogenase__class_3	rectal	Sex-combined	1	24	Weighted mode	0.0994475	0.114444	0.384866	0.0299726	0.03741	0.431219	2745	1.6628e-44	0.988304	1.35811e-47	0.000807099	0.0108889
11480_1_ALDH3A1_Aldehyde_dehydrogenase__class_3	colon	Male	1	20	MR Egger	-0.0789266	0.126283	0.531971	0.109388	0.0820579	0.199142	2744	1.66368e-44	0.988824	2.67332e-47	0.00158882	0.00958693
11480_1_ALDH3A1_Aldehyde_dehydrogenase__class_3	colon	Male	1	20	Weighted median	-0.0789266	0.126283	0.531971	0.0281954	0.0262678	0.283101	2744	1.66368e-44	0.988824	2.67332e-47	0.00158882	0.00958693
11480_1_ALDH3A1_Aldehyde_dehydrogenase__class_3	colon	Male	1	20	IVW-MRE	-0.0789266	0.126283	0.531971	0.040828	0.0193954	0.035288	2744	1.66368e-44	0.988824	2.67332e-47	0.00158882	0.00958693
11480_1_ALDH3A1_Aldehyde_dehydrogenase__class_3	colon	Male	1	20	Weighted mode	-0.0789266	0.126283	0.531971	0.0182182	0.0459709	0.6963	2744	1.66368e-44	0.988824	2.67332e-47	0.00158882	0.00958693
11480_1_ALDH3A1_Aldehyde_dehydrogenase__class_3	rectal	Male	1	10	MR Egger	0.168114	0.152328	0.269755	0.01507	0.108849	0.893307	2744	1.64888e-44	0.980025	3.74224e-47	0.00222406	0.0177513
11480_1_ALDH3A1_Aldehyde_dehydrogenase__class_3	rectal	Male	1	10	Weighted median	0.168114	0.152328	0.269755	-0.0173694	0.0270309	0.520499	2744	1.64888e-44	0.980025	3.74224e-47	0.00222406	0.0177513
11480_1_ALDH3A1_Aldehyde_dehydrogenase__class_3	rectal	Male	1	10	IVW-MRE	0.168114	0.152328	0.269755	-0.00953202	0.0265166	0.719241	2744	1.64888e-44	0.980025	3.74224e-47	0.00222406	0.0177513
11480_1_ALDH3A1_Aldehyde_dehydrogenase__class_3	rectal	Male	1	10	Weighted mode	0.168114	0.152328	0.269755	-0.0287409	0.0430794	0.521405	2744	1.64888e-44	0.980025	3.74224e-47	0.00222406	0.0177513
11480_1_ALDH3A1_Aldehyde_dehydrogenase__class_3	proximal	Sex-combined	1	21	MR Egger	0.0394633	0.114444	0.730224	0.045011	0.0781146	0.571232	2745	1.66853e-44	0.991706	1.33823e-47	0.000795313	0.00749914
11480_1_ALDH3A1_Aldehyde_dehydrogenase__class_3	proximal	Sex-combined	1	21	Weighted median	0.0394633	0.114444	0.730224	0.0117616	0.024988	0.637863	2745	1.66853e-44	0.991706	1.33823e-47	0.000795313	0.00749914
11480_1_ALDH3A1_Aldehyde_dehydrogenase__class_3	proximal	Sex-combined	1	21	IVW-MRE	0.0394633	0.114444	0.730224	0.0107646	0.0195755	0.582386	2745	1.66853e-44	0.991706	1.33823e-47	0.000795313	0.00749914
11480_1_ALDH3A1_Aldehyde_dehydrogenase__class_3	proximal	Sex-combined	1	21	Weighted mode	0.0394633	0.114444	0.730224	0.0100277	0.0415403	0.811705	2745	1.66853e-44	0.991706	1.33823e-47	0.000795313	0.00749914
11480_1_ALDH3A1_Aldehyde_dehydrogenase__class_3	distal	Male	1	9	MR Egger	-0.0828729	0.16101	0.606759	-0.0155271	0.148238	0.919517	2744	1.65815e-44	0.985538	5.54439e-47	0.00329525	0.0111664
11480_1_ALDH3A1_Aldehyde_dehydrogenase__class_3	distal	Male	1	9	Weighted median	-0.0828729	0.16101	0.606759	0.0262566	0.0296218	0.375405	2744	1.65815e-44	0.985538	5.54439e-47	0.00329525	0.0111664
11480_1_ALDH3A1_Aldehyde_dehydrogenase__class_3	distal	Male	1	9	IVW-MRE	-0.0828729	0.16101	0.606759	0.0321469	0.0295281	0.276291	2744	1.65815e-44	0.985538	5.54439e-47	0.00329525	0.0111664
11480_1_ALDH3A1_Aldehyde_dehydrogenase__class_3	distal	Male	1	9	Weighted mode	-0.0828729	0.16101	0.606759	0.0297787	0.0566443	0.613343	2744	1.65815e-44	0.985538	5.54439e-47	0.00329525	0.0111664
11480_1_ALDH3A1_Aldehyde_dehydrogenase__class_3	overall	Female	1	23	MR Egger	0.0110497	0.105762	0.91679	0.0642694	0.0637448	0.324821	2745	1.67003e-44	0.992598	1.22845e-47	0.000730074	0.00667219
11480_1_ALDH3A1_Aldehyde_dehydrogenase__class_3	overall	Female	1	23	Weighted median	0.0110497	0.105762	0.91679	0.0126389	0.0257998	0.624217	2745	1.67003e-44	0.992598	1.22845e-47	0.000730074	0.00667219
11480_1_ALDH3A1_Aldehyde_dehydrogenase__class_3	overall	Female	1	23	IVW-MRE	0.0110497	0.105762	0.91679	0.00856415	0.0169222	0.612793	2745	1.67003e-44	0.992598	1.22845e-47	0.000730074	0.00667219
11480_1_ALDH3A1_Aldehyde_dehydrogenase__class_3	overall	Female	1	23	Weighted mode	0.0110497	0.105762	0.91679	0.018136	0.0447033	0.688883	2745	1.67003e-44	0.992598	1.22845e-47	0.000730074	0.00667219
11480_1_ALDH3A1_Aldehyde_dehydrogenase__class_3	distal	Sex-combined	1	23	MR Egger	-0.17206	0.115233	0.135398	0.0563126	0.0748731	0.460334	2745	1.64547e-44	0.978003	1.31197e-47	0.00077957	0.0212171
11480_1_ALDH3A1_Aldehyde_dehydrogenase__class_3	distal	Sex-combined	1	23	Weighted median	-0.17206	0.115233	0.135398	-0.00836998	0.0249223	0.736989	2745	1.64547e-44	0.978003	1.31197e-47	0.00077957	0.0212171
11480_1_ALDH3A1_Aldehyde_dehydrogenase__class_3	distal	Sex-combined	1	23	IVW-MRE	-0.17206	0.115233	0.135398	0.0113476	0.0209429	0.587933	2745	1.64547e-44	0.978003	1.31197e-47	0.00077957	0.0212171
11480_1_ALDH3A1_Aldehyde_dehydrogenase__class_3	distal	Sex-combined	1	23	Weighted mode	-0.17206	0.115233	0.135398	-0.0450013	0.0483292	0.361887	2745	1.64547e-44	0.978003	1.31197e-47	0.00077957	0.0212171
12334_25_SHMT1_cSHMT	rectal	Female	1	10	MR Egger	0.0105501	0.0328561	0.748134	0.0503745	0.0812767	0.552636	2911	0	0.987768	0	0.00100927	0.0112231
12334_25_SHMT1_cSHMT	rectal	Female	1	10	Weighted median	0.0105501	0.0328561	0.748134	-0.00221915	0.0224027	0.921093	2911	0	0.987768	0	0.00100927	0.0112231
12334_25_SHMT1_cSHMT	rectal	Female	1	10	IVW-MRE	0.0105501	0.0328561	0.748134	0.00753335	0.0158565	0.634718	2911	0	0.987768	0	0.00100927	0.0112231
12334_25_SHMT1_cSHMT	rectal	Female	1	10	Weighted mode	0.0105501	0.0328561	0.748134	-0.0083473	0.0339357	0.81122	2911	0	0.987768	0	0.00100927	0.0112231
12334_25_SHMT1_cSHMT	proximal	Female	1	8	MR Egger	0.0197438	0.0292389	0.499512	0.149754	0.112334	0.230879	2911	0	0.987115	0	0.00100018	0.0118844
12334_25_SHMT1_cSHMT	proximal	Female	1	8	Weighted median	0.0197438	0.0292389	0.499512	0.0201392	0.0291103	0.489049	2911	0	0.987115	0	0.00100018	0.0118844
12334_25_SHMT1_cSHMT	proximal	Female	1	8	IVW-MRE	0.0197438	0.0292389	0.499512	0.022283	0.0258652	0.388961	2911	0	0.987115	0	0.00100018	0.0118844
12334_25_SHMT1_cSHMT	proximal	Female	1	8	Weighted mode	0.0197438	0.0292389	0.499512	0.0731128	0.0508664	0.193775	2911	0	0.987115	0	0.00100018	0.0118844
12334_25_SHMT1_cSHMT	overall	Male	1	28	MR Egger	0.00708365	0.0192916	0.713479	0.026036	0.0618319	0.677159	2912	0	0.991417	0	0.00182988	0.00675292
12334_25_SHMT1_cSHMT	overall	Male	1	28	Weighted median	0.00708365	0.0192916	0.713479	-0.00620589	0.0245252	0.800236	2912	0	0.991417	0	0.00182988	0.00675292
12334_25_SHMT1_cSHMT	overall	Male	1	28	IVW-MRE	0.00708365	0.0192916	0.713479	0.00345857	0.0185501	0.852096	2912	0	0.991417	0	0.00182988	0.00675292
12334_25_SHMT1_cSHMT	overall	Male	1	28	Weighted mode	0.00708365	0.0192916	0.713479	-0.00732702	0.0393566	0.853703	2912	0	0.991417	0	0.00182988	0.00675292
12334_25_SHMT1_cSHMT	colon	Female	1	16	MR Egger	0.0162773	0.023361	0.485944	0.157583	0.101271	0.142008	2911	0	0.989564	0	0.000868193	0.00956761
12334_25_SHMT1_cSHMT	colon	Female	1	16	Weighted median	0.0162773	0.023361	0.485944	0.0768558	0.0295948	0.00940585	2911	0	0.989564	0	0.000868193	0.00956761
12334_25_SHMT1_cSHMT	colon	Female	1	16	IVW-MRE	0.0162773	0.023361	0.485944	0.0367582	0.0260693	0.158534	2911	0	0.989564	0	0.000868193	0.00956761
12334_25_SHMT1_cSHMT	colon	Female	1	16	Weighted mode	0.0162773	0.023361	0.485944	0.099594	0.0411281	0.028593	2911	0	0.989564	0	0.000868193	0.00956761
12334_25_SHMT1_cSHMT	distal	Female	1	8	MR Egger	0.0110023	0.0319518	0.730591	-0.15212	0.207757	0.491645	2911	0	0.987561	0	0.00151246	0.010927
12334_25_SHMT1_cSHMT	distal	Female	1	8	Weighted median	0.0110023	0.0319518	0.730591	0.0189781	0.0278068	0.494924	2911	0	0.987561	0	0.00151246	0.010927
12334_25_SHMT1_cSHMT	distal	Female	1	8	IVW-MRE	0.0110023	0.0319518	0.730591	0.0356026	0.0194095	0.0666115	2911	0	0.987561	0	0.00151246	0.010927
12334_25_SHMT1_cSHMT	distal	Female	1	8	Weighted mode	0.0110023	0.0319518	0.730591	-0.00890302	0.0473183	0.856096	2911	0	0.987561	0	0.00151246	0.010927
12334_25_SHMT1_cSHMT	proximal	Male	1	3	MR Egger	0.035569	0.0316503	0.261094	0.195721	0.28768	0.619675	2911	0	0.978499	0	0.00294922	0.0185522
12334_25_SHMT1_cSHMT	proximal	Male	1	3	Weighted median	0.035569	0.0316503	0.261094	0.0591891	0.0361641	0.101697	2911	0	0.978499	0	0.00294922	0.0185522
12334_25_SHMT1_cSHMT	proximal	Male	1	3	IVW-MRE	0.035569	0.0316503	0.261094	0.0618081	0.0114041	5.96645e-08	2911	0	0.978499	0	0.00294922	0.0185522
12334_25_SHMT1_cSHMT	proximal	Male	1	3	Weighted mode	0.035569	0.0316503	0.261094	0.0562865	0.0432417	0.322776	2911	0	0.978499	0	0.00294922	0.0185522
12334_25_SHMT1_cSHMT	colon	Sex-combined	1	39	MR Egger	0.0212509	0.0165787	0.199906	0.103537	0.0531373	0.0589713	2912	0	0.985879	0	0.00218163	0.011939
12334_25_SHMT1_cSHMT	colon	Sex-combined	1	39	Weighted median	0.0212509	0.0165787	0.199906	0.0485147	0.0223458	0.0299242	2912	0	0.985879	0	0.00218163	0.011939
12334_25_SHMT1_cSHMT	colon	Sex-combined	1	39	IVW-MRE	0.0212509	0.0165787	0.199906	0.027337	0.0154444	0.0767219	2912	0	0.985879	0	0.00218163	0.011939
12334_25_SHMT1_cSHMT	colon	Sex-combined	1	39	Weighted mode	0.0212509	0.0165787	0.199906	0.0692772	0.0348786	0.0542545	2912	0	0.985879	0	0.00218163	0.011939
12334_25_SHMT1_cSHMT	overall	Sex-combined	1	62	MR Egger	0.00648078	0.0137151	0.63655	0.0315182	0.0426775	0.463078	2912	0	0.993881	0	0.00112986	0.00498883
12334_25_SHMT1_cSHMT	overall	Sex-combined	1	62	Weighted median	0.00648078	0.0137151	0.63655	-0.0029679	0.0216585	0.891006	2912	0	0.993881	0	0.00112986	0.00498883
12334_25_SHMT1_cSHMT	overall	Sex-combined	1	62	IVW-MRE	0.00648078	0.0137151	0.63655	0.0100526	0.0149504	0.501329	2912	0	0.993881	0	0.00112986	0.00498883
12334_25_SHMT1_cSHMT	overall	Sex-combined	1	62	Weighted mode	0.00648078	0.0137151	0.63655	0.00879062	0.0356608	0.806118	2912	0	0.993881	0	0.00112986	0.00498883
12334_25_SHMT1_cSHMT	rectal	Sex-combined	1	24	MR Egger	0.0075358	0.0215524	0.726601	0.0207366	0.0453326	0.651847	2912	0	0.99155	0	0.000961025	0.00748849
12334_25_SHMT1_cSHMT	rectal	Sex-combined	1	24	Weighted median	0.0075358	0.0215524	0.726601	-0.00286143	0.0203279	0.888057	2912	0	0.99155	0	0.000961025	0.00748849
12334_25_SHMT1_cSHMT	rectal	Sex-combined	1	24	IVW-MRE	0.0075358	0.0215524	0.726601	0.000906926	0.0128778	0.943855	2912	0	0.99155	0	0.000961025	0.00748849
12334_25_SHMT1_cSHMT	rectal	Sex-combined	1	24	Weighted mode	0.0075358	0.0215524	0.726601	-0.00404141	0.0277727	0.88557	2912	0	0.99155	0	0.000961025	0.00748849
12334_25_SHMT1_cSHMT	colon	Male	1	20	MR Egger	0.0262246	0.0239638	0.273806	0.0205695	0.0750578	0.787168	2911	0	0.983234	0	0.00273471	0.0140316
12334_25_SHMT1_cSHMT	colon	Male	1	20	Weighted median	0.0262246	0.0239638	0.273806	0.00089696	0.0247593	0.971101	2911	0	0.983234	0	0.00273471	0.0140316
12334_25_SHMT1_cSHMT	colon	Male	1	20	IVW-MRE	0.0262246	0.0239638	0.273806	0.00860782	0.0164894	0.601656	2911	0	0.983234	0	0.00273471	0.0140316
12334_25_SHMT1_cSHMT	colon	Male	1	20	Weighted mode	0.0262246	0.0239638	0.273806	-0.00425335	0.0361015	0.90745	2911	0	0.983234	0	0.00273471	0.0140316
12334_25_SHMT1_cSHMT	rectal	Male	1	10	MR Egger	0.00361718	0.0287867	0.900005	0.0458564	0.0757227	0.561575	2911	0	0.988188	0	0.0023495	0.00946242
12334_25_SHMT1_cSHMT	rectal	Male	1	10	Weighted median	0.00361718	0.0287867	0.900005	-0.00289269	0.0264474	0.912905	2911	0	0.988188	0	0.0023495	0.00946242
12334_25_SHMT1_cSHMT	rectal	Male	1	10	IVW-MRE	0.00361718	0.0287867	0.900005	0.0132174	0.0178555	0.459151	2911	0	0.988188	0	0.0023495	0.00946242
12334_25_SHMT1_cSHMT	rectal	Male	1	10	Weighted mode	0.00361718	0.0287867	0.900005	0.00177838	0.0374038	0.963117	2911	0	0.988188	0	0.0023495	0.00946242
12334_25_SHMT1_cSHMT	proximal	Sex-combined	1	21	MR Egger	0.0305953	0.0215524	0.15573	0.122419	0.0723507	0.106978	2912	0	0.979879	0	0.00161967	0.0185009
12334_25_SHMT1_cSHMT	proximal	Sex-combined	1	21	Weighted median	0.0305953	0.0215524	0.15573	0.0453284	0.0247177	0.0666771	2912	0	0.979879	0	0.00161967	0.0185009
12334_25_SHMT1_cSHMT	proximal	Sex-combined	1	21	IVW-MRE	0.0305953	0.0215524	0.15573	0.0210459	0.0190127	0.268321	2912	0	0.979879	0	0.00161967	0.0185009
12334_25_SHMT1_cSHMT	proximal	Sex-combined	1	21	Weighted mode	0.0305953	0.0215524	0.15573	0.0605495	0.0385842	0.132268	2912	0	0.979879	0	0.00161967	0.0185009
12334_25_SHMT1_cSHMT	distal	Male	1	9	MR Egger	0.0123587	0.0305953	0.686256	-0.0968492	0.0877539	0.306236	2911	0	0.987631	0	0.00150186	0.0108675
12334_25_SHMT1_cSHMT	distal	Male	1	9	Weighted median	0.0123587	0.0305953	0.686256	-0.000475939	0.0240125	0.984187	2911	0	0.987631	0	0.00150186	0.0108675
12334_25_SHMT1_cSHMT	distal	Male	1	9	IVW-MRE	0.0123587	0.0305953	0.686256	0.0100845	0.0161596	0.53259	2911	0	0.987631	0	0.00150186	0.0108675
12334_25_SHMT1_cSHMT	distal	Male	1	9	Weighted mode	0.0123587	0.0305953	0.686256	-0.00275256	0.0340683	0.937589	2911	0	0.987631	0	0.00150186	0.0108675
12334_25_SHMT1_cSHMT	overall	Female	1	23	MR Egger	0.000602864	0.0195931	0.975454	0.128181	0.0638615	0.0577748	2912	0	0.99286	0	0.000698074	0.00644191
12334_25_SHMT1_cSHMT	overall	Female	1	23	Weighted median	0.000602864	0.0195931	0.975454	0.0471204	0.0258906	0.068762	2912	0	0.99286	0	0.000698074	0.00644191
12334_25_SHMT1_cSHMT	overall	Female	1	23	IVW-MRE	0.000602864	0.0195931	0.975454	0.0315737	0.0171166	0.0650917	2912	0	0.99286	0	0.000698074	0.00644191
12334_25_SHMT1_cSHMT	overall	Female	1	23	Weighted mode	0.000602864	0.0195931	0.975454	0.083386	0.0423189	0.0615039	2912	0	0.99286	0	0.000698074	0.00644191
12334_25_SHMT1_cSHMT	distal	Sex-combined	1	23	MR Egger	0.0119066	0.0218538	0.585872	0.0349407	0.0577154	0.551403	2912	0	0.987508	0	0.00425443	0.00823738
12334_25_SHMT1_cSHMT	distal	Sex-combined	1	23	Weighted median	0.0119066	0.0218538	0.585872	-0.0073159	0.0228674	0.749024	2912	0	0.987508	0	0.00425443	0.00823738
12334_25_SHMT1_cSHMT	distal	Sex-combined	1	23	IVW-MRE	0.0119066	0.0218538	0.585872	0.00641087	0.0157162	0.683337	2912	0	0.987508	0	0.00425443	0.00823738
12334_25_SHMT1_cSHMT	distal	Sex-combined	1	23	Weighted mode	0.0119066	0.0218538	0.585872	-0.0131703	0.0355252	0.714384	2912	0	0.987508	0	0.00425443	0.00823738
2991_9_IL1R1_IL_1_sRI	rectal	Female	1	10	MR Egger	-0.0185087	0.119513	0.876926	-0.0943812	0.0886089	0.3179	5070	1.31861e-89	0.986738	2.62409e-92	0.00196353	0.0112983
2991_9_IL1R1_IL_1_sRI	rectal	Female	1	10	Weighted median	-0.0185087	0.119513	0.876926	0.0209637	0.0241424	0.385209	5070	1.31861e-89	0.986738	2.62409e-92	0.00196353	0.0112983
2991_9_IL1R1_IL_1_sRI	rectal	Female	1	10	IVW-MRE	-0.0185087	0.119513	0.876926	0.0197764	0.0197563	0.316819	5070	1.31861e-89	0.986738	2.62409e-92	0.00196353	0.0112983
2991_9_IL1R1_IL_1_sRI	rectal	Female	1	10	Weighted mode	-0.0185087	0.119513	0.876926	0.0274004	0.0372833	0.481096	5070	1.31861e-89	0.986738	2.62409e-92	0.00196353	0.0112983
2991_9_IL1R1_IL_1_sRI	proximal	Female	1	8	MR Egger	-0.109995	0.106293	0.30075	0.0326204	0.155419	0.840702	5070	1.30401e-89	0.975809	9.12635e-92	0.0068292	0.0173622
2991_9_IL1R1_IL_1_sRI	proximal	Female	1	8	Weighted median	-0.109995	0.106293	0.30075	0.090611	0.0323833	0.00514077	5070	1.30401e-89	0.975809	9.12635e-92	0.0068292	0.0173622
2991_9_IL1R1_IL_1_sRI	proximal	Female	1	8	IVW-MRE	-0.109995	0.106293	0.30075	0.0450763	0.0322807	0.162599	5070	1.30401e-89	0.975809	9.12635e-92	0.0068292	0.0173622
2991_9_IL1R1_IL_1_sRI	proximal	Female	1	8	Weighted mode	-0.109995	0.106293	0.30075	0.0965556	0.0443545	0.0659412	5070	1.30401e-89	0.975809	9.12635e-92	0.0068292	0.0173622
2991_9_IL1R1_IL_1_sRI	overall	Male	1	28	MR Egger	-0.050238	0.0698043	0.471712	-0.00307446	0.0743403	0.967328	5070	1.32162e-89	0.988989	3.27884e-92	0.00245352	0.00855755
2991_9_IL1R1_IL_1_sRI	overall	Male	1	28	Weighted median	-0.050238	0.0698043	0.471712	0.0130812	0.0259924	0.614776	5070	1.32162e-89	0.988989	3.27884e-92	0.00245352	0.00855755
2991_9_IL1R1_IL_1_sRI	overall	Male	1	28	IVW-MRE	-0.050238	0.0698043	0.471712	0.00626405	0.0225245	0.780936	5070	1.32162e-89	0.988989	3.27884e-92	0.00245352	0.00855755
2991_9_IL1R1_IL_1_sRI	overall	Male	1	28	Weighted mode	-0.050238	0.0698043	0.471712	0.00997306	0.0435559	0.820617	5070	1.32162e-89	0.988989	3.27884e-92	0.00245352	0.00855755
2991_9_IL1R1_IL_1_sRI	colon	Female	1	16	MR Egger	-0.174511	0.0846113	0.0391602	0.123667	0.123776	0.334695	5070	1.24206e-89	0.929454	5.86677e-92	0.00438953	0.0661563
2991_9_IL1R1_IL_1_sRI	colon	Female	1	16	Weighted median	-0.174511	0.0846113	0.0391602	0.0839972	0.0319081	0.0084765	5070	1.24206e-89	0.929454	5.86677e-92	0.00438953	0.0661563
2991_9_IL1R1_IL_1_sRI	colon	Female	1	16	IVW-MRE	-0.174511	0.0846113	0.0391602	0.049711	0.0306446	0.104765	5070	1.24206e-89	0.929454	5.86677e-92	0.00438953	0.0661563
2991_9_IL1R1_IL_1_sRI	colon	Female	1	16	Weighted mode	-0.174511	0.0846113	0.0391602	0.0925904	0.0417391	0.042386	5070	1.24206e-89	0.929454	5.86677e-92	0.00438953	0.0661563
2991_9_IL1R1_IL_1_sRI	distal	Female	1	8	MR Egger	-0.289794	0.115283	0.0119451	-0.36015	0.242192	0.187562	5070	1.06152e-89	0.794351	2.89097e-92	0.00216132	0.203488
2991_9_IL1R1_IL_1_sRI	distal	Female	1	8	Weighted median	-0.289794	0.115283	0.0119451	0.005524	0.0327235	0.865947	5070	1.06152e-89	0.794351	2.89097e-92	0.00216132	0.203488
2991_9_IL1R1_IL_1_sRI	distal	Female	1	8	IVW-MRE	-0.289794	0.115283	0.0119451	0.011411	0.0281783	0.685509	5070	1.06152e-89	0.794351	2.89097e-92	0.00216132	0.203488
2991_9_IL1R1_IL_1_sRI	distal	Female	1	8	Weighted mode	-0.289794	0.115283	0.0119451	-0.0493869	0.0640526	0.465909	5070	1.06152e-89	0.794351	2.89097e-92	0.00216132	0.203488
2991_9_IL1R1_IL_1_sRI	proximal	Male	1	3	MR Egger	0.035431	0.114225	0.75642	0.096667	0.337955	0.82264	5070	1.31899e-89	0.98702	2.65831e-92	0.00198914	0.0109904
2991_9_IL1R1_IL_1_sRI	proximal	Male	1	3	Weighted median	0.035431	0.114225	0.75642	0.0527353	0.039781	0.184959	5070	1.31899e-89	0.98702	2.65831e-92	0.00198914	0.0109904
2991_9_IL1R1_IL_1_sRI	proximal	Male	1	3	IVW-MRE	0.035431	0.114225	0.75642	0.0658409	0.0265795	0.0132444	5070	1.31899e-89	0.98702	2.65831e-92	0.00198914	0.0109904
2991_9_IL1R1_IL_1_sRI	proximal	Male	1	3	Weighted mode	0.035431	0.114225	0.75642	0.0340207	0.052821	0.58553	5070	1.31899e-89	0.98702	2.65831e-92	0.00198914	0.0109904
2991_9_IL1R1_IL_1_sRI	colon	Sex-combined	1	39	MR Egger	-0.0872554	0.0602856	0.147794	0.10446	0.0673894	0.129632	5070	1.30932e-89	0.979779	4.41238e-92	0.00330168	0.0169192
2991_9_IL1R1_IL_1_sRI	colon	Sex-combined	1	39	Weighted median	-0.0872554	0.0602856	0.147794	0.0318998	0.0255195	0.211293	5070	1.30932e-89	0.979779	4.41238e-92	0.00330168	0.0169192
2991_9_IL1R1_IL_1_sRI	colon	Sex-combined	1	39	IVW-MRE	-0.0872554	0.0602856	0.147794	0.0135395	0.0205334	0.509644	5070	1.30932e-89	0.979779	4.41238e-92	0.00330168	0.0169192
2991_9_IL1R1_IL_1_sRI	colon	Sex-combined	1	39	Weighted mode	-0.0872554	0.0602856	0.147794	0.053787	0.0466228	0.255843	5070	1.30932e-89	0.979779	4.41238e-92	0.00330168	0.0169192
2991_9_IL1R1_IL_1_sRI	overall	Sex-combined	1	62	MR Egger	-0.0692755	0.0497091	0.163433	0.0497967	0.0482167	0.305856	5070	1.31534e-89	0.984289	3.08406e-92	0.00230771	0.0134036
2991_9_IL1R1_IL_1_sRI	overall	Sex-combined	1	62	Weighted median	-0.0692755	0.0497091	0.163433	0.0255591	0.0238461	0.283793	5070	1.31534e-89	0.984289	3.08406e-92	0.00230771	0.0134036
2991_9_IL1R1_IL_1_sRI	overall	Sex-combined	1	62	IVW-MRE	-0.0692755	0.0497091	0.163433	0.0134057	0.0168573	0.42647	5070	1.31534e-89	0.984289	3.08406e-92	0.00230771	0.0134036
2991_9_IL1R1_IL_1_sRI	overall	Sex-combined	1	62	Weighted mode	-0.0692755	0.0497091	0.163433	0.0363236	0.0395955	0.362563	5070	1.31534e-89	0.984289	3.08406e-92	0.00230771	0.0134036
2991_9_IL1R1_IL_1_sRI	rectal	Sex-combined	1	24	MR Egger	-0.0698043	0.0777366	0.369207	0.0105576	0.0551991	0.850073	5070	1.32001e-89	0.987784	1.57463e-92	0.0011782	0.0110373
2991_9_IL1R1_IL_1_sRI	rectal	Sex-combined	1	24	Weighted median	-0.0698043	0.0777366	0.369207	0.0129533	0.0240929	0.590826	5070	1.32001e-89	0.987784	1.57463e-92	0.0011782	0.0110373
2991_9_IL1R1_IL_1_sRI	rectal	Sex-combined	1	24	IVW-MRE	-0.0698043	0.0777366	0.369207	0.00872774	0.017251	0.612908	5070	1.32001e-89	0.987784	1.57463e-92	0.0011782	0.0110373
2991_9_IL1R1_IL_1_sRI	rectal	Sex-combined	1	24	Weighted mode	-0.0698043	0.0777366	0.369207	-0.00141975	0.035666	0.968591	5070	1.32001e-89	0.987784	1.57463e-92	0.0011782	0.0110373
2991_9_IL1R1_IL_1_sRI	colon	Male	1	20	MR Egger	-0.00846113	0.0867266	0.922281	-0.0906287	0.091231	0.333684	5070	1.32082e-89	0.988391	4.62485e-92	0.00346076	0.00814865
2991_9_IL1R1_IL_1_sRI	colon	Male	1	20	Weighted median	-0.00846113	0.0867266	0.922281	-0.00600349	0.0266727	0.821917	5070	1.32082e-89	0.988391	4.62485e-92	0.00346076	0.00814865
2991_9_IL1R1_IL_1_sRI	colon	Male	1	20	IVW-MRE	-0.00846113	0.0867266	0.922281	-0.00570347	0.021723	0.792894	5070	1.32082e-89	0.988391	4.62485e-92	0.00346076	0.00814865
2991_9_IL1R1_IL_1_sRI	colon	Male	1	20	Weighted mode	-0.00846113	0.0867266	0.922281	-0.0250843	0.0484584	0.610681	5070	1.32082e-89	0.988391	4.62485e-92	0.00346076	0.00814865
2991_9_IL1R1_IL_1_sRI	rectal	Male	1	10	MR Egger	-0.107351	0.103649	0.300335	0.123812	0.106386	0.278039	5070	1.31172e-89	0.981579	2.81763e-92	0.00210831	0.0163127
2991_9_IL1R1_IL_1_sRI	rectal	Male	1	10	Weighted median	-0.107351	0.103649	0.300335	0.0227596	0.0289813	0.432267	5070	1.31172e-89	0.981579	2.81763e-92	0.00210831	0.0163127
2991_9_IL1R1_IL_1_sRI	rectal	Male	1	10	IVW-MRE	-0.107351	0.103649	0.300335	0.0036614	0.0279321	0.89571	5070	1.31172e-89	0.981579	2.81763e-92	0.00210831	0.0163127
2991_9_IL1R1_IL_1_sRI	rectal	Male	1	10	Weighted mode	-0.107351	0.103649	0.300335	0.0236835	0.0393619	0.562231	5070	1.31172e-89	0.981579	2.81763e-92	0.00210831	0.0163127
2991_9_IL1R1_IL_1_sRI	proximal	Sex-combined	1	21	MR Egger	-0.0417768	0.0782655	0.593491	0.0806472	0.0857878	0.358977	5070	1.3213e-89	0.988751	3.41053e-92	0.00255206	0.00869724
2991_9_IL1R1_IL_1_sRI	proximal	Sex-combined	1	21	Weighted median	-0.0417768	0.0782655	0.593491	0.0421708	0.0258928	0.103384	5070	1.3213e-89	0.988751	3.41053e-92	0.00255206	0.00869724
2991_9_IL1R1_IL_1_sRI	proximal	Sex-combined	1	21	IVW-MRE	-0.0417768	0.0782655	0.593491	0.0506349	0.0213951	0.0179497	5070	1.3213e-89	0.988751	3.41053e-92	0.00255206	0.00869724
2991_9_IL1R1_IL_1_sRI	proximal	Sex-combined	1	21	Weighted mode	-0.0417768	0.0782655	0.593491	0.0647082	0.0380828	0.104795	5070	1.3213e-89	0.988751	3.41053e-92	0.00255206	0.00869724
2991_9_IL1R1_IL_1_sRI	distal	Male	1	9	MR Egger	-0.0481227	0.109995	0.661749	-0.0355764	0.147967	0.816883	5070	1.31833e-89	0.986523	2.92139e-92	0.00218601	0.0112909
2991_9_IL1R1_IL_1_sRI	distal	Male	1	9	Weighted median	-0.0481227	0.109995	0.661749	-0.00720286	0.0293167	0.805921	5070	1.31833e-89	0.986523	2.92139e-92	0.00218601	0.0112909
2991_9_IL1R1_IL_1_sRI	distal	Male	1	9	IVW-MRE	-0.0481227	0.109995	0.661749	-0.0190719	0.0294219	0.516842	5070	1.31833e-89	0.986523	2.92139e-92	0.00218601	0.0112909
2991_9_IL1R1_IL_1_sRI	distal	Male	1	9	Weighted mode	-0.0481227	0.109995	0.661749	0.0206285	0.0476357	0.676418	5070	1.31833e-89	0.986523	2.92139e-92	0.00218601	0.0112909
2991_9_IL1R1_IL_1_sRI	overall	Female	1	23	MR Egger	-0.0983607	0.0713908	0.168272	0.0497981	0.0661675	0.46004	5070	1.28896e-89	0.964549	2.25747e-91	0.0168928	0.0185583
2991_9_IL1R1_IL_1_sRI	overall	Female	1	23	Weighted median	-0.0983607	0.0713908	0.168272	0.0461571	0.0275587	0.0939604	5070	1.28896e-89	0.964549	2.25747e-91	0.0168928	0.0185583
2991_9_IL1R1_IL_1_sRI	overall	Female	1	23	IVW-MRE	-0.0983607	0.0713908	0.168272	0.0391384	0.0180947	0.0305429	5070	1.28896e-89	0.964549	2.25747e-91	0.0168928	0.0185583
2991_9_IL1R1_IL_1_sRI	overall	Female	1	23	Weighted mode	-0.0983607	0.0713908	0.168272	0.0987354	0.0456669	0.0417569	5070	1.28896e-89	0.964549	2.25747e-91	0.0168928	0.0185583
2991_9_IL1R1_IL_1_sRI	distal	Sex-combined	1	23	MR Egger	-0.156531	0.0793231	0.0484576	-0.0807597	0.0775531	0.309556	5070	1.26421e-89	0.94603	3.47763e-92	0.00260185	0.0513677
2991_9_IL1R1_IL_1_sRI	distal	Sex-combined	1	23	Weighted median	-0.156531	0.0793231	0.0484576	-0.0323308	0.0266434	0.224952	5070	1.26421e-89	0.94603	3.47763e-92	0.00260185	0.0513677
2991_9_IL1R1_IL_1_sRI	distal	Sex-combined	1	23	IVW-MRE	-0.156531	0.0793231	0.0484576	-0.0069549	0.0219626	0.751493	5070	1.26421e-89	0.94603	3.47763e-92	0.00260185	0.0513677
2991_9_IL1R1_IL_1_sRI	distal	Sex-combined	1	23	Weighted mode	-0.156531	0.0793231	0.0484576	-0.0571583	0.0518152	0.281897	5070	1.26421e-89	0.94603	3.47763e-92	0.00260185	0.0513677
7244_16_IGFLR1_TM149	rectal	Female	1	10	MR Egger	-0.00809781	0.0449349	0.856986	0.0218725	0.0865219	0.8068	5126	0	0.983437	0	0.00206495	0.0144979
7244_16_IGFLR1_TM149	rectal	Female	1	10	Weighted median	-0.00809781	0.0449349	0.856986	0.0167733	0.024666	0.496494	5126	0	0.983437	0	0.00206495	0.0144979
7244_16_IGFLR1_TM149	rectal	Female	1	10	IVW-MRE	-0.00809781	0.0449349	0.856986	0.0122768	0.0111797	0.272146	5126	0	0.983437	0	0.00206495	0.0144979
7244_16_IGFLR1_TM149	rectal	Female	1	10	Weighted mode	-0.00809781	0.0449349	0.856986	0.0227317	0.0340876	0.521588	5126	0	0.983437	0	0.00206495	0.0144979
7244_16_IGFLR1_TM149	proximal	Female	1	8	MR Egger	0.00539854	0.0403303	0.893515	0.0378009	0.144781	0.802753	5128	0	0.985348	0	0.0020591	0.0125931
7244_16_IGFLR1_TM149	proximal	Female	1	8	Weighted median	0.00539854	0.0403303	0.893515	0.0306154	0.0313252	0.3284	5128	0	0.985348	0	0.0020591	0.0125931
7244_16_IGFLR1_TM149	proximal	Female	1	8	IVW-MRE	0.00539854	0.0403303	0.893515	0.0118126	0.0302129	0.695812	5128	0	0.985348	0	0.0020591	0.0125931
7244_16_IGFLR1_TM149	proximal	Female	1	8	Weighted mode	0.00539854	0.0403303	0.893515	0.040705	0.0432363	0.377818	5128	0	0.985348	0	0.0020591	0.0125931
7244_16_IGFLR1_TM149	overall	Male	1	28	MR Egger	0.0350905	0.0271515	0.196219	-0.0658634	0.0586445	0.271661	5128	0	0.978273	0	0.00229345	0.0194338
7244_16_IGFLR1_TM149	overall	Male	1	28	Weighted median	0.0350905	0.0271515	0.196219	0.00388583	0.0252735	0.877806	5128	0	0.978273	0	0.00229345	0.0194338
7244_16_IGFLR1_TM149	overall	Male	1	28	IVW-MRE	0.0350905	0.0271515	0.196219	-0.00663521	0.0161991	0.682097	5128	0	0.978273	0	0.00229345	0.0194338
7244_16_IGFLR1_TM149	overall	Male	1	28	Weighted mode	0.0350905	0.0271515	0.196219	0.017297	0.0427128	0.688698	5128	0	0.978273	0	0.00229345	0.0194338
7244_16_IGFLR1_TM149	colon	Female	1	16	MR Egger	0.00778025	0.0322325	0.809261	0.176297	0.198592	0.38968	5128	0	0.988178	0	0.00155376	0.010268
7244_16_IGFLR1_TM149	colon	Female	1	16	Weighted median	0.00778025	0.0322325	0.809261	0.0273607	0.0298704	0.359678	5128	0	0.988178	0	0.00155376	0.010268
7244_16_IGFLR1_TM149	colon	Female	1	16	IVW-MRE	0.00778025	0.0322325	0.809261	-0.0486764	0.0516806	0.34626	5128	0	0.988178	0	0.00155376	0.010268
7244_16_IGFLR1_TM149	colon	Female	1	16	Weighted mode	0.00778025	0.0322325	0.809261	0.0311565	0.0353091	0.391486	5128	0	0.988178	0	0.00155376	0.010268
7244_16_IGFLR1_TM149	distal	Female	1	8	MR Egger	0.0111146	0.0439822	0.800494	-0.356506	0.218355	0.153655	5127	0	0.984021	0	0.00212681	0.0138524
7244_16_IGFLR1_TM149	distal	Female	1	8	Weighted median	0.0111146	0.0439822	0.800494	-0.00468862	0.028437	0.869041	5127	0	0.984021	0	0.00212681	0.0138524
7244_16_IGFLR1_TM149	distal	Female	1	8	IVW-MRE	0.0111146	0.0439822	0.800494	-0.0114263	0.0157405	0.467889	5127	0	0.984021	0	0.00212681	0.0138524
7244_16_IGFLR1_TM149	distal	Female	1	8	Weighted mode	0.0111146	0.0439822	0.800494	0.0128374	0.0473798	0.794247	5127	0	0.984021	0	0.00212681	0.0138524
7244_16_IGFLR1_TM149	proximal	Male	1	3	MR Egger	0.000476342	0.0433471	0.991232	0.144392	0.299051	0.713635	5128	0	0.984494	0	0.00218394	0.0133222
7244_16_IGFLR1_TM149	proximal	Male	1	3	Weighted median	0.000476342	0.0433471	0.991232	0.0210484	0.0378639	0.578282	5128	0	0.984494	0	0.00218394	0.0133222
7244_16_IGFLR1_TM149	proximal	Male	1	3	IVW-MRE	0.000476342	0.0433471	0.991232	0.0125188	0.0114778	0.275407	5128	0	0.984494	0	0.00218394	0.0133222
7244_16_IGFLR1_TM149	proximal	Male	1	3	Weighted mode	0.000476342	0.0433471	0.991232	0.0228654	0.0469637	0.674479	5128	0	0.984494	0	0.00218394	0.0133222
7244_16_IGFLR1_TM149	colon	Sex-combined	1	39	MR Egger	0.0125437	0.0230232	0.585872	0.0391808	0.0584922	0.507115	5128	0	0.982322	0	0.00954802	0.00812991
7244_16_IGFLR1_TM149	colon	Sex-combined	1	39	Weighted median	0.0125437	0.0230232	0.585872	0.0207875	0.02446	0.395405	5128	0	0.982322	0	0.00954802	0.00812991
7244_16_IGFLR1_TM149	colon	Sex-combined	1	39	IVW-MRE	0.0125437	0.0230232	0.585872	-0.00809246	0.017843	0.650163	5128	0	0.982322	0	0.00954802	0.00812991
7244_16_IGFLR1_TM149	colon	Sex-combined	1	39	Weighted mode	0.0125437	0.0230232	0.585872	0.0274046	0.0372532	0.466473	5128	0	0.982322	0	0.00954802	0.00812991
7244_16_IGFLR1_TM149	overall	Sex-combined	1	62	MR Egger	0.0312798	0.0193712	0.106364	-0.018521	0.0612598	0.763442	5128	0	0.970123	0	0.0075953	0.0222812
7244_16_IGFLR1_TM149	overall	Sex-combined	1	62	Weighted median	0.0312798	0.0193712	0.106364	-0.00183275	0.0215793	0.932316	5128	0	0.970123	0	0.0075953	0.0222812
7244_16_IGFLR1_TM149	overall	Sex-combined	1	62	IVW-MRE	0.0312798	0.0193712	0.106364	-0.0212414	0.0215355	0.323964	5128	0	0.970123	0	0.0075953	0.0222812
7244_16_IGFLR1_TM149	overall	Sex-combined	1	62	Weighted mode	0.0312798	0.0193712	0.106364	0.00726547	0.0331649	0.827326	5128	0	0.970123	0	0.0075953	0.0222812
7244_16_IGFLR1_TM149	rectal	Sex-combined	1	24	MR Egger	0.0208003	0.0298507	0.485923	0.0225655	0.0484054	0.645672	5128	0	0.986393	0	0.002234	0.0113726
7244_16_IGFLR1_TM149	rectal	Sex-combined	1	24	Weighted median	0.0208003	0.0298507	0.485923	0.0170986	0.0220838	0.438777	5128	0	0.986393	0	0.002234	0.0113726
7244_16_IGFLR1_TM149	rectal	Sex-combined	1	24	IVW-MRE	0.0208003	0.0298507	0.485923	-0.00786536	0.0148473	0.596285	5128	0	0.986393	0	0.002234	0.0113726
7244_16_IGFLR1_TM149	rectal	Sex-combined	1	24	Weighted mode	0.0208003	0.0298507	0.485923	0.0223725	0.0324161	0.496996	5128	0	0.986393	0	0.002234	0.0113726
7244_16_IGFLR1_TM149	colon	Male	1	20	MR Egger	0.0117498	0.0330264	0.722013	0.100207	0.0766933	0.207802	5128	0	0.987269	0	0.00198689	0.0107438
7244_16_IGFLR1_TM149	colon	Male	1	20	Weighted median	0.0117498	0.0330264	0.722013	-0.000998126	0.0257875	0.969125	5128	0	0.987269	0	0.00198689	0.0107438
7244_16_IGFLR1_TM149	colon	Male	1	20	IVW-MRE	0.0117498	0.0330264	0.722013	-0.0218852	0.0195739	0.263532	5128	0	0.987269	0	0.00198689	0.0107438
7244_16_IGFLR1_TM149	colon	Male	1	20	Weighted mode	0.0117498	0.0330264	0.722013	0.0181403	0.0391988	0.648781	5128	0	0.987269	0	0.00198689	0.0107438
7244_16_IGFLR1_TM149	rectal	Male	1	10	MR Egger	0.0423944	0.0400127	0.289361	0.0789838	0.0790891	0.3472	5128	0	0.975515	0	0.00233586	0.0221494
7244_16_IGFLR1_TM149	rectal	Male	1	10	Weighted median	0.0423944	0.0400127	0.289361	-0.0209986	0.0271763	0.439711	5128	0	0.975515	0	0.00233586	0.0221494
7244_16_IGFLR1_TM149	rectal	Male	1	10	IVW-MRE	0.0423944	0.0400127	0.289361	-0.0384428	0.0186956	0.0397591	5128	0	0.975515	0	0.00233586	0.0221494
7244_16_IGFLR1_TM149	rectal	Male	1	10	Weighted mode	0.0423944	0.0400127	0.289361	-0.00125174	0.0444303	0.978139	5128	0	0.975515	0	0.00233586	0.0221494
7244_16_IGFLR1_TM149	proximal	Sex-combined	1	21	MR Egger	0.00508098	0.0295332	0.863404	0.0668811	0.197433	0.73851	5128	0	0.987716	0	0.00300673	0.00927722
7244_16_IGFLR1_TM149	proximal	Sex-combined	1	21	Weighted median	0.00508098	0.0295332	0.863404	0.0216567	0.0267197	0.417646	5128	0	0.987716	0	0.00300673	0.00927722
7244_16_IGFLR1_TM149	proximal	Sex-combined	1	21	IVW-MRE	0.00508098	0.0295332	0.863404	-0.00511656	0.0494197	0.91754	5128	0	0.987716	0	0.00300673	0.00927722
7244_16_IGFLR1_TM149	proximal	Sex-combined	1	21	Weighted mode	0.00508098	0.0295332	0.863404	0.0207832	0.0371511	0.582085	5128	0	0.987716	0	0.00300673	0.00927722
7244_16_IGFLR1_TM149	distal	Male	1	9	MR Egger	0.0462051	0.0423944	0.275763	0.00270408	0.0948654	0.978055	5128	0	0.975246	0	0.00187536	0.0228786
7244_16_IGFLR1_TM149	distal	Male	1	9	Weighted median	0.0462051	0.0423944	0.275763	0.0244219	0.0250304	0.329218	5128	0	0.975246	0	0.00187536	0.0228786
7244_16_IGFLR1_TM149	distal	Male	1	9	IVW-MRE	0.0462051	0.0423944	0.275763	0.0199529	0.0100903	0.0479919	5128	0	0.975246	0	0.00187536	0.0228786
7244_16_IGFLR1_TM149	distal	Male	1	9	Weighted mode	0.0462051	0.0423944	0.275763	0.0239566	0.0340486	0.501643	5128	0	0.975246	0	0.00187536	0.0228786
7244_16_IGFLR1_TM149	overall	Female	1	23	MR Egger	0.0247698	0.0276278	0.369958	-0.0131844	0.0718885	0.856243	5128	0	0.985541	0	0.00155316	0.0129056
7244_16_IGFLR1_TM149	overall	Female	1	23	Weighted median	0.0247698	0.0276278	0.369958	0.0239456	0.0262319	0.361326	5128	0	0.985541	0	0.00155316	0.0129056
7244_16_IGFLR1_TM149	overall	Female	1	23	IVW-MRE	0.0247698	0.0276278	0.369958	-0.00787236	0.0202414	0.697333	5128	0	0.985541	0	0.00155316	0.0129056
7244_16_IGFLR1_TM149	overall	Female	1	23	Weighted mode	0.0247698	0.0276278	0.369958	0.0247332	0.0342647	0.478004	5128	0	0.985541	0	0.00155316	0.0129056
7244_16_IGFLR1_TM149	distal	Sex-combined	1	23	MR Egger	0.0350905	0.0303271	0.247245	-0.0363916	0.0567693	0.528429	5128	0	0.980824	0	0.00150277	0.0176728
7244_16_IGFLR1_TM149	distal	Sex-combined	1	23	Weighted median	0.0350905	0.0303271	0.247245	0.0068458	0.0228212	0.764196	5128	0	0.980824	0	0.00150277	0.0176728
7244_16_IGFLR1_TM149	distal	Sex-combined	1	23	IVW-MRE	0.0350905	0.0303271	0.247245	0.00282734	0.0150362	0.850849	5128	0	0.980824	0	0.00150277	0.0176728
7244_16_IGFLR1_TM149	distal	Sex-combined	1	23	Weighted mode	0.0350905	0.0303271	0.247245	0.0227552	0.0326432	0.49305	5128	0	0.980824	0	0.00150277	0.0176728
12356_65_SRI_Sorcin	rectal	Female	1	10	MR Egger	-0.157153	0.194959	0.420195	0.011429	0.0877542	0.899593	4820	2.04904e-32	0.980681	3.72549e-35	0.00178286	0.0175365
12356_65_SRI_Sorcin	rectal	Female	1	10	Weighted median	-0.157153	0.194959	0.420195	0.00016768	0.0237017	0.994355	4820	2.04904e-32	0.980681	3.72549e-35	0.00178286	0.0175365
12356_65_SRI_Sorcin	rectal	Female	1	10	IVW-MRE	-0.157153	0.194959	0.420195	-0.00881795	0.0142971	0.537389	4820	2.04904e-32	0.980681	3.72549e-35	0.00178286	0.0175365
12356_65_SRI_Sorcin	rectal	Female	1	10	Weighted mode	-0.157153	0.194959	0.420195	0.010576	0.0318204	0.747224	4820	2.04904e-32	0.980681	3.72549e-35	0.00178286	0.0175365
12356_65_SRI_Sorcin	proximal	Female	1	8	MR Egger	-0.051149	0.172721	0.767125	0.0702835	0.099075	0.504698	4820	2.06098e-32	0.986397	3.72649e-35	0.0017834	0.0118195
12356_65_SRI_Sorcin	proximal	Female	1	8	Weighted median	-0.051149	0.172721	0.767125	0.00433564	0.0285537	0.879312	4820	2.06098e-32	0.986397	3.72649e-35	0.0017834	0.0118195
12356_65_SRI_Sorcin	proximal	Female	1	8	IVW-MRE	-0.051149	0.172721	0.767125	-0.00770329	0.0151042	0.610044	4820	2.06098e-32	0.986397	3.72649e-35	0.0017834	0.0118195
12356_65_SRI_Sorcin	proximal	Female	1	8	Weighted mode	-0.051149	0.172721	0.767125	0.00599594	0.0414102	0.888954	4820	2.06098e-32	0.986397	3.72649e-35	0.0017834	0.0118195
12356_65_SRI_Sorcin	overall	Male	1	28	MR Egger	-0.142328	0.115641	0.218409	-0.00478865	0.0576499	0.934437	4820	2.05317e-32	0.982659	3.26257e-35	0.00156133	0.0157798
12356_65_SRI_Sorcin	overall	Male	1	28	Weighted median	-0.142328	0.115641	0.218409	0.00601405	0.0241629	0.803441	4820	2.05317e-32	0.982659	3.26257e-35	0.00156133	0.0157798
12356_65_SRI_Sorcin	overall	Male	1	28	IVW-MRE	-0.142328	0.115641	0.218409	-0.014336	0.013972	0.304867	4820	2.05317e-32	0.982659	3.26257e-35	0.00156133	0.0157798
12356_65_SRI_Sorcin	overall	Male	1	28	Weighted mode	-0.142328	0.115641	0.218409	0.0258611	0.0413063	0.536518	4820	2.05317e-32	0.982659	3.26257e-35	0.00156133	0.0157798
12356_65_SRI_Sorcin	colon	Female	1	16	MR Egger	-0.0667161	0.13788	0.628477	0.0500073	0.0831013	0.556952	4820	2.0649e-32	0.988274	3.35734e-35	0.00160674	0.0101191
12356_65_SRI_Sorcin	colon	Female	1	16	Weighted median	-0.0667161	0.13788	0.628477	0.0151705	0.0283809	0.592974	4820	2.0649e-32	0.988274	3.35734e-35	0.00160674	0.0101191
12356_65_SRI_Sorcin	colon	Female	1	16	IVW-MRE	-0.0667161	0.13788	0.628477	-0.00112645	0.0197006	0.954403	4820	2.0649e-32	0.988274	3.35734e-35	0.00160674	0.0101191
12356_65_SRI_Sorcin	colon	Female	1	16	Weighted mode	-0.0667161	0.13788	0.628477	0.0359821	0.0379855	0.35852	4820	2.0649e-32	0.988274	3.35734e-35	0.00160674	0.0101191
12356_65_SRI_Sorcin	distal	Female	1	8	MR Egger	-0.133432	0.189029	0.480261	-0.00468563	0.217594	0.983518	4820	2.04884e-32	0.980586	7.91576e-35	0.00378837	0.015626
12356_65_SRI_Sorcin	distal	Female	1	8	Weighted median	-0.133432	0.189029	0.480261	0.0142474	0.0268114	0.595145	4820	2.04884e-32	0.980586	7.91576e-35	0.00378837	0.015626
12356_65_SRI_Sorcin	distal	Female	1	8	IVW-MRE	-0.133432	0.189029	0.480261	0.025513	0.00716204	0.000367674	4820	2.04884e-32	0.980586	7.91576e-35	0.00378837	0.015626
12356_65_SRI_Sorcin	distal	Female	1	8	Weighted mode	-0.133432	0.189029	0.480261	0.0116127	0.038121	0.769507	4820	2.04884e-32	0.980586	7.91576e-35	0.00378837	0.015626
12356_65_SRI_Sorcin	proximal	Male	1	3	MR Egger	-0.211268	0.185322	0.254286	0.103042	0.279002	0.774774	4820	2.03818e-32	0.975486	4.93229e-35	0.0023604	0.0221535
12356_65_SRI_Sorcin	proximal	Male	1	3	Weighted median	-0.211268	0.185322	0.254286	0.0111186	0.03666	0.761669	4820	2.03818e-32	0.975486	4.93229e-35	0.0023604	0.0221535
12356_65_SRI_Sorcin	proximal	Male	1	3	IVW-MRE	-0.211268	0.185322	0.254286	0.0124158	0.00775506	0.109378	4820	2.03818e-32	0.975486	4.93229e-35	0.0023604	0.0221535
12356_65_SRI_Sorcin	proximal	Male	1	3	Weighted mode	-0.211268	0.185322	0.254286	0.00910464	0.0431506	0.852436	4820	2.03818e-32	0.975486	4.93229e-35	0.0023604	0.0221535
12356_65_SRI_Sorcin	colon	Sex-combined	1	39	MR Egger	-0.0985915	0.0978503	0.313658	0.0270548	0.0550899	0.626254	4820	2.06573e-32	0.988669	2.17767e-35	0.00104214	0.0102885
12356_65_SRI_Sorcin	colon	Sex-combined	1	39	Weighted median	-0.0985915	0.0978503	0.313658	0.0106181	0.0239606	0.657659	4820	2.06573e-32	0.988669	2.17767e-35	0.00104214	0.0102885
12356_65_SRI_Sorcin	colon	Sex-combined	1	39	IVW-MRE	-0.0985915	0.0978503	0.313658	-0.00754428	0.0127468	0.553945	4820	2.06573e-32	0.988669	2.17767e-35	0.00104214	0.0102885
12356_65_SRI_Sorcin	colon	Sex-combined	1	39	Weighted mode	-0.0985915	0.0978503	0.313658	0.0207362	0.0367103	0.575488	4820	2.06573e-32	0.988669	2.17767e-35	0.00104214	0.0102885
12356_65_SRI_Sorcin	overall	Sex-combined	1	62	MR Egger	-0.111935	0.0830245	0.177589	0.0201013	0.0426215	0.638906	4820	2.0591e-32	0.985494	2.83352e-35	0.00135601	0.01315
12356_65_SRI_Sorcin	overall	Sex-combined	1	62	Weighted median	-0.111935	0.0830245	0.177589	0.000732028	0.0218053	0.973219	4820	2.0591e-32	0.985494	2.83352e-35	0.00135601	0.01315
12356_65_SRI_Sorcin	overall	Sex-combined	1	62	IVW-MRE	-0.111935	0.0830245	0.177589	-0.0185684	0.013807	0.178672	4820	2.0591e-32	0.985494	2.83352e-35	0.00135601	0.01315
12356_65_SRI_Sorcin	overall	Sex-combined	1	62	Weighted mode	-0.111935	0.0830245	0.177589	0.0156083	0.0346221	0.653719	4820	2.0591e-32	0.985494	2.83352e-35	0.00135601	0.01315
12356_65_SRI_Sorcin	rectal	Sex-combined	1	24	MR Egger	-0.0674574	0.126761	0.594613	0.0145646	0.0486131	0.767292	4820	2.06554e-32	0.988577	3.7345e-35	0.00178725	0.00963588
12356_65_SRI_Sorcin	rectal	Sex-combined	1	24	Weighted median	-0.0674574	0.126761	0.594613	-0.000525852	0.0209973	0.98002	4820	2.06554e-32	0.988577	3.7345e-35	0.00178725	0.00963588
12356_65_SRI_Sorcin	rectal	Sex-combined	1	24	IVW-MRE	-0.0674574	0.126761	0.594613	-0.0176623	0.0118923	0.137493	4820	2.06554e-32	0.988577	3.7345e-35	0.00178725	0.00963588
12356_65_SRI_Sorcin	rectal	Sex-combined	1	24	Weighted mode	-0.0674574	0.126761	0.594613	0.0122439	0.0307931	0.694577	4820	2.06554e-32	0.988577	3.7345e-35	0.00178725	0.00963588
12356_65_SRI_Sorcin	colon	Male	1	20	MR Egger	-0.128243	0.140104	0.360011	-0.0209114	0.0782698	0.792375	4820	2.05812e-32	0.985029	2.86319e-35	0.0013702	0.0136006
12356_65_SRI_Sorcin	colon	Male	1	20	Weighted median	-0.128243	0.140104	0.360011	-0.000993523	0.0238927	0.966831	4820	2.05812e-32	0.985029	2.86319e-35	0.0013702	0.0136006
12356_65_SRI_Sorcin	colon	Male	1	20	IVW-MRE	-0.128243	0.140104	0.360011	-0.00622994	0.010995	0.570976	4820	2.05812e-32	0.985029	2.86319e-35	0.0013702	0.0136006
12356_65_SRI_Sorcin	colon	Male	1	20	Weighted mode	-0.128243	0.140104	0.360011	0.00561199	0.0396131	0.888832	4820	2.05812e-32	0.985029	2.86319e-35	0.0013702	0.0136006
12356_65_SRI_Sorcin	rectal	Male	1	10	MR Egger	-0.00444774	0.169014	0.979005	0.00351014	0.0789465	0.965626	4820	2.06225e-32	0.987004	3.77823e-35	0.00180817	0.0111874
12356_65_SRI_Sorcin	rectal	Male	1	10	Weighted median	-0.00444774	0.169014	0.979005	0.00825593	0.0257189	0.748205	4820	2.06225e-32	0.987004	3.77823e-35	0.00180817	0.0111874
12356_65_SRI_Sorcin	rectal	Male	1	10	IVW-MRE	-0.00444774	0.169014	0.979005	0.00184028	0.0111397	0.868786	4820	2.06225e-32	0.987004	3.77823e-35	0.00180817	0.0111874
12356_65_SRI_Sorcin	rectal	Male	1	10	Weighted mode	-0.00444774	0.169014	0.979005	0.0145018	0.0350181	0.68848	4820	2.06225e-32	0.987004	3.77823e-35	0.00180817	0.0111874
12356_65_SRI_Sorcin	proximal	Sex-combined	1	21	MR Egger	-0.128984	0.126761	0.308895	0.0677067	0.0694255	0.341694	4820	2.05818e-32	0.985056	3.32897e-35	0.00159313	0.0133508
12356_65_SRI_Sorcin	proximal	Sex-combined	1	21	Weighted median	-0.128984	0.126761	0.308895	0.0108249	0.0240467	0.652593	4820	2.05818e-32	0.985056	3.32897e-35	0.00159313	0.0133508
12356_65_SRI_Sorcin	proximal	Sex-combined	1	21	IVW-MRE	-0.128984	0.126761	0.308895	-0.0145786	0.0149641	0.329938	4820	2.05818e-32	0.985056	3.32897e-35	0.00159313	0.0133508
12356_65_SRI_Sorcin	proximal	Sex-combined	1	21	Weighted mode	-0.128984	0.126761	0.308895	0.0190166	0.0326358	0.566614	4820	2.05818e-32	0.985056	3.32897e-35	0.00159313	0.0133508
12356_65_SRI_Sorcin	distal	Male	1	9	MR Egger	0.0340993	0.178651	0.848626	-0.107107	0.0931521	0.287985	4820	2.06032e-32	0.98608	3.92871e-35	0.00188018	0.0120399
12356_65_SRI_Sorcin	distal	Male	1	9	Weighted median	0.0340993	0.178651	0.848626	0.0069336	0.026988	0.797245	4820	2.06032e-32	0.98608	3.92871e-35	0.00188018	0.0120399
12356_65_SRI_Sorcin	distal	Male	1	9	IVW-MRE	0.0340993	0.178651	0.848626	-0.0026794	0.0144012	0.852403	4820	2.06032e-32	0.98608	3.92871e-35	0.00188018	0.0120399
12356_65_SRI_Sorcin	distal	Male	1	9	Weighted mode	0.0340993	0.178651	0.848626	0.0200206	0.0377506	0.610277	4820	2.06032e-32	0.98608	3.92871e-35	0.00188018	0.0120399
12356_65_SRI_Sorcin	overall	Female	1	23	MR Egger	-0.0882135	0.118606	0.457028	-0.0110696	0.0652257	0.86686	4820	2.06492e-32	0.98828	3.04836e-35	0.00145886	0.0102609
12356_65_SRI_Sorcin	overall	Female	1	23	Weighted median	-0.0882135	0.118606	0.457028	0.000518657	0.0248478	0.983347	4820	2.06492e-32	0.98828	3.04836e-35	0.00145886	0.0102609
12356_65_SRI_Sorcin	overall	Female	1	23	IVW-MRE	-0.0882135	0.118606	0.457028	-0.00892253	0.0126603	0.480958	4820	2.06492e-32	0.98828	3.04836e-35	0.00145886	0.0102609
12356_65_SRI_Sorcin	overall	Female	1	23	Weighted mode	-0.0882135	0.118606	0.457028	0.000624741	0.0431198	0.988571	4820	2.06492e-32	0.98828	3.04836e-35	0.00145886	0.0102609
12356_65_SRI_Sorcin	distal	Sex-combined	1	23	MR Egger	-0.0340993	0.128984	0.791497	0.0293951	0.0589652	0.623301	4820	2.06762e-32	0.989572	3.31967e-35	0.00158873	0.00883884
12356_65_SRI_Sorcin	distal	Sex-combined	1	23	Weighted median	-0.0340993	0.128984	0.791497	0.00506182	0.0226052	0.822818	4820	2.06762e-32	0.989572	3.31967e-35	0.00158873	0.00883884
12356_65_SRI_Sorcin	distal	Sex-combined	1	23	IVW-MRE	-0.0340993	0.128984	0.791497	-0.007565	0.012539	0.546297	4820	2.06762e-32	0.989572	3.31967e-35	0.00158873	0.00883884
12356_65_SRI_Sorcin	distal	Sex-combined	1	23	Weighted mode	-0.0340993	0.128984	0.791497	0.0244994	0.0369214	0.513869	4820	2.06762e-32	0.989572	3.31967e-35	0.00158873	0.00883884
7861_9_ROR2_ROR2	rectal	Female	1	10	MR Egger	-0.0465901	0.150574	0.757004	0.00260926	0.0846903	0.976176	6072	1.58127e-58	0.983332	7.75635e-61	0.00482326	0.0118447
7861_9_ROR2_ROR2	rectal	Female	1	10	Weighted median	-0.0465901	0.150574	0.757004	0.0140583	0.0255992	0.582888	6072	1.58127e-58	0.983332	7.75635e-61	0.00482326	0.0118447
7861_9_ROR2_ROR2	rectal	Female	1	10	IVW-MRE	-0.0465901	0.150574	0.757004	-0.00955552	0.0157621	0.54436	6072	1.58127e-58	0.983332	7.75635e-61	0.00482326	0.0118447
7861_9_ROR2_ROR2	rectal	Female	1	10	Weighted mode	-0.0465901	0.150574	0.757004	0.0280828	0.0397673	0.497949	6072	1.58127e-58	0.983332	7.75635e-61	0.00482326	0.0118447
7861_9_ROR2_ROR2	proximal	Female	1	8	MR Egger	0.15395	0.133693	0.24952	0.115071	0.162258	0.50482	6077	1.575e-58	0.979429	4.75006e-61	0.00295371	0.0176171
7861_9_ROR2_ROR2	proximal	Female	1	8	Weighted median	0.15395	0.133693	0.24952	0.0383287	0.0315368	0.224227	6077	1.575e-58	0.979429	4.75006e-61	0.00295371	0.0176171
7861_9_ROR2_ROR2	proximal	Female	1	8	IVW-MRE	0.15395	0.133693	0.24952	-0.000938643	0.0352701	0.978768	6077	1.575e-58	0.979429	4.75006e-61	0.00295371	0.0176171
7861_9_ROR2_ROR2	proximal	Female	1	8	Weighted mode	0.15395	0.133693	0.24952	0.0450949	0.0396659	0.293009	6077	1.575e-58	0.979429	4.75006e-61	0.00295371	0.0176171
7861_9_ROR2_ROR2	overall	Male	1	28	MR Egger	-0.00405132	0.0877785	0.963188	-0.0524733	0.0722007	0.47386	6082	1.59391e-58	0.991189	3.6373e-61	0.00226183	0.00654922
7861_9_ROR2_ROR2	overall	Male	1	28	Weighted median	-0.00405132	0.0877785	0.963188	-0.0210094	0.0268585	0.434082	6082	1.59391e-58	0.991189	3.6373e-61	0.00226183	0.00654922
7861_9_ROR2_ROR2	overall	Male	1	28	IVW-MRE	-0.00405132	0.0877785	0.963188	-0.00198693	0.0222107	0.928718	6082	1.59391e-58	0.991189	3.6373e-61	0.00226183	0.00654922
7861_9_ROR2_ROR2	overall	Male	1	28	Weighted mode	-0.00405132	0.0877785	0.963188	-0.0111904	0.0428629	0.796016	6082	1.59391e-58	0.991189	3.6373e-61	0.00226183	0.00654922
7861_9_ROR2_ROR2	colon	Female	1	16	MR Egger	0.0965564	0.106685	0.365432	0.165428	0.108065	0.148093	6079	1.5734e-58	0.978437	1.65557e-60	0.0102953	0.0112678
7861_9_ROR2_ROR2	colon	Female	1	16	Weighted median	0.0965564	0.106685	0.365432	0.0216941	0.0310713	0.485049	6079	1.5734e-58	0.978437	1.65557e-60	0.0102953	0.0112678
7861_9_ROR2_ROR2	colon	Female	1	16	IVW-MRE	0.0965564	0.106685	0.365432	-0.0309904	0.0294643	0.292893	6079	1.5734e-58	0.978437	1.65557e-60	0.0102953	0.0112678
7861_9_ROR2_ROR2	colon	Female	1	16	Weighted mode	0.0965564	0.106685	0.365432	0.0365451	0.0411738	0.388776	6079	1.5734e-58	0.978437	1.65557e-60	0.0102953	0.0112678
7861_9_ROR2_ROR2	distal	Female	1	8	MR Egger	0.0364619	0.145847	0.802587	-0.173751	0.213828	0.447496	6073	1.57585e-58	0.979959	1.42455e-60	0.00885864	0.0111826
7861_9_ROR2_ROR2	distal	Female	1	8	Weighted median	0.0364619	0.145847	0.802587	-0.0585192	0.0287162	0.0415652	6073	1.57585e-58	0.979959	1.42455e-60	0.00885864	0.0111826
7861_9_ROR2_ROR2	distal	Female	1	8	IVW-MRE	0.0364619	0.145847	0.802587	-0.0393496	0.0169812	0.0204904	6073	1.57585e-58	0.979959	1.42455e-60	0.00885864	0.0111826
7861_9_ROR2_ROR2	distal	Female	1	8	Weighted mode	0.0364619	0.145847	0.802587	-0.070672	0.0471175	0.177321	6073	1.57585e-58	0.979959	1.42455e-60	0.00885864	0.0111826
7861_9_ROR2_ROR2	proximal	Male	1	3	MR Egger	-0.118839	0.143822	0.408639	0.116069	0.451041	0.839654	6079	1.57981e-58	0.982426	4.57213e-61	0.00284308	0.0147306
7861_9_ROR2_ROR2	proximal	Male	1	3	Weighted median	-0.118839	0.143822	0.408639	-0.039388	0.0391696	0.31462	6079	1.57981e-58	0.982426	4.57213e-61	0.00284308	0.0147306
7861_9_ROR2_ROR2	proximal	Male	1	3	IVW-MRE	-0.118839	0.143822	0.408639	-0.0177974	0.0367635	0.62831	6079	1.57981e-58	0.982426	4.57213e-61	0.00284308	0.0147306
7861_9_ROR2_ROR2	proximal	Male	1	3	Weighted mode	-0.118839	0.143822	0.408639	-0.0626212	0.0649111	0.436469	6079	1.57981e-58	0.982426	4.57213e-61	0.00284308	0.0147306
7861_9_ROR2_ROR2	colon	Sex-combined	1	39	MR Egger	0.0249831	0.0756246	0.74113	0.027405	0.0729185	0.709189	6082	1.59253e-58	0.990332	6.12984e-61	0.00381185	0.00585658
7861_9_ROR2_ROR2	colon	Sex-combined	1	39	Weighted median	0.0249831	0.0756246	0.74113	0.0244158	0.0242735	0.314483	6082	1.59253e-58	0.990332	6.12984e-61	0.00381185	0.00585658
7861_9_ROR2_ROR2	colon	Sex-combined	1	39	IVW-MRE	0.0249831	0.0756246	0.74113	0.00467564	0.0217002	0.829405	6082	1.59253e-58	0.990332	6.12984e-61	0.00381185	0.00585658
7861_9_ROR2_ROR2	colon	Sex-combined	1	39	Weighted mode	0.0249831	0.0756246	0.74113	0.0293887	0.039988	0.466889	6082	1.59253e-58	0.990332	6.12984e-61	0.00381185	0.00585658
7861_9_ROR2_ROR2	overall	Sex-combined	1	62	MR Egger	0.0270088	0.0627954	0.667117	-0.0497783	0.0499731	0.323201	6082	1.58912e-58	0.988212	1.02385e-60	0.0063669	0.00542093
7861_9_ROR2_ROR2	overall	Sex-combined	1	62	Weighted median	0.0270088	0.0627954	0.667117	0.0219551	0.0222294	0.323318	6082	1.58912e-58	0.988212	1.02385e-60	0.0063669	0.00542093
7861_9_ROR2_ROR2	overall	Sex-combined	1	62	IVW-MRE	0.0270088	0.0627954	0.667117	-0.00229554	0.0174728	0.895476	6082	1.58912e-58	0.988212	1.02385e-60	0.0063669	0.00542093
7861_9_ROR2_ROR2	overall	Sex-combined	1	62	Weighted mode	0.0270088	0.0627954	0.667117	0.00893256	0.0354678	0.802003	6082	1.58912e-58	0.988212	1.02385e-60	0.0063669	0.00542093
7861_9_ROR2_ROR2	rectal	Sex-combined	1	24	MR Egger	0.0317353	0.0979068	0.745834	-0.00271512	0.0503472	0.957479	6082	1.59078e-58	0.989246	3.78053e-61	0.00235088	0.00840345
7861_9_ROR2_ROR2	rectal	Sex-combined	1	24	Weighted median	0.0317353	0.0979068	0.745834	-0.00845625	0.0210117	0.68735	6082	1.59078e-58	0.989246	3.78053e-61	0.00235088	0.00840345
7861_9_ROR2_ROR2	rectal	Sex-combined	1	24	IVW-MRE	0.0317353	0.0979068	0.745834	-0.0118386	0.015768	0.452771	6082	1.59078e-58	0.989246	3.78053e-61	0.00235088	0.00840345
7861_9_ROR2_ROR2	rectal	Sex-combined	1	24	Weighted mode	0.0317353	0.0979068	0.745834	0.0125325	0.032394	0.702403	6082	1.59078e-58	0.989246	3.78053e-61	0.00235088	0.00840345
7861_9_ROR2_ROR2	colon	Male	1	20	MR Egger	-0.0371371	0.10871	0.732641	0.180221	0.103921	0.0999741	6081	1.59047e-58	0.989054	4.00276e-61	0.00248908	0.00845679
7861_9_ROR2_ROR2	colon	Male	1	20	Weighted median	-0.0371371	0.10871	0.732641	0.0350927	0.0268739	0.191611	6081	1.59047e-58	0.989054	4.00276e-61	0.00248908	0.00845679
7861_9_ROR2_ROR2	colon	Male	1	20	IVW-MRE	-0.0371371	0.10871	0.732641	0.00534933	0.0259847	0.836897	6081	1.59047e-58	0.989054	4.00276e-61	0.00248908	0.00845679
7861_9_ROR2_ROR2	colon	Male	1	20	Weighted mode	-0.0371371	0.10871	0.732641	0.0366626	0.0454774	0.430119	6081	1.59047e-58	0.989054	4.00276e-61	0.00248908	0.00845679
7861_9_ROR2_ROR2	rectal	Male	1	10	MR Egger	0.10871	0.130993	0.406597	-0.111083	0.076999	0.1871	6080	1.58233e-58	0.98399	4.20122e-61	0.00261244	0.0133979
7861_9_ROR2_ROR2	rectal	Male	1	10	Weighted median	0.10871	0.130993	0.406597	-0.022852	0.025849	0.376667	6080	1.58233e-58	0.98399	4.20122e-61	0.00261244	0.0133979
7861_9_ROR2_ROR2	rectal	Male	1	10	IVW-MRE	0.10871	0.130993	0.406597	-0.0237303	0.0197673	0.229951	6080	1.58233e-58	0.98399	4.20122e-61	0.00261244	0.0133979
7861_9_ROR2_ROR2	rectal	Male	1	10	Weighted mode	0.10871	0.130993	0.406597	-0.0257338	0.0350881	0.481977	6080	1.58233e-58	0.98399	4.20122e-61	0.00261244	0.0133979
7861_9_ROR2_ROR2	proximal	Sex-combined	1	21	MR Egger	0.0263336	0.0979068	0.787956	0.0873654	0.0900638	0.344214	6082	1.58974e-58	0.988599	6.46124e-61	0.00401792	0.0073832
7861_9_ROR2_ROR2	proximal	Sex-combined	1	21	Weighted median	0.0263336	0.0979068	0.787956	0.0238449	0.025144	0.34296	6082	1.58974e-58	0.988599	6.46124e-61	0.00401792	0.0073832
7861_9_ROR2_ROR2	proximal	Sex-combined	1	21	IVW-MRE	0.0263336	0.0979068	0.787956	-0.0108329	0.0231118	0.639272	6082	1.58974e-58	0.988599	6.46124e-61	0.00401792	0.0073832
7861_9_ROR2_ROR2	proximal	Sex-combined	1	21	Weighted mode	0.0263336	0.0979068	0.787956	0.0473611	0.0414536	0.266737	6082	1.58974e-58	0.988599	6.46124e-61	0.00401792	0.0073832
7861_9_ROR2_ROR2	distal	Male	1	9	MR Egger	0.105334	0.13842	0.446672	0.138118	0.119881	0.287095	6080	1.58068e-58	0.982962	4.78751e-61	0.00297703	0.0140611
7861_9_ROR2_ROR2	distal	Male	1	9	Weighted median	0.105334	0.13842	0.446672	0.0276827	0.0283011	0.328	6080	1.58068e-58	0.982962	4.78751e-61	0.00297703	0.0140611
7861_9_ROR2_ROR2	distal	Male	1	9	IVW-MRE	0.105334	0.13842	0.446672	0.0170357	0.0255511	0.504945	6080	1.58068e-58	0.982962	4.78751e-61	0.00297703	0.0140611
7861_9_ROR2_ROR2	distal	Male	1	9	Weighted mode	0.105334	0.13842	0.446672	0.0158771	0.0423803	0.717669	6080	1.58068e-58	0.982962	4.78751e-61	0.00297703	0.0140611
7861_9_ROR2_ROR2	overall	Female	1	23	MR Egger	0.0668467	0.0898042	0.456658	0.0243318	0.0648029	0.711073	6082	1.58554e-58	0.985983	7.61769e-61	0.00473705	0.00928009
7861_9_ROR2_ROR2	overall	Female	1	23	Weighted median	0.0668467	0.0898042	0.456658	0.025103	0.0260819	0.335813	6082	1.58554e-58	0.985983	7.61769e-61	0.00473705	0.00928009
7861_9_ROR2_ROR2	overall	Female	1	23	IVW-MRE	0.0668467	0.0898042	0.456658	-0.00194948	0.0167694	0.907453	6082	1.58554e-58	0.985983	7.61769e-61	0.00473705	0.00928009
7861_9_ROR2_ROR2	overall	Female	1	23	Weighted mode	0.0668467	0.0898042	0.456658	0.0373418	0.042124	0.38495	6082	1.58554e-58	0.985983	7.61769e-61	0.00473705	0.00928009
7861_9_ROR2_ROR2	distal	Sex-combined	1	23	MR Egger	0.0715733	0.0999325	0.473858	0.00184312	0.0721618	0.979864	6082	1.58362e-58	0.984795	7.95561e-61	0.00494718	0.0102581
7861_9_ROR2_ROR2	distal	Sex-combined	1	23	Weighted median	0.0715733	0.0999325	0.473858	0.0205412	0.0246223	0.404138	6082	1.58362e-58	0.984795	7.95561e-61	0.00494718	0.0102581
7861_9_ROR2_ROR2	distal	Sex-combined	1	23	IVW-MRE	0.0715733	0.0999325	0.473858	0.00850979	0.0200011	0.670497	6082	1.58362e-58	0.984795	7.95561e-61	0.00494718	0.0102581
7861_9_ROR2_ROR2	distal	Sex-combined	1	23	Weighted mode	0.0715733	0.0999325	0.473858	0.0179072	0.0408967	0.665754	6082	1.58362e-58	0.984795	7.95561e-61	0.00494718	0.0102581
13682_47_CSF1R_M_CSF_R	rectal	Female	1	10	MR Egger	0.115085	0.117543	0.327533	0.0025971	0.0872469	0.976982	5217	9.44447e-31	0.971579	5.24744e-33	0.00539795	0.0230231
13682_47_CSF1R_M_CSF_R	rectal	Female	1	10	Weighted median	0.115085	0.117543	0.327533	-0.0332515	0.0244773	0.174317	5217	9.44447e-31	0.971579	5.24744e-33	0.00539795	0.0230231
13682_47_CSF1R_M_CSF_R	rectal	Female	1	10	IVW-MRE	0.115085	0.117543	0.327533	-0.0226323	0.0125449	0.0712143	5217	9.44447e-31	0.971579	5.24744e-33	0.00539795	0.0230231
13682_47_CSF1R_M_CSF_R	rectal	Female	1	10	Weighted mode	0.115085	0.117543	0.327533	-0.0418726	0.0402635	0.325487	5217	9.44447e-31	0.971579	5.24744e-33	0.00539795	0.0230231
13682_47_CSF1R_M_CSF_R	proximal	Female	1	8	MR Egger	0.0263481	0.0967918	0.785457	-0.0639636	0.10108	0.550202	5220	9.57183e-31	0.98468	2.07877e-33	0.00213836	0.0131814
13682_47_CSF1R_M_CSF_R	proximal	Female	1	8	Weighted median	0.0263481	0.0967918	0.785457	-0.0280508	0.0303308	0.355056	5220	9.57183e-31	0.98468	2.07877e-33	0.00213836	0.0131814
13682_47_CSF1R_M_CSF_R	proximal	Female	1	8	IVW-MRE	0.0263481	0.0967918	0.785457	-0.0315869	0.0161054	0.0498487	5220	9.57183e-31	0.98468	2.07877e-33	0.00213836	0.0131814
13682_47_CSF1R_M_CSF_R	proximal	Female	1	8	Weighted mode	0.0263481	0.0967918	0.785457	-0.0193606	0.0447226	0.678109	5220	9.57183e-31	0.98468	2.07877e-33	0.00213836	0.0131814
13682_47_CSF1R_M_CSF_R	overall	Male	1	28	MR Egger	-0.136997	0.0609556	0.0246093	-0.0460588	0.0548968	0.409114	5222	9.62416e-31	0.990063	2.73345e-33	0.00281191	0.00712484
13682_47_CSF1R_M_CSF_R	overall	Male	1	28	Weighted median	-0.136997	0.0609556	0.0246093	-0.0111441	0.0229642	0.627477	5222	9.62416e-31	0.990063	2.73345e-33	0.00281191	0.00712484
13682_47_CSF1R_M_CSF_R	overall	Male	1	28	IVW-MRE	-0.136997	0.0609556	0.0246093	-0.0059239	0.015219	0.697096	5222	9.62416e-31	0.990063	2.73345e-33	0.00281191	0.00712484
13682_47_CSF1R_M_CSF_R	overall	Male	1	28	Weighted mode	-0.136997	0.0609556	0.0246093	-0.0200636	0.0339929	0.559945	5222	9.62416e-31	0.990063	2.73345e-33	0.00281191	0.00712484
13682_47_CSF1R_M_CSF_R	colon	Female	1	16	MR Egger	0.0354949	0.076587	0.643036	0.198803	0.217855	0.376926	5222	9.60965e-31	0.988573	2.19136e-33	0.00225423	0.00917255
13682_47_CSF1R_M_CSF_R	colon	Female	1	16	Weighted median	0.0354949	0.076587	0.643036	-0.0140997	0.0306662	0.645674	5222	9.60965e-31	0.988573	2.19136e-33	0.00225423	0.00917255
13682_47_CSF1R_M_CSF_R	colon	Female	1	16	IVW-MRE	0.0354949	0.076587	0.643036	-0.0634457	0.0560529	0.25768	5222	9.60965e-31	0.988573	2.19136e-33	0.00225423	0.00917255
13682_47_CSF1R_M_CSF_R	colon	Female	1	16	Weighted mode	0.0354949	0.076587	0.643036	-0.0262365	0.0384034	0.504908	5222	9.60965e-31	0.988573	2.19136e-33	0.00225423	0.00917255
13682_47_CSF1R_M_CSF_R	distal	Female	1	8	MR Egger	-0.0364505	0.10198	0.72077	-0.12734	0.22258	0.588027	5218	9.55641e-31	0.983097	3.73593e-33	0.00384313	0.0130599
13682_47_CSF1R_M_CSF_R	distal	Female	1	8	Weighted median	-0.0364505	0.10198	0.72077	-0.0121693	0.0310013	0.694659	5218	9.55641e-31	0.983097	3.73593e-33	0.00384313	0.0130599
13682_47_CSF1R_M_CSF_R	distal	Female	1	8	IVW-MRE	-0.0364505	0.10198	0.72077	-0.0140785	0.0197661	0.476308	5218	9.55641e-31	0.983097	3.73593e-33	0.00384313	0.0130599
13682_47_CSF1R_M_CSF_R	distal	Female	1	8	Weighted mode	-0.0364505	0.10198	0.72077	-0.00574596	0.0471334	0.906398	5218	9.55641e-31	0.983097	3.73593e-33	0.00384313	0.0130599
13682_47_CSF1R_M_CSF_R	proximal	Male	1	3	MR Egger	-0.120205	0.107304	0.262616	0.217141	0.305315	0.606439	5220	9.55947e-31	0.983412	4.90496e-33	0.00504577	0.0115425
13682_47_CSF1R_M_CSF_R	proximal	Male	1	3	Weighted median	-0.120205	0.107304	0.262616	-0.00360931	0.0389086	0.926091	5220	9.55947e-31	0.983412	4.90496e-33	0.00504577	0.0115425
13682_47_CSF1R_M_CSF_R	proximal	Male	1	3	IVW-MRE	-0.120205	0.107304	0.262616	-0.00207462	0.0180529	0.908509	5220	9.55947e-31	0.983412	4.90496e-33	0.00504577	0.0115425
13682_47_CSF1R_M_CSF_R	proximal	Male	1	3	Weighted mode	-0.120205	0.107304	0.262616	-0.00640085	0.0449397	0.899792	5220	9.55947e-31	0.983412	4.90496e-33	0.00504577	0.0115425
13682_47_CSF1R_M_CSF_R	colon	Sex-combined	1	39	MR Egger	-0.0349488	0.0522867	0.503874	0.0413781	0.0544903	0.452444	5222	9.60594e-31	0.988192	5.58193e-33	0.00574223	0.0060655
13682_47_CSF1R_M_CSF_R	colon	Sex-combined	1	39	Weighted median	-0.0349488	0.0522867	0.503874	-0.0249113	0.0234139	0.287351	5222	9.60594e-31	0.988192	5.58193e-33	0.00574223	0.0060655
13682_47_CSF1R_M_CSF_R	colon	Sex-combined	1	39	IVW-MRE	-0.0349488	0.0522867	0.503874	-0.035129	0.0148825	0.0182541	5222	9.60594e-31	0.988192	5.58193e-33	0.00574223	0.0060655
13682_47_CSF1R_M_CSF_R	colon	Sex-combined	1	39	Weighted mode	-0.0349488	0.0522867	0.503874	-0.0273454	0.034673	0.4352	5222	9.60594e-31	0.988192	5.58193e-33	0.00574223	0.0060655
13682_47_CSF1R_M_CSF_R	overall	Sex-combined	1	62	MR Egger	-0.0420478	0.0437543	0.336553	-0.00889199	0.0675909	0.895776	5222	9.3738e-31	0.96431	2.99594e-32	0.0308201	0.00486943
13682_47_CSF1R_M_CSF_R	overall	Sex-combined	1	62	Weighted median	-0.0420478	0.0437543	0.336553	-0.0186037	0.0225591	0.409563	5222	9.3738e-31	0.96431	2.99594e-32	0.0308201	0.00486943
13682_47_CSF1R_M_CSF_R	overall	Sex-combined	1	62	IVW-MRE	-0.0420478	0.0437543	0.336553	-0.0299177	0.0239493	0.211588	5222	9.3738e-31	0.96431	2.99594e-32	0.0308201	0.00486943
13682_47_CSF1R_M_CSF_R	overall	Sex-combined	1	62	Weighted mode	-0.0420478	0.0437543	0.336553	-0.018033	0.0344382	0.602431	5222	9.3738e-31	0.96431	2.99594e-32	0.0308201	0.00486943
13682_47_CSF1R_M_CSF_R	rectal	Sex-combined	1	24	MR Egger	-0.0849147	0.0664164	0.201066	-0.0114943	0.0470802	0.809382	5222	9.24799e-31	0.951366	3.7057e-32	0.0381215	0.0105127
13682_47_CSF1R_M_CSF_R	rectal	Sex-combined	1	24	Weighted median	-0.0849147	0.0664164	0.201066	-0.0279924	0.0202949	0.167808	5222	9.24799e-31	0.951366	3.7057e-32	0.0381215	0.0105127
13682_47_CSF1R_M_CSF_R	rectal	Sex-combined	1	24	IVW-MRE	-0.0849147	0.0664164	0.201066	-0.024913	0.0126135	0.0482563	5222	9.24799e-31	0.951366	3.7057e-32	0.0381215	0.0105127
13682_47_CSF1R_M_CSF_R	rectal	Sex-combined	1	24	Weighted mode	-0.0849147	0.0664164	0.201066	-0.033369	0.0292779	0.266129	5222	9.24799e-31	0.951366	3.7057e-32	0.0381215	0.0105127
13682_47_CSF1R_M_CSF_R	colon	Male	1	20	MR Egger	-0.105188	0.0802048	0.189692	-0.0314089	0.0792607	0.696562	5222	9.60415e-31	0.988005	3.40165e-33	0.00349928	0.00849572
13682_47_CSF1R_M_CSF_R	colon	Male	1	20	Weighted median	-0.105188	0.0802048	0.189692	-0.0301053	0.0243889	0.217059	5222	9.60415e-31	0.988005	3.40165e-33	0.00349928	0.00849572
13682_47_CSF1R_M_CSF_R	colon	Male	1	20	IVW-MRE	-0.105188	0.0802048	0.189692	-0.0221123	0.0114936	0.0543702	5222	9.60415e-31	0.988005	3.40165e-33	0.00349928	0.00849572
13682_47_CSF1R_M_CSF_R	colon	Male	1	20	Weighted mode	-0.105188	0.0802048	0.189692	-0.0395021	0.0383159	0.315506	5222	9.60415e-31	0.988005	3.40165e-33	0.00349928	0.00849572
13682_47_CSF1R_M_CSF_R	rectal	Male	1	10	MR Egger	-0.203003	0.0915358	0.026572	0.0253885	0.0694687	0.724237	5222	9.58817e-31	0.986364	2.77258e-33	0.00285212	0.0107839
13682_47_CSF1R_M_CSF_R	rectal	Male	1	10	Weighted median	-0.203003	0.0915358	0.026572	-0.0243472	0.0249007	0.328187	5222	9.58817e-31	0.986364	2.77258e-33	0.00285212	0.0107839
13682_47_CSF1R_M_CSF_R	rectal	Male	1	10	IVW-MRE	-0.203003	0.0915358	0.026572	-0.0252569	0.0101107	0.0124883	5222	9.58817e-31	0.986364	2.77258e-33	0.00285212	0.0107839
13682_47_CSF1R_M_CSF_R	rectal	Male	1	10	Weighted mode	-0.203003	0.0915358	0.026572	-0.0211797	0.0356636	0.567222	5222	9.58817e-31	0.986364	2.77258e-33	0.00285212	0.0107839
13682_47_CSF1R_M_CSF_R	proximal	Sex-combined	1	21	MR Egger	-0.0424573	0.0677816	0.531063	0.0568084	0.165594	0.735322	5222	9.56735e-31	0.98422	7.6701e-33	0.00789036	0.00789003
[truncated: 53,458 more rows]
