# Supplementary material for: A proteogenomic analysis of the adiposity colorectal cancer relationship identifies GREM1 as a probable mediator
Source: Int J Epidemiol. 2025 Jan 22;54(1):dyae175. doi: 10.1093/ije/dyae175 (PMC11754674; doi:10.1093/ije/dyae175)
Supplement: dyae175_Supplementary_Data [file dyae175_supplementary_data.zip › ije-2023-08-1026-File014.xlsx]

## Sheet: Table S8
Table S8. Multivariable Mendelian randomization results. b = effect estimate; se = standard error; pval = pvalue of the effect estimate and standard error; Qstat/Qpval = Cochranes Q statistic and associated pvalue; fstat_adiposity/fstat_protein = the F-statistic associated with adiposity and protein instrument used in the analysis; UVMR gives the univariable MR result of the adiposity measure wit…
adiposity	protein	cancer	group	b	se	p	Qstat	Qpval	fstat_adiposity	fstat_protein	analysis	method_UVMR	b_UVMR	se_UVMR	pval_UVMR
BMI	GREM1	colon	Female	0.147274	0.0582989	0.0121645	291.036	0.0187744	63.5943	27.0214	MVMR	IVW-MRE	0.174372	0.0559594	0.00183291
BMI	GREM1	colon	Sex-combined	0.174192	0.0423433	4.63181e-05	679.074	7.8678e-12	77.3437	15.146	MVMR	IVW-MRE	0.190393	0.0411866	3.78775e-06
BMI	GREM1	distal	Female	0.0982168	0.0750668	0.191971	259.723	0.220086	63.5943	27.0214	MVMR	IVW-MRE	0.123174	0.0712374	0.0837971
BMI	GREM1	distal	Sex-combined	0.154132	0.0530588	0.00385516	621.553	8.18663e-08	77.3437	15.146	MVMR	IVW-MRE	0.165097	0.051283	0.00128494
BMI	GREM1	overall	Female	0.0828218	0.0533337	0.121744	341.365	3.15823e-05	63.5943	27.0214	MVMR	IVW-MRE	0.123366	0.0505023	0.014575
BMI	GREM1	overall	Sex-combined	0.129284	0.0380815	0.000747557	792.999	1.10341e-21	77.3437	15.146	MVMR	IVW-MRE	0.150258	0.0366495	4.13387e-05
BMI	GREM1	proximal	Female	0.192607	0.0738384	0.0096556	297.232	0.00997226	63.5943	27.0214	MVMR	IVW-MRE	0.222515	0.0714374	0.00184054
BMI	GREM1	proximal	Sex-combined	0.187776	0.0511752	0.000272503	594.919	3.25474e-06	77.3437	15.146	MVMR	IVW-MRE	0.203893	0.049716	4.111e-05
BMI	GREM1	rectal	Female	-0.00494078	0.0836753	0.952963	302.583	0.0055654	63.5943	27.0214	MVMR	IVW-MRE	0.0706371	0.0811269	0.383918
BMI	GREM1	rectal	Sex-combined	0.0546357	0.0528109	0.301435	629.266	2.61605e-08	77.3437	15.146	MVMR	IVW-MRE	0.0970116	0.0507073	0.0557267

## Sheet: Table S9
Table S9. Steiger directionality test results. exposure = the tested exposure; outcome = the tested outcome; snp_r2 = the variance explained in the trait by the exposure genetic instrument; correct_causal_direction = whether the variance explained by the exposure genetic instrument is greater in the exposure than in the outcome
exposure	outcome	snp_r2.exposure	snp_r2.outcome	correct_causal_direction
BMI_combined	distal_combined	0.0518433241746231	0.00975490086523955	TRUE
BMI_combined	overall_combined	0.0518433241746231	0.00497983880504252	TRUE
BMI_combined	colon_combined	0.0518433241746231	0.00635839638051844	TRUE
BMI_combined	rectal_combined	0.0518433241746231	0.00925229002869095	TRUE
BMI_combined	proximal_combined	0.0518433241746231	0.00908777089025405	TRUE
BMI_female	proximal_female	0.042459955259405	0.00863709288170977	TRUE
BMI_female	colon_female	0.042459955259405	0.00521760288383479	TRUE
BMI_female	overall_female	0.042459955259405	0.0041079751317454	TRUE
BMI_female	rectal_female	0.042459955259405	0.0102987109047505	TRUE
BMI_female	distal_female	0.042459955259405	0.00808452062769401	TRUE
BMI_male	distal_male	0.0422065865227918	0.00806633407747816	TRUE
BMI_male	rectal_male	0.0422065865227918	0.00724336477830655	TRUE
BMI_male	overall_male	0.0422065865227918	0.00394555891562807	TRUE
BMI_male	proximal_male	0.0422065865227918	0.00720225712426411	TRUE
BMI_male	colon_male	0.0422065865227918	0.0053170493383869	TRUE
WHR_combined	distal_combined	0.0326943232465312	0.005975495686592	TRUE
WHR_combined	overall_combined	0.0326943232465312	0.00323415604868285	TRUE
WHR_combined	colon_combined	0.0326943232465312	0.00420153841531322	TRUE
WHR_combined	rectal_combined	0.0326943232465312	0.00561876845107692	TRUE
WHR_combined	proximal_combined	0.0326943232465312	0.00616061192667745	TRUE
WHR_female	proximal_female	0.0494291826922215	0.00722457998041665	TRUE
WHR_female	colon_female	0.0494291826922215	0.00468504693291358	TRUE
WHR_female	overall_female	0.0494291826922215	0.00348514444529382	TRUE
WHR_female	rectal_female	0.0494291826922215	0.00832490300143233	TRUE
WHR_female	distal_female	0.0494291826922215	0.00796845280141525	TRUE
WHR_male	distal_male	0.0152940503464846	0.00256090020997047	TRUE
WHR_male	rectal_male	0.0152940503464846	0.00189835081178511	TRUE
WHR_male	overall_male	0.0152940503464846	0.00130385003088068	TRUE
WHR_male	proximal_male	0.0152940503464846	0.00255301882038419	TRUE
WHR_male	colon_male	0.0152940503464846	0.00164624864118385	TRUE
colon_combined	BMI_combined	0.0211321354775638	0.000251520636338969	TRUE
colon_combined	WHR_combined	0.0211321354775638	0.000331261587118109	TRUE
colon_female	WHR_female	0.0139899521979399	0.00014170694257723	TRUE
colon_female	BMI_female	0.0139899521979399	0.000133146784578711	TRUE
colon_male	BMI_male	0.0175818099971401	0.000240867077478024	TRUE
colon_male	WHR_male	0.0175818099971401	0.000170443040403675	TRUE
distal_combined	BMI_combined	0.0248735852681872	0.000157217273018521	TRUE
distal_combined	WHR_combined	0.0248735852681872	0.000202201025825139	TRUE
distal_female	WHR_female	0.013419139747972	5.33886709991917e-05	TRUE
distal_female	BMI_female	0.013419139747972	7.14910512224794e-05	TRUE
distal_male	BMI_male	0.014617761847863	6.40386097490318e-05	TRUE
distal_male	WHR_male	0.014617761847863	0.000106599869903452	TRUE
overall_combined	BMI_combined	0.0259509060994193	0.00039462836924933	TRUE
overall_combined	WHR_combined	0.0259509060994193	0.000604857608143162	TRUE
overall_female	WHR_female	0.0176512232381243	0.0001259185303919	TRUE
overall_female	BMI_female	0.0176512232381243	0.000286332453561082	TRUE
overall_male	BMI_male	0.0211362878557185	0.000313377999623162	TRUE
overall_male	WHR_male	0.0211362878557185	0.000229716484212779	TRUE
proximal_combined	BMI_combined	0.0163638071563479	9.60190939810886e-05	TRUE
proximal_combined	WHR_combined	0.0163638071563479	0.000102551554822113	TRUE
proximal_female	WHR_female	0.0101050595618538	4.1465741380943e-05	TRUE
proximal_female	BMI_female	0.0101050595618538	3.44679473998989e-05	TRUE
proximal_male	BMI_male	0.0048805274057808	8.12552250015158e-07	TRUE
proximal_male	WHR_male	0.0048805274057808	1.84836996705617e-05	TRUE
rectal_combined	BMI_combined	0.0249018857337082	0.000130506521950523	TRUE
rectal_combined	WHR_combined	0.0249018857337082	0.000111486069272558	TRUE
rectal_female	WHR_female	0.0196809994019468	4.45834602835463e-05	TRUE
rectal_female	BMI_female	0.0196809994019468	6.14630170144989e-05	TRUE
rectal_male	BMI_male	0.0174896947483292	0.000168070642679418	TRUE
rectal_male	WHR_male	0.0174896947483292	7.37299781912456e-05	TRUE
