# Supplementary material for: A proteogenomic analysis of the adiposity colorectal cancer relationship identifies GREM1 as a probable mediator
Source: Int J Epidemiol. 2025 Jan 22;54(1):dyae175. doi: 10.1093/ije/dyae175 (PMC11754674; doi:10.1093/ije/dyae175)
Supplement: dyae175_Supplementary_Data [file dyae175_supplementary_data.zip › ije-2023-08-1026-File011.xlsx]

## Sheet: Table S5
Table S5. Univariable Mendelian randomization results of the association between adiposity measures and proteins. nsnp = number of SNPs used for the exposure instrument; b = effect estimate; se = standard error; pval = pvalue of the effect estimate and standard error; forward always refers to column 1 as the exposure and column 2 as the outcome; reverse always refers to column 2 as the exposure a…
adiposity	protein	group	nsnp_adiposity	nsnp_protein	method	b_forward	se_forward	pval_forward	b_reverse	se_reverse	pval_reverse
BMI	3806_55_EPHA5_EphA5	Sex-combined	428		MR Egger	-0.0686113	0.0688947	0.319871
BMI	3806_55_EPHA5_EphA5	Sex-combined	428		Weighted median	-0.0741961	0.0450244	0.099371
BMI	3806_55_EPHA5_EphA5	Sex-combined	428		IVW-MRE	-0.0587446	0.0259909	0.0238088
BMI	3806_55_EPHA5_EphA5	Sex-combined	428		Weighted mode	-0.0774151	0.0726215	0.287023
BMI	8942_2_MRPL21_RM21	Sex-combined	428		MR Egger	0.20892	0.073292	0.00457682
BMI	8942_2_MRPL21_RM21	Sex-combined	428		Weighted median	0.141776	0.051205	0.00562636
BMI	8942_2_MRPL21_RM21	Sex-combined	428		IVW-MRE	0.136296	0.0277837	9.3138e-07
BMI	8942_2_MRPL21_RM21	Sex-combined	428		Weighted mode	0.177425	0.0752522	0.0188365
BMI	9003_99_MARCO_MARCO	Sex-combined	428		MR Egger	0.215954	0.068645	0.00177152
BMI	9003_99_MARCO_MARCO	Sex-combined	428		Weighted median	0.170828	0.0418935	4.54909e-05
BMI	9003_99_MARCO_MARCO	Sex-combined	428		IVW-MRE	0.156765	0.0260142	1.67937e-09
BMI	9003_99_MARCO_MARCO	Sex-combined	428		Weighted mode	0.205827	0.0783066	0.00888616
BMI	9380_2_PLA2G12B_sPLA_2__XIII	Sex-combined	428		MR Egger	-0.1068	0.0792251	0.178358
BMI	9380_2_PLA2G12B_sPLA_2__XIII	Sex-combined	428		Weighted median	-0.0893661	0.0506104	0.0774353
BMI	9380_2_PLA2G12B_sPLA_2__XIII	Sex-combined	428		IVW-MRE	-0.0848649	0.0299256	0.00457015
BMI	9380_2_PLA2G12B_sPLA_2__XIII	Sex-combined	428		Weighted mode	-0.119347	0.0795301	0.134186
BMI	9487_60_GHRH_Growth_hormone_releasing_factor	Sex-combined	428		MR Egger	0.184341	0.0689024	0.00775178
BMI	9487_60_GHRH_Growth_hormone_releasing_factor	Sex-combined	428		Weighted median	0.182009	0.0426021	1.93469e-05
BMI	9487_60_GHRH_Growth_hormone_releasing_factor	Sex-combined	428		IVW-MRE	0.128976	0.0260572	7.43176e-07
BMI	9487_60_GHRH_Growth_hormone_releasing_factor	Sex-combined	428		Weighted mode	0.22225	0.0701045	0.00163266
BMI	10000_28_CRYBB2_CRBB2	Sex-combined	428	4	MR Egger	0.131009	0.0692208	0.0590853	-0.0362972	0.110878	0.774484
BMI	10000_28_CRYBB2_CRBB2	Sex-combined	428	4	Weighted median	0.106031	0.0444293	0.0170092	-0.0344481	0.0221432	0.11978
BMI	10000_28_CRYBB2_CRBB2	Sex-combined	428	4	IVW-MRE	0.0841243	0.0261554	0.00129843	-0.0340669	0.0261924	0.193381
BMI	10000_28_CRYBB2_CRBB2	Sex-combined	428	4	Weighted mode	0.122137	0.0726215	0.093333	-0.0514334	0.0261368	0.143747
BMI	10001_7_RAF1_c_Raf	Sex-combined	428	4	MR Egger	0.135999	0.0682613	0.0469727	0.10804	0.245558	0.702935
BMI	10001_7_RAF1_c_Raf	Sex-combined	428	4	Weighted median	0.0777423	0.0469634	0.0978473	0.0253299	0.024504	0.301275
BMI	10001_7_RAF1_c_Raf	Sex-combined	428	4	IVW-MRE	0.053308	0.0258413	0.0391221	-0.013581	0.0403393	0.736367
BMI	10001_7_RAF1_c_Raf	Sex-combined	428	4	Weighted mode	0.0925672	0.0707206	0.191267	0.0282197	0.0237561	0.320353
BMI	10003_15_ZNF41_ZNF41	Sex-combined	428	3	MR Egger	0.168709	0.0666973	0.0117831	-0.0983127	0.0727572	0.405596
BMI	10003_15_ZNF41_ZNF41	Sex-combined	428	3	Weighted median	0.0958691	0.0398919	0.0162514	-0.0356932	0.0158588	0.024405
BMI	10003_15_ZNF41_ZNF41	Sex-combined	428	3	IVW-MRE	0.11441	0.0251653	5.459e-06	-0.0341031	0.0104818	0.00113966
BMI	10003_15_ZNF41_ZNF41	Sex-combined	428	3	Weighted mode	0.100027	0.0784278	0.202861	-0.0447714	0.0191491	0.144352
BMI	10006_25_ELK1_ELK1	Sex-combined	428		MR Egger	0.142384	0.0668578	0.0337726
BMI	10006_25_ELK1_ELK1	Sex-combined	428		Weighted median	0.131617	0.0466611	0.0047917
BMI	10006_25_ELK1_ELK1	Sex-combined	428		IVW-MRE	0.120151	0.0252576	1.96475e-06
BMI	10006_25_ELK1_ELK1	Sex-combined	428		Weighted mode	0.125049	0.0658335	0.0581755
BMI	10008_43_GUCA1A_GUC1A	Sex-combined	428	7	MR Egger	0.0991163	0.0687998	0.150419	0.0190763	0.0108086	0.137845
BMI	10008_43_GUCA1A_GUC1A	Sex-combined	428	7	Weighted median	0.0748949	0.0471104	0.111886	0.00850173	0.00746037	0.254459
BMI	10008_43_GUCA1A_GUC1A	Sex-combined	428	7	IVW-MRE	0.0906793	0.0259983	0.000486835	0.00619477	0.00963354	0.520197
BMI	10008_43_GUCA1A_GUC1A	Sex-combined	428	7	Weighted mode	0.109284	0.0739433	0.14016	0.0176182	0.00763578	0.0604902
BMI	10011_65_OCRL_OCRL	Sex-combined	428	6	MR Egger	0.183055	0.0713241	0.0106132	0.0078286	0.0746222	0.921498
BMI	10011_65_OCRL_OCRL	Sex-combined	428	6	Weighted median	0.146888	0.0484723	0.00244273	0.00210978	0.0105326	0.841239
BMI	10011_65_OCRL_OCRL	Sex-combined	428	6	IVW-MRE	0.120066	0.0270522	9.06686e-06	-0.0184472	0.0213565	0.387713
BMI	10011_65_OCRL_OCRL	Sex-combined	428	6	Weighted mode	0.14378	0.0793879	0.0708265	0.0138228	0.00973309	0.21479
BMI	10012_5_SPDEF_SPDEF	Sex-combined	428	4	MR Egger	0.21403	0.067797	0.00170773	-0.0629325	0.0382267	0.24145
BMI	10012_5_SPDEF_SPDEF	Sex-combined	428	4	Weighted median	0.176195	0.0417564	2.4475e-05	-0.0103172	0.00868124	0.234655
BMI	10012_5_SPDEF_SPDEF	Sex-combined	428	4	IVW-MRE	0.143145	0.0257052	2.5664e-08	-0.00694099	0.0156499	0.657393
BMI	10012_5_SPDEF_SPDEF	Sex-combined	428	4	Weighted mode	0.219844	0.0809823	0.00690206	-0.0171061	0.00886236	0.149138
BMI	10014_31_SNAI2_SLUG	Sex-combined	428	3	MR Egger	0.235092	0.070517	0.000931429	-0.0641883	0.362751	0.888505
BMI	10014_31_SNAI2_SLUG	Sex-combined	428	3	Weighted median	0.1694	0.0459297	0.000225801	-0.0411543	0.0183019	0.0245353
BMI	10014_31_SNAI2_SLUG	Sex-combined	428	3	IVW-MRE	0.171073	0.0267133	1.5133e-10	-0.0878097	0.0672902	0.191913
BMI	10014_31_SNAI2_SLUG	Sex-combined	428	3	Weighted mode	0.176078	0.0698502	0.0120726	-0.0396141	0.0181398	0.160632
BMI	10015_119_KCNAB2_KCAB2	Sex-combined	428		MR Egger	0.206924	0.0694038	0.00303344
BMI	10015_119_KCNAB2_KCAB2	Sex-combined	428		Weighted median	0.148734	0.043038	0.000548507
BMI	10015_119_KCNAB2_KCAB2	Sex-combined	428	2	IVW-MRE	0.0989842	0.0263027	0.000167704	-0.006588	0.0604259	0.913182
BMI	10015_119_KCNAB2_KCAB2	Sex-combined	428		Weighted mode	0.183104	0.067511	0.0069537
BMI	10022_207_POLH_POLH	Sex-combined	428		MR Egger	0.0439146	0.0660704	0.506625
BMI	10022_207_POLH_POLH	Sex-combined	428		Weighted median	0.0301914	0.042548	0.477962
BMI	10022_207_POLH_POLH	Sex-combined	428		IVW-MRE	0.0923833	0.0249732	0.000216197
BMI	10022_207_POLH_POLH	Sex-combined	428		Weighted mode	0.00243179	0.073185	0.973508
BMI	10023_32_VDR_VDR	Sex-combined	428	4	MR Egger	0.152771	0.0691274	0.0276364	0.00312744	0.0497607	0.955602
BMI	10023_32_VDR_VDR	Sex-combined	428	4	Weighted median	0.160567	0.040468	7.25518e-05	-0.0145845	0.01231	0.236109
BMI	10023_32_VDR_VDR	Sex-combined	428	4	IVW-MRE	0.11309	0.0261371	1.51298e-05	-0.0183824	0.0183316	0.315972
BMI	10023_32_VDR_VDR	Sex-combined	428	4	Weighted mode	0.205473	0.0730687	0.00514956	-0.0226965	0.0131534	0.182894
BMI	10024_44_HOGA1_HOGA1	Sex-combined	428	3	MR Egger	0.175715	0.0696748	0.0120351	-0.0768289	0.0425871	0.322223
BMI	10024_44_HOGA1_HOGA1	Sex-combined	428	3	Weighted median	0.140425	0.0419463	0.000814767	-0.0181941	0.0144185	0.207
BMI	10024_44_HOGA1_HOGA1	Sex-combined	428	3	IVW-MRE	0.122616	0.026357	3.28517e-06	-0.0172363	0.0190688	0.366048
BMI	10024_44_HOGA1_HOGA1	Sex-combined	428	3	Weighted mode	0.180156	0.0760766	0.0183249	-0.0324004	0.0160644	0.181221
BMI	10030_8_MUTYH_MutY_homolog	Sex-combined	428		MR Egger	-0.00266564	0.0693047	0.969337
BMI	10030_8_MUTYH_MutY_homolog	Sex-combined	428		Weighted median	0.0340154	0.0431695	0.430726
BMI	10030_8_MUTYH_MutY_homolog	Sex-combined	428		IVW-MRE	0.0724372	0.0262817	0.00584795
BMI	10030_8_MUTYH_MutY_homolog	Sex-combined	428		Weighted mode	0.0104088	0.0709185	0.883382
BMI	10035_6_DUSP4_DUS4	Sex-combined	428	4	MR Egger	0.246733	0.067776	0.000305656	-0.0618734	0.0922506	0.571486
BMI	10035_6_DUSP4_DUS4	Sex-combined	428	4	Weighted median	0.217841	0.0446372	1.0595e-06	0.000493793	0.0207833	0.981045
BMI	10035_6_DUSP4_DUS4	Sex-combined	428	4	IVW-MRE	0.121957	0.0255471	1.80767e-06	0.00132658	0.0130087	0.918775
BMI	10035_6_DUSP4_DUS4	Sex-combined	428	4	Weighted mode	0.264211	0.0794592	0.000960147	-0.0163295	0.030219	0.626478
BMI	10036_201_ZHX3_ZHX3	Sex-combined	428	4	MR Egger	0.371194	0.0709736	2.66284e-07	-0.000671135	0.0330343	0.985636
BMI	10036_201_ZHX3_ZHX3	Sex-combined	428	4	Weighted median	0.328508	0.0436427	5.1829e-14	-0.000100093	0.0131243	0.993915
BMI	10036_201_ZHX3_ZHX3	Sex-combined	428	4	IVW-MRE	0.283799	0.0268737	4.54366e-26	0.00134606	0.00895594	0.88053
BMI	10036_201_ZHX3_ZHX3	Sex-combined	428	4	Weighted mode	0.364803	0.0819446	1.08823e-05	0.00134909	0.0148167	0.93319
BMI	10037_98_SIGLEC12_SIG12	Sex-combined	428	12	MR Egger	0.144417	0.0684733	0.0355185	0.00959309	0.0105718	0.38553
BMI	10037_98_SIGLEC12_SIG12	Sex-combined	428	12	Weighted median	0.0845137	0.0395232	0.03249	0.00225736	0.00476471	0.635667
BMI	10037_98_SIGLEC12_SIG12	Sex-combined	428	12	IVW-MRE	0.0670324	0.0249114	0.00712744	-0.00372433	0.00744163	0.616742
BMI	10037_98_SIGLEC12_SIG12	Sex-combined	428	12	Weighted mode	0.130826	0.0741566	0.0784148	0.00339637	0.00450451	0.466688
BMI	10040_63_TP63_P73L	Sex-combined	428		MR Egger	0.20137	0.0666219	0.00265757
BMI	10040_63_TP63_P73L	Sex-combined	428		Weighted median	0.0950739	0.0449015	0.034227
BMI	10040_63_TP63_P73L	Sex-combined	428		IVW-MRE	0.0592071	0.0248285	0.0170957
BMI	10040_63_TP63_P73L	Sex-combined	428		Weighted mode	0.189909	0.0821637	0.0212889
BMI	10041_3_HNF4A_HNF4A	Sex-combined	428	6	MR Egger	0.323963	0.0783823	4.31074e-05	0.0191714	0.0113935	0.167729
BMI	10041_3_HNF4A_HNF4A	Sex-combined	428	6	Weighted median	0.202809	0.043312	2.83374e-06	0.00971351	0.0075303	0.197077
BMI	10041_3_HNF4A_HNF4A	Sex-combined	428	6	IVW-MRE	0.191002	0.0296302	1.1469e-10	0.00545569	0.00892478	0.541003
BMI	10041_3_HNF4A_HNF4A	Sex-combined	428	6	Weighted mode	0.24996	0.0803575	0.0019923	0.0137147	0.0072396	0.116699
BMI	10042_8_SGK3_SGK3	Sex-combined	428		MR Egger	0.170755	0.0701625	0.0153554
BMI	10042_8_SGK3_SGK3	Sex-combined	428		Weighted median	0.078615	0.0445477	0.0776077
BMI	10042_8_SGK3_SGK3	Sex-combined	428	2	IVW-MRE	0.0687613	0.0265315	0.00955084	-0.0310557	0.0619709	0.616276
BMI	10042_8_SGK3_SGK3	Sex-combined	428		Weighted mode	0.117129	0.0730398	0.109534
BMI	10043_31_BRD4_BRD4	Sex-combined	428		MR Egger	0.209017	0.0706403	0.00325965
BMI	10043_31_BRD4_BRD4	Sex-combined	428		Weighted median	0.151781	0.0452627	0.000798466
BMI	10043_31_BRD4_BRD4	Sex-combined	428		IVW-MRE	0.0958523	0.0267132	0.000332965
BMI	10043_31_BRD4_BRD4	Sex-combined	428		Weighted mode	0.166716	0.0717228	0.0205694
BMI	10044_12_WNT10A_WN10A	Sex-combined	428	5	MR Egger	0.171167	0.0696437	0.0143785	-0.0122391	0.0581773	0.846853
BMI	10044_12_WNT10A_WN10A	Sex-combined	428	5	Weighted median	0.206496	0.0417278	7.47349e-07	-0.0125805	0.0100123	0.208932
BMI	10044_12_WNT10A_WN10A	Sex-combined	428	5	IVW-MRE	0.16097	0.0262612	8.81121e-10	-0.020623	0.0242676	0.395427
BMI	10044_12_WNT10A_WN10A	Sex-combined	428	5	Weighted mode	0.303335	0.0942315	0.00138435	-0.0160168	0.0109206	0.216361
BMI	10045_47_CUL3_CUL3	Sex-combined	428		MR Egger	0.11343	0.070231	0.107029
BMI	10045_47_CUL3_CUL3	Sex-combined	428		Weighted median	0.076252	0.0450272	0.090367
BMI	10045_47_CUL3_CUL3	Sex-combined	428		IVW-MRE	0.0336381	0.0265559	0.205266
BMI	10045_47_CUL3_CUL3	Sex-combined	428		Weighted mode	0.0911658	0.077464	0.239899
BMI	10046_55_BIRC2_cIAP_1	Sex-combined	428	10	MR Egger	0.161161	0.0785175	0.0407271	0.0175113	0.0102922	0.127281
BMI	10046_55_BIRC2_cIAP_1	Sex-combined	428	10	Weighted median	0.0622216	0.0519401	0.230937	0.0154063	0.00508937	0.00246872
BMI	10046_55_BIRC2_cIAP_1	Sex-combined	428	10	IVW-MRE	0.0644757	0.0297593	0.0302672	0.0208033	0.00781694	0.00778366
BMI	10046_55_BIRC2_cIAP_1	Sex-combined	428	10	Weighted mode	0.0609101	0.0737992	0.409634	0.0200626	0.00395338	0.000667528
BMI	10047_12_NCF2_NCF_2	Sex-combined	428	8	MR Egger	0.204391	0.0707028	0.00403856	-0.00943444	0.00658104	0.20168
BMI	10047_12_NCF2_NCF_2	Sex-combined	428	8	Weighted median	0.094487	0.0414784	0.0227277	-0.00328701	0.00501208	0.511942
BMI	10047_12_NCF2_NCF_2	Sex-combined	428	8	IVW-MRE	0.113812	0.0267293	2.06304e-05	-0.00933672	0.00376824	0.0132218
BMI	10047_12_NCF2_NCF_2	Sex-combined	428	8	Weighted mode	0.0642256	0.0947896	0.498417	-0.00426446	0.00418847	0.342501
BMI	10048_7_CBFB_PEBB	Sex-combined	428	3	MR Egger	0.229745	0.0677714	0.000764092	-0.306641	0.215541	0.390042
BMI	10048_7_CBFB_PEBB	Sex-combined	428	3	Weighted median	0.138893	0.0434255	0.00138188	-0.0139594	0.0214587	0.515355
BMI	10048_7_CBFB_PEBB	Sex-combined	428	3	IVW-MRE	0.107299	0.0254032	2.40156e-05	-0.00308105	0.0179003	0.863341
BMI	10048_7_CBFB_PEBB	Sex-combined	428	3	Weighted mode	0.201228	0.0716418	0.00520086	-0.0165947	0.0250283	0.575501
BMI	10049_112_TERF1_TERF1	Sex-combined	428		MR Egger	0.205983	0.0686369	0.00284861
BMI	10049_112_TERF1_TERF1	Sex-combined	428		Weighted median	0.186895	0.0452399	3.60881e-05
BMI	10049_112_TERF1_TERF1	Sex-combined	428		IVW-MRE	0.138323	0.0258909	9.16573e-08
BMI	10049_112_TERF1_TERF1	Sex-combined	428		Weighted mode	0.198053	0.06694	0.00326164
BMI	10053_5_ILK_ILK1	Sex-combined	428		MR Egger	0.0538197	0.0700098	0.442471
BMI	10053_5_ILK_ILK1	Sex-combined	428		Weighted median	-0.00358912	0.0459349	0.937721
BMI	10053_5_ILK_ILK1	Sex-combined	428	2	IVW-MRE	-0.0108477	0.0263033	0.680041	0.00314909	0.010389	0.7618
BMI	10053_5_ILK_ILK1	Sex-combined	428		Weighted mode	0.0199767	0.0822595	0.808238
BMI	10054_3_GAN_GAN	Sex-combined	428		MR Egger	0.216742	0.0672298	0.00136187
BMI	10054_3_GAN_GAN	Sex-combined	428		Weighted median	0.173913	0.041578	2.87918e-05
BMI	10054_3_GAN_GAN	Sex-combined	428		IVW-MRE	0.116093	0.0244801	2.1127e-06
BMI	10054_3_GAN_GAN	Sex-combined	428		Weighted mode	0.22425	0.0791296	0.0048156
BMI	10056_5_FOXM1_FOXM1	Sex-combined	428	3	MR Egger	0.139876	0.0721803	0.0533004	0.114815	0.0924933	0.431715
BMI	10056_5_FOXM1_FOXM1	Sex-combined	428	3	Weighted median	0.095209	0.047557	0.0452852	-0.032297	0.0250592	0.197459
BMI	10056_5_FOXM1_FOXM1	Sex-combined	428	3	IVW-MRE	0.0453665	0.0274163	0.0979803	-0.0182957	0.0468658	0.696252
BMI	10056_5_FOXM1_FOXM1	Sex-combined	428	3	Weighted mode	0.105856	0.0718993	0.14168	-0.053165	0.0310282	0.228765
BMI	10058_1_RAD23A_RD23A	Sex-combined	428		MR Egger	0.154169	0.0680702	0.0240234
BMI	10058_1_RAD23A_RD23A	Sex-combined	428		Weighted median	0.0895149	0.0478883	0.0615888
BMI	10058_1_RAD23A_RD23A	Sex-combined	428		IVW-MRE	0.0770093	0.0255354	0.00256309
BMI	10058_1_RAD23A_RD23A	Sex-combined	428		Weighted mode	0.0927762	0.0667145	0.165057
BMI	10063_10_FANCL_FANCL	Sex-combined	428		MR Egger	0.175151	0.0676979	0.0100051
BMI	10063_10_FANCL_FANCL	Sex-combined	428		Weighted median	0.173981	0.0456937	0.000140356
BMI	10063_10_FANCL_FANCL	Sex-combined	428	2	IVW-MRE	0.119879	0.025592	2.81011e-06	-0.0363169	0.00493809	1.91721e-13
BMI	10063_10_FANCL_FANCL	Sex-combined	428		Weighted mode	0.196055	0.0704301	0.0056132
BMI	10064_12_RBBP9_RBBP9	Sex-combined	428	3	MR Egger	0.319006	0.073142	1.62223e-05	-0.125922	0.401921	0.806713
BMI	10064_12_RBBP9_RBBP9	Sex-combined	428	3	Weighted median	0.225217	0.0437829	2.6902e-07	-0.0215482	0.0194496	0.267904
BMI	10064_12_RBBP9_RBBP9	Sex-combined	428	3	IVW-MRE	0.172841	0.0277419	4.65522e-10	-0.00121256	0.0455108	0.978744
BMI	10064_12_RBBP9_RBBP9	Sex-combined	428	3	Weighted mode	0.285204	0.0776673	0.000271058	-0.029466	0.0219928	0.31225
BMI	10070_22_PLCG2_PLCG2	Sex-combined	428	3	MR Egger	0.106457	0.0685253	0.121038	0.0925044	0.0561017	0.347064
BMI	10070_22_PLCG2_PLCG2	Sex-combined	428	3	Weighted median	0.0664983	0.047751	0.163739	-0.00691038	0.0139611	0.620618
BMI	10070_22_PLCG2_PLCG2	Sex-combined	428	3	IVW-MRE	0.0479319	0.0257008	0.0621817	-0.0261413	0.0460607	0.570347
BMI	10070_22_PLCG2_PLCG2	Sex-combined	428	3	Weighted mode	0.0884896	0.0696075	0.204327	0.00648757	0.0125912	0.657679
BMI	10073_22_TDP1_TYDP1	Sex-combined	428	3	MR Egger	0.174061	0.0700622	0.013361	0.00176988	0.0541764	0.97921
BMI	10073_22_TDP1_TYDP1	Sex-combined	428	3	Weighted median	0.0740424	0.0475368	0.119332	0.011386	0.0217855	0.601223
BMI	10073_22_TDP1_TYDP1	Sex-combined	428	3	IVW-MRE	0.0863867	0.0264898	0.00110969	0.00888672	0.0190518	0.640893
BMI	10073_22_TDP1_TYDP1	Sex-combined	428	3	Weighted mode	0.0937528	0.0701626	0.182188	0.0257957	0.0281549	0.456278
BMI	10074_128_BRD2_BRD2	Sex-combined	428		MR Egger	0.101397	0.0706621	0.152032
BMI	10074_128_BRD2_BRD2	Sex-combined	428		Weighted median	0.12069	0.0429065	0.00491018
BMI	10074_128_BRD2_BRD2	Sex-combined	428	2	IVW-MRE	0.0732839	0.0266982	0.00605285	-0.0330344	0.0230106	0.15111
BMI	10074_128_BRD2_BRD2	Sex-combined	428		Weighted mode	0.204775	0.0764693	0.00769504
BMI	10075_75_ACBD6_ACBD6	Sex-combined	428	3	MR Egger	0.0957067	0.071181	0.179485	-0.0347022	0.0632625	0.680593
BMI	10075_75_ACBD6_ACBD6	Sex-combined	428	3	Weighted median	0	0.0466393	1	0.0323162	0.0187355	0.0845511
BMI	10075_75_ACBD6_ACBD6	Sex-combined	428	3	IVW-MRE	0.0273947	0.0268969	0.308435	0.0387958	0.0172335	0.0243737
BMI	10075_75_ACBD6_ACBD6	Sex-combined	428	3	Weighted mode	-0.00661278	0.0751078	0.929883	0.027663	0.02134	0.324294
BMI	10076_1_AP4M1_AP4M1	Sex-combined	428		MR Egger	0.150573	0.0677779	0.0268377
BMI	10076_1_AP4M1_AP4M1	Sex-combined	428		Weighted median	0.082123	0.044048	0.0622656
BMI	10076_1_AP4M1_AP4M1	Sex-combined	428		IVW-MRE	0.0574522	0.0253265	0.0233009
BMI	10076_1_AP4M1_AP4M1	Sex-combined	428		Weighted mode	0.103752	0.074255	0.163066
BMI	10078_5_BAG3_BAG3	Sex-combined	428		MR Egger	0.269219	0.0683613	9.58995e-05
BMI	10078_5_BAG3_BAG3	Sex-combined	428		Weighted median	0.194988	0.0398993	1.02385e-06
BMI	10078_5_BAG3_BAG3	Sex-combined	428	2	IVW-MRE	0.156954	0.0258813	1.32446e-09	0.0176231	0.00668628	0.00839592
BMI	10078_5_BAG3_BAG3	Sex-combined	428		Weighted mode	0.269937	0.076097	0.000432361
BMI	10080_9_EIF2B1_EI2BA	Sex-combined	428		MR Egger	0.17866	0.0688807	0.00982016
BMI	10080_9_EIF2B1_EI2BA	Sex-combined	428		Weighted median	0.142176	0.0446568	0.00145379
BMI	10080_9_EIF2B1_EI2BA	Sex-combined	428	2	IVW-MRE	0.0925585	0.0257064	0.000317484	0.0135664	0.0203025	0.503997
BMI	10080_9_EIF2B1_EI2BA	Sex-combined	428		Weighted mode	0.136935	0.0704143	0.0524674
BMI	10081_17_SATB2_SATB2	Sex-combined	428	5	MR Egger	0.179577	0.0694722	0.0100728	-0.0268875	0.0212801	0.295669
BMI	10081_17_SATB2_SATB2	Sex-combined	428	5	Weighted median	0.157266	0.0408916	0.000120097	-0.0161591	0.00894845	0.0709499
BMI	10081_17_SATB2_SATB2	Sex-combined	428	5	IVW-MRE	0.121226	0.0262321	3.81389e-06	-0.0138447	0.00852513	0.104378
BMI	10081_17_SATB2_SATB2	Sex-combined	428	5	Weighted mode	0.236334	0.0790043	0.00293781	-0.0196423	0.00951968	0.108043
BMI	10082_251_NEFL_NFL	Sex-combined	428	14	MR Egger	0.951343	0.446451	0.0336693	0.0301655	0.00969039	0.00897194
BMI	10082_251_NEFL_NFL	Sex-combined	428	14	Weighted median	0.11924	0.0473093	0.0117208	0.0260125	0.00783677	0.000902477
BMI	10082_251_NEFL_NFL	Sex-combined	428	14	IVW-MRE	0.383344	0.168399	0.0228221	0.0103318	0.0103505	0.318182
BMI	10082_251_NEFL_NFL	Sex-combined	428	14	Weighted mode	0.115874	0.0787295	0.141813	0.0321618	0.0071652	0.00060987
BMI	10085_25_STAR_STAR	Sex-combined	428	7	MR Egger	0.204106	0.0788908	0.0100064	0.00992067	0.0552452	0.864537
BMI	10085_25_STAR_STAR	Sex-combined	428	7	Weighted median	0.157002	0.0468948	0.000814079	0.01616	0.014115	0.252257
BMI	10085_25_STAR_STAR	Sex-combined	428	7	IVW-MRE	0.0938761	0.0298528	0.00166292	-0.00417742	0.0281609	0.882073
BMI	10085_25_STAR_STAR	Sex-combined	428	7	Weighted mode	0.176132	0.0718524	0.0146341	0.0243731	0.0168812	0.198906
BMI	10086_39_CBS_CBS	Sex-combined	428		MR Egger	0.247488	0.0694925	0.000410545
BMI	10086_39_CBS_CBS	Sex-combined	428		Weighted median	0.149513	0.0411747	0.000282129
BMI	10086_39_CBS_CBS	Sex-combined	428		IVW-MRE	0.105994	0.0264165	6.01032e-05
BMI	10086_39_CBS_CBS	Sex-combined	428		Weighted mode	0.23771	0.0724554	0.00112014
BMI	10087_10_CRYAA_Alpha_crystallin_A_chain	Sex-combined	428		MR Egger	0.208808	0.069658	0.00288015
BMI	10087_10_CRYAA_Alpha_crystallin_A_chain	Sex-combined	428		Weighted median	0.133552	0.042749	0.00178354
BMI	10087_10_CRYAA_Alpha_crystallin_A_chain	Sex-combined	428		IVW-MRE	0.0910328	0.0264278	0.000571925
BMI	10087_10_CRYAA_Alpha_crystallin_A_chain	Sex-combined	428		Weighted mode	0.163704	0.0719859	0.0234549
BMI	10088_37_APRT_APT	Sex-combined	428	6	MR Egger	0.0807442	0.0712754	0.257915	0.00958063	0.0224042	0.69094
BMI	10088_37_APRT_APT	Sex-combined	428	6	Weighted median	0.0278621	0.0492926	0.57191	-0.0163649	0.0118695	0.167975
BMI	10088_37_APRT_APT	Sex-combined	428	6	IVW-MRE	0.0168693	0.0270399	0.532715	-0.00522966	0.00833047	0.530151
BMI	10088_37_APRT_APT	Sex-combined	428	6	Weighted mode	0.0280572	0.0720663	0.69723	-0.0175006	0.0160652	0.325694
BMI	10089_7_ASMTL_ASML	Sex-combined	428	3	MR Egger	0.150749	0.070936	0.0341494	-0.0690072	0.906027	0.951606
BMI	10089_7_ASMTL_ASML	Sex-combined	428	3	Weighted median	0.00529304	0.0473551	0.911003	0.0230392	0.0265964	0.386352
BMI	10089_7_ASMTL_ASML	Sex-combined	428	3	IVW-MRE	0.00836601	0.0264188	0.751494	0.00392963	0.0336216	0.906957
BMI	10089_7_ASMTL_ASML	Sex-combined	428	3	Weighted mode	-0.00457413	0.0796225	0.954215	0.039145	0.037532	0.40646
BMI	10336_3_STUB1_CHIP	Sex-combined	428		MR Egger	0.121879	0.0670144	0.0696588
BMI	10336_3_STUB1_CHIP	Sex-combined	428		Weighted median	0.0680324	0.0426848	0.110974
BMI	10336_3_STUB1_CHIP	Sex-combined	428		IVW-MRE	0.0527547	0.0253956	0.0377723
BMI	10336_3_STUB1_CHIP	Sex-combined	428		Weighted mode	0.0926883	0.0696041	0.183686
BMI	10339_48_ENO2_NSE	Sex-combined	428	3	MR Egger	0.0789686	0.0755905	0.296759	0.00565795	0.0650105	0.944733
BMI	10339_48_ENO2_NSE	Sex-combined	428	3	Weighted median	0.0894077	0.0455054	0.0494407	0.0408517	0.0128478	0.00147446
BMI	10339_48_ENO2_NSE	Sex-combined	428	3	IVW-MRE	0.0294227	0.0286157	0.303857	0.0400538	0.0234156	0.0871628
BMI	10339_48_ENO2_NSE	Sex-combined	428	3	Weighted mode	0.128875	0.0740283	0.0824225	0.0408669	0.0142899	0.103612
BMI	10342_55_PIAS4_PIAS4	Sex-combined	428		MR Egger	0.190823	0.0676824	0.00503591
BMI	10342_55_PIAS4_PIAS4	Sex-combined	428		Weighted median	0.189653	0.0428458	9.58151e-06
BMI	10342_55_PIAS4_PIAS4	Sex-combined	428	2	IVW-MRE	0.148286	0.0255503	6.48634e-09	0.0240978	0.0125387	0.0546212
BMI	10342_55_PIAS4_PIAS4	Sex-combined	428		Weighted mode	0.20183	0.0746743	0.00715004
BMI	10344_334_IL10RA_IL_10_Ra	Sex-combined	428	8	MR Egger	0.188142	0.0727691	0.010056	-0.0275042	0.0152471	0.121297
BMI	10344_334_IL10RA_IL_10_Ra	Sex-combined	428	8	Weighted median	0.152058	0.0422927	0.00032394	-0.00476332	0.00767374	0.534778
BMI	10344_334_IL10RA_IL_10_Ra	Sex-combined	428	8	IVW-MRE	0.143307	0.0275573	1.9894e-07	-0.00166019	0.00914775	0.855986
BMI	10344_334_IL10RA_IL_10_Ra	Sex-combined	428	8	Weighted mode	0.237863	0.0812707	0.00360759	-0.00862805	0.00688331	0.250275
BMI	10346_5_STAT3_STAT3	Sex-combined	428	5	MR Egger	0.110011	0.0690354	0.111779	0.00441033	0.0517345	0.937434
BMI	10346_5_STAT3_STAT3	Sex-combined	428	5	Weighted median	0.0886364	0.0487005	0.0687544	-0.00508204	0.0120456	0.673098
BMI	10346_5_STAT3_STAT3	Sex-combined	428	5	IVW-MRE	0.0365598	0.0259454	0.158805	-0.00641853	0.0198184	0.746039
BMI	10346_5_STAT3_STAT3	Sex-combined	428	5	Weighted mode	0.071779	0.0716696	0.31714	-0.00179937	0.0118402	0.886567
BMI	10356_21_JUN_c_Jun	Sex-combined	428	5	MR Egger	0.173129	0.0688656	0.0123041	-0.056546	0.0821577	0.540733
BMI	10356_21_JUN_c_Jun	Sex-combined	428	5	Weighted median	0.111388	0.0421696	0.0082559	-0.0206321	0.00924496	0.0256342
BMI	10356_21_JUN_c_Jun	Sex-combined	428	5	IVW-MRE	0.105606	0.0260669	5.09239e-05	-0.0350125	0.0261703	0.180938
BMI	10356_21_JUN_c_Jun	Sex-combined	428	5	Weighted mode	0.137618	0.0764059	0.0723849	-0.0179208	0.00934576	0.127634
BMI	10361_25_OAS1_OAS1	Sex-combined	428		MR Egger	0.156208	0.0690951	0.0242777
BMI	10361_25_OAS1_OAS1	Sex-combined	428		Weighted median	0.0945062	0.0457633	0.0389128
BMI	10361_25_OAS1_OAS1	Sex-combined	428	2	IVW-MRE	0.119148	0.0261213	5.08305e-06	-0.0624664	0.0296223	0.0349649
BMI	10361_25_OAS1_OAS1	Sex-combined	428		Weighted mode	0.0994789	0.0724092	0.170211
BMI	10362_35_MYC_c_Myc	Sex-combined	428		MR Egger	0.210558	0.0721496	0.00370522
BMI	10362_35_MYC_c_Myc	Sex-combined	428		Weighted median	0.127989	0.0470808	0.00655802
BMI	10362_35_MYC_c_Myc	Sex-combined	428	2	IVW-MRE	0.114271	0.0273635	2.96626e-05	-0.13656	0.0856955	0.111037
BMI	10362_35_MYC_c_Myc	Sex-combined	428		Weighted mode	0.137775	0.0724706	0.0579594
BMI	10363_13_SMAD3_SMAD3	Sex-combined	428	3	MR Egger	0.116832	0.0691214	0.0917132	-0.0704399	0.0885108	0.572067
BMI	10363_13_SMAD3_SMAD3	Sex-combined	428	3	Weighted median	0.0471272	0.0487955	0.334139	0.0400334	0.026544	0.131506
BMI	10363_13_SMAD3_SMAD3	Sex-combined	428	3	IVW-MRE	0.0299551	0.02624	0.253629	0.0255427	0.017745	0.150029
BMI	10363_13_SMAD3_SMAD3	Sex-combined	428	3	Weighted mode	0.0570888	0.0698611	0.414284	0.0418236	0.0323549	0.325329
BMI	10364_6_SMAD2_SMAD2	Sex-combined	428		MR Egger	0.128388	0.0700731	0.0676201
BMI	10364_6_SMAD2_SMAD2	Sex-combined	428		Weighted median	0.0498109	0.048009	0.299487
BMI	10364_6_SMAD2_SMAD2	Sex-combined	428	2	IVW-MRE	0.0188816	0.0265477	0.476939	0.016988	0.026432	0.520415
BMI	10364_6_SMAD2_SMAD2	Sex-combined	428		Weighted mode	0.0503619	0.0688008	0.464573
BMI	10366_11_PDGFRA_PDGFRA	Sex-combined	428	19	MR Egger	-0.0417446	0.0704914	0.554035	-0.00123285	0.00970925	0.900448
BMI	10366_11_PDGFRA_PDGFRA	Sex-combined	428	19	Weighted median	0.0353242	0.0469852	0.452161	0.00204578	0.00723455	0.777346
BMI	10366_11_PDGFRA_PDGFRA	Sex-combined	428	19	IVW-MRE	-0.00631922	0.0267008	0.812915	-0.00283615	0.00716518	0.692235
BMI	10366_11_PDGFRA_PDGFRA	Sex-combined	428	19	Weighted mode	0.0744377	0.0724384	0.30472	-0.00131604	0.00740671	0.860956
BMI	10370_21_STAT1_STAT1	Sex-combined	428	4	MR Egger	0.0357552	0.0722203	0.620796	0.350151	0.451475	0.519151
BMI	10370_21_STAT1_STAT1	Sex-combined	428	4	Weighted median	0.0244297	0.0478974	0.610021	0.0160808	0.0194906	0.40934
BMI	10370_21_STAT1_STAT1	Sex-combined	428	4	IVW-MRE	0.0189212	0.0273419	0.488924	-0.0848403	0.0953307	0.373488
BMI	10370_21_STAT1_STAT1	Sex-combined	428	4	Weighted mode	0.0315585	0.0742619	0.671078	0.019233	0.0188433	0.382539
BMI	10372_18_STAT6_STAT6	Sex-combined	428	7	MR Egger	0.0896324	0.071384	0.209936	-0.0311739	0.0238242	0.247619
BMI	10372_18_STAT6_STAT6	Sex-combined	428	7	Weighted median	0.0388396	0.0478075	0.416554	-1.80582e-05	0.0161072	0.999105
BMI	10372_18_STAT6_STAT6	Sex-combined	428	7	IVW-MRE	-0.0118186	0.0269671	0.661197	0.0043602	0.0152579	0.775057
BMI	10372_18_STAT6_STAT6	Sex-combined	428	7	Weighted mode	0.0586096	0.0732777	0.424255	0.0122246	0.0221859	0.601528
BMI	10390_21_ZNRF3_ZNRF3	Sex-combined	428	6	MR Egger	0.132077	0.0686531	0.055041	0.038237	0.0314069	0.290335
BMI	10390_21_ZNRF3_ZNRF3	Sex-combined	428	6	Weighted median	0.139782	0.045327	0.00204339	0.0151063	0.0103503	0.144427
BMI	10390_21_ZNRF3_ZNRF3	Sex-combined	428	6	IVW-MRE	0.121064	0.025471	2.00403e-06	0.0198022	0.010703	0.0642906
BMI	10390_21_ZNRF3_ZNRF3	Sex-combined	428	6	Weighted mode	0.153856	0.0659391	0.0200958	0.0126363	0.0116877	0.328993
BMI	10391_1_ANGPTL3_ANGL3	Sex-combined	428	11	MR Egger	0.187011	0.0728448	0.010591	0.0102901	0.00801775	0.231404
BMI	10391_1_ANGPTL3_ANGL3	Sex-combined	428	11	Weighted median	0.121635	0.0456042	0.00764908	0.000249071	0.00662132	0.969993
BMI	10391_1_ANGPTL3_ANGL3	Sex-combined	428	11	IVW-MRE	0.0778573	0.0275774	0.00475434	0.00279652	0.00651033	0.667522
BMI	10391_1_ANGPTL3_ANGL3	Sex-combined	428	11	Weighted mode	0.174211	0.083994	0.0386703	-0.0015497	0.007619	0.842902
BMI	10396_6_MCL1_Mcl_1	Sex-combined	428		MR Egger	0.249674	0.0686693	0.000310917
BMI	10396_6_MCL1_Mcl_1	Sex-combined	428		Weighted median	0.259641	0.0434199	2.23469e-09
BMI	10396_6_MCL1_Mcl_1	Sex-combined	428		IVW-MRE	0.213931	0.0259424	1.63289e-16
BMI	10396_6_MCL1_Mcl_1	Sex-combined	428		Weighted mode	0.315171	0.077469	5.64027e-05
BMI	10418_36_STX12_STX12	Sex-combined	428	3	MR Egger	0.197774	0.0672649	0.00345829	-0.14225	0.0691983	0.288231
BMI	10418_36_STX12_STX12	Sex-combined	428	3	Weighted median	0.118421	0.0407649	0.00367271	-0.0396807	0.019487	0.0417239
BMI	10418_36_STX12_STX12	Sex-combined	428	3	IVW-MRE	0.0876962	0.0248044	0.000406984	-0.0384126	0.0326018	0.238703
BMI	10418_36_STX12_STX12	Sex-combined	428	3	Weighted mode	0.194018	0.0781791	0.013459	-0.0650878	0.0215417	0.0942989
BMI	10419_1_SCARA5_SCAR5	Sex-combined	428	12	MR Egger	-0.00259093	0.078651	0.973736	-0.00618933	0.0382321	0.874618
BMI	10419_1_SCARA5_SCAR5	Sex-combined	428	12	Weighted median	-0.0257345	0.0487896	0.597875	0.0142356	0.0122114	0.243709
BMI	10419_1_SCARA5_SCAR5	Sex-combined	428	12	IVW-MRE	0.00282644	0.0297834	0.924394	0.0188934	0.0190626	0.321626
BMI	10419_1_SCARA5_SCAR5	Sex-combined	428	12	Weighted mode	0.0413059	0.0831953	0.619802	0.0172346	0.0131192	0.215687
BMI	10424_31_NPDC1_NPDC1	Sex-combined	428	3	MR Egger	0.205341	0.0678147	0.00261164	0.240383	0.137355	0.330485
BMI	10424_31_NPDC1_NPDC1	Sex-combined	428	3	Weighted median	0.142157	0.0486264	0.00346178	-0.00428789	0.0275224	0.876193
BMI	10424_31_NPDC1_NPDC1	Sex-combined	428	3	IVW-MRE	0.123511	0.0254582	1.22513e-06	-0.0236194	0.0300126	0.431291
BMI	10424_31_NPDC1_NPDC1	Sex-combined	428	3	Weighted mode	0.11609	0.0830258	0.162768	0.0137542	0.0504	0.810526
BMI	10425_3_B4GALT5_B4GT5	Sex-combined	428		MR Egger	0.208632	0.0704281	0.003224
BMI	10425_3_B4GALT5_B4GT5	Sex-combined	428		Weighted median	0.186954	0.0448219	3.032e-05
BMI	10425_3_B4GALT5_B4GT5	Sex-combined	428	2	IVW-MRE	0.134388	0.0266364	4.52886e-07	-0.0118735	0.0150111	0.428956
BMI	10425_3_B4GALT5_B4GT5	Sex-combined	428		Weighted mode	0.198063	0.0670556	0.00331322
BMI	10426_21_GOSR2_GOSR2	Sex-combined	428	4	MR Egger	0.162353	0.0697352	0.0203726	-0.0329466	0.0336988	0.431337
BMI	10426_21_GOSR2_GOSR2	Sex-combined	428	4	Weighted median	0.15058	0.0410596	0.000245078	-0.012849	0.00897168	0.152093
BMI	10426_21_GOSR2_GOSR2	Sex-combined	428	4	IVW-MRE	0.118122	0.0263935	7.6258e-06	-0.0123529	0.0112002	0.270065
BMI	10426_21_GOSR2_GOSR2	Sex-combined	428	4	Weighted mode	0.321429	0.0829455	0.000123287	-0.0186673	0.00959836	0.147013
BMI	10428_1_KIR2DS2_KI2S2	Sex-combined	428	15	MR Egger	-0.111895	0.0789892	0.157334	0.0218479	0.0126099	0.106807
BMI	10428_1_KIR2DS2_KI2S2	Sex-combined	428	15	Weighted median	-0.0324899	0.0499346	0.515274	0.00784542	0.00401446	0.0506669
BMI	10428_1_KIR2DS2_KI2S2	Sex-combined	428	15	IVW-MRE	0.00932359	0.0299942	0.755917	0.000331857	0.00838166	0.968417
BMI	10428_1_KIR2DS2_KI2S2	Sex-combined	428	15	Weighted mode	-0.0477762	0.0767335	0.533863	0.00803399	0.00337315	0.0319663
BMI	10430_31_SLC3A2_4F2	Sex-combined	428	3	MR Egger	0.208463	0.0674709	0.00213508	-0.0335131	0.0256382	0.415741
BMI	10430_31_SLC3A2_4F2	Sex-combined	428	3	Weighted median	0.12357	0.0425424	0.00367675	-0.0332357	0.0149295	0.0260028
BMI	10430_31_SLC3A2_4F2	Sex-combined	428	3	IVW-MRE	0.0786735	0.0250878	0.00171316	-0.0349663	0.00671731	1.9357e-07
BMI	10430_31_SLC3A2_4F2	Sex-combined	428	3	Weighted mode	0.161067	0.0733988	0.0287441	-0.0274474	0.0181886	0.270338
BMI	10432_3_KIAA1644_K1644	Sex-combined	428		MR Egger	0.129948	0.0670298	0.053203
BMI	10432_3_KIAA1644_K1644	Sex-combined	428		Weighted median	0.0821663	0.0438422	0.0609115
BMI	10432_3_KIAA1644_K1644	Sex-combined	428		IVW-MRE	0.105322	0.0250544	2.62566e-05
BMI	10432_3_KIAA1644_K1644	Sex-combined	428		Weighted mode	0.0886325	0.0833036	0.287943
BMI	10435_2_AGA_ASPG	Sex-combined	428	4	MR Egger	0.273394	0.0687322	8.17655e-05	0.022961	0.0370071	0.598241
BMI	10435_2_AGA_ASPG	Sex-combined	428	4	Weighted median	0.231938	0.0433059	8.51701e-08	-0.00989886	0.0137043	0.470098
BMI	10435_2_AGA_ASPG	Sex-combined	428	4	IVW-MRE	0.200824	0.0259994	1.12572e-14	-0.0118893	0.00788624	0.131656
BMI	10435_2_AGA_ASPG	Sex-combined	428	4	Weighted mode	0.296807	0.0737265	6.71899e-05	-0.0088697	0.01623	0.622746
BMI	10438_19_CSF2RA_CSF2R	Sex-combined	428	5	MR Egger	0.203208	0.0752358	0.00719	0.0639739	0.146657	0.692166
BMI	10438_19_CSF2RA_CSF2R	Sex-combined	428	5	Weighted median	0.120595	0.0453703	0.00786038	-0.0249466	0.01714	0.145543
BMI	10438_19_CSF2RA_CSF2R	Sex-combined	428	5	IVW-MRE	0.123566	0.0284293	1.38376e-05	-0.0539992	0.0375169	0.150057
BMI	10438_19_CSF2RA_CSF2R	Sex-combined	428	5	Weighted mode	0.204142	0.0804552	0.0115246	-0.0205505	0.0190434	0.341253
BMI	10440_26_CLMP_ACAM	Sex-combined	428	5	MR Egger	0.33415	0.0704024	2.83353e-06	0.0217429	0.0651401	0.760511
BMI	10440_26_CLMP_ACAM	Sex-combined	428	5	Weighted median	0.312911	0.0418278	7.37883e-14	-0.00683121	0.00890148	0.442829
BMI	10440_26_CLMP_ACAM	Sex-combined	428	5	IVW-MRE	0.29419	0.0265476	1.54133e-28	-0.0193082	0.0310215	0.53367
BMI	10440_26_CLMP_ACAM	Sex-combined	428	5	Weighted mode	0.461813	0.0868079	1.67893e-07	-0.00344162	0.00872039	0.71323
BMI	10442_1_TMEM190_TM190	Sex-combined	428	10	MR Egger	-0.148104	0.0714821	0.038876	-0.00596684	0.0146725	0.694915
BMI	10442_1_TMEM190_TM190	Sex-combined	428	10	Weighted median	-0.140363	0.0436526	0.00130242	0.00340269	0.00428657	0.42731
BMI	10442_1_TMEM190_TM190	Sex-combined	428	10	IVW-MRE	-0.098918	0.0229865	1.68271e-05	-0.00142325	0.00483416	0.76844
BMI	10442_1_TMEM190_TM190	Sex-combined	428	10	Weighted mode	-0.235965	0.090511	0.00945281	0.00147404	0.00431087	0.740248
BMI	10445_20_APOM_ApoM	Sex-combined	428	12	MR Egger	-0.154264	0.0748845	0.0400024	0.0202541	0.0187537	0.3055
BMI	10445_20_APOM_ApoM	Sex-combined	428	12	Weighted median	-0.123992	0.0447481	0.00559024	0.00956777	0.00811162	0.238193
BMI	10445_20_APOM_ApoM	Sex-combined	428	12	IVW-MRE	-0.132844	0.02831	2.6993e-06	0.00237991	0.0135006	0.860072
BMI	10445_20_APOM_ApoM	Sex-combined	428	12	Weighted mode	-0.0541946	0.0781986	0.488663	0.00950781	0.00883817	0.305061
BMI	10447_18_PABPC3_PABP3	Sex-combined	428		MR Egger	0.170123	0.0702905	0.0159256
BMI	10447_18_PABPC3_PABP3	Sex-combined	428		Weighted median	0.0926182	0.0445787	0.0377432
BMI	10447_18_PABPC3_PABP3	Sex-combined	428	2	IVW-MRE	0.0859698	0.0269399	0.001417	0.0225333	0.00709363	0.00149033
BMI	10447_18_PABPC3_PABP3	Sex-combined	428		Weighted mode	0.0874094	0.0673701	0.195176
BMI	10449_31_SHISA2_TMM46	Sex-combined	428	5	MR Egger	0.187692	0.0718028	0.00926627	-0.0303766	0.0261476	0.329371
BMI	10449_31_SHISA2_TMM46	Sex-combined	428	5	Weighted median	0.140121	0.0405419	0.000547828	-0.0163462	0.00715753	0.0223842
BMI	10449_31_SHISA2_TMM46	Sex-combined	428	5	IVW-MRE	0.126025	0.0271595	3.4812e-06	-0.00640923	0.0112883	0.570187
BMI	10449_31_SHISA2_TMM46	Sex-combined	428	5	Weighted mode	0.214208	0.0769233	0.00559619	-0.0138768	0.0077141	0.146427
BMI	10451_11_NUCB1_NUCB1	Sex-combined	428	9	MR Egger	0.373347	0.0757795	1.1989e-06	0.0210389	0.0320399	0.532394
BMI	10451_11_NUCB1_NUCB1	Sex-combined	428	9	Weighted median	0.232059	0.041699	2.62002e-08	0.00946465	0.011394	0.40616
BMI	10451_11_NUCB1_NUCB1	Sex-combined	428	9	IVW-MRE	0.225575	0.0287215	4.03358e-15	0.00268697	0.0164395	0.870167
BMI	10451_11_NUCB1_NUCB1	Sex-combined	428	9	Weighted mode	0.413298	0.0824968	7.98935e-07	0.0117591	0.0113	0.328475
BMI	10453_7_CEACAM20_CEA20	Sex-combined	428	3	MR Egger	0.126636	0.0664042	0.0571874	-0.067594	0.0529685	0.423146
BMI	10453_7_CEACAM20_CEA20	Sex-combined	428	3	Weighted median	0.0785612	0.0450532	0.0812042	-0.0314098	0.01423	0.0272941
BMI	10453_7_CEACAM20_CEA20	Sex-combined	428	3	IVW-MRE	0.0939332	0.0250132	0.000173104	-0.0233364	0.0223713	0.296883
BMI	10453_7_CEACAM20_CEA20	Sex-combined	428	3	Weighted mode	0.107146	0.0726343	0.140909	-0.0324336	0.0141551	0.149036
BMI	10454_99_DNAJC16_DJC16	Sex-combined	428		MR Egger	0.137168	0.0669344	0.0410454
BMI	10454_99_DNAJC16_DJC16	Sex-combined	428		Weighted median	0.0880769	0.0408324	0.0310029
BMI	10454_99_DNAJC16_DJC16	Sex-combined	428	2	IVW-MRE	0.018934	0.0251078	0.450786	0.0105466	0.0314417	0.737298
BMI	10454_99_DNAJC16_DJC16	Sex-combined	428		Weighted mode	0.179708	0.0769868	0.0200448
BMI	10455_196_IL31_IL_31	Sex-combined	428	4	MR Egger	0.0529373	0.0668177	0.428648	0.0188383	0.00898734	0.171033
BMI	10455_196_IL31_IL_31	Sex-combined	428	4	Weighted median	0.082389	0.0460813	0.0737913	0.00942327	0.00524987	0.072661
BMI	10455_196_IL31_IL_31	Sex-combined	428	4	IVW-MRE	0.0655188	0.0247626	0.0081478	0.00819856	0.00536175	0.126244
BMI	10455_196_IL31_IL_31	Sex-combined	428	4	Weighted mode	0.0763184	0.0750871	0.310015	0.00947587	0.00547745	0.182072
BMI	10462_14_INSL5_INSL5	Sex-combined	428		MR Egger	0.197596	0.0732219	0.00724021
BMI	10462_14_INSL5_INSL5	Sex-combined	428		Weighted median	0.176982	0.0438476	5.43009e-05
BMI	10462_14_INSL5_INSL5	Sex-combined	428	2	IVW-MRE	0.170619	0.0276838	7.13213e-10	-0.0283316	0.0366821	0.439903
BMI	10462_14_INSL5_INSL5	Sex-combined	428		Weighted mode	0.232312	0.0780535	0.00308317
BMI	10464_6_ANTXR1_ANTR1	Sex-combined	428	6	MR Egger	-0.258843	0.0766012	0.000794172	-0.0565112	0.0665353	0.443536
BMI	10464_6_ANTXR1_ANTR1	Sex-combined	428	6	Weighted median	-0.244492	0.0529755	3.92732e-06	-0.0107565	0.0113782	0.344472
BMI	10464_6_ANTXR1_ANTR1	Sex-combined	428	6	IVW-MRE	-0.264263	0.0289708	7.3935e-20	0.00377494	0.0251622	0.880746
BMI	10464_6_ANTXR1_ANTR1	Sex-combined	428	6	Weighted mode	-0.202858	0.0827949	0.0146812	-0.00917644	0.0111107	0.44646
BMI	10485_56_MAGEA4_MAGE_4	Sex-combined	428		MR Egger	0.183677	0.0652989	0.00513741
BMI	10485_56_MAGEA4_MAGE_4	Sex-combined	428		Weighted median	0.108693	0.041226	0.00837613
BMI	10485_56_MAGEA4_MAGE_4	Sex-combined	428		IVW-MRE	0.087588	0.0244665	0.000343699
BMI	10485_56_MAGEA4_MAGE_4	Sex-combined	428		Weighted mode	0.155852	0.0854118	0.0687429
BMI	10490_3_RPN1_RPN1	Sex-combined	428		MR Egger	0.240235	0.0673554	0.000402547
BMI	10490_3_RPN1_RPN1	Sex-combined	428		Weighted median	0.181038	0.0422183	1.80187e-05
BMI	10490_3_RPN1_RPN1	Sex-combined	428	2	IVW-MRE	0.153293	0.0256308	2.22029e-09	-0.0335425	0.0274828	0.222278
BMI	10490_3_RPN1_RPN1	Sex-combined	428		Weighted mode	0.253069	0.0797245	0.0016107
BMI	10496_11_CLCA1_CaCC	Sex-combined	428		MR Egger	0.0952977	0.0684281	0.164446
BMI	10496_11_CLCA1_CaCC	Sex-combined	428		Weighted median	0.0428949	0.0457517	0.348471
BMI	10496_11_CLCA1_CaCC	Sex-combined	428		IVW-MRE	0.0660746	0.0258279	0.0105197
BMI	10496_11_CLCA1_CaCC	Sex-combined	428		Weighted mode	0.0487198	0.0676237	0.47164
BMI	10499_1_TMEM106A_T106A	Sex-combined	428	7	MR Egger	0.132505	0.0698581	0.0585333	-0.0390305	0.121761	0.761516
BMI	10499_1_TMEM106A_T106A	Sex-combined	428	7	Weighted median	0.0469379	0.0428623	0.273479	-0.0322825	0.0222942	0.147611
BMI	10499_1_TMEM106A_T106A	Sex-combined	428	7	IVW-MRE	0.0529311	0.026459	0.0454468	-0.0519831	0.0481552	0.280369
BMI	10499_1_TMEM106A_T106A	Sex-combined	428	7	Weighted mode	0.0374079	0.0718844	0.603062	0.0175401	0.031926	0.602564
BMI	10506_53_PGRMC2_PGRC2	Sex-combined	428		MR Egger	0.108762	0.070215	0.122129
BMI	10506_53_PGRMC2_PGRC2	Sex-combined	428		Weighted median	0.0851375	0.0450964	0.0590391
BMI	10506_53_PGRMC2_PGRC2	Sex-combined	428	2	IVW-MRE	0.0559509	0.0265453	0.0350524	-0.0513256	0.0355521	0.14883
BMI	10506_53_PGRMC2_PGRC2	Sex-combined	428		Weighted mode	0.0862669	0.0708806	0.224248
BMI	10507_166_ACRV1_sperm_protein_10	Sex-combined	428	3	MR Egger	0.145316	0.0674466	0.0317578	-0.0927412	0.064998	0.389165
BMI	10507_166_ACRV1_sperm_protein_10	Sex-combined	428	3	Weighted median	0.131382	0.0411033	0.0013916	-0.0384515	0.0184722	0.0373798
BMI	10507_166_ACRV1_sperm_protein_10	Sex-combined	428	3	IVW-MRE	0.107086	0.0244527	1.19065e-05	-0.0359815	0.0138675	0.0094684
BMI	10507_166_ACRV1_sperm_protein_10	Sex-combined	428	3	Weighted mode	0.184666	0.076634	0.0163872	-0.0439036	0.0202271	0.162151
BMI	10510_62_SCIMP_SCIMP	Sex-combined	428		MR Egger	0.161849	0.0672964	0.0165976
BMI	10510_62_SCIMP_SCIMP	Sex-combined	428		Weighted median	0.126769	0.045121	0.00496146
BMI	10510_62_SCIMP_SCIMP	Sex-combined	428	2	IVW-MRE	0.110413	0.0253949	1.37486e-05	-0.0458373	0.0351655	0.192413
BMI	10510_62_SCIMP_SCIMP	Sex-combined	428		Weighted mode	0.127738	0.0745747	0.0874581
BMI	10511_10_COL6A3_Collagen_alpha_3_VI_	Sex-combined	428	3	MR Egger	0.132478	0.0662553	0.0461876	0.0395838	0.0439731	0.533411
BMI	10511_10_COL6A3_Collagen_alpha_3_VI_	Sex-combined	428	3	Weighted median	0.0957986	0.040468	0.0179199	-0.0169863	0.0139744	0.224166
BMI	10511_10_COL6A3_Collagen_alpha_3_VI_	Sex-combined	428	3	IVW-MRE	0.0744517	0.0248366	0.00272063	-0.0233079	0.014876	0.117159
BMI	10511_10_COL6A3_Collagen_alpha_3_VI_	Sex-combined	428	3	Weighted mode	0.204964	0.0852299	0.0166047	-0.0124132	0.014689	0.487048
BMI	10512_13_CSF2RB_IL3RB	Sex-combined	428	6	MR Egger	0.184981	0.070859	0.00935834	0.00991751	0.013437	0.501429
BMI	10512_13_CSF2RB_IL3RB	Sex-combined	428	6	Weighted median	0.124761	0.0489403	0.0107956	0.00321035	0.00561315	0.567367
BMI	10512_13_CSF2RB_IL3RB	Sex-combined	428	6	IVW-MRE	0.13031	0.0266874	1.04576e-06	0.00192556	0.00807935	0.811624
BMI	10512_13_CSF2RB_IL3RB	Sex-combined	428	6	Weighted mode	0.151684	0.0814683	0.063307	0.00304354	0.0053347	0.593009
BMI	10513_13_KCNIP3_CSEN	Sex-combined	428		MR Egger	0.0847404	0.0659029	0.199198
BMI	10513_13_KCNIP3_CSEN	Sex-combined	428		Weighted median	0.0825111	0.0471445	0.0800882
BMI	10513_13_KCNIP3_CSEN	Sex-combined	428		IVW-MRE	0.0798042	0.0245418	0.00114691
BMI	10513_13_KCNIP3_CSEN	Sex-combined	428		Weighted mode	0.083087	0.073964	0.261923
BMI	10514_5_PTGDS_PGD2_synthase	Sex-combined	428	5	MR Egger	0.0633538	0.0717817	0.377956	0.000668287	0.101139	0.995143
BMI	10514_5_PTGDS_PGD2_synthase	Sex-combined	428	5	Weighted median	0.0035546	0.0440607	0.9357	-0.0214679	0.0119	0.0712281
BMI	10514_5_PTGDS_PGD2_synthase	Sex-combined	428	5	IVW-MRE	0.00756478	0.0272912	0.781637	-0.0447712	0.0359734	0.213292
BMI	10514_5_PTGDS_PGD2_synthase	Sex-combined	428	5	Weighted mode	0.0638835	0.0800093	0.425053	-0.0190363	0.0125439	0.203726
BMI	10521_10_MXRA8_MXRA8	Sex-combined	428	11	MR Egger	-0.220135	0.0804438	0.00646936	-0.0368078	0.0484243	0.466633
BMI	10521_10_MXRA8_MXRA8	Sex-combined	428	11	Weighted median	-0.19397	0.0545763	0.000379262	-0.0184515	0.0108047	0.0876888
BMI	10521_10_MXRA8_MXRA8	Sex-combined	428	11	IVW-MRE	-0.250939	0.0303152	1.25608e-16	-0.00785378	0.0185652	0.672268
BMI	10521_10_MXRA8_MXRA8	Sex-combined	428	11	Weighted mode	-0.128487	0.0800847	0.109367	-0.0191196	0.0114468	0.125814
BMI	10527_22_DHX9_DHX9	Sex-combined	428	4	MR Egger	0.184796	0.0681736	0.00698617	-0.0353976	0.0341369	0.408695
BMI	10527_22_DHX9_DHX9	Sex-combined	428	4	Weighted median	0.161339	0.0432388	0.000190448	-0.0199101	0.0105149	0.0582906
BMI	10527_22_DHX9_DHX9	Sex-combined	428	4	IVW-MRE	0.126832	0.0257158	8.13649e-07	-0.010635	0.0111218	0.338957
BMI	10527_22_DHX9_DHX9	Sex-combined	428	4	Weighted mode	0.235436	0.0773327	0.00247522	-0.0248081	0.0123436	0.138011
BMI	10530_8_PSMB6_PSB6	Sex-combined	428	3	MR Egger	0.140134	0.0674213	0.0382628	-0.0278166	0.0836285	0.795575
BMI	10530_8_PSMB6_PSB6	Sex-combined	428	3	Weighted median	0.172652	0.0422886	4.45134e-05	-0.0425969	0.0187264	0.022924
BMI	10530_8_PSMB6_PSB6	Sex-combined	428	3	IVW-MRE	0.120681	0.0246232	9.5291e-07	-0.0556282	0.023013	0.0156385
BMI	10530_8_PSMB6_PSB6	Sex-combined	428	3	Weighted mode	0.197429	0.0725899	0.00679908	-0.0406723	0.0188958	0.16425
BMI	10531_18_NRAS_RASN	Sex-combined	428		MR Egger	0.121496	0.0701091	0.0838267
BMI	10531_18_NRAS_RASN	Sex-combined	428		Weighted median	0.0822189	0.0422595	0.051706
BMI	10531_18_NRAS_RASN	Sex-combined	428	2	IVW-MRE	0.098568	0.0264895	0.000198418	-0.034161	0.115338	0.76709
BMI	10531_18_NRAS_RASN	Sex-combined	428		Weighted mode	-0.0352647	0.0955129	0.712151
BMI	10534_40_PARP1_PARP	Sex-combined	428		MR Egger	0.150735	0.0698031	0.0313739
BMI	10534_40_PARP1_PARP	Sex-combined	428		Weighted median	0.131954	0.0446274	0.0031086
BMI	10534_40_PARP1_PARP	Sex-combined	428	2	IVW-MRE	0.113627	0.0263484	1.61441e-05	-0.0341769	0.0331317	0.302284
BMI	10534_40_PARP1_PARP	Sex-combined	428		Weighted mode	0.140348	0.072771	0.0544403
BMI	10535_25_COX6A2_CX6A2	Sex-combined	428	3	MR Egger	0.0696134	0.0712629	0.329196	0.58098	0.105921	0.114804
BMI	10535_25_COX6A2_CX6A2	Sex-combined	428	3	Weighted median	0.0538993	0.0413611	0.192527	-0.034214	0.0183588	0.0623742
BMI	10535_25_COX6A2_CX6A2	Sex-combined	428	3	IVW-MRE	0.0465836	0.0271842	0.0865972	-0.0754558	0.075598	0.318221
BMI	10535_25_COX6A2_CX6A2	Sex-combined	428	3	Weighted mode	0.0799622	0.0818354	0.329068	-0.0321232	0.0177504	0.212055
BMI	10539_30_CD99L2_C99L2	Sex-combined	428	4	MR Egger	0.164755	0.0677707	0.0154658	-0.0616086	0.0419428	0.279617
BMI	10539_30_CD99L2_C99L2	Sex-combined	428	4	Weighted median	0.174237	0.0424852	4.11165e-05	-0.0262092	0.0130721	0.0449655
BMI	10539_30_CD99L2_C99L2	Sex-combined	428	4	IVW-MRE	0.160812	0.0247661	8.40305e-11	-0.013353	0.01703	0.432988
BMI	10539_30_CD99L2_C99L2	Sex-combined	428	4	Weighted mode	0.160684	0.0771696	0.0379166	-0.0290668	0.0138008	0.125825
BMI	10546_2_TSPEAR_TSEAR	Sex-combined	428	5	MR Egger	0.117751	0.0695511	0.0911847	-0.0716519	0.0825655	0.449342
BMI	10546_2_TSPEAR_TSEAR	Sex-combined	428	5	Weighted median	0.122806	0.0465299	0.00830773	-0.0205386	0.0100515	0.0410188
BMI	10546_2_TSPEAR_TSEAR	Sex-combined	428	5	IVW-MRE	0.0841843	0.0262503	0.00134132	-0.0344661	0.0286348	0.228727
BMI	10546_2_TSPEAR_TSEAR	Sex-combined	428	5	Weighted mode	0.154909	0.0700427	0.0275207	-0.0165321	0.0106577	0.195799
BMI	10550_37_BMPR1B_BMP_RIB	Sex-combined	428	3	MR Egger	0.136479	0.0679818	0.0453183	-0.071489	0.0310369	0.260756
BMI	10550_37_BMPR1B_BMP_RIB	Sex-combined	428	3	Weighted median	0.153905	0.0422933	0.000273702	-0.0127583	0.0106132	0.229315
BMI	10550_37_BMPR1B_BMP_RIB	Sex-combined	428	3	IVW-MRE	0.123989	0.0257195	1.4298e-06	-0.012757	0.0142813	0.371716
BMI	10550_37_BMPR1B_BMP_RIB	Sex-combined	428	3	Weighted mode	0.171086	0.0705305	0.0156922	-0.0259197	0.012399	0.171731
BMI	10551_7_LAT_LAT	Sex-combined	428	3	MR Egger	-0.00812543	0.0691463	0.906511	-0.0183892	0.0996354	0.88381
BMI	10551_7_LAT_LAT	Sex-combined	428	3	Weighted median	0.00622997	0.0501766	0.901188	-0.00130968	0.0254869	0.959018
BMI	10551_7_LAT_LAT	Sex-combined	428	3	IVW-MRE	0.0122008	0.0263523	0.643374	-0.000730381	0.00894705	0.934938
BMI	10551_7_LAT_LAT	Sex-combined	428	3	Weighted mode	0.0612637	0.082115	0.456034	0.00851255	0.0300742	0.803745
BMI	10552_88_KLRC4_NKG2F	Sex-combined	428	3	MR Egger	0.0203638	0.0739012	0.783024	0.408045	0.361285	0.461353
BMI	10552_88_KLRC4_NKG2F	Sex-combined	428	3	Weighted median	0.044037	0.0478429	0.357338	0.0357611	0.0238931	0.134468
BMI	10552_88_KLRC4_NKG2F	Sex-combined	428	3	IVW-MRE	0.00215771	0.0279305	0.938422	0.020613	0.0432051	0.633294
BMI	10552_88_KLRC4_NKG2F	Sex-combined	428	3	Weighted mode	0.0541972	0.0758348	0.475201	0.052828	0.0249783	0.16872
BMI	10553_8_TOR1AIP2_TOIP2	Sex-combined	428		MR Egger	0.119001	0.0670262	0.0765389
BMI	10553_8_TOR1AIP2_TOIP2	Sex-combined	428		Weighted median	0.0894418	0.0454295	0.0489755
BMI	10553_8_TOR1AIP2_TOIP2	Sex-combined	428	2	IVW-MRE	0.0542043	0.0253467	0.0324752	-0.0982663	0.0300021	0.00105545
BMI	10553_8_TOR1AIP2_TOIP2	Sex-combined	428		Weighted mode	0.132555	0.0745432	0.0760767
BMI	10554_23_GLB1_BGAL	Sex-combined	428	3	MR Egger	0.125972	0.0643464	0.0509161	-0.0247627	0.018005	0.400233
BMI	10554_23_GLB1_BGAL	Sex-combined	428	3	Weighted median	0.0798776	0.0404672	0.0483952	-0.00588273	0.0148694	0.692381
BMI	10554_23_GLB1_BGAL	Sex-combined	428	3	IVW-MRE	0.0829429	0.0240699	0.000569136	-0.0053552	0.0136562	0.694953
BMI	10554_23_GLB1_BGAL	Sex-combined	428	3	Weighted mode	0.172667	0.0756849	0.0230166	-0.0103606	0.0157745	0.578787
BMI	10557_6_TEX29_TEX29	Sex-combined	428	9	MR Egger	0.161546	0.0690433	0.0197565	0.0217471	0.00791484	0.0286013
BMI	10557_6_TEX29_TEX29	Sex-combined	428	9	Weighted median	0.166887	0.0440611	0.000152091	0.0166156	0.00450436	0.000225328
BMI	10557_6_TEX29_TEX29	Sex-combined	428	9	IVW-MRE	0.161237	0.0261948	7.49249e-10	0.0144368	0.00514788	0.00504089
BMI	10557_6_TEX29_TEX29	Sex-combined	428	9	Weighted mode	0.187324	0.0890395	0.0359773	0.0172877	0.00428707	0.0037748
BMI	10558_26_PCDH9_PCDH9	Sex-combined	428	19	MR Egger	0.0408392	0.0777109	0.59949	0.00289452	0.0168654	0.865759
BMI	10558_26_PCDH9_PCDH9	Sex-combined	428	19	Weighted median	0.0153083	0.0478538	0.749046	0.00567121	0.00757606	0.454117
BMI	10558_26_PCDH9_PCDH9	Sex-combined	428	19	IVW-MRE	-0.0378182	0.0294484	0.199065	-0.004394	0.00887238	0.620427
BMI	10558_26_PCDH9_PCDH9	Sex-combined	428	19	Weighted mode	0.0125958	0.080627	0.875931	0.00734829	0.00712015	0.315721
BMI	10560_1_ITM2C_ITM2C	Sex-combined	428	3	MR Egger	0.0945627	0.0655848	0.150082	0.122259	0.058972	0.286117
BMI	10560_1_ITM2C_ITM2C	Sex-combined	428	3	Weighted median	0.0801164	0.0433501	0.0645846	-0.00971129	0.0226785	0.668494
BMI	10560_1_ITM2C_ITM2C	Sex-combined	428	3	IVW-MRE	0.0578139	0.0241026	0.0164554	-0.0114354	0.032257	0.722957
BMI	10560_1_ITM2C_ITM2C	Sex-combined	428	3	Weighted mode	0.127509	0.0690565	0.0655201	-0.0290952	0.0417189	0.557712
BMI	10561_5_PGLYRP3_PGRP_I_alpha	Sex-combined	428	5	MR Egger	0.151841	0.0682631	0.0266484	0.0290317	0.0437439	0.554345
BMI	10561_5_PGLYRP3_PGRP_I_alpha	Sex-combined	428	5	Weighted median	0.160074	0.0435654	0.000238457	-0.0258246	0.0117486	0.0279419
BMI	10561_5_PGLYRP3_PGRP_I_alpha	Sex-combined	428	5	IVW-MRE	0.128062	0.0257571	6.62952e-07	-0.0356658	0.0239403	0.136283
BMI	10561_5_PGLYRP3_PGRP_I_alpha	Sex-combined	428	5	Weighted mode	0.201902	0.0706988	0.0045022	-0.0247802	0.0119695	0.107196
BMI	10562_42_NETO2_NETO2	Sex-combined	428		MR Egger	0.151421	0.0663032	0.022877
BMI	10562_42_NETO2_NETO2	Sex-combined	428		Weighted median	0.132503	0.0446468	0.00299933
BMI	10562_42_NETO2_NETO2	Sex-combined	428	2	IVW-MRE	0.153962	0.0242573	2.1952e-10	-0.0397596	0.0207929	0.0558544
BMI	10562_42_NETO2_NETO2	Sex-combined	428		Weighted mode	0.125777	0.0824471	0.127863
BMI	10563_13_LYSMD3_LYSM3	Sex-combined	428		MR Egger	0.184884	0.0688947	0.0075679
BMI	10563_13_LYSMD3_LYSM3	Sex-combined	428		Weighted median	0.119429	0.0471649	0.0113365
BMI	10563_13_LYSMD3_LYSM3	Sex-combined	428	2	IVW-MRE	0.136866	0.0260556	1.49767e-07	-0.0421621	0.0104956	5.89094e-05
BMI	10563_13_LYSMD3_LYSM3	Sex-combined	428		Weighted mode	0.156116	0.0701273	0.026523
BMI	10565_19_SLITRK3_SLIK3	Sex-combined	428	20	MR Egger	-0.586871	0.0915241	3.8147e-10	-0.0447904	0.0601206	0.465884
BMI	10565_19_SLITRK3_SLIK3	Sex-combined	428	20	Weighted median	-0.445424	0.0533257	6.66165e-17	0.00755371	0.0130448	0.562549
BMI	10565_19_SLITRK3_SLIK3	Sex-combined	428	20	IVW-MRE	-0.425105	0.0346994	1.65804e-34	-0.0302393	0.0263106	0.250424
BMI	10565_19_SLITRK3_SLIK3	Sex-combined	428	20	Weighted mode	-0.45508	0.0931398	1.45821e-06	0.0129908	0.0150161	0.397762
BMI	10569_28_SCGB1A1_Urinary_protein_1	Sex-combined	428	7	MR Egger	0.258775	0.0709959	0.000300495	0.062651	0.0572701	0.323853
BMI	10569_28_SCGB1A1_Urinary_protein_1	Sex-combined	428	7	Weighted median	0.236438	0.0458476	2.50898e-07	0.00328439	0.0175067	0.851184
BMI	10569_28_SCGB1A1_Urinary_protein_1	Sex-combined	428	7	IVW-MRE	0.140922	0.0269012	1.61875e-07	0.00759182	0.0197406	0.700549
BMI	10569_28_SCGB1A1_Urinary_protein_1	Sex-combined	428	7	Weighted mode	0.281274	0.078335	0.000368181	0.0069702	0.0187026	0.722193
BMI	10571_14_MGAT1_MGAT1	Sex-combined	428	5	MR Egger	0.0720477	0.068141	0.290959	-0.379926	0.270369	0.25461
BMI	10571_14_MGAT1_MGAT1	Sex-combined	428	5	Weighted median	0.138944	0.0438476	0.0015307	-0.0445559	0.0206538	0.0309846
BMI	10571_14_MGAT1_MGAT1	Sex-combined	428	5	IVW-MRE	0.0969616	0.0258165	0.000172791	-0.0415755	0.0272969	0.127737
BMI	10571_14_MGAT1_MGAT1	Sex-combined	428	5	Weighted mode	0.113683	0.0770587	0.140876	-0.0510346	0.0384714	0.255322
BMI	10572_65_CST8_CST8	Sex-combined	428	13	MR Egger	0.170628	0.0740009	0.0216036	-0.00287644	0.00872645	0.747876
BMI	10572_65_CST8_CST8	Sex-combined	428	13	Weighted median	0.222155	0.0497916	8.13132e-06	-0.000858298	0.00416662	0.836796
BMI	10572_65_CST8_CST8	Sex-combined	428	13	IVW-MRE	0.207606	0.0280247	1.28246e-13	-0.00440058	0.00660861	0.505484
BMI	10572_65_CST8_CST8	Sex-combined	428	13	Weighted mode	0.217535	0.0838605	0.0098124	-0.000919178	0.00413718	0.827914
BMI	10574_10_AXL_AXL	Sex-combined	428	10	MR Egger	0.148972	0.0848892	0.0799943	0.0221512	0.0269109	0.434283
BMI	10574_10_AXL_AXL	Sex-combined	428	10	Weighted median	0.0724585	0.0485037	0.135208	0.0308717	0.00879287	0.000446442
BMI	10574_10_AXL_AXL	Sex-combined	428	10	IVW-MRE	0.0942739	0.0321172	0.00333217	0.0299187	0.00867535	0.000563288
BMI	10574_10_AXL_AXL	Sex-combined	428	10	Weighted mode	0.0890452	0.0790585	0.260662	0.0322055	0.00852414	0.00436138
BMI	10575_31_PUF60_PUF60	Sex-combined	428	4	MR Egger	0.225502	0.0701047	0.00139592	0.0726979	0.0565788	0.327543
BMI	10575_31_PUF60_PUF60	Sex-combined	428	4	Weighted median	0.193605	0.0402056	1.46922e-06	-0.0293102	0.0201956	0.146693
BMI	10575_31_PUF60_PUF60	Sex-combined	428	4	IVW-MRE	0.204893	0.0264836	1.02115e-14	-0.0233253	0.0266254	0.381001
BMI	10575_31_PUF60_PUF60	Sex-combined	428	4	Weighted mode	0.222903	0.0781139	0.00453351	0.0157212	0.0207093	0.50297
BMI	10580_14_SFTA2_SFTA2	Sex-combined	428		MR Egger	0.188789	0.0673402	0.00528584
BMI	10580_14_SFTA2_SFTA2	Sex-combined	428		Weighted median	0.0815294	0.0411343	0.0474757
BMI	10580_14_SFTA2_SFTA2	Sex-combined	428	2	IVW-MRE	0.0705343	0.0255457	0.0057606	-0.0133931	0.0286561	0.640231
BMI	10580_14_SFTA2_SFTA2	Sex-combined	428		Weighted mode	0.141135	0.0725772	0.0524774
BMI	10582_36_POMK_SG196	Sex-combined	428	5	MR Egger	0.0920743	0.0676638	0.174308	-0.0454452	0.0243326	0.15862
BMI	10582_36_POMK_SG196	Sex-combined	428	5	Weighted median	0.124995	0.0452679	0.00575835	-0.0221565	0.0109651	0.0433176
BMI	10582_36_POMK_SG196	Sex-combined	428	5	IVW-MRE	0.0833948	0.0251687	0.000921564	-0.0104768	0.0112531	0.351845
BMI	10582_36_POMK_SG196	Sex-combined	428	5	Weighted mode	0.143029	0.0685967	0.037657	-0.0253474	0.011688	0.0959539
BMI	10583_1_TMEM108_TM108	Sex-combined	428		MR Egger	0.0720423	0.0672052	0.284338
BMI	10583_1_TMEM108_TM108	Sex-combined	428		Weighted median	0.0751174	0.0429647	0.0804033
BMI	10583_1_TMEM108_TM108	Sex-combined	428		IVW-MRE	0.0780954	0.0253043	0.00202697
BMI	10583_1_TMEM108_TM108	Sex-combined	428		Weighted mode	0.0486149	0.074346	0.513528
BMI	10584_7_NDUFS4_NDUS4	Sex-combined	428	18	MR Egger	0.229401	0.0679014	0.000796038	0.00841358	0.00675772	0.231047
BMI	10584_7_NDUFS4_NDUS4	Sex-combined	428	18	Weighted median	0.123472	0.0389006	0.00150339	0.00561525	0.00537986	0.296599
BMI	10584_7_NDUFS4_NDUS4	Sex-combined	428	18	IVW-MRE	0.130328	0.0256236	3.65205e-07	0.011179	0.00453205	0.0136387
BMI	10584_7_NDUFS4_NDUS4	Sex-combined	428	18	Weighted mode	0.149189	0.0603488	0.0138203	0.00788621	0.00485511	0.122704
BMI	10588_39_ST3GAL5_SIAT9	Sex-combined	428		MR Egger	0.117166	0.0668639	0.0804408
BMI	10588_39_ST3GAL5_SIAT9	Sex-combined	428		Weighted median	0.0839573	0.0456294	0.065771
BMI	10588_39_ST3GAL5_SIAT9	Sex-combined	428		IVW-MRE	0.0920389	0.024975	0.000228481
BMI	10588_39_ST3GAL5_SIAT9	Sex-combined	428		Weighted mode	0.0686925	0.0754398	0.36304
BMI	10589_7_RAET1L_RET1L	Sex-combined	428		MR Egger	0.0750071	0.0675563	0.2675
BMI	10589_7_RAET1L_RET1L	Sex-combined	428		Weighted median	0.0772794	0.0464068	0.0958611
BMI	10589_7_RAET1L_RET1L	Sex-combined	428		IVW-MRE	0.0524404	0.0255263	0.0399404
BMI	10589_7_RAET1L_RET1L	Sex-combined	428		Weighted mode	0.0527169	0.0803721	0.512235
BMI	10600_24_CLGN_CLGN	Sex-combined	428	14	MR Egger	0.114513	0.0847555	0.177383	0.00148103	0.00860269	0.866182
BMI	10600_24_CLGN_CLGN	Sex-combined	428	14	Weighted median	0.0491327	0.0479423	0.305444	0.00908517	0.00552305	0.0999791
BMI	10600_24_CLGN_CLGN	Sex-combined	428	14	IVW-MRE	0.0370005	0.0321254	0.249422	0.00884283	0.00559114	0.113746
BMI	10600_24_CLGN_CLGN	Sex-combined	428	14	Weighted mode	0.0685875	0.0730639	0.348398	0.00854843	0.00382463	0.0435895
BMI	10603_1_HTN3_HIS3	Sex-combined	428	14	MR Egger	-0.116998	0.0751032	0.120016	-3.15581e-05	0.0186822	0.99868
BMI	10603_1_HTN3_HIS3	Sex-combined	428	14	Weighted median	-0.146879	0.0429367	0.000624315	0.00919578	0.00845635	0.276842
BMI	10603_1_HTN3_HIS3	Sex-combined	428	14	IVW-MRE	-0.1233	0.0283773	1.39257e-05	0.00524521	0.00873166	0.548032
BMI	10603_1_HTN3_HIS3	Sex-combined	428	14	Weighted mode	-0.33987	0.16728	0.042798	0.00541308	0.0095966	0.582312
BMI	10605_22_APMAP_APMAP	Sex-combined	428	5	MR Egger	0.136141	0.0745962	0.0686943	0.20031	0.0313203	0.00774245
BMI	10605_22_APMAP_APMAP	Sex-combined	428	5	Weighted median	0.0717712	0.0489762	0.142804	-0.0197903	0.0206191	0.337156
BMI	10605_22_APMAP_APMAP	Sex-combined	428	5	IVW-MRE	0.0699279	0.0281885	0.0131117	-0.0132943	0.0431238	0.757868
BMI	10605_22_APMAP_APMAP	Sex-combined	428	5	Weighted mode	0.1068	0.0766118	0.164029	-0.0448874	0.032385	0.237992
BMI	10606_34_TOR1AIP1_TOIP1	Sex-combined	428	3	MR Egger	0.178652	0.0712137	0.0124891	-0.0252788	0.0828864	0.811547
BMI	10606_34_TOR1AIP1_TOIP1	Sex-combined	428	3	Weighted median	0.0964114	0.0403086	0.0167646	-0.0239125	0.0157582	0.12915
BMI	10606_34_TOR1AIP1_TOIP1	Sex-combined	428	3	IVW-MRE	0.0499168	0.0271974	0.0664528	-0.0116886	0.035725	0.74353
BMI	10606_34_TOR1AIP1_TOIP1	Sex-combined	428	3	Weighted mode	0.129079	0.0746839	0.08465	-0.0309242	0.0147178	0.17041
BMI	10608_9_HTN1_HIS1	Sex-combined	428	5	MR Egger	0.0569383	0.070373	0.418913	0.0369765	0.0292629	0.295641
BMI	10608_9_HTN1_HIS1	Sex-combined	428	5	Weighted median	0.104193	0.0443863	0.0189038	-0.00303813	0.0175351	0.862447
BMI	10608_9_HTN1_HIS1	Sex-combined	428	5	IVW-MRE	0.0716115	0.0265484	0.00698848	-0.00532199	0.0139257	0.702335
BMI	10608_9_HTN1_HIS1	Sex-combined	428	5	Weighted mode	0.145079	0.069239	0.0367292	0.00698096	0.0207248	0.753168
BMI	10612_18_PLOD3_PLOD3	Sex-combined	428	11	MR Egger	0.265812	0.0775575	0.000668913	-0.000962921	0.0193636	0.961425
BMI	10612_18_PLOD3_PLOD3	Sex-combined	428	11	Weighted median	0.194463	0.0505425	0.000119322	0.0164583	0.0149681	0.271524
BMI	10612_18_PLOD3_PLOD3	Sex-combined	428	11	IVW-MRE	0.134558	0.0293786	4.64687e-06	0.00421583	0.0134884	0.754621
BMI	10612_18_PLOD3_PLOD3	Sex-combined	428	11	Weighted mode	0.228598	0.0756953	0.00267964	0.029203	0.0212032	0.198467
BMI	10613_33_CASC4_CASC4	Sex-combined	428	16	MR Egger	0.110899	0.0750996	0.140498	0.0554229	0.0197707	0.0140892
BMI	10613_33_CASC4_CASC4	Sex-combined	428	16	Weighted median	0.112761	0.0489792	0.021323	0.0457446	0.00903761	4.15803e-07
BMI	10613_33_CASC4_CASC4	Sex-combined	428	16	IVW-MRE	0.0873982	0.0282904	0.00200614	0.0331076	0.0106618	0.00190111
BMI	10613_33_CASC4_CASC4	Sex-combined	428	16	Weighted mode	0.113277	0.078746	0.15102	0.0472121	0.00943055	0.000156451
BMI	10615_18_MPZ_MYP0	Sex-combined	428	23	MR Egger	-0.0135888	0.0797918	0.864853	0.0554678	0.0209919	0.0152317
BMI	10615_18_MPZ_MYP0	Sex-combined	428	23	Weighted median	-0.0664661	0.0495219	0.179545	0.00881838	0.00609134	0.147703
BMI	10615_18_MPZ_MYP0	Sex-combined	428	23	IVW-MRE	-0.0888145	0.0301307	0.00320205	0.0348161	0.0119877	0.00368058
BMI	10615_18_MPZ_MYP0	Sex-combined	428	23	Weighted mode	-0.0342076	0.08171	0.675685	0.0114163	0.00572263	0.0585832
BMI	10616_67_PODXL2_PDXL2	Sex-combined	428		MR Egger	0.17745	0.0667898	0.00818413
BMI	10616_67_PODXL2_PDXL2	Sex-combined	428		Weighted median	0.102471	0.045881	0.0255216
BMI	10616_67_PODXL2_PDXL2	Sex-combined	428		IVW-MRE	0.0952282	0.0252604	0.000163337
BMI	10616_67_PODXL2_PDXL2	Sex-combined	428		Weighted mode	0.104731	0.0697888	0.134176
BMI	10618_190_LRP2_megalin	Sex-combined	428		MR Egger	0.186284	0.0709449	0.00895696
BMI	10618_190_LRP2_megalin	Sex-combined	428		Weighted median	0.189183	0.0445964	2.21422e-05
BMI	10618_190_LRP2_megalin	Sex-combined	428	2	IVW-MRE	0.136328	0.0267997	3.6393e-07	-0.0350021	0.00969227	0.000304612
BMI	10618_190_LRP2_megalin	Sex-combined	428		Weighted mode	0.168955	0.0638449	0.00843737
BMI	10620_21_MSMB_PSP_94	Sex-combined	428	21	MR Egger	-0.0783532	0.065596	0.232955	0.00268408	0.00717899	0.712633
BMI	10620_21_MSMB_PSP_94	Sex-combined	428	21	Weighted median	-0.026563	0.042798	0.534823	-0.00211841	0.00326625	0.516613
BMI	10620_21_MSMB_PSP_94	Sex-combined	428	21	IVW-MRE	-0.0270153	0.024786	0.275739	-0.0021891	0.00521616	0.674721
BMI	10620_21_MSMB_PSP_94	Sex-combined	428	21	Weighted mode	-0.0324807	0.0684552	0.635399	-0.00156626	0.00321331	0.631255
BMI	10621_26_PRR16_PRR16	Sex-combined	428	3	MR Egger	0.218289	0.0683722	0.00151419	0.0812723	0.0375818	0.275741
BMI	10621_26_PRR16_PRR16	Sex-combined	428	3	Weighted median	0.129014	0.042829	0.00259273	0.0269689	0.0159923	0.0917243
BMI	10621_26_PRR16_PRR16	Sex-combined	428	3	IVW-MRE	0.0986893	0.0259617	0.000143918	0.014658	0.0211161	0.487579
BMI	10621_26_PRR16_PRR16	Sex-combined	428	3	Weighted mode	0.151391	0.070508	0.0323444	0.0279026	0.0176354	0.254422
BMI	10623_19_MUC1_MUC1	Sex-combined	428		MR Egger	0.214529	0.0680094	0.00172217
BMI	10623_19_MUC1_MUC1	Sex-combined	428		Weighted median	0.20344	0.046595	1.26473e-05
BMI	10623_19_MUC1_MUC1	Sex-combined	428	2	IVW-MRE	0.146852	0.0251388	5.16837e-09	-0.0872724	0.0763001	0.252704
BMI	10623_19_MUC1_MUC1	Sex-combined	428		Weighted mode	0.212843	0.0735293	0.00399014
BMI	10624_45_SPINK13_ISK13	Sex-combined	428		MR Egger	0.203328	0.0701663	0.00395183
BMI	10624_45_SPINK13_ISK13	Sex-combined	428		Weighted median	0.0920987	0.0448776	0.040148
BMI	10624_45_SPINK13_ISK13	Sex-combined	428		IVW-MRE	0.115168	0.0265638	1.45407e-05
BMI	10624_45_SPINK13_ISK13	Sex-combined	428		Weighted mode	0.100984	0.0775756	0.193703
BMI	10627_87_APLP2_APLP2	Sex-combined	428	7	MR Egger	0.20891	0.0754869	0.00589498	0.0451377	0.0502162	0.409919
BMI	10627_87_APLP2_APLP2	Sex-combined	428	7	Weighted median	0.0831708	0.0464896	0.0736116	0.0180557	0.0132128	0.171772
BMI	10627_87_APLP2_APLP2	Sex-combined	428	7	IVW-MRE	0.0628071	0.0286123	0.0281557	-0.000628338	0.0291922	0.982828
BMI	10627_87_APLP2_APLP2	Sex-combined	428	7	Weighted mode	0.137889	0.0863008	0.110833	0.0277861	0.0136527	0.0880273
BMI	10630_5_HTATIP2_HTAI2	Sex-combined	428	11	MR Egger	0.123607	0.068623	0.0723715	-0.00624652	0.00805342	0.457861
BMI	10630_5_HTATIP2_HTAI2	Sex-combined	428	11	Weighted median	0.0816985	0.0437819	0.062037	-0.00644044	0.00467618	0.168424
BMI	10630_5_HTATIP2_HTAI2	Sex-combined	428	11	IVW-MRE	0.0509329	0.0251148	0.0425597	-0.0075251	0.00468958	0.108573
BMI	10630_5_HTATIP2_HTAI2	Sex-combined	428	11	Weighted mode	0.103982	0.0733018	0.156761	-0.00678828	0.00493575	0.199054
BMI	10637_50_KIAA1324_K1324	Sex-combined	428		MR Egger	0.11122	0.0698888	0.112265
BMI	10637_50_KIAA1324_K1324	Sex-combined	428		Weighted median	0.0441716	0.0471355	0.348697
BMI	10637_50_KIAA1324_K1324	Sex-combined	428	2	IVW-MRE	0.0144704	0.0264643	0.584523	-0.0787417	0.0572674	0.169137
BMI	10637_50_KIAA1324_K1324	Sex-combined	428		Weighted mode	0.0795644	0.0737949	0.281561
BMI	10638_1_TINF2_TINF2	Sex-combined	428		MR Egger	0.174317	0.0687555	0.0115914
BMI	10638_1_TINF2_TINF2	Sex-combined	428		Weighted median	0.178768	0.0454133	8.26855e-05
BMI	10638_1_TINF2_TINF2	Sex-combined	428	2	IVW-MRE	0.131263	0.0259382	4.17942e-07	-0.0621622	0.0193465	0.00131308
BMI	10638_1_TINF2_TINF2	Sex-combined	428		Weighted mode	0.206009	0.0785614	0.00904702
BMI	10643_16_OLFM3_NOE3	Sex-combined	428	6	MR Egger	0.186809	0.0685272	0.00667403	0.00526969	0.0814422	0.951514
BMI	10643_16_OLFM3_NOE3	Sex-combined	428	6	Weighted median	0.148842	0.0408382	0.000267713	-0.0134926	0.0141432	0.340085
BMI	10643_16_OLFM3_NOE3	Sex-combined	428	6	IVW-MRE	0.143279	0.0259632	3.41801e-08	-0.0207707	0.0272339	0.445654
BMI	10643_16_OLFM3_NOE3	Sex-combined	428	6	Weighted mode	0.231078	0.0754989	0.00234767	-0.0241124	0.0145937	0.159394
BMI	10647_18_ASCC1_ASCC1	Sex-combined	428	5	MR Egger	0.162123	0.0713204	0.0235135	-0.0580129	0.0366819	0.211904
BMI	10647_18_ASCC1_ASCC1	Sex-combined	428	5	Weighted median	0.10847	0.047818	0.0233052	-0.0270185	0.0191617	0.158533
BMI	10647_18_ASCC1_ASCC1	Sex-combined	428	5	IVW-MRE	0.0825192	0.026949	0.00219828	-0.00899319	0.0238948	0.706645
BMI	10647_18_ASCC1_ASCC1	Sex-combined	428	5	Weighted mode	0.131325	0.0677546	0.0532523	-0.0370327	0.0201576	0.140058
BMI	10663_42_INSIG1_INSI1	Sex-combined	428		MR Egger	0.157132	0.0686008	0.0224782
BMI	10663_42_INSIG1_INSI1	Sex-combined	428		Weighted median	0.088275	0.0442043	0.0458274
BMI	10663_42_INSIG1_INSI1	Sex-combined	428		IVW-MRE	0.0757263	0.0262197	0.00387524
BMI	10663_42_INSIG1_INSI1	Sex-combined	428		Weighted mode	0.0820105	0.0692853	0.237205
BMI	10666_7_GNPTG_GNPTG	Sex-combined	428	10	MR Egger	0.241945	0.0718577	0.000828883	-0.00551059	0.0213487	0.802828
BMI	10666_7_GNPTG_GNPTG	Sex-combined	428	10	Weighted median	0.226697	0.0460324	8.4474e-07	0.00318397	0.00557976	0.568251
BMI	10666_7_GNPTG_GNPTG	Sex-combined	428	10	IVW-MRE	0.196503	0.0270847	4.0124e-13	0.00685306	0.0158279	0.665034
BMI	10666_7_GNPTG_GNPTG	Sex-combined	428	10	Weighted mode	0.24121	0.0727453	0.000991816	0.00180496	0.00590835	0.766939
BMI	10667_78_C1orf185_CA185	Sex-combined	428	3	MR Egger	0.15184	0.0668574	0.0236394	0.153302	0.0575136	0.228492
BMI	10667_78_C1orf185_CA185	Sex-combined	428	3	Weighted median	0.0830136	0.0449784	0.0649454	-0.0333233	0.024499	0.173771
BMI	10667_78_C1orf185_CA185	Sex-combined	428	3	IVW-MRE	0.115609	0.0252847	4.82391e-06	-0.0154215	0.0429252	0.719397
BMI	10667_78_C1orf185_CA185	Sex-combined	428	3	Weighted mode	0.0840592	0.0695364	0.227389	-0.0448084	0.0237527	0.199873
BMI	10668_5_STX4_STX4	Sex-combined	428		MR Egger	0.153278	0.0672652	0.0231784
BMI	10668_5_STX4_STX4	Sex-combined	428		Weighted median	0.0956656	0.0406519	0.0186082
BMI	10668_5_STX4_STX4	Sex-combined	428	2	IVW-MRE	0.0414315	0.0251399	0.0993451	-0.0431822	0.0494338	0.382371
BMI	10668_5_STX4_STX4	Sex-combined	428		Weighted mode	0.146591	0.0831382	0.0785788
BMI	10672_75_SFTPB_SP_B	Sex-combined	428	7	MR Egger	0.134516	0.0711013	0.0591825	-0.00723541	0.0143215	0.634886
BMI	10672_75_SFTPB_SP_B	Sex-combined	428	7	Weighted median	0.0887559	0.0422099	0.0354898	-0.00414364	0.00415568	0.318715
BMI	10672_75_SFTPB_SP_B	Sex-combined	428	7	IVW-MRE	0.0606213	0.0268086	0.0237433	-0.00267784	0.00525488	0.610337
BMI	10672_75_SFTPB_SP_B	Sex-combined	428	7	Weighted mode	0.144645	0.0865073	0.0952468	-0.0036343	0.00437072	0.437518
BMI	10675_223_TMX2_TMX2	Sex-combined	428	6	MR Egger	0.15227	0.0702941	0.0308513	-0.0403826	0.0314872	0.268942
BMI	10675_223_TMX2_TMX2	Sex-combined	428	6	Weighted median	0.155609	0.0428022	0.000277398	-0.0181936	0.00932298	0.0510002
BMI	10675_223_TMX2_TMX2	Sex-combined	428	6	IVW-MRE	0.112979	0.026638	2.22269e-05	-0.00568402	0.0125896	0.65164
BMI	10675_223_TMX2_TMX2	Sex-combined	428	6	Weighted mode	0.229491	0.0795239	0.00410201	-0.0132624	0.00897077	0.199355
BMI	10677_9_NDUFB4_NDUB4	Sex-combined	428	10	MR Egger	0.159826	0.0730169	0.0291468	0.00660646	0.0100752	0.530407
BMI	10677_9_NDUFB4_NDUB4	Sex-combined	428	10	Weighted median	0.141898	0.043444	0.00108994	0.00725387	0.00555293	0.191446
BMI	10677_9_NDUFB4_NDUB4	Sex-combined	428	10	IVW-MRE	0.111486	0.0276292	5.4589e-05	0.000564469	0.00570515	0.921186
BMI	10677_9_NDUFB4_NDUB4	Sex-combined	428	10	Weighted mode	0.187107	0.0811488	0.0216039	0.00778464	0.00489765	0.146419
BMI	10693_43_KLRG2_KLRG2	Sex-combined	428	4	MR Egger	-0.00175471	0.0699368	0.979995	0.00463106	0.0178477	0.819535
BMI	10693_43_KLRG2_KLRG2	Sex-combined	428	4	Weighted median	0.0816679	0.0468805	0.0815006	0.00466587	0.00651433	0.473839
BMI	10693_43_KLRG2_KLRG2	Sex-combined	428	4	IVW-MRE	0.0427648	0.0264621	0.106078	0.00511882	0.00299082	0.0869867
BMI	10693_43_KLRG2_KLRG2	Sex-combined	428	4	Weighted mode	0.102525	0.0784978	0.192225	0.00465396	0.00634814	0.516576
BMI	10695_12_WFDC10B_WF10B	Sex-combined	428		MR Egger	0.231487	0.0673656	0.000647659
BMI	10695_12_WFDC10B_WF10B	Sex-combined	428		Weighted median	0.135338	0.0461167	0.00333882
BMI	10695_12_WFDC10B_WF10B	Sex-combined	428	2	IVW-MRE	0.139173	0.0255386	5.05093e-08	-0.038866	0.0475301	0.413521
BMI	10695_12_WFDC10B_WF10B	Sex-combined	428		Weighted mode	0.104581	0.0789029	0.185736
BMI	10699_52_LRP1_LRP1	Sex-combined	428		MR Egger	0.109945	0.0714189	0.124439
BMI	10699_52_LRP1_LRP1	Sex-combined	428		Weighted median	0.0740197	0.0477829	0.121362
BMI	10699_52_LRP1_LRP1	Sex-combined	428		IVW-MRE	0.0411874	0.0270031	0.127188
BMI	10699_52_LRP1_LRP1	Sex-combined	428		Weighted mode	0.0919742	0.0736428	0.212377
BMI	10700_10_IGSF11_IGS11	Sex-combined	428		MR Egger	0.0608156	0.0674736	0.367926
BMI	10700_10_IGSF11_IGS11	Sex-combined	428		Weighted median	0.0441967	0.0449525	0.325515
BMI	10700_10_IGSF11_IGS11	Sex-combined	428	2	IVW-MRE	0.0323273	0.0255321	0.205462	0.0305101	0.0351071	0.384815
BMI	10700_10_IGSF11_IGS11	Sex-combined	428		Weighted mode	0.0638653	0.0733651	0.38451
BMI	10702_1_COL28A1_COSA1	Sex-combined	428	6	MR Egger	0.328636	0.0717023	6.02113e-06	0.0549386	0.0642475	0.440685
BMI	10702_1_COL28A1_COSA1	Sex-combined	428	6	Weighted median	0.296886	0.0453731	6.02084e-11	0.019382	0.0206941	0.348966
BMI	10702_1_COL28A1_COSA1	Sex-combined	428	6	IVW-MRE	0.270396	0.0270971	1.888e-23	0.0234622	0.0176926	0.184807
BMI	10702_1_COL28A1_COSA1	Sex-combined	428	6	Weighted mode	0.40465	0.0774469	2.73082e-07	0.00160659	0.0253418	0.951907
BMI	10703_203_SUDS3_SDS3	Sex-combined	428	4	MR Egger	0.155957	0.0696347	0.0256292	-0.139973	0.114643	0.346509
BMI	10703_203_SUDS3_SDS3	Sex-combined	428	4	Weighted median	0.138824	0.0470273	0.00315728	-0.0357885	0.0157151	0.0227662
BMI	10703_203_SUDS3_SDS3	Sex-combined	428	4	IVW-MRE	0.109833	0.026285	2.93373e-05	-0.0569479	0.0343257	0.0971067
BMI	10703_203_SUDS3_SDS3	Sex-combined	428	4	Weighted mode	0.184757	0.0737009	0.0125518	-0.0324353	0.017	0.152433
BMI	10704_91_LRMP_LRMP	Sex-combined	428		MR Egger	0.129375	0.0655778	0.04916
BMI	10704_91_LRMP_LRMP	Sex-combined	428		Weighted median	0.105881	0.0421479	0.0120004
BMI	10704_91_LRMP_LRMP	Sex-combined	428	2	IVW-MRE	0.0508954	0.0241165	0.0348242	-0.0398946	0.0331522	0.22883
BMI	10704_91_LRMP_LRMP	Sex-combined	428		Weighted mode	0.150018	0.0740964	0.0435268
BMI	10705_14_ST6GALNAC3_SIA7C	Sex-combined	428		MR Egger	0.208076	0.0671142	0.00206138
BMI	10705_14_ST6GALNAC3_SIA7C	Sex-combined	428		Weighted median	0.140465	0.0487279	0.00394363
BMI	10705_14_ST6GALNAC3_SIA7C	Sex-combined	428		IVW-MRE	0.124431	0.0250205	6.58715e-07
BMI	10705_14_ST6GALNAC3_SIA7C	Sex-combined	428		Weighted mode	0.190072	0.0854412	0.0266309
BMI	10708_3_GNRH2_GON2	Sex-combined	428	3	MR Egger	0.0921657	0.0730004	0.207446	0.0499983	0.0310796	0.354062
BMI	10708_3_GNRH2_GON2	Sex-combined	428	3	Weighted median	0.0824243	0.0464452	0.0759543	0.015495	0.0107433	0.149217
BMI	10708_3_GNRH2_GON2	Sex-combined	428	3	IVW-MRE	0.0620997	0.0275454	0.024168	0.0104924	0.0215899	0.626976
BMI	10708_3_GNRH2_GON2	Sex-combined	428	3	Weighted mode	0.133513	0.0765418	0.0818228	0.0230069	0.0114673	0.182648
BMI	10710_23_ZPBP2_ZPBP2	Sex-combined	428		MR Egger	0.127229	0.0678918	0.0616145
BMI	10710_23_ZPBP2_ZPBP2	Sex-combined	428		Weighted median	0.0667104	0.0449973	0.138196
BMI	10710_23_ZPBP2_ZPBP2	Sex-combined	428	2	IVW-MRE	0.0945185	0.0257762	0.000245518	-0.0394703	0.0477722	0.408679
BMI	10710_23_ZPBP2_ZPBP2	Sex-combined	428		Weighted mode	0.0913572	0.0738278	0.216605
BMI	10713_151_CD300LB_CLM7	Sex-combined	428		MR Egger	0.213347	0.0673142	0.0016376
BMI	10713_151_CD300LB_CLM7	Sex-combined	428		Weighted median	0.169888	0.0472037	0.000319395
BMI	10713_151_CD300LB_CLM7	Sex-combined	428	2	IVW-MRE	0.122067	0.0255435	1.76338e-06	0.0248441	0.0792951	0.754044
BMI	10713_151_CD300LB_CLM7	Sex-combined	428		Weighted mode	0.186443	0.072253	0.010201
BMI	10714_7_ACE_ACE	Sex-combined	428	17	MR Egger	0.0216075	0.0687194	0.753348	0.00391524	0.00577046	0.50779
BMI	10714_7_ACE_ACE	Sex-combined	428	17	Weighted median	-0.00134677	0.0445731	0.975896	0.00586865	0.00454368	0.196494
BMI	10714_7_ACE_ACE	Sex-combined	428	17	IVW-MRE	0.00327737	0.0259332	0.899433	0.00536745	0.00359545	0.135477
BMI	10714_7_ACE_ACE	Sex-combined	428	17	Weighted mode	-0.0127829	0.0846305	0.880012	0.00823484	0.0043738	0.078045
BMI	10716_35_PSMD5_PSMD5	Sex-combined	428	3	MR Egger	0.121207	0.066726	0.0699974	0.874989	0.211736	0.151148
BMI	10716_35_PSMD5_PSMD5	Sex-combined	428	3	Weighted median	0.0760443	0.0481534	0.114288	-0.0533595	0.0304408	0.0796199
BMI	10716_35_PSMD5_PSMD5	Sex-combined	428	3	IVW-MRE	0.0832934	0.0245868	0.000704742	-0.0933419	0.0723246	0.196844
BMI	10716_35_PSMD5_PSMD5	Sex-combined	428	3	Weighted mode	0.0920677	0.0750651	0.220684	-0.0380382	0.0329914	0.368113
BMI	10722_13_SYK_KSYK	Sex-combined	428		MR Egger	0.0874387	0.0684558	0.202191
BMI	10722_13_SYK_KSYK	Sex-combined	428		Weighted median	0.0488907	0.0471536	0.299811
BMI	10722_13_SYK_KSYK	Sex-combined	428	2	IVW-MRE	0.0321158	0.0257879	0.212992	0.0115616	0.0153121	0.450209
BMI	10722_13_SYK_KSYK	Sex-combined	428		Weighted mode	0.0241443	0.0720626	0.737754
BMI	10731_10_HS3ST5_HS3S5	Sex-combined	428	8	MR Egger	0.237643	0.0777531	0.00238121	0.0106797	0.0371825	0.783603
BMI	10731_10_HS3ST5_HS3S5	Sex-combined	428	8	Weighted median	0.121517	0.0484236	0.0120914	0.0105226	0.00654247	0.10776
BMI	10731_10_HS3ST5_HS3S5	Sex-combined	428	8	IVW-MRE	0.137529	0.0294076	2.91591e-06	0.0225406	0.0217119	0.299193
BMI	10731_10_HS3ST5_HS3S5	Sex-combined	428	8	Weighted mode	0.148721	0.083618	0.0760207	0.0101474	0.00679753	0.179125
BMI	10734_339_GAL3ST2_G3ST2	Sex-combined	428	10	MR Egger	0.167616	0.0739884	0.0239875	-0.0334225	0.0103222	0.0119144
BMI	10734_339_GAL3ST2_G3ST2	Sex-combined	428	10	Weighted median	0.159615	0.0424816	0.000171778	-0.00662745	0.00734615	0.366968
BMI	10734_339_GAL3ST2_G3ST2	Sex-combined	428	10	IVW-MRE	0.10068	0.0278985	0.000307635	-0.00300111	0.00841235	0.721279
BMI	10734_339_GAL3ST2_G3ST2	Sex-combined	428	10	Weighted mode	0.233479	0.0751131	0.00200708	-0.00954226	0.00717488	0.216251
BMI	10737_96_SERPINB1_Serpin_B1	Sex-combined	428		MR Egger	0.150564	0.0687663	0.0291016
BMI	10737_96_SERPINB1_Serpin_B1	Sex-combined	428		Weighted median	0.152638	0.0425493	0.000334094
BMI	10737_96_SERPINB1_Serpin_B1	Sex-combined	428	2	IVW-MRE	0.107758	0.0256349	2.62756e-05	-0.0370338	0.0568676	0.514899
BMI	10737_96_SERPINB1_Serpin_B1	Sex-combined	428		Weighted mode	0.181485	0.0770915	0.0190173
BMI	10748_216_PCDHB2_PCDB2	Sex-combined	428	5	MR Egger	0.107194	0.0673973	0.11247	-0.0483246	0.0226604	0.122714
BMI	10748_216_PCDHB2_PCDB2	Sex-combined	428	5	Weighted median	0.0920849	0.0405781	0.0232484	-0.012715	0.00950092	0.1808
BMI	10748_216_PCDHB2_PCDB2	Sex-combined	428	5	IVW-MRE	0.0680793	0.0254572	0.00748931	-0.0104444	0.00887391	0.239202
BMI	10748_216_PCDHB2_PCDB2	Sex-combined	428	5	Weighted mode	0.201135	0.0891282	0.0245323	-0.022851	0.00998963	0.0840914
BMI	10752_8_CDYL2_CDYL2	Sex-combined	428	5	MR Egger	0.144667	0.0711899	0.0427607	0.00727475	0.0333196	0.841179
BMI	10752_8_CDYL2_CDYL2	Sex-combined	428	5	Weighted median	0.116398	0.0409605	0.00448724	0.0206025	0.00931035	0.0269074
BMI	10752_8_CDYL2_CDYL2	Sex-combined	428	5	IVW-MRE	0.0895603	0.0268608	0.000855338	0.0187943	0.0159694	0.23924
BMI	10752_8_CDYL2_CDYL2	Sex-combined	428	5	Weighted mode	0.216066	0.0861035	0.0124637	0.0170295	0.00985498	0.159052
BMI	10753_31_ADAM7_ADAM7	Sex-combined	428	4	MR Egger	0.0701343	0.070612	0.321159	0.0157885	0.0115475	0.304929
BMI	10753_31_ADAM7_ADAM7	Sex-combined	428	4	Weighted median	0.00639326	0.0439787	0.884417	0.0111783	0.0061583	0.0695004
BMI	10753_31_ADAM7_ADAM7	Sex-combined	428	4	IVW-MRE	0.0175278	0.0267091	0.511664	0.0103871	0.00358723	0.00378446
BMI	10753_31_ADAM7_ADAM7	Sex-combined	428	4	Weighted mode	-0.00694939	0.0710362	0.922114	0.0114294	0.00614491	0.159833
BMI	10754_113_PROK2_Prokineticin_2	Sex-combined	428	12	MR Egger	0.29548	0.0759237	0.000115446	0.0110667	0.0133198	0.425455
BMI	10754_113_PROK2_Prokineticin_2	Sex-combined	428	12	Weighted median	0.253096	0.0437142	7.04776e-09	-0.00138196	0.00398933	0.729032
BMI	10754_113_PROK2_Prokineticin_2	Sex-combined	428	12	IVW-MRE	0.204212	0.0287112	1.13861e-12	-0.00631984	0.0107538	0.556744
BMI	10754_113_PROK2_Prokineticin_2	Sex-combined	428	12	Weighted mode	0.304146	0.0810748	0.000200106	-0.00155965	0.00385218	0.693332
BMI	10756_34_UCN3_UCN3	Sex-combined	428		MR Egger	0.14087	0.0661563	0.0337986
BMI	10756_34_UCN3_UCN3	Sex-combined	428		Weighted median	0.0403049	0.0399485	0.313013
BMI	10756_34_UCN3_UCN3	Sex-combined	428		IVW-MRE	0.0544393	0.0250176	0.029552
BMI	10756_34_UCN3_UCN3	Sex-combined	428		Weighted mode	0.138365	0.0752367	0.0666007
BMI	10758_2_KERA_KERA	Sex-combined	428	7	MR Egger	0.0234638	0.0763405	0.758722	0.0162932	0.0150776	0.329209
BMI	10758_2_KERA_KERA	Sex-combined	428	7	Weighted median	0.0566453	0.048489	0.242722	0.00959107	0.00668972	0.151657
BMI	10758_2_KERA_KERA	Sex-combined	428	7	IVW-MRE	0.0266406	0.0288637	0.356017	0.00650738	0.00792387	0.411511
BMI	10758_2_KERA_KERA	Sex-combined	428	7	Weighted mode	0.0655413	0.081436	0.421371	0.0104987	0.00653194	0.159115
BMI	10760_107_GRIA4_GRIA4	Sex-combined	428	5	MR Egger	0.274126	0.0710193	0.000131027	0.0912013	0.0569569	0.207641
BMI	10760_107_GRIA4_GRIA4	Sex-combined	428	5	Weighted median	0.208205	0.0431612	1.4078e-06	-0.00237861	0.0165499	0.885719
BMI	10760_107_GRIA4_GRIA4	Sex-combined	428	5	IVW-MRE	0.181633	0.0269365	1.55158e-11	-0.00794233	0.0257854	0.758069
BMI	10760_107_GRIA4_GRIA4	Sex-combined	428	5	Weighted mode	0.292274	0.0813095	0.000362823	0.00145602	0.0207551	0.94744
BMI	10761_5_TMED2_TMED2	Sex-combined	428		MR Egger	0.237707	0.0678899	0.000511767
BMI	10761_5_TMED2_TMED2	Sex-combined	428		Weighted median	0.184327	0.0419735	1.12561e-05
BMI	10761_5_TMED2_TMED2	Sex-combined	428	2	IVW-MRE	0.15441	0.0256877	1.8431e-09	-0.102439	0.0922699	0.26691
BMI	10761_5_TMED2_TMED2	Sex-combined	428		Weighted mode	0.22768	0.0698767	0.0012103
BMI	10762_2_KLRG2_KLRG2	Sex-combined	428	4	MR Egger	0.139608	0.0708884	0.0495536	0.0307064	0.0133122	0.147475
BMI	10762_2_KLRG2_KLRG2	Sex-combined	428	4	Weighted median	0.0945795	0.050218	0.0596491	0.0127377	0.00815045	0.118093
BMI	10762_2_KLRG2_KLRG2	Sex-combined	428	4	IVW-MRE	0.100042	0.0267604	0.000185173	0.00379367	0.0122845	0.757461
BMI	10762_2_KLRG2_KLRG2	Sex-combined	428	4	Weighted mode	0.085702	0.0762812	0.261856	0.01249	0.00872968	0.247881
BMI	10767_52_GPR64_GPR64	Sex-combined	428	3	MR Egger	0.207236	0.0666183	0.00199129	0.196729	0.260099	0.587751
BMI	10767_52_GPR64_GPR64	Sex-combined	428	3	Weighted median	0.158335	0.0412985	0.000126116	-0.0435144	0.019148	0.0230544
BMI	10767_52_GPR64_GPR64	Sex-combined	428	3	IVW-MRE	0.131587	0.0248283	1.15888e-07	-0.0406151	0.0147236	0.00580663
BMI	10767_52_GPR64_GPR64	Sex-combined	428	3	Weighted mode	0.17275	0.0690614	0.012744	-0.0588422	0.0276613	0.167237
BMI	10772_21_CSGALNACT2_CGAT2	Sex-combined	428	5	MR Egger	0.130382	0.0673608	0.0535801	-0.0289407	0.0362122	0.4826
BMI	10772_21_CSGALNACT2_CGAT2	Sex-combined	428	5	Weighted median	0.13678	0.0420237	0.00113456	-0.0174729	0.0108039	0.105819
BMI	10772_21_CSGALNACT2_CGAT2	Sex-combined	428	5	IVW-MRE	0.0916724	0.025258	0.00028404	-0.0132724	0.00858066	0.121916
BMI	10772_21_CSGALNACT2_CGAT2	Sex-combined	428	5	Weighted mode	0.177507	0.067353	0.00870809	-0.0243517	0.0150616	0.181227
BMI	10781_19_CLEC4G_CLC4G	Sex-combined	428	4	MR Egger	0.164323	0.0732136	0.0253171	0.0242663	0.0190336	0.330419
BMI	10781_19_CLEC4G_CLC4G	Sex-combined	428	4	Weighted median	0.146913	0.0480917	0.00225168	0.0169149	0.00694754	0.0149059
BMI	10781_19_CLEC4G_CLC4G	Sex-combined	428	4	IVW-MRE	0.106063	0.0276503	0.000125122	0.0153789	0.00922979	0.0956685
BMI	10781_19_CLEC4G_CLC4G	Sex-combined	428	4	Weighted mode	0.148062	0.0693726	0.0333873	0.0172488	0.00685607	0.0864925
BMI	10785_8_LRRC52_LRC52	Sex-combined	428		MR Egger	-0.0177096	0.0675152	0.793213
BMI	10785_8_LRRC52_LRC52	Sex-combined	428		Weighted median	0.00196725	0.038599	0.959352
BMI	10785_8_LRRC52_LRC52	Sex-combined	428	2	IVW-MRE	0.0174375	0.0254619	0.49344	0.0137281	0.00485267	0.00466964
BMI	10785_8_LRRC52_LRC52	Sex-combined	428		Weighted mode	-0.0290179	0.0856782	0.735013
BMI	10798_4_CD300E_CLM2	Sex-combined	428		MR Egger	0.167155	0.0672246	0.0132822
BMI	10798_4_CD300E_CLM2	Sex-combined	428		Weighted median	0.163065	0.0446959	0.000263952
BMI	10798_4_CD300E_CLM2	Sex-combined	428	2	IVW-MRE	0.130992	0.0252418	2.10893e-07	-0.0487874	0.0521275	0.349312
BMI	10798_4_CD300E_CLM2	Sex-combined	428		Weighted mode	0.156996	0.0712337	0.0280598
BMI	10800_15_SERPINH1_Collagen_binding_protein	Sex-combined	428	8	MR Egger	0.217108	0.070969	0.0023594	-0.0747473	0.0614486	0.269502
BMI	10800_15_SERPINH1_Collagen_binding_protein	Sex-combined	428	8	Weighted median	0.0821597	0.0433643	0.0581399	-0.0122395	0.0144943	0.398424
BMI	10800_15_SERPINH1_Collagen_binding_protein	Sex-combined	428	8	IVW-MRE	0.0434217	0.0270375	0.108278	-0.0228861	0.0196721	0.244676
BMI	10800_15_SERPINH1_Collagen_binding_protein	Sex-combined	428	8	Weighted mode	0.148391	0.0705155	0.0359293	-0.00722364	0.0156949	0.659289
BMI	10809_14_KLRB1_KLRB1	Sex-combined	428	5	MR Egger	0.137646	0.0754526	0.0688111	-0.0273352	0.0561383	0.65967
BMI	10809_14_KLRB1_KLRB1	Sex-combined	428	5	Weighted median	0.107793	0.042425	0.0110601	0.0162148	0.0169765	0.33951
BMI	10809_14_KLRB1_KLRB1	Sex-combined	428	5	IVW-MRE	0.0653882	0.028534	0.0219292	0.0328717	0.0188673	0.0814634
BMI	10809_14_KLRB1_KLRB1	Sex-combined	428	5	Weighted mode	0.145503	0.0846339	0.0863008	0.0110097	0.017939	0.572579
BMI	10814_7_CD1A_CD1A	Sex-combined	428	8	MR Egger	0.127362	0.0698264	0.0688552	-0.0265811	0.0262449	0.350239
BMI	10814_7_CD1A_CD1A	Sex-combined	428	8	Weighted median	0.120855	0.0415991	0.00366987	-0.0195563	0.00863748	0.0235669
BMI	10814_7_CD1A_CD1A	Sex-combined	428	8	IVW-MRE	0.100409	0.0263939	0.000142246	-0.00741036	0.0101965	0.467376
BMI	10814_7_CD1A_CD1A	Sex-combined	428	8	Weighted mode	0.235349	0.0820458	0.00432862	-0.013824	0.0084	0.143819
BMI	10815_2_HABP4_HABP4	Sex-combined	428	5	MR Egger	0.207933	0.069752	0.00303743	0.00928092	0.0429351	0.842725
BMI	10815_2_HABP4_HABP4	Sex-combined	428	5	Weighted median	0.172589	0.0470171	0.000241818	-0.00702285	0.016967	0.678938
BMI	10815_2_HABP4_HABP4	Sex-combined	428	5	IVW-MRE	0.124179	0.0263941	2.54117e-06	0.0108035	0.0217929	0.620081
BMI	10815_2_HABP4_HABP4	Sex-combined	428	5	Weighted mode	0.161753	0.0798873	0.0435137	0.00938188	0.0199802	0.663124
BMI	10816_150_PILRA_PILRA_isoform_FDF03_M14	Sex-combined	428	20	MR Egger	0.157737	0.0796339	0.0482589	3.5971e-05	0.0045804	0.99382
BMI	10816_150_PILRA_PILRA_isoform_FDF03_M14	Sex-combined	428	20	Weighted median	0.0739344	0.0316271	0.0194031	-0.00385589	0.00378289	0.308062
BMI	10816_150_PILRA_PILRA_isoform_FDF03_M14	Sex-combined	428	20	IVW-MRE	0.102706	0.0300866	0.00064092	-0.00190108	0.00304308	0.532154
BMI	10816_150_PILRA_PILRA_isoform_FDF03_M14	Sex-combined	428	20	Weighted mode	0.0566538	0.0561725	0.313753	-0.00355814	0.00324224	0.286167
BMI	10817_26_TOMM20L_TO20L	Sex-combined	428	6	MR Egger	0.143629	0.0698385	0.0403344	-0.0244534	0.0172583	0.229468
BMI	10817_26_TOMM20L_TO20L	Sex-combined	428	6	Weighted median	0.141432	0.0406457	0.000502095	-0.0169037	0.00736729	0.0217658
BMI	10817_26_TOMM20L_TO20L	Sex-combined	428	6	IVW-MRE	0.100267	0.0264402	0.000149305	-0.00760675	0.00870125	0.382002
BMI	10817_26_TOMM20L_TO20L	Sex-combined	428	6	Weighted mode	0.221224	0.0781025	0.0048374	-0.0148815	0.00780693	0.114946
BMI	10818_36_SMPD1_ASM	Sex-combined	428	31	MR Egger	0.0166499	0.0897348	0.852889	-0.0155001	0.0147426	0.301766
BMI	10818_36_SMPD1_ASM	Sex-combined	428	31	Weighted median	0.0216512	0.0492862	0.660447	0.00254709	0.00414785	0.539166
BMI	10818_36_SMPD1_ASM	Sex-combined	428	31	IVW-MRE	0.00220971	0.0337868	0.947854	-0.00122849	0.0104973	0.906837
BMI	10818_36_SMPD1_ASM	Sex-combined	428	31	Weighted mode	0.0498585	0.0878828	0.570789	-0.00128887	0.0034372	0.710316
BMI	10825_12_VSIG10_VSI10	Sex-combined	428	3	MR Egger	0.0651168	0.0672726	0.333616	0.0217725	0.329129	0.957948
BMI	10825_12_VSIG10_VSI10	Sex-combined	428	3	Weighted median	0.0458754	0.0464373	0.323201	-0.014416	0.0302126	0.633253
BMI	10825_12_VSIG10_VSI10	Sex-combined	428	3	IVW-MRE	0.0333361	0.0251705	0.185366	-0.0225955	0.0343655	0.510856
BMI	10825_12_VSIG10_VSI10	Sex-combined	428	3	Weighted mode	0.0311882	0.0733975	0.671108	-0.00656608	0.0383365	0.879769
BMI	10827_67_LINGO3_LIGO3	Sex-combined	428		MR Egger	0.100628	0.0675862	0.137257
BMI	10827_67_LINGO3_LIGO3	Sex-combined	428		Weighted median	0.0176058	0.0446009	0.693033
BMI	10827_67_LINGO3_LIGO3	Sex-combined	428		IVW-MRE	0.0702358	0.0254751	0.00583281
BMI	10827_67_LINGO3_LIGO3	Sex-combined	428		Weighted mode	0.00746286	0.0760181	0.921842
BMI	10830_5_EFCAB14_K0494	Sex-combined	428		MR Egger	0.181291	0.0695291	0.00944329
BMI	10830_5_EFCAB14_K0494	Sex-combined	428		Weighted median	0.0939336	0.0454554	0.0387814
BMI	10830_5_EFCAB14_K0494	Sex-combined	428		IVW-MRE	0.100156	0.0262782	0.000138192
BMI	10830_5_EFCAB14_K0494	Sex-combined	428		Weighted mode	0.126127	0.0757708	0.0967283
BMI	10832_24_B4GALT6_B4GT6	Sex-combined	428	15	MR Egger	-0.0473567	0.0726683	0.514957	-0.0116398	0.0148849	0.448232
BMI	10832_24_B4GALT6_B4GT6	Sex-combined	428	15	Weighted median	-0.133183	0.0426901	0.00180998	-0.0059458	0.0058208	0.30703
BMI	10832_24_B4GALT6_B4GT6	Sex-combined	428	15	IVW-MRE	-0.0818619	0.027484	0.00289636	0.00791628	0.0143032	0.579948
BMI	10832_24_B4GALT6_B4GT6	Sex-combined	428	15	Weighted mode	-0.204853	0.0855015	0.0170094	-0.00474104	0.00486141	0.345993
BMI	10833_64_HHIP_HHIP	Sex-combined	428	7	MR Egger	-0.0247099	0.0730163	0.735216	-0.0691014	0.0323707	0.0858924
BMI	10833_64_HHIP_HHIP	Sex-combined	428	7	Weighted median	-0.0422543	0.0436324	0.332837	-0.0628392	0.0119426	1.42664e-07
BMI	10833_64_HHIP_HHIP	Sex-combined	428	7	IVW-MRE	-0.0652293	0.0276649	0.0183819	-0.0527062	0.0168831	0.00179726
BMI	10833_64_HHIP_HHIP	Sex-combined	428	7	Weighted mode	0.0263972	0.0743313	0.722668	-0.068109	0.0114636	0.0010155
BMI	10835_25_A4GNT_A4GCT	Sex-combined	428	4	MR Egger	0.138854	0.0680364	0.0418791	0.0670187	0.0416723	0.249048
BMI	10835_25_A4GNT_A4GCT	Sex-combined	428	4	Weighted median	0.0193699	0.0396491	0.625172	0.00204737	0.0160774	0.898667
BMI	10835_25_A4GNT_A4GCT	Sex-combined	428	4	IVW-MRE	0.00469118	0.0257845	0.855632	-0.00378141	0.0142292	0.790432
BMI	10835_25_A4GNT_A4GCT	Sex-combined	428	4	Weighted mode	0.0255284	0.0783814	0.744815	0.0113325	0.0167251	0.546616
BMI	10842_7_GCNT4_GCNT4	Sex-combined	428	3	MR Egger	0.203551	0.0688139	0.00326895	0.104186	0.0591543	0.328743
BMI	10842_7_GCNT4_GCNT4	Sex-combined	428	3	Weighted median	0.205139	0.0435213	2.43465e-06	-0.011248	0.0189201	0.552176
BMI	10842_7_GCNT4_GCNT4	Sex-combined	428	3	IVW-MRE	0.127485	0.0259799	9.24474e-07	-0.0259842	0.0327161	0.427059
BMI	10842_7_GCNT4_GCNT4	Sex-combined	428	3	Weighted mode	0.264671	0.0774297	0.000690849	-0.0090075	0.0181894	0.669513
BMI	10847_1_SIGLEC15_SIG15	Sex-combined	428	6	MR Egger	0.22296	0.0686739	0.00125999	-0.042428	0.0923534	0.669799
BMI	10847_1_SIGLEC15_SIG15	Sex-combined	428	6	Weighted median	0.186422	0.0419985	9.04686e-06	-0.0217527	0.0101934	0.0328424
BMI	10847_1_SIGLEC15_SIG15	Sex-combined	428	6	IVW-MRE	0.125714	0.0259788	1.30433e-06	-0.0305315	0.0286237	0.28613
BMI	10847_1_SIGLEC15_SIG15	Sex-combined	428	6	Weighted mode	0.327692	0.0815028	6.86224e-05	-0.0200828	0.00975752	0.0946511
BMI	10848_137_BTNL3_BTNL3	Sex-combined	428	4	MR Egger	0.183227	0.0683925	0.00766894	-0.543209	0.457604	0.357083
BMI	10848_137_BTNL3_BTNL3	Sex-combined	428	4	Weighted median	0.166723	0.0438376	0.00014284	-0.0194333	0.012453	0.118633
BMI	10848_137_BTNL3_BTNL3	Sex-combined	428	4	IVW-MRE	0.117336	0.0258842	5.81204e-06	-0.0450605	0.0396944	0.256297
BMI	10848_137_BTNL3_BTNL3	Sex-combined	428	4	Weighted mode	0.19014	0.0766297	0.0134751	-0.0167757	0.0131915	0.293113
BMI	10851_77_EBI3_IL27B	Sex-combined	428	18	MR Egger	-0.0547994	0.0642052	0.39386	0.00939456	0.0120845	0.448262
BMI	10851_77_EBI3_IL27B	Sex-combined	428	18	Weighted median	0.00887545	0.0433609	0.837816	-0.000843091	0.0035747	0.813549
BMI	10851_77_EBI3_IL27B	Sex-combined	428	18	IVW-MRE	-0.0126908	0.0241584	0.599364	-0.000857178	0.00847081	0.919398
BMI	10851_77_EBI3_IL27B	Sex-combined	428	18	Weighted mode	-0.000410298	0.068617	0.995232	0.00121743	0.0034924	0.731674
BMI	10852_114_HNRNPDL_HNRDL	Sex-combined	428	3	MR Egger	0.10568	0.0678153	0.119893	-0.00663101	0.0540826	0.922332
BMI	10852_114_HNRNPDL_HNRDL	Sex-combined	428	3	Weighted median	0.117187	0.044899	0.00905374	0.0203823	0.0159559	0.201457
BMI	10852_114_HNRNPDL_HNRDL	Sex-combined	428	3	IVW-MRE	0.0798707	0.025302	0.00159565	0.0231177	0.00597155	0.000108252
BMI	10852_114_HNRNPDL_HNRDL	Sex-combined	428	3	Weighted mode	0.118724	0.0631349	0.0607232	0.0200744	0.0174796	0.369607
BMI	10866_60_SMEK1_P4R3A	Sex-combined	428	4	MR Egger	0.359844	0.0727037	1.07391e-06	0.0388728	0.0253714	0.265177
BMI	10866_60_SMEK1_P4R3A	Sex-combined	428	4	Weighted median	0.225028	0.0418842	7.76036e-08	0.0210821	0.0114714	0.0660926
BMI	10866_60_SMEK1_P4R3A	Sex-combined	428	4	IVW-MRE	0.225982	0.0275253	2.21213e-16	0.0197087	0.00566224	0.000500061
BMI	10866_60_SMEK1_P4R3A	Sex-combined	428	4	Weighted mode	0.319088	0.0739352	1.97847e-05	0.0178333	0.0138101	0.287091
BMI	10876_300_BRAT1_BRAT1	Sex-combined	428		MR Egger	0.093142	0.0673746	0.167558
BMI	10876_300_BRAT1_BRAT1	Sex-combined	428		Weighted median	0.085374	0.0432119	0.048188
BMI	10876_300_BRAT1_BRAT1	Sex-combined	428		IVW-MRE	0.0566098	0.0252402	0.0249066
BMI	10876_300_BRAT1_BRAT1	Sex-combined	428		Weighted mode	0.127971	0.0748576	0.0880796
BMI	10880_38_FAM163B_F163B	Sex-combined	428	6	MR Egger	0.173833	0.0701917	0.0136533	-0.0203394	0.0101368	0.11526
BMI	10880_38_FAM163B_F163B	Sex-combined	428	6	Weighted median	0.0877505	0.0422542	0.0378266	-0.0028355	0.00715771	0.691997
BMI	10880_38_FAM163B_F163B	Sex-combined	428	6	IVW-MRE	0.0717565	0.026591	0.00696481	0.00333635	0.00932216	0.720422
BMI	10880_38_FAM163B_F163B	Sex-combined	428	6	Weighted mode	0.111019	0.0758856	0.14421	-0.00392371	0.00790516	0.640696
BMI	10882_12_DSC1_Desmocollin_1	Sex-combined	428	6	MR Egger	0.23878	0.0699092	0.000697538	-0.0448691	0.0924758	0.652911
BMI	10882_12_DSC1_Desmocollin_1	Sex-combined	428	6	Weighted median	0.171531	0.0406384	2.43331e-05	-0.0314731	0.0113242	0.00544803
BMI	10882_12_DSC1_Desmocollin_1	Sex-combined	428	6	IVW-MRE	0.095936	0.0265287	0.000298839	-0.0563265	0.0255567	0.0275257
BMI	10882_12_DSC1_Desmocollin_1	Sex-combined	428	6	Weighted mode	0.206551	0.0752108	0.00628203	-0.0298018	0.0111162	0.0437707
BMI	10885_36_C6orf89_CF089	Sex-combined	428	5	MR Egger	0.166283	0.0711835	0.0199555	-0.00660373	0.0147469	0.684656
BMI	10885_36_C6orf89_CF089	Sex-combined	428	5	Weighted median	0.115866	0.0461697	0.0120879	-0.0155023	0.0112134	0.166822
BMI	10885_36_C6orf89_CF089	Sex-combined	428	5	IVW-MRE	0.10446	0.0268728	0.000101411	-0.0185414	0.0097312	0.0567331
BMI	10885_36_C6orf89_CF089	Sex-combined	428	5	Weighted mode	0.103809	0.0767646	0.176994	-0.0149395	0.0122433	0.2894
BMI	10889_2_MRAP2_MRAP2	Sex-combined	428	4	MR Egger	0.182483	0.0685972	0.00810383	-0.0241001	0.0803839	0.792609
BMI	10889_2_MRAP2_MRAP2	Sex-combined	428	4	Weighted median	0.105595	0.0486133	0.0298446	0.00189678	0.0260171	0.941882
BMI	10889_2_MRAP2_MRAP2	Sex-combined	428	4	IVW-MRE	0.0890777	0.0244466	0.000268674	0.0360764	0.0292552	0.217516
BMI	10889_2_MRAP2_MRAP2	Sex-combined	428	4	Weighted mode	0.0989568	0.084293	0.241065	0.0011469	0.0287959	0.970732
BMI	10890_135_LCTL_LCTL	Sex-combined	428	3	MR Egger	0.219683	0.0693891	0.00165671	-0.054425	0.282749	0.878941
BMI	10890_135_LCTL_LCTL	Sex-combined	428	3	Weighted median	0.200096	0.0433182	3.85189e-06	-0.0418926	0.015916	0.00848589
BMI	10890_135_LCTL_LCTL	Sex-combined	428	3	IVW-MRE	0.124585	0.0262645	2.10071e-06	-0.0676793	0.0391187	0.083612
BMI	10890_135_LCTL_LCTL	Sex-combined	428	3	Weighted mode	0.278094	0.0723255	0.000138885	-0.0373344	0.0145588	0.124333
BMI	10892_8_OSMR_OSMR	Sex-combined	428	4	MR Egger	0.254501	0.0723705	0.000483988	-0.13153	0.0417341	0.0876437
BMI	10892_8_OSMR_OSMR	Sex-combined	428	4	Weighted median	0.182409	0.0464606	8.63361e-05	-0.0260189	0.0170432	0.12685
BMI	10892_8_OSMR_OSMR	Sex-combined	428	4	IVW-MRE	0.0947689	0.027479	0.000563131	-0.0119216	0.0257595	0.643503
BMI	10892_8_OSMR_OSMR	Sex-combined	428	4	Weighted mode	0.219444	0.0744135	0.00336343	-0.0316481	0.0168687	0.157294
BMI	10895_28_TMPRSS11B_TM11B	Sex-combined	428	3	MR Egger	0.099341	0.0663845	0.135277	-0.115171	0.0419983	0.222609
BMI	10895_28_TMPRSS11B_TM11B	Sex-combined	428	3	Weighted median	0.122685	0.0453005	0.00676389	-0.0156842	0.015954	0.325562
BMI	10895_28_TMPRSS11B_TM11B	Sex-combined	428	3	IVW-MRE	0.0784324	0.0245818	0.00141945	-0.0124425	0.0295168	0.673361
BMI	10895_28_TMPRSS11B_TM11B	Sex-combined	428	3	Weighted mode	0.158985	0.0779682	0.0420552	-0.0328964	0.0180923	0.210651
BMI	10900_272_STMN2_STMN2	Sex-combined	320	4	MR Egger	0.203679	0.0745437	0.00664005	-0.010941	0.188458	0.958983
BMI	10900_272_STMN2_STMN2	Sex-combined	320	4	Weighted median	0.181454	0.0491514	0.000222738	-0.0129316	0.0173388	0.455774
BMI	10900_272_STMN2_STMN2	Sex-combined	320	4	IVW-MRE	0.123952	0.0297296	3.05516e-05	-0.0266366	0.0341394	0.435254
BMI	10900_272_STMN2_STMN2	Sex-combined	320	4	Weighted mode	0.207084	0.0781724	0.00847306	0.0105077	0.0162963	0.564978
BMI	10902_53_ASPRV1_APRV1	Sex-combined	428	11	MR Egger	0.0712371	0.0740395	0.33652	-0.0126317	0.0278253	0.660603
BMI	10902_53_ASPRV1_APRV1	Sex-combined	428	11	Weighted median	0.00795103	0.0425402	0.851734	-0.0204852	0.0114062	0.0724987
BMI	10902_53_ASPRV1_APRV1	Sex-combined	428	11	IVW-MRE	-0.00637457	0.0279722	0.819732	-0.00354596	0.0136814	0.795496
BMI	10902_53_ASPRV1_APRV1	Sex-combined	428	11	Weighted mode	0.0676853	0.0785146	0.389132	-0.0161729	0.0120531	0.209331
BMI	10903_50_STX8_STX8	Sex-combined	428	4	MR Egger	0.137341	0.0680173	0.0440923	-0.215544	0.0636609	0.077258
BMI	10903_50_STX8_STX8	Sex-combined	428	4	Weighted median	0.107899	0.0419415	0.0100936	-0.0160321	0.0224889	0.475913
BMI	10903_50_STX8_STX8	Sex-combined	428	4	IVW-MRE	0.0715273	0.0257888	0.00554437	-0.0242468	0.0279828	0.38622
BMI	10903_50_STX8_STX8	Sex-combined	428	4	Weighted mode	0.159413	0.0771697	0.0394551	-0.0766904	0.0463571	0.196632
BMI	10907_116_NTM_NTRI	Sex-combined	428	8	MR Egger	-0.242888	0.0723378	0.00085658	-0.0226719	0.0163986	0.216061
BMI	10907_116_NTM_NTRI	Sex-combined	428	8	Weighted median	-0.243681	0.0465114	1.61305e-07	-0.00306492	0.0047958	0.522768
BMI	10907_116_NTM_NTRI	Sex-combined	428	8	IVW-MRE	-0.216354	0.0272997	2.27873e-15	0.0103166	0.0122238	0.398683
BMI	10907_116_NTM_NTRI	Sex-combined	428	8	Weighted mode	-0.316024	0.076076	3.94658e-05	-0.00227511	0.00458379	0.634861
BMI	10908_2_GALNT13_GLT13	Sex-combined	428	4	MR Egger	-0.0555952	0.0692647	0.422626	0.0367227	0.123842	0.794786
BMI	10908_2_GALNT13_GLT13	Sex-combined	428	4	Weighted median	-0.131295	0.0452698	0.00372833	0.019338	0.0264375	0.464499
BMI	10908_2_GALNT13_GLT13	Sex-combined	428	4	IVW-MRE	-0.0947287	0.0261705	0.000294979	0.005051	0.0308652	0.870009
BMI	10908_2_GALNT13_GLT13	Sex-combined	428	4	Weighted mode	-0.165567	0.0738234	0.0254259	0.0339528	0.0319853	0.366341
BMI	10910_6_CEACAM4_CEAM4	Sex-combined	428	3	MR Egger	0.196234	0.0673708	0.00377104	-0.0941404	0.04999	0.310767
BMI	10910_6_CEACAM4_CEAM4	Sex-combined	428	3	Weighted median	0.143623	0.0417051	0.000573619	-0.0164319	0.0149676	0.27228
BMI	10910_6_CEACAM4_CEAM4	Sex-combined	428	3	IVW-MRE	0.111897	0.0255349	1.17533e-05	-0.0167101	0.020319	0.410856
BMI	10910_6_CEACAM4_CEAM4	Sex-combined	428	3	Weighted mode	0.20514	0.0680027	0.00270869	-0.0359505	0.0177301	0.179791
BMI	10916_44_PLA2R1_PLA2R	Sex-combined	428	26	MR Egger	-0.125972	0.0869795	0.14827	-0.0130622	0.00998397	0.203156
BMI	10916_44_PLA2R1_PLA2R	Sex-combined	428	26	Weighted median	-0.0468167	0.0362663	0.196734	-0.0166647	0.0058773	0.00457641
BMI	10916_44_PLA2R1_PLA2R	Sex-combined	428	26	IVW-MRE	-0.0243094	0.0325921	0.455748	-0.00970166	0.00737356	0.188263
BMI	10916_44_PLA2R1_PLA2R	Sex-combined	428	26	Weighted mode	-0.118933	0.0723233	0.100816	-0.016813	0.00543263	0.00480252
BMI	10917_40_GNGT2_GBGT2	Sex-combined	428		MR Egger	0.113291	0.0691388	0.102036
BMI	10917_40_GNGT2_GBGT2	Sex-combined	428		Weighted median	0.120241	0.0468376	0.0102527
BMI	10917_40_GNGT2_GBGT2	Sex-combined	428		IVW-MRE	0.139002	0.0260939	9.98532e-08
BMI	10917_40_GNGT2_GBGT2	Sex-combined	428		Weighted mode	0.150665	0.0761375	0.0484741
BMI	10924_258_CYB5D2_NEUFC	Sex-combined	428	4	MR Egger	0.122833	0.0673012	0.0686825	-0.0220525	0.0527691	0.716611
BMI	10924_258_CYB5D2_NEUFC	Sex-combined	428	4	Weighted median	0.0603592	0.0478729	0.207373	-0.0259477	0.0106723	0.0150443
BMI	10924_258_CYB5D2_NEUFC	Sex-combined	428	4	IVW-MRE	0.0438338	0.0252799	0.0829286	-0.0352265	0.0334319	0.292029
BMI	10924_258_CYB5D2_NEUFC	Sex-combined	428	4	Weighted mode	0.0960972	0.0801834	0.2314	-0.0127031	0.0101577	0.299742
BMI	10933_107_CALN1_CABP8	Sex-combined	428	5	MR Egger	0.176201	0.0706954	0.0130673	-0.0714348	0.0889729	0.480761
BMI	10933_107_CALN1_CABP8	Sex-combined	428	5	Weighted median	0.173908	0.047656	0.000263028	-0.0266042	0.0110697	0.0162465
BMI	10933_107_CALN1_CABP8	Sex-combined	428	5	IVW-MRE	0.117342	0.0267534	1.15418e-05	-0.0497528	0.0298056	0.095069
BMI	10933_107_CALN1_CABP8	Sex-combined	428	5	Weighted mode	0.250643	0.0748208	0.000880176	-0.0262948	0.0109181	0.0736855
BMI	10938_13_CD58_sLFA_3	Sex-combined	428	4	MR Egger	0.23343	0.0695775	0.000864839	-0.0097527	0.0182796	0.647021
BMI	10938_13_CD58_sLFA_3	Sex-combined	428	4	Weighted median	0.156278	0.0413168	0.000155305	-0.0144259	0.0103775	0.164494
BMI	10938_13_CD58_sLFA_3	Sex-combined	428	4	IVW-MRE	0.134352	0.0263569	3.44374e-07	-0.00748397	0.0111112	0.500596
BMI	10938_13_CD58_sLFA_3	Sex-combined	428	4	Weighted mode	0.196191	0.0774362	0.0116471	-0.0140747	0.0111666	0.296635
BMI	10939_16_PLEKHA4_PKHA4	Sex-combined	428	4	MR Egger	0.147831	0.0675771	0.029242	-0.00621149	0.0393676	0.889119
BMI	10939_16_PLEKHA4_PKHA4	Sex-combined	428	4	Weighted median	0.168907	0.0441899	0.000132218	-0.00149269	0.0139686	0.9149
BMI	10939_16_PLEKHA4_PKHA4	Sex-combined	428	4	IVW-MRE	0.119957	0.0250944	1.75088e-06	-0.00694213	0.0153821	0.651764
BMI	10939_16_PLEKHA4_PKHA4	Sex-combined	428	4	Weighted mode	0.223681	0.0719964	0.00201723	0.00364448	0.017715	0.850172
BMI	10940_25_SRL_SRCA	Sex-combined	428	5	MR Egger	0.115299	0.0711973	0.106094	0.0179503	0.0172065	0.37351
BMI	10940_25_SRL_SRCA	Sex-combined	428	5	Weighted median	0.0993495	0.0491217	0.0431231	0.00294172	0.0103052	0.775293
BMI	10940_25_SRL_SRCA	Sex-combined	428	5	IVW-MRE	0.0990235	0.0269079	0.000233155	-0.00259906	0.00916292	0.776678
BMI	10940_25_SRL_SRCA	Sex-combined	428	5	Weighted mode	0.102297	0.0771443	0.185531	0.0119566	0.0115964	0.360773
BMI	10945_11_STX6_Syntaxin_6	Sex-combined	428	3	MR Egger	0.179871	0.0680666	0.00853092	-0.0634459	0.0514974	0.434059
BMI	10945_11_STX6_Syntaxin_6	Sex-combined	428	3	Weighted median	0.104099	0.0408466	0.0108173	-0.0303391	0.013077	0.0203391
BMI	10945_11_STX6_Syntaxin_6	Sex-combined	428	3	IVW-MRE	0.0716248	0.0250173	0.00419638	-0.0285731	0.0101783	0.00499676
BMI	10945_11_STX6_Syntaxin_6	Sex-combined	428	3	Weighted mode	0.250335	0.0848703	0.00335659	-0.0332171	0.0143234	0.146227
BMI	10948_14_PLD3_PLD3	Sex-combined	428	4	MR Egger	0.140264	0.0709732	0.0487664	0.160627	0.264261	0.605124
BMI	10948_14_PLD3_PLD3	Sex-combined	428	4	Weighted median	0.0714282	0.048302	0.139198	0.0247667	0.032084	0.440155
BMI	10948_14_PLD3_PLD3	Sex-combined	428	4	IVW-MRE	0.0295095	0.0268009	0.27087	-0.0102878	0.0633761	0.871047
BMI	10948_14_PLD3_PLD3	Sex-combined	428	4	Weighted mode	0.0874403	0.0735044	0.234868	0.0415709	0.027836	0.232168
BMI	10949_59_RPLP2_RLA2	Sex-combined	428		MR Egger	0.189393	0.0672053	0.00505542
BMI	10949_59_RPLP2_RLA2	Sex-combined	428		Weighted median	0.165139	0.0444749	0.000204757
BMI	10949_59_RPLP2_RLA2	Sex-combined	428		IVW-MRE	0.113278	0.0240269	2.42131e-06
BMI	10949_59_RPLP2_RLA2	Sex-combined	428		Weighted mode	0.252305	0.0800632	0.00173975
BMI	10953_14_CLEC2A_CLC2A	Sex-combined	428	6	MR Egger	0.108503	0.0683525	0.113165	0.00223589	0.010436	0.840832
BMI	10953_14_CLEC2A_CLC2A	Sex-combined	428	6	Weighted median	0.0853031	0.0446344	0.0559852	-0.00472157	0.00742833	0.525027
BMI	10953_14_CLEC2A_CLC2A	Sex-combined	428	6	IVW-MRE	0.0933272	0.0256364	0.000272193	-0.00766421	0.00923366	0.406522
BMI	10953_14_CLEC2A_CLC2A	Sex-combined	428	6	Weighted mode	0.0965903	0.0830547	0.24549	-0.00299948	0.00771563	0.713462
BMI	10955_4_CLEC10A_CLC10	Sex-combined	428	4	MR Egger	0.208899	0.0688761	0.00256966	-0.111289	0.0646533	0.227333
BMI	10955_4_CLEC10A_CLC10	Sex-combined	428	4	Weighted median	0.151263	0.0401338	0.000163916	-0.0307244	0.0172782	0.0753681
BMI	10955_4_CLEC10A_CLC10	Sex-combined	428	4	IVW-MRE	0.0896752	0.0261327	0.000600174	-0.0286467	0.0130288	0.0278981
BMI	10955_4_CLEC10A_CLC10	Sex-combined	428	4	Weighted mode	0.221104	0.0740868	0.00300463	-0.0410201	0.0198233	0.130331
BMI	10956_82_GCSH_GCSH	Sex-combined	428		MR Egger	0.102493	0.0679204	0.132037
BMI	10956_82_GCSH_GCSH	Sex-combined	428		Weighted median	0.0396489	0.0459361	0.388065
BMI	10956_82_GCSH_GCSH	Sex-combined	428	2	IVW-MRE	0.069932	0.0255471	0.00619311	-0.0356239	0.026058	0.171595
BMI	10956_82_GCSH_GCSH	Sex-combined	428		Weighted mode	0.0627363	0.0841451	0.456336
BMI	10959_125_BET1L_BET1L	Sex-combined	428	5	MR Egger	0.127592	0.0676138	0.0598297	-0.249125	0.211544	0.323854
BMI	10959_125_BET1L_BET1L	Sex-combined	428	5	Weighted median	0.124086	0.0472123	0.00858237	-0.0395148	0.0198481	0.0464965
BMI	10959_125_BET1L_BET1L	Sex-combined	428	5	IVW-MRE	0.0859704	0.025503	0.000748972	-0.0596789	0.0557411	0.284329
BMI	10959_125_BET1L_BET1L	Sex-combined	428	5	Weighted mode	0.150591	0.0783512	0.055271	-0.040125	0.0195728	0.109685
BMI	10961_15_RARRES3_TIG3	Sex-combined	428	4	MR Egger	0.129252	0.068869	0.0612309	0.0186919	0.0297134	0.593573
BMI	10961_15_RARRES3_TIG3	Sex-combined	428	4	Weighted median	0.0964862	0.043916	0.028016	0.0143155	0.00968469	0.139366
BMI	10961_15_RARRES3_TIG3	Sex-combined	428	4	IVW-MRE	0.0681809	0.0260418	0.00884118	0.0174587	0.00498439	0.000460622
BMI	10961_15_RARRES3_TIG3	Sex-combined	428	4	Weighted mode	0.105094	0.077501	0.175806	0.0140284	0.0106403	0.27898
BMI	10974_20_SPINK7_ISK7	Sex-combined	428	10	MR Egger	-0.0719836	0.073301	0.326644	-0.0024856	0.0640035	0.969973
BMI	10974_20_SPINK7_ISK7	Sex-combined	428	10	Weighted median	-0.0756356	0.0518378	0.144543	-0.0264844	0.0127478	0.03775
BMI	10974_20_SPINK7_ISK7	Sex-combined	428	10	IVW-MRE	-0.0637075	0.0277004	0.0214554	-0.0509975	0.0246339	0.0384318
BMI	10974_20_SPINK7_ISK7	Sex-combined	428	10	Weighted mode	-0.0997648	0.0831061	0.23063	-0.027285	0.0113216	0.0392495
BMI	10975_59_MUCL1_MUCL1	Sex-combined	428	3	MR Egger	0.13695	0.0719437	0.05764	-0.0659734	0.0276659	0.252786
BMI	10975_59_MUCL1_MUCL1	Sex-combined	428	3	Weighted median	0.136714	0.051439	0.00786533	-0.0160384	0.010821	0.138298
BMI	10975_59_MUCL1_MUCL1	Sex-combined	428	3	IVW-MRE	0.0862572	0.0272223	0.00153163	-0.014459	0.0146485	0.323612
BMI	10975_59_MUCL1_MUCL1	Sex-combined	428	3	Weighted mode	0.163339	0.0891742	0.0676943	-0.0244549	0.0119019	0.176259
BMI	10977_55_UCMA_UCMA	Sex-combined	428	10	MR Egger	0.0104406	0.0720998	0.884932	-0.00999513	0.0123893	0.443128
BMI	10977_55_UCMA_UCMA	Sex-combined	428	10	Weighted median	0.00525647	0.050241	0.916673	-0.00472151	0.0063842	0.459566
BMI	10977_55_UCMA_UCMA	Sex-combined	428	10	IVW-MRE	-0.0489536	0.0274743	0.0747819	0.000843232	0.00842862	0.92031
BMI	10977_55_UCMA_UCMA	Sex-combined	428	10	Weighted mode	0.0219391	0.0792221	0.781967	-0.00569902	0.00638499	0.395328
BMI	10978_39_GH2_SOM2	Sex-combined	428		MR Egger	-0.0132586	0.0712141	0.852393
BMI	10978_39_GH2_SOM2	Sex-combined	428		Weighted median	-0.0457385	0.0455348	0.315151
BMI	10978_39_GH2_SOM2	Sex-combined	428		IVW-MRE	-0.0257973	0.026905	0.337645
BMI	10978_39_GH2_SOM2	Sex-combined	428		Weighted mode	-0.0226472	0.0890027	0.799267
BMI	10981_56_NRG3_NRG3	Sex-combined	428		MR Egger	0.0314474	0.0677485	0.642757
BMI	10981_56_NRG3_NRG3	Sex-combined	428		Weighted median	0.0249354	0.0435757	0.567164
BMI	10981_56_NRG3_NRG3	Sex-combined	428	2	IVW-MRE	0.00349389	0.0256582	0.891687	-0.0176521	0.080429	0.82628
BMI	10981_56_NRG3_NRG3	Sex-combined	428		Weighted mode	0.0338036	0.0693237	0.626069
BMI	10990_21_LRRK2_LRRK2	Sex-combined	428	6	MR Egger	0.268061	0.0732564	0.000284723	-0.0741842	0.177109	0.696831
BMI	10990_21_LRRK2_LRRK2	Sex-combined	428	6	Weighted median	0.231846	0.0428592	6.32059e-08	0.0236393	0.0130404	0.0698663
BMI	10990_21_LRRK2_LRRK2	Sex-combined	428	6	IVW-MRE	0.203859	0.0276529	1.68022e-13	0.0194872	0.0453654	0.667514
BMI	10990_21_LRRK2_LRRK2	Sex-combined	428	6	Weighted mode	0.352151	0.0885785	8.24353e-05	0.0248243	0.0126317	0.10657
BMI	11067_13_BGLAP_Osteocalcin	Sex-combined	428		MR Egger	0.106321	0.0635787	0.0952055
BMI	11067_13_BGLAP_Osteocalcin	Sex-combined	428		Weighted median	0.0153942	0.04666	0.741458
BMI	11067_13_BGLAP_Osteocalcin	Sex-combined	428	2	IVW-MRE	0.0687078	0.0248777	0.00574799	-0.0441248	0.0922494	0.632422
BMI	11067_13_BGLAP_Osteocalcin	Sex-combined	428		Weighted mode	0.0189096	0.0649706	0.771156
BMI	11071_1_IL5_IL_5	Sex-combined	428		MR Egger	0.193468	0.0664963	0.00381018
BMI	11071_1_IL5_IL_5	Sex-combined	428		Weighted median	0.158661	0.0443883	0.000351059
BMI	11071_1_IL5_IL_5	Sex-combined	428	2	IVW-MRE	0.131067	0.0251206	1.81353e-07	-0.0285543	0.0593992	0.630716
BMI	11071_1_IL5_IL_5	Sex-combined	428		Weighted mode	0.115374	0.0761161	0.130321
BMI	11094_104_CLC_LPPL	Sex-combined	428	3	MR Egger	0.222642	0.067331	0.00102406	-0.00282987	0.0771804	0.976668
BMI	11094_104_CLC_LPPL	Sex-combined	428	3	Weighted median	0.151748	0.0437096	0.000517085	-0.0302742	0.0169117	0.073432
BMI	11094_104_CLC_LPPL	Sex-combined	428	3	IVW-MRE	0.127277	0.0253222	5.00018e-07	-0.0286613	0.0142827	0.0447804
BMI	11094_104_CLC_LPPL	Sex-combined	428	3	Weighted mode	0.176341	0.0733571	0.016648	-0.0389486	0.0174796	0.155695
BMI	11096_57_N6AMT1_HEMK2	Sex-combined	428	3	MR Egger	0.0755856	0.0678937	0.26621	-0.057855	0.0725529	0.57145
BMI	11096_57_N6AMT1_HEMK2	Sex-combined	428	3	Weighted median	0.0525626	0.0467714	0.26109	0.0372516	0.0290893	0.200336
BMI	11096_57_N6AMT1_HEMK2	Sex-combined	428	3	IVW-MRE	0.0301287	0.0256246	0.239687	0.025227	0.0417704	0.545881
BMI	11096_57_N6AMT1_HEMK2	Sex-combined	428	3	Weighted mode	0.0452915	0.0684179	0.508339	0.0671451	0.06074	0.38415
BMI	11098_1_PDXK_PDXK	Sex-combined	428	8	MR Egger	0.171636	0.0729506	0.0190883	0.00526069	0.0198715	0.800073
BMI	11098_1_PDXK_PDXK	Sex-combined	428	8	Weighted median	0.212463	0.0428803	7.24026e-07	-0.00348674	0.012555	0.78123
BMI	11098_1_PDXK_PDXK	Sex-combined	428	8	IVW-MRE	0.15489	0.0276366	2.08836e-08	-0.000461699	0.00870595	0.957706
BMI	11098_1_PDXK_PDXK	Sex-combined	428	8	Weighted mode	0.285465	0.0840845	0.000750521	-0.00372577	0.0127326	0.778299
BMI	11101_18_TLR4_TLR4	Sex-combined	428		MR Egger	0.0443416	0.0664567	0.504989
BMI	11101_18_TLR4_TLR4	Sex-combined	428		Weighted median	0.08729	0.0434143	0.0443651
BMI	11101_18_TLR4_TLR4	Sex-combined	428		IVW-MRE	0.0894617	0.0250983	0.000364609
BMI	11101_18_TLR4_TLR4	Sex-combined	428		Weighted mode	0.0942917	0.0678921	0.165603
BMI	11102_22_REG4_REG4	Sex-combined	428	10	MR Egger	-0.00230391	0.0712367	0.974215	-0.0191117	0.0553735	0.738887
BMI	11102_22_REG4_REG4	Sex-combined	428	10	Weighted median	0.011952	0.0489586	0.807134	-0.0146909	0.0120234	0.221761
BMI	11102_22_REG4_REG4	Sex-combined	428	10	IVW-MRE	0.0164721	0.0269462	0.541004	0.00189819	0.0267629	0.943456
BMI	11102_22_REG4_REG4	Sex-combined	428	10	Weighted mode	0.0691548	0.0835275	0.408173	-0.0154994	0.0112753	0.202498
BMI	11103_24_HSPB1_HSP_27	Sex-combined	428	9	MR Egger	0.139012	0.0747996	0.0637942	0.0245468	0.0136799	0.115835
BMI	11103_24_HSPB1_HSP_27	Sex-combined	428	9	Weighted median	0.0973648	0.0486764	0.0454734	0.0175368	0.00625126	0.00502653
BMI	11103_24_HSPB1_HSP_27	Sex-combined	428	9	IVW-MRE	0.0537534	0.0283645	0.05808	0.0169781	0.00755578	0.0246381
BMI	11103_24_HSPB1_HSP_27	Sex-combined	428	9	Weighted mode	0.0920631	0.0829974	0.267956	0.0185301	0.00622413	0.0176773
BMI	11104_13_CHI3L1_YKL_40	Sex-combined	428	15	MR Egger	0.0963303	0.0685523	0.160688	-0.00869242	0.00694725	0.232909
BMI	11104_13_CHI3L1_YKL_40	Sex-combined	428	15	Weighted median	0.0750261	0.0496628	0.130862	-0.00438295	0.00342483	0.200631
BMI	11104_13_CHI3L1_YKL_40	Sex-combined	428	15	IVW-MRE	0.0955637	0.0234962	4.75835e-05	-0.000614717	0.00311518	0.843569
BMI	11104_13_CHI3L1_YKL_40	Sex-combined	428	15	Weighted mode	0.0417401	0.0753296	0.579801	-0.00401961	0.00341462	0.258751
BMI	11105_171_ENO1_Alpha_enolase	Sex-combined	428		MR Egger	0.088795	0.0677866	0.190929
BMI	11105_171_ENO1_Alpha_enolase	Sex-combined	428		Weighted median	0.0543032	0.0462287	0.240129
BMI	11105_171_ENO1_Alpha_enolase	Sex-combined	428		IVW-MRE	0.0253613	0.025313	0.316388
BMI	11105_171_ENO1_Alpha_enolase	Sex-combined	428		Weighted mode	0.0256202	0.070251	0.71552
BMI	11107_25_TENM3_TEN3	Sex-combined	428		MR Egger	0.237367	0.0696164	0.000712467
BMI	11107_25_TENM3_TEN3	Sex-combined	428		Weighted median	0.184618	0.0476855	0.000108129
BMI	11107_25_TENM3_TEN3	Sex-combined	428	2	IVW-MRE	0.178345	0.0262523	1.09442e-11	-0.066956	0.0735253	0.362478
BMI	11107_25_TENM3_TEN3	Sex-combined	428		Weighted mode	0.184251	0.0726336	0.0115449
BMI	11109_56_SVEP1_SVEP1	Sex-combined	428	19	MR Egger	0.0697318	0.0726452	0.337652	-0.0352616	0.0169801	0.053312
BMI	11109_56_SVEP1_SVEP1	Sex-combined	428	19	Weighted median	0.10751	0.048414	0.0263757	-0.0130217	0.00662838	0.0494685
BMI	11109_56_SVEP1_SVEP1	Sex-combined	428	19	IVW-MRE	0.0895158	0.0274566	0.00111308	0.00479935	0.0148466	0.746497
BMI	11109_56_SVEP1_SVEP1	Sex-combined	428	19	Weighted mode	0.129172	0.0830543	0.120622	-0.0148684	0.00681639	0.0426696
BMI	11110_4_TMEM119_TM119	Sex-combined	428	3	MR Egger	0.160114	0.0685338	0.0199395	-0.0916065	0.0966055	0.516905
BMI	11110_4_TMEM119_TM119	Sex-combined	428	3	Weighted median	0.100537	0.0460371	0.0289744	-0.0326732	0.0200852	0.103794
BMI	11110_4_TMEM119_TM119	Sex-combined	428	3	IVW-MRE	0.089338	0.0256163	0.000487467	-0.0312346	0.0173633	0.0720355
BMI	11110_4_TMEM119_TM119	Sex-combined	428	3	Weighted mode	0.0970481	0.0673165	0.150129	-0.0458905	0.0286871	0.250795
BMI	11112_18_TMEM167A_KISHA	Sex-combined	428		MR Egger	0.170673	0.0684826	0.0130739
BMI	11112_18_TMEM167A_KISHA	Sex-combined	428		Weighted median	0.0808509	0.0472971	0.0873722
BMI	11112_18_TMEM167A_KISHA	Sex-combined	428	2	IVW-MRE	0.101864	0.0258882	8.32729e-05	-0.0521658	0.0482393	0.279521
BMI	11112_18_TMEM167A_KISHA	Sex-combined	428		Weighted mode	0.0536673	0.0769326	0.485814
BMI	11116_16_C11orf87_CK087	Sex-combined	428	10	MR Egger	0.160113	0.0705952	0.0238263	0.0262573	0.0184885	0.193328
BMI	11116_16_C11orf87_CK087	Sex-combined	428	10	Weighted median	0.0996085	0.0440742	0.02382	0.0213303	0.00788177	0.00680408
BMI	11116_16_C11orf87_CK087	Sex-combined	428	10	IVW-MRE	0.114134	0.0266251	1.81348e-05	0.024171	0.00875134	0.00574518
BMI	11116_16_C11orf87_CK087	Sex-combined	428	10	Weighted mode	0.139062	0.0828459	0.093968	0.0212279	0.0080229	0.0266539
BMI	11117_2_SPATA20_SPT20	Sex-combined	428	8	MR Egger	0.279979	0.0694704	6.60146e-05	0.0368499	0.0159231	0.0599193
BMI	11117_2_SPATA20_SPT20	Sex-combined	428	8	Weighted median	0.191326	0.0432735	9.80948e-06	0.00416791	0.00607335	0.492547
BMI	11117_2_SPATA20_SPT20	Sex-combined	428	8	IVW-MRE	0.16073	0.0263768	1.10391e-09	-0.00531894	0.0157551	0.735663
BMI	11117_2_SPATA20_SPT20	Sex-combined	428	8	Weighted mode	0.236041	0.0725656	0.00123349	0.00650432	0.00596739	0.311816
BMI	11118_107_RAB17_RAB17	Sex-combined	428	7	MR Egger	0.151892	0.0731595	0.0384763	-0.0211619	0.0140898	0.193425
BMI	11118_107_RAB17_RAB17	Sex-combined	428	7	Weighted median	0.114583	0.0413324	0.00556728	-0.00900801	0.00653096	0.167809
BMI	11118_107_RAB17_RAB17	Sex-combined	428	7	IVW-MRE	0.115162	0.0276018	3.01562e-05	-0.00743521	0.00720936	0.302387
BMI	11118_107_RAB17_RAB17	Sex-combined	428	7	Weighted mode	0.181315	0.0777754	0.0202039	-0.0109602	0.00676053	0.156101
BMI	11120_49_NAT14_NAT14	Sex-combined	428	4	MR Egger	0.121969	0.0676037	0.071911	-0.0138796	0.03459	0.72704
BMI	11120_49_NAT14_NAT14	Sex-combined	428	4	Weighted median	0.102013	0.0422909	0.0158577	-0.0234945	0.0114264	0.0397666
BMI	11120_49_NAT14_NAT14	Sex-combined	428	4	IVW-MRE	0.102964	0.0247092	3.08614e-05	-0.0165089	0.0129297	0.201663
BMI	11120_49_NAT14_NAT14	Sex-combined	428	4	Weighted mode	0.188402	0.0791697	0.0177639	-0.02809	0.014694	0.151878
BMI	11122_97_SPG21_SPG21	Sex-combined	428		MR Egger	0.130477	0.0685292	0.0575881
BMI	11122_97_SPG21_SPG21	Sex-combined	428		Weighted median	0.0505981	0.0431257	0.240687
BMI	11122_97_SPG21_SPG21	Sex-combined	428	2	IVW-MRE	0.0344269	0.0259351	0.184367	0.00755099	0.02723	0.781546
BMI	11122_97_SPG21_SPG21	Sex-combined	428		Weighted mode	0.0856035	0.0653503	0.190928
BMI	11126_102_TRIO_TRIO	Sex-combined	428		MR Egger	0.175331	0.0660727	0.00826133
BMI	11126_102_TRIO_TRIO	Sex-combined	428		Weighted median	0.119582	0.0458148	0.0090511
BMI	11126_102_TRIO_TRIO	Sex-combined	428	2	IVW-MRE	0.104361	0.0245482	2.12566e-05	-0.018873	0.0643651	0.769356
BMI	11126_102_TRIO_TRIO	Sex-combined	428		Weighted mode	0.108737	0.0770946	0.15914
BMI	11128_29_TMEM132C_T132C	Sex-combined	428	6	MR Egger	0.134993	0.0714275	0.0594457	-0.00210756	0.066225	0.976137
BMI	11128_29_TMEM132C_T132C	Sex-combined	428	6	Weighted median	0.157546	0.0436283	0.000304898	-0.0691714	0.0242237	0.00429653
BMI	11128_29_TMEM132C_T132C	Sex-combined	428	6	IVW-MRE	0.091369	0.0270165	0.000719692	-0.038253	0.0324707	0.238766
BMI	11128_29_TMEM132C_T132C	Sex-combined	428	6	Weighted mode	0.151406	0.0708571	0.033184	-0.0823189	0.0296352	0.0390063
BMI	11129_66_BMP15_BMP15	Sex-combined	428	5	MR Egger	0.168652	0.06657	0.0116521	-0.0801746	0.112885	0.528792
BMI	11129_66_BMP15_BMP15	Sex-combined	428	5	Weighted median	0.129597	0.0439137	0.00316566	-0.0333647	0.0131106	0.0109319
BMI	11129_66_BMP15_BMP15	Sex-combined	428	5	IVW-MRE	0.114508	0.0249786	4.5561e-06	-0.0525811	0.0323171	0.10373
BMI	11129_66_BMP15_BMP15	Sex-combined	428	5	Weighted mode	0.132066	0.0733074	0.0723248	-0.0323534	0.0141642	0.0843981
BMI	11130_158_CACNB4_CACB4	Sex-combined	428	3	MR Egger	0.158144	0.073776	0.0326332	0.232727	0.0867845	0.227229
BMI	11130_158_CACNB4_CACB4	Sex-combined	428	3	Weighted median	0.0975724	0.0471608	0.0385527	0.0232289	0.0145081	0.109355
BMI	11130_158_CACNB4_CACB4	Sex-combined	428	3	IVW-MRE	0.0649517	0.0277856	0.0194078	0.0442791	0.017726	0.0124907
BMI	11130_158_CACNB4_CACB4	Sex-combined	428	3	Weighted mode	0.113969	0.0689177	0.0989235	0.0188599	0.0253758	0.534794
BMI	11134_30_MTRF1L_RF1ML	Sex-combined	428	3	MR Egger	0.195482	0.0713115	0.00637828	0.0196565	0.021534	0.528997
BMI	11134_30_MTRF1L_RF1ML	Sex-combined	428	3	Weighted median	0.130521	0.0421227	0.00194438	-0.0100413	0.0119304	0.399978
BMI	11134_30_MTRF1L_RF1ML	Sex-combined	428	3	IVW-MRE	0.0850486	0.0269866	0.00162426	-0.0141826	0.0160097	0.375683
BMI	11134_30_MTRF1L_RF1ML	Sex-combined	428	3	Weighted mode	0.157218	0.0766775	0.0409374	-0.00488501	0.0121689	0.726931
BMI	11135_5_MRPL55_RM55	Sex-combined	428		MR Egger	0.168016	0.0696954	0.0163435
BMI	11135_5_MRPL55_RM55	Sex-combined	428		Weighted median	0.0950469	0.0458171	0.0380343
BMI	11135_5_MRPL55_RM55	Sex-combined	428	2	IVW-MRE	0.0471296	0.0264183	0.0744274	-0.0289482	0.0315364	0.358655
BMI	11135_5_MRPL55_RM55	Sex-combined	428		Weighted mode	0.128963	0.0708282	0.0693393
BMI	11137_43_CSF2RB_IL3RB	Sex-combined	428	3	MR Egger	0.21723	0.0693011	0.00184002	-0.0846776	0.0366923	0.260311
BMI	11137_43_CSF2RB_IL3RB	Sex-combined	428	3	Weighted median	0.149373	0.0418007	0.000352299	-0.0111041	0.0110768	0.316116
BMI	11137_43_CSF2RB_IL3RB	Sex-combined	428	3	IVW-MRE	0.114778	0.0261889	1.17208e-05	-0.0121769	0.0149676	0.415903
BMI	11137_43_CSF2RB_IL3RB	Sex-combined	428	3	Weighted mode	0.198501	0.0677238	0.00355977	-0.0274005	0.0125712	0.16111
BMI	11138_16_RUNX3_RUNX3	Sex-combined	428		MR Egger	0.227162	0.0671602	0.000784984
BMI	11138_16_RUNX3_RUNX3	Sex-combined	428		Weighted median	0.15984	0.0405763	8.17397e-05
BMI	11138_16_RUNX3_RUNX3	Sex-combined	428		IVW-MRE	0.144929	0.025206	8.9352e-09
BMI	11138_16_RUNX3_RUNX3	Sex-combined	428		Weighted mode	0.201584	0.0716815	0.00514694
BMI	11140_56_COL1A1_CO1A1	Sex-combined	428	17	MR Egger	-0.0469886	0.0747944	0.530185	-0.0111004	0.0128658	0.401839
BMI	11140_56_COL1A1_CO1A1	Sex-combined	428	17	Weighted median	-0.0692682	0.0513259	0.177152	-0.00565424	0.00853153	0.507493
BMI	11140_56_COL1A1_CO1A1	Sex-combined	428	17	IVW-MRE	-0.0857185	0.0282416	0.00240385	0.00300425	0.00838425	0.720104
BMI	11140_56_COL1A1_CO1A1	Sex-combined	428	17	Weighted mode	-0.0459408	0.0831704	0.580984	-0.0153762	0.0099417	0.1415
BMI	11142_11_ANGPTL1_ANGL1	Sex-combined	428	9	MR Egger	-0.0861741	0.073471	0.241491	-0.0388118	0.0191739	0.0826167
BMI	11142_11_ANGPTL1_ANGL1	Sex-combined	428	9	Weighted median	-0.0232279	0.0469713	0.620945	-0.00962998	0.0102656	0.348203
BMI	11142_11_ANGPTL1_ANGL1	Sex-combined	428	9	IVW-MRE	-0.0911994	0.0278772	0.00106988	-0.00861889	0.0134885	0.522835
BMI	11142_11_ANGPTL1_ANGL1	Sex-combined	428	9	Weighted mode	0.0233812	0.0791153	0.76773	-0.00801789	0.0108897	0.482589
BMI	11143_32_OLFM3_NOE3	Sex-combined	428	3	MR Egger	0.189981	0.070204	0.00708055	-0.0416655	0.0549991	0.587262
BMI	11143_32_OLFM3_NOE3	Sex-combined	428	3	Weighted median	0.177103	0.044162	6.06392e-05	-0.0350423	0.0150761	0.0201064
BMI	11143_32_OLFM3_NOE3	Sex-combined	428	3	IVW-MRE	0.121862	0.0265121	4.29754e-06	-0.0314339	0.0119602	0.00858355
BMI	11143_32_OLFM3_NOE3	Sex-combined	428	3	Weighted mode	0.191664	0.0692965	0.00592378	-0.0379581	0.0160982	0.142422
BMI	11144_10_DEFB116_DB116	Sex-combined	428		MR Egger	0.193938	0.067212	0.0041069
BMI	11144_10_DEFB116_DB116	Sex-combined	428		Weighted median	0.144409	0.0431105	0.000808856
BMI	11144_10_DEFB116_DB116	Sex-combined	428	2	IVW-MRE	0.126533	0.0248439	3.52235e-07	-0.0545712	0.0236993	0.0212986
BMI	11144_10_DEFB116_DB116	Sex-combined	428		Weighted mode	0.198851	0.0772665	0.0104018
BMI	11145_72_KIAA1549L_K154L	Sex-combined	428	10	MR Egger	0.211007	0.0684433	0.0021828	-0.00060882	0.0150023	0.968624
BMI	11145_72_KIAA1549L_K154L	Sex-combined	428	10	Weighted median	0.115717	0.0430015	0.00712382	-0.00362347	0.00615704	0.556191
BMI	11145_72_KIAA1549L_K154L	Sex-combined	428	10	IVW-MRE	0.103943	0.025444	4.40493e-05	-0.00632428	0.00817085	0.438927
BMI	11145_72_KIAA1549L_K154L	Sex-combined	428	10	Weighted mode	0.139478	0.0782535	0.0753978	-0.00355108	0.00649896	0.598068
BMI	11146_4_TBX22_TBX22	Sex-combined	428		MR Egger	0.260714	0.0685034	0.000162026
BMI	11146_4_TBX22_TBX22	Sex-combined	428		Weighted median	0.204877	0.0430245	1.91806e-06
BMI	11146_4_TBX22_TBX22	Sex-combined	428	2	IVW-MRE	0.145773	0.0260148	2.10079e-08	-0.0451473	0.0154196	0.00341244
BMI	11146_4_TBX22_TBX22	Sex-combined	428		Weighted mode	0.245697	0.0639589	0.000140848
BMI	11147_17_TREML1_TRML1	Sex-combined	428		MR Egger	0.125072	0.0734648	0.0893948
BMI	11147_17_TREML1_TRML1	Sex-combined	428		Weighted median	0.0387832	0.051135	0.448183
BMI	11147_17_TREML1_TRML1	Sex-combined	428	2	IVW-MRE	0.00935651	0.0279403	0.737719	-0.0889597	0.103435	0.38976
BMI	11147_17_TREML1_TRML1	Sex-combined	428		Weighted mode	0.0333147	0.0808594	0.68054
BMI	11149_3_TLR1_TLR1	Sex-combined	428		MR Egger	0.162982	0.0669658	0.0153511
BMI	11149_3_TLR1_TLR1	Sex-combined	428		Weighted median	0.152796	0.0459233	0.000877231
BMI	11149_3_TLR1_TLR1	Sex-combined	428	2	IVW-MRE	0.153622	0.0245142	3.68893e-10	-0.0768175	0.0337306	0.0227633
BMI	11149_3_TLR1_TLR1	Sex-combined	428		Weighted mode	0.151769	0.0764559	0.0477784
BMI	11152_46_KLK13_kallikrein_13	Sex-combined	428	12	MR Egger	-0.143469	0.0735109	0.0516319	0.00199995	0.00940119	0.835809
BMI	11152_46_KLK13_kallikrein_13	Sex-combined	428	12	Weighted median	-0.10346	0.0481353	0.0316055	-0.00421439	0.00449828	0.348815
BMI	11152_46_KLK13_kallikrein_13	Sex-combined	428	12	IVW-MRE	-0.0915448	0.0274376	0.000848483	-0.00483072	0.00625319	0.439806
BMI	11152_46_KLK13_kallikrein_13	Sex-combined	428	12	Weighted mode	-0.243161	0.0950469	0.0108617	-0.00385535	0.00429013	0.388085
BMI	11154_3_NFE2L1_NF2L1	Sex-combined	428		MR Egger	0.0958891	0.0672147	0.154425
BMI	11154_3_NFE2L1_NF2L1	Sex-combined	428		Weighted median	0.0830989	0.0457945	0.0695847
BMI	11154_3_NFE2L1_NF2L1	Sex-combined	428	2	IVW-MRE	0.0565574	0.0255368	0.0267781	-0.0476647	0.0641916	0.457762
BMI	11154_3_NFE2L1_NF2L1	Sex-combined	428		Weighted mode	0.0886363	0.0661535	0.181004
BMI	11155_16_COL6A5_CO6A5	Sex-combined	428		MR Egger	0.163061	0.0691021	0.0187394
BMI	11155_16_COL6A5_CO6A5	Sex-combined	428		Weighted median	0.164642	0.0453841	0.00028592
BMI	11155_16_COL6A5_CO6A5	Sex-combined	428	2	IVW-MRE	0.107053	0.0261304	4.18751e-05	-0.0295879	0.0698345	0.671795
BMI	11155_16_COL6A5_CO6A5	Sex-combined	428		Weighted mode	0.222334	0.0780276	0.00459162
BMI	11158_40_CCDC64_BICR1	Sex-combined	428	3	MR Egger	0.217649	0.0670532	0.00126316	-0.128622	0.106607	0.440592
BMI	11158_40_CCDC64_BICR1	Sex-combined	428	3	Weighted median	0.109224	0.0462692	0.0182447	-0.035354	0.0193234	0.0673105
BMI	11158_40_CCDC64_BICR1	Sex-combined	428	3	IVW-MRE	0.101039	0.0244737	3.65169e-05	-0.0410041	0.0110752	0.000213621
BMI	11158_40_CCDC64_BICR1	Sex-combined	428	3	Weighted mode	0.113382	0.0796097	0.155112	-0.0262725	0.0272847	0.437196
BMI	11160_56_RNF122_RN122	Sex-combined	428	4	MR Egger	0.270314	0.0730983	0.000245767	0.00615362	0.0513803	0.915615
BMI	11160_56_RNF122_RN122	Sex-combined	428	4	Weighted median	0.160699	0.0434222	0.000214882	0.014556	0.0130337	0.264083
BMI	11160_56_RNF122_RN122	Sex-combined	428	4	IVW-MRE	0.131413	0.0277493	2.18276e-06	0.00953499	0.00883771	0.280633
BMI	11160_56_RNF122_RN122	Sex-combined	428	4	Weighted mode	0.212348	0.0728462	0.00374392	0.0144565	0.0135972	0.365686
BMI	11161_5_SPG20_SPG20	Sex-combined	428	5	MR Egger	0.132334	0.0685211	0.0541106	0.483932	0.332707	0.241786
BMI	11161_5_SPG20_SPG20	Sex-combined	428	5	Weighted median	0.072641	0.0459488	0.113899	0.0450647	0.0231977	0.0520599
BMI	11161_5_SPG20_SPG20	Sex-combined	428	5	IVW-MRE	0.0408418	0.0258445	0.114041	0.0240672	0.0404776	0.552123
BMI	11161_5_SPG20_SPG20	Sex-combined	428	5	Weighted mode	0.091353	0.0740842	0.218218	0.0420675	0.0254549	0.173749
BMI	11162_37_EQTN_EQTN	Sex-combined	428		MR Egger	0.136045	0.0674915	0.0444549
BMI	11162_37_EQTN_EQTN	Sex-combined	428		Weighted median	0.107891	0.0395643	0.00639152
BMI	11162_37_EQTN_EQTN	Sex-combined	428		IVW-MRE	0.0977549	0.0255608	0.000131091
BMI	11162_37_EQTN_EQTN	Sex-combined	428		Weighted mode	0.248979	0.0814764	0.00238505
BMI	11163_7_FAM162B_F162B	Sex-combined	428		MR Egger	0.166787	0.0717354	0.020539
BMI	11163_7_FAM162B_F162B	Sex-combined	428		Weighted median	0.109506	0.0423195	0.00966449
BMI	11163_7_FAM162B_F162B	Sex-combined	428	2	IVW-MRE	0.106225	0.0271217	8.98006e-05	0.0100683	0.0337564	0.765502
BMI	11163_7_FAM162B_F162B	Sex-combined	428		Weighted mode	0.132931	0.0786458	0.0917111
BMI	11164_7_TENM2_TEN2	Sex-combined	428	3	MR Egger	0.203712	0.0688493	0.00326042	-0.0324955	0.0355352	0.528426
BMI	11164_7_TENM2_TEN2	Sex-combined	428	3	Weighted median	0.16392	0.0413182	7.27043e-05	-0.0243746	0.0114627	0.0334677
BMI	11164_7_TENM2_TEN2	Sex-combined	428	3	IVW-MRE	0.13617	0.0260012	1.63156e-07	-0.0217848	0.00862273	0.0115226
BMI	11164_7_TENM2_TEN2	Sex-combined	428	3	Weighted mode	0.20515	0.0933904	0.0285789	-0.0265007	0.0127072	0.172351
BMI	11167_6_MTMR1_MTMR1	Sex-combined	428	6	MR Egger	0.151496	0.0703762	0.031906	0.0128206	0.0434667	0.782706
BMI	11167_6_MTMR1_MTMR1	Sex-combined	428	6	Weighted median	0.125902	0.0419345	0.0026791	-0.021057	0.00952655	0.0270809
BMI	11167_6_MTMR1_MTMR1	Sex-combined	428	6	IVW-MRE	0.132173	0.026583	6.62374e-07	-0.0189941	0.0194411	0.328565
BMI	11167_6_MTMR1_MTMR1	Sex-combined	428	6	Weighted mode	0.162789	0.0771576	0.0354542	-0.019486	0.009924	0.106805
BMI	11168_3_MEGF10_MEG10	Sex-combined	428		MR Egger	0.168368	0.0666786	0.0119295
BMI	11168_3_MEGF10_MEG10	Sex-combined	428		Weighted median	0.150226	0.0402248	0.000187962
BMI	11168_3_MEGF10_MEG10	Sex-combined	428	2	IVW-MRE	0.105842	0.0250168	2.32815e-05	-0.0278727	0.00390525	9.52318e-13
BMI	11168_3_MEGF10_MEG10	Sex-combined	428		Weighted mode	0.215417	0.0746073	0.00408252
BMI	11171_25_FLNA_filamin_A	Sex-combined	428		MR Egger	0.152953	0.06709	0.0231121
BMI	11171_25_FLNA_filamin_A	Sex-combined	428		Weighted median	0.10609	0.0402593	0.00840995
BMI	11171_25_FLNA_filamin_A	Sex-combined	428		IVW-MRE	0.0585895	0.0248659	0.0184618
BMI	11171_25_FLNA_filamin_A	Sex-combined	428		Weighted mode	0.165864	0.0895267	0.0646183
BMI	11173_29_MILR1_MILR1	Sex-combined	428	5	MR Egger	0.214988	0.0678765	0.00164911	0.217167	0.210878	0.378854
BMI	11173_29_MILR1_MILR1	Sex-combined	428	5	Weighted median	0.149734	0.0396755	0.000160664	0.0149296	0.0224722	0.506462
BMI	11173_29_MILR1_MILR1	Sex-combined	428	5	IVW-MRE	0.105729	0.0248307	2.06258e-05	0.0103507	0.0380459	0.785577
BMI	11173_29_MILR1_MILR1	Sex-combined	428	5	Weighted mode	0.200768	0.0692906	0.00395536	0.0283162	0.0459153	0.570799
BMI	11174_8_THSD7A_THS7A	Sex-combined	428		MR Egger	0.192673	0.0676209	0.00459392
BMI	11174_8_THSD7A_THS7A	Sex-combined	428		Weighted median	0.152046	0.0438096	0.000519291
BMI	11174_8_THSD7A_THS7A	Sex-combined	428	2	IVW-MRE	0.12648	0.0248824	3.71347e-07	-0.00632276	0.0716055	0.929638
BMI	11174_8_THSD7A_THS7A	Sex-combined	428		Weighted mode	0.193645	0.0789275	0.0145479
BMI	11175_45_LPCAT2_PCAT2	Sex-combined	428		MR Egger	0.221397	0.0693429	0.00151357
BMI	11175_45_LPCAT2_PCAT2	Sex-combined	428		Weighted median	0.203944	0.0424954	1.59301e-06
BMI	11175_45_LPCAT2_PCAT2	Sex-combined	428		IVW-MRE	0.152918	0.0261591	5.04525e-09
BMI	11175_45_LPCAT2_PCAT2	Sex-combined	428		Weighted mode	0.261254	0.0695538	0.000196495
BMI	11177_16_KRT5_K2C5	Sex-combined	428	12	MR Egger	0.0289459	0.0699859	0.679378	-0.0609754	0.0282799	0.0564766
BMI	11177_16_KRT5_K2C5	Sex-combined	428	12	Weighted median	0.0674854	0.0453924	0.137091	-0.00256245	0.0112224	0.819388
BMI	11177_16_KRT5_K2C5	Sex-combined	428	12	IVW-MRE	0.0150012	0.0264583	0.57073	-0.000403329	0.0150807	0.978663
BMI	11177_16_KRT5_K2C5	Sex-combined	428	12	Weighted mode	0.085473	0.0781963	0.274985	-0.00199692	0.0131368	0.881931
BMI	11178_21_SVEP1_SVEP1	Sex-combined	428	17	MR Egger	0.0773218	0.0718332	0.282354	-0.0349839	0.0165837	0.0521107
BMI	11178_21_SVEP1_SVEP1	Sex-combined	428	17	Weighted median	0.124043	0.0480857	0.00989093	-0.0132651	0.00637075	0.0373246
BMI	11178_21_SVEP1_SVEP1	Sex-combined	428	17	IVW-MRE	0.0890719	0.0272056	0.00106027	0.00452078	0.0154266	0.769483
BMI	11178_21_SVEP1_SVEP1	Sex-combined	428	17	Weighted mode	0.117532	0.0771606	0.128447	-0.0132911	0.00625013	0.0493691
BMI	11179_7_TSSK1B_TSSK1	Sex-combined	428		MR Egger	0.12007	0.066446	0.071463
BMI	11179_7_TSSK1B_TSSK1	Sex-combined	428		Weighted median	0.0852943	0.0462543	0.0651784
BMI	11179_7_TSSK1B_TSSK1	Sex-combined	428	2	IVW-MRE	0.0588107	0.0243744	0.0158303	-0.0438815	0.000802621	0
BMI	11179_7_TSSK1B_TSSK1	Sex-combined	428		Weighted mode	0.0636668	0.0746946	0.394491
BMI	11180_17_SMARCC1_SMRC1	Sex-combined	428	6	MR Egger	0.178706	0.0707959	0.0119573	-0.0326562	0.0901591	0.735523
BMI	11180_17_SMARCC1_SMRC1	Sex-combined	428	6	Weighted median	0.166749	0.0467033	0.000356453	-0.0172036	0.0104315	0.099108
BMI	11180_17_SMARCC1_SMRC1	Sex-combined	428	6	IVW-MRE	0.0991872	0.0266994	0.000203237	-0.0332625	0.0292858	0.256045
BMI	11180_17_SMARCC1_SMRC1	Sex-combined	428	6	Weighted mode	0.164534	0.0778523	0.0351451	-0.0169338	0.010928	0.181932
BMI	11185_145_GCH1_GCH1	Sex-combined	428	3	MR Egger	0.197037	0.0682359	0.00407978	-0.069798	0.0309018	0.265339
BMI	11185_145_GCH1_GCH1	Sex-combined	428	3	Weighted median	0.152603	0.0408602	0.000187889	-0.0146691	0.011382	0.19747
BMI	11185_145_GCH1_GCH1	Sex-combined	428	3	IVW-MRE	0.148833	0.0257586	7.55965e-09	-0.0134007	0.015325	0.381884
BMI	11185_145_GCH1_GCH1	Sex-combined	428	3	Weighted mode	0.111274	0.0853038	0.192784	-0.0250825	0.0118489	0.168489
BMI	11186_12_TMEM52_TMM52	Sex-combined	428		MR Egger	0.127987	0.0691357	0.0648271
BMI	11186_12_TMEM52_TMM52	Sex-combined	428		Weighted median	0.100498	0.0482289	0.0371818
BMI	11186_12_TMEM52_TMM52	Sex-combined	428		IVW-MRE	0.0618457	0.0261458	0.0180097
BMI	11186_12_TMEM52_TMM52	Sex-combined	428		Weighted mode	0.0939604	0.0731967	0.199954
BMI	11187_11_CLEC12A_CL12A	Sex-combined	428	12	MR Egger	0.0369763	0.0557132	0.507247	-0.00195432	0.00766737	0.803975
BMI	11187_11_CLEC12A_CL12A	Sex-combined	428	12	Weighted median	0.0669845	0.0358953	0.0620265	0.00126026	0.00535717	0.814017
BMI	11187_11_CLEC12A_CL12A	Sex-combined	428	12	IVW-MRE	0.0449144	0.0210516	0.03288	0.00566163	0.00600695	0.34593
BMI	11187_11_CLEC12A_CL12A	Sex-combined	428	12	Weighted mode	0.116578	0.0661385	0.0786766	0.00156794	0.00502531	0.760869
BMI	11190_129_YME1L1_YMEL1	Sex-combined	428		MR Egger	0.173657	0.0685981	0.0117159
BMI	11190_129_YME1L1_YMEL1	Sex-combined	428		Weighted median	0.170797	0.0448037	0.000137777
BMI	11190_129_YME1L1_YMEL1	Sex-combined	428		IVW-MRE	0.106732	0.0259386	3.87523e-05
BMI	11190_129_YME1L1_YMEL1	Sex-combined	428		Weighted mode	0.192784	0.0745363	0.010027
BMI	11192_168_TINAGL1_TINAL	Sex-combined	428	15	MR Egger	-0.13051	0.0738093	0.0777424	0.00246914	0.0287992	0.932982
BMI	11192_168_TINAGL1_TINAL	Sex-combined	428	15	Weighted median	-0.139922	0.0475308	0.00324189	0.000255814	0.010031	0.979654
BMI	11192_168_TINAGL1_TINAL	Sex-combined	428	15	IVW-MRE	-0.181979	0.028037	8.54522e-11	0.00820967	0.0142014	0.563204
BMI	11192_168_TINAGL1_TINAL	Sex-combined	428	15	Weighted mode	-0.0869742	0.0811257	0.284284	-0.00434348	0.0103817	0.682017
BMI	11193_27_HNF1A_HNF1A	Sex-combined	428		MR Egger	0.0908593	0.0688036	0.187357
BMI	11193_27_HNF1A_HNF1A	Sex-combined	428		Weighted median	0.114685	0.0460062	0.0126734
BMI	11193_27_HNF1A_HNF1A	Sex-combined	428		IVW-MRE	0.0721568	0.0259342	0.00539744
BMI	11193_27_HNF1A_HNF1A	Sex-combined	428		Weighted mode	0.105822	0.0706124	0.134708
BMI	11194_6_SIT1_SIT1	Sex-combined	428		MR Egger	0.00333704	0.0685619	0.961204
BMI	11194_6_SIT1_SIT1	Sex-combined	428		Weighted median	-0.0161845	0.041046	0.693359
BMI	11194_6_SIT1_SIT1	Sex-combined	428		IVW-MRE	0.0063297	0.0258906	0.806861
BMI	11194_6_SIT1_SIT1	Sex-combined	428		Weighted mode	-0.0568809	0.0757019	0.452838
BMI	11196_31_COL6A3_Collagen_alpha_3_VI_	Sex-combined	428	3	MR Egger	0.322137	0.0706183	6.64489e-06	0.0664381	0.181146	0.776207
BMI	11196_31_COL6A3_Collagen_alpha_3_VI_	Sex-combined	428	3	Weighted median	0.293823	0.0424045	4.23671e-12	0.00905621	0.021149	0.668498
BMI	11196_31_COL6A3_Collagen_alpha_3_VI_	Sex-combined	428	3	IVW-MRE	0.281611	0.0267157	5.58649e-26	0.00839113	0.0157505	0.594205
BMI	11196_31_COL6A3_Collagen_alpha_3_VI_	Sex-combined	428	3	Weighted mode	0.436669	0.0846356	3.80156e-07	-0.00773409	0.0242146	0.7797
BMI	11198_37_CREB3L1_CR3L1	Sex-combined	428	3	MR Egger	0.262603	0.0694086	0.000176819	-0.05613	0.0615928	0.52952
BMI	11198_37_CREB3L1_CR3L1	Sex-combined	428	3	Weighted median	0.160837	0.0404718	7.06628e-05	-0.0342276	0.0164571	0.0375437
BMI	11198_37_CREB3L1_CR3L1	Sex-combined	428	3	IVW-MRE	0.127437	0.0264218	1.41285e-06	-0.031259	0.0129497	0.015784
BMI	11198_37_CREB3L1_CR3L1	Sex-combined	428	3	Weighted mode	0.210361	0.0848684	0.0135727	-0.0378295	0.0179316	0.169366
BMI	11201_19_PUS1_TRUA	Sex-combined	428		MR Egger	0.1348	0.0671055	0.0451917
BMI	11201_19_PUS1_TRUA	Sex-combined	428		Weighted median	0.177591	0.0429081	3.49032e-05
BMI	11201_19_PUS1_TRUA	Sex-combined	428	2	IVW-MRE	0.116948	0.0253742	4.0475e-06	-0.148501	0.121891	0.223107
BMI	11201_19_PUS1_TRUA	Sex-combined	428		Weighted mode	0.217436	0.0700751	0.00204363
BMI	11202_70_TBX5_TBX5	Sex-combined	428	3	MR Egger	0.243609	0.0685201	0.000419872	0.147092	0.24105	0.651198
BMI	11202_70_TBX5_TBX5	Sex-combined	428	3	Weighted median	0.199953	0.0429228	3.18639e-06	-0.000246101	0.0284758	0.993104
BMI	11202_70_TBX5_TBX5	Sex-combined	428	3	IVW-MRE	0.149028	0.0259444	9.23935e-09	-0.045065	0.0547682	0.410603
BMI	11202_70_TBX5_TBX5	Sex-combined	428	3	Weighted mode	0.239646	0.0718645	0.000928476	0.0026144	0.0269097	0.931463
BMI	11204_80_CXADR_CXAR	Sex-combined	428		MR Egger	0.226675	0.0678974	0.000916358
BMI	11204_80_CXADR_CXAR	Sex-combined	428		Weighted median	0.171651	0.0403283	2.07809e-05
BMI	11204_80_CXADR_CXAR	Sex-combined	428		IVW-MRE	0.137173	0.0257254	9.7025e-08
BMI	11204_80_CXADR_CXAR	Sex-combined	428		Weighted mode	0.159115	0.0771879	0.0398701
BMI	11205_10_ITGB7_Integrin_beta_7	Sex-combined	428		MR Egger	0.0819946	0.06906	0.235773
BMI	11205_10_ITGB7_Integrin_beta_7	Sex-combined	428		Weighted median	0.123008	0.0487401	0.0116113
BMI	11205_10_ITGB7_Integrin_beta_7	Sex-combined	428	2	IVW-MRE	0.0850408	0.0261209	0.00113129	-0.0100991	0.0350033	0.772949
BMI	11205_10_ITGB7_Integrin_beta_7	Sex-combined	428		Weighted mode	0.166804	0.0775599	0.0320642
BMI	11207_3_MSR1_Macrophage_scavenger_receptor	Sex-combined	428	5	MR Egger	0.120625	0.0674245	0.0743194	-0.00342194	0.0754412	0.966672
BMI	11207_3_MSR1_Macrophage_scavenger_receptor	Sex-combined	428	5	Weighted median	0.0903106	0.045276	0.0460791	-0.0167283	0.011131	0.132878
BMI	11207_3_MSR1_Macrophage_scavenger_receptor	Sex-combined	428	5	IVW-MRE	0.0724711	0.0251921	0.00401802	-0.0308723	0.0312977	0.323933
BMI	11207_3_MSR1_Macrophage_scavenger_receptor	Sex-combined	428	5	Weighted mode	0.0813974	0.0661588	0.219249	-0.0160394	0.0106136	0.205262
BMI	11208_15_NAGPA_NAGPA	Sex-combined	428	9	MR Egger	-0.187315	0.0771129	0.015549	0.000962149	0.0107079	0.93092
BMI	11208_15_NAGPA_NAGPA	Sex-combined	428	9	Weighted median	-0.191949	0.0464893	3.64538e-05	-0.00719797	0.00510616	0.158639
BMI	11208_15_NAGPA_NAGPA	Sex-combined	428	9	IVW-MRE	-0.175911	0.0289672	1.25737e-09	-0.00830114	0.00786029	0.290929
BMI	11208_15_NAGPA_NAGPA	Sex-combined	428	9	Weighted mode	-0.193038	0.0791132	0.0150923	-0.00513358	0.0053969	0.369347
BMI	11211_7_TBCE_TBCE	Sex-combined	428	6	MR Egger	0.105212	0.0719607	0.144459	0.00593408	0.147044	0.969743
BMI	11211_7_TBCE_TBCE	Sex-combined	428	6	Weighted median	0.0510641	0.0489227	0.296591	-0.0219226	0.0196451	0.264452
BMI	11211_7_TBCE_TBCE	Sex-combined	428	6	IVW-MRE	0.0261203	0.0272366	0.337552	-0.0101273	0.0353822	0.774705
BMI	11211_7_TBCE_TBCE	Sex-combined	428	6	Weighted mode	0.0618864	0.072582	0.394336	-0.0376025	0.0170926	0.0791012
BMI	11212_7_TXNDC5_TXND5	Sex-combined	428	10	MR Egger	0.250891	0.0715417	0.000501481	-0.00997292	0.0108299	0.384047
BMI	11212_7_TXNDC5_TXND5	Sex-combined	428	10	Weighted median	0.166444	0.0479131	0.000512991	-0.0123825	0.00674051	0.0662049
BMI	11212_7_TXNDC5_TXND5	Sex-combined	428	10	IVW-MRE	0.116013	0.027121	1.88907e-05	-0.00751953	0.00826624	0.362998
BMI	11212_7_TXNDC5_TXND5	Sex-combined	428	10	Weighted mode	0.213008	0.0774181	0.00618673	-0.0053124	0.00606066	0.403526
BMI	11214_40_DNAJB9_DNJB9	Sex-combined	428	11	MR Egger	0.352473	0.0777393	7.53105e-06	-0.033308	0.0112159	0.01571
BMI	11214_40_DNAJB9_DNJB9	Sex-combined	428	11	Weighted median	0.337445	0.0457001	1.53719e-13	-0.0141069	0.00806938	0.080429
BMI	11214_40_DNAJB9_DNJB9	Sex-combined	428	11	IVW-MRE	0.309101	0.0293733	6.75528e-26	-0.00530966	0.0128174	0.678689
BMI	11214_40_DNAJB9_DNJB9	Sex-combined	428	11	Weighted mode	0.417232	0.0848057	1.23848e-06	-0.0176475	0.00726802	0.0355652
BMI	11215_6_CDH15_CAD15	Sex-combined	428	11	MR Egger	0.181569	0.0691773	0.00898448	0.00440062	0.0356199	0.904391
BMI	11215_6_CDH15_CAD15	Sex-combined	428	11	Weighted median	0.147087	0.0451403	0.00112022	0.0237633	0.0124362	0.0560273
BMI	11215_6_CDH15_CAD15	Sex-combined	428	11	IVW-MRE	0.0918709	0.0256118	0.000334434	0.0301937	0.0195517	0.122516
BMI	11215_6_CDH15_CAD15	Sex-combined	428	11	Weighted mode	0.189253	0.0732293	0.0100862	0.0245054	0.0211847	0.27426
BMI	11217_16_CTBP1_CTBP1	Sex-combined	428		MR Egger	0.0603937	0.0675214	0.371593
BMI	11217_16_CTBP1_CTBP1	Sex-combined	428		Weighted median	-0.00832658	0.0472327	0.860067
BMI	11217_16_CTBP1_CTBP1	Sex-combined	428		IVW-MRE	0.0126737	0.0256348	0.621028
BMI	11217_16_CTBP1_CTBP1	Sex-combined	428		Weighted mode	0.00209449	0.0682555	0.975534
BMI	11218_84_TPMT_TPMT	Sex-combined	428	10	MR Egger	0.319874	0.0767357	3.71532e-05	-0.0169245	0.0464392	0.724971
BMI	11218_84_TPMT_TPMT	Sex-combined	428	10	Weighted median	0.1544	0.0445077	0.000522253	-0.0154236	0.0104412	0.139627
BMI	11218_84_TPMT_TPMT	Sex-combined	428	10	IVW-MRE	0.13325	0.0291725	4.93221e-06	-0.0192632	0.0216545	0.373697
BMI	11218_84_TPMT_TPMT	Sex-combined	428	10	Weighted mode	0.225075	0.0805278	0.00542401	-0.0194219	0.00975629	0.0777078
BMI	11219_95_FGFBP3_FGFP3	Sex-combined	428	10	MR Egger	0.101346	0.0682681	0.13841	-0.0213988	0.00899635	0.0446423
BMI	11219_95_FGFBP3_FGFP3	Sex-combined	428	10	Weighted median	0.0586875	0.0456673	0.198755	-0.0183746	0.00617522	0.00292467
BMI	11219_95_FGFBP3_FGFP3	Sex-combined	428	10	IVW-MRE	0.00988616	0.0258552	0.70219	-0.0176841	0.00428183	3.62692e-05
BMI	11219_95_FGFBP3_FGFP3	Sex-combined	428	10	Weighted mode	0.0996274	0.0733847	0.175306	-0.0186606	0.00586827	0.0111863
BMI	11220_53_C10orf105_CJ105	Sex-combined	428		MR Egger	0.298555	0.0688728	1.82182e-05
BMI	11220_53_C10orf105_CJ105	Sex-combined	428		Weighted median	0.206513	0.0460246	7.22255e-06
BMI	11220_53_C10orf105_CJ105	Sex-combined	428		IVW-MRE	0.172291	0.0261526	4.46033e-11
BMI	11220_53_C10orf105_CJ105	Sex-combined	428		Weighted mode	0.22547	0.0713407	0.00168726
BMI	11223_1_TMEM154_TM154	Sex-combined	428	9	MR Egger	0.176529	0.0676272	0.00936443	0.0809585	0.112836	0.496313
BMI	11223_1_TMEM154_TM154	Sex-combined	428	9	Weighted median	0.146125	0.0438021	0.00084983	0.0454953	0.0160083	0.00448335
BMI	11223_1_TMEM154_TM154	Sex-combined	428	9	IVW-MRE	0.087657	0.0256139	0.000621075	0.0210336	0.0358635	0.557546
BMI	11223_1_TMEM154_TM154	Sex-combined	428	9	Weighted mode	0.222099	0.0781657	0.00470692	0.0520348	0.0203527	0.0338226
BMI	11226_16_UBE3A_UBE3A	Sex-combined	428	3	MR Egger	0.174266	0.0705269	0.013867	0.267846	0.198643	0.406241
BMI	11226_16_UBE3A_UBE3A	Sex-combined	428	3	Weighted median	0.11154	0.0456368	0.0145225	0.0331817	0.0240539	0.167749
BMI	11226_16_UBE3A_UBE3A	Sex-combined	428	3	IVW-MRE	0.0723251	0.0266731	0.00669729	0.0183085	0.020562	0.373249
BMI	11226_16_UBE3A_UBE3A	Sex-combined	428	3	Weighted mode	0.117031	0.0695707	0.0932636	0.0359592	0.0289036	0.339492
BMI	11227_31_TBL2_TBL2	Sex-combined	428		MR Egger	0.162325	0.0699885	0.0208506
BMI	11227_31_TBL2_TBL2	Sex-combined	428		Weighted median	0.0620052	0.0419898	0.139764
BMI	11227_31_TBL2_TBL2	Sex-combined	428		IVW-MRE	0.0195646	0.02652	0.460677
BMI	11227_31_TBL2_TBL2	Sex-combined	428		Weighted mode	0.108779	0.0729554	0.13669
BMI	11228_37_RIC3_RIC3	Sex-combined	428	5	MR Egger	0.233611	0.0707914	0.00104819	-0.272216	0.0816391	0.0445735
BMI	11228_37_RIC3_RIC3	Sex-combined	428	5	Weighted median	0.167528	0.0415446	5.51874e-05	-0.0225951	0.0204183	0.268461
BMI	11228_37_RIC3_RIC3	Sex-combined	428	5	IVW-MRE	0.135657	0.0268848	4.51492e-07	-0.0499341	0.0490718	0.308881
BMI	11228_37_RIC3_RIC3	Sex-combined	428	5	Weighted mode	0.257267	0.0739882	0.000558756	-0.0188031	0.0277746	0.535544
BMI	11229_16_ERN1_ERN1	Sex-combined	428	3	MR Egger	0.153177	0.0671498	0.023034	-0.0589491	0.0450662	0.41553
BMI	11229_16_ERN1_ERN1	Sex-combined	428	3	Weighted median	0.0973118	0.046196	0.0351611	0.000179406	0.0309872	0.995381
BMI	11229_16_ERN1_ERN1	Sex-combined	428	3	IVW-MRE	0.0679976	0.0252857	0.00716301	-0.00195769	0.0256956	0.93927
BMI	11229_16_ERN1_ERN1	Sex-combined	428	3	Weighted mode	0.12051	0.0787435	0.126655	0.00275093	0.03946	0.950764
BMI	11231_12_FDX1L_ADXL	Sex-combined	428		MR Egger	0.0878529	0.0668046	0.189193
BMI	11231_12_FDX1L_ADXL	Sex-combined	428		Weighted median	0.127131	0.0452818	0.00499183
BMI	11231_12_FDX1L_ADXL	Sex-combined	428		IVW-MRE	0.0847942	0.0252935	0.000801099
BMI	11231_12_FDX1L_ADXL	Sex-combined	428		Weighted mode	0.1464	0.0768354	0.0574038
BMI	11237_49_PCOLCE_PCOC1	Sex-combined	428	9	MR Egger	0.172224	0.0796281	0.031108	0.0168226	0.0492202	0.742545
BMI	11237_49_PCOLCE_PCOC1	Sex-combined	428	9	Weighted median	0.131434	0.0470742	0.0052375	-0.0323537	0.0111315	0.00365495
BMI	11237_49_PCOLCE_PCOC1	Sex-combined	428	9	IVW-MRE	0.0311033	0.0301665	0.302516	-0.0228121	0.0247232	0.356162
BMI	11237_49_PCOLCE_PCOC1	Sex-combined	428	9	Weighted mode	0.164942	0.0807528	0.0417106	-0.0341488	0.0107796	0.0132363
BMI	11239_49_TMPRSS6_TMPS6	Sex-combined	428	13	MR Egger	0.265417	0.0666801	8.08534e-05	0.0238047	0.0121315	0.075528
BMI	11239_49_TMPRSS6_TMPS6	Sex-combined	428	13	Weighted median	0.217053	0.0389243	2.45706e-08	0.0129086	0.00450541	0.00416835
BMI	11239_49_TMPRSS6_TMPS6	Sex-combined	428	13	IVW-MRE	0.18167	0.0255206	1.09037e-12	0.00566371	0.00715502	0.428611
BMI	11239_49_TMPRSS6_TMPS6	Sex-combined	428	13	Weighted mode	0.239883	0.0671874	0.000397019	0.010077	0.00417005	0.032524
BMI	11241_8_ASL_ARLY	Sex-combined	428	8	MR Egger	0.247548	0.0739847	0.000892762	0.0376613	0.0196644	0.103955
BMI	11241_8_ASL_ARLY	Sex-combined	428	8	Weighted median	0.15191	0.0499178	0.00234081	-0.0149723	0.0130972	0.252966
BMI	11241_8_ASL_ARLY	Sex-combined	428	8	IVW-MRE	0.113213	0.0280648	5.4838e-05	-0.0154882	0.016791	0.356314
BMI	11241_8_ASL_ARLY	Sex-combined	428	8	Weighted mode	0.156011	0.0718244	0.0303963	-0.0233873	0.0188136	0.253848
BMI	11242_33_TGM1_TGM1	Sex-combined	428		MR Egger	0.163272	0.0679019	0.016619
BMI	11242_33_TGM1_TGM1	Sex-combined	428		Weighted median	0.119529	0.0471024	0.0111601
BMI	11242_33_TGM1_TGM1	Sex-combined	428	2	IVW-MRE	0.0851322	0.0257003	0.000924659	-0.045376	0.0364264	0.212878
BMI	11242_33_TGM1_TGM1	Sex-combined	428		Weighted mode	0.17166	0.0664181	0.0100818
BMI	11243_90_ADGRF1_GPR110	Sex-combined	428	6	MR Egger	0.186213	0.0797613	0.0200265	0.0209814	0.127968	0.877715
BMI	11243_90_ADGRF1_GPR110	Sex-combined	428	6	Weighted median	0.124021	0.0422489	0.00333028	0.00845767	0.0111541	0.448299
BMI	11243_90_ADGRF1_GPR110	Sex-combined	428	6	IVW-MRE	0.079557	0.0301622	0.0083484	-0.0233186	0.0396801	0.556757
BMI	11243_90_ADGRF1_GPR110	Sex-combined	428	6	Weighted mode	0.203209	0.0698942	0.00383457	0.0162552	0.0103953	0.178651
BMI	11247_20_NAGS_NAGS	Sex-combined	428	3	MR Egger	0.263811	0.0677141	0.000113551	-0.152999	0.0644416	0.253782
BMI	11247_20_NAGS_NAGS	Sex-combined	428	3	Weighted median	0.192696	0.0408725	2.42244e-06	-0.016675	0.0156268	0.285939
BMI	11247_20_NAGS_NAGS	Sex-combined	428	3	IVW-MRE	0.157672	0.0250687	3.18335e-10	-0.0164721	0.0218771	0.451486
BMI	11247_20_NAGS_NAGS	Sex-combined	428	3	Weighted mode	0.208909	0.0774609	0.00727461	-0.0365461	0.0166652	0.159599
BMI	11248_43_UROS_HEM4	Sex-combined	428	6	MR Egger	0.162651	0.0725379	0.0254564	0.0289508	0.0259244	0.326656
BMI	11248_43_UROS_HEM4	Sex-combined	428	6	Weighted median	0.0940296	0.0456615	0.039468	0.0192292	0.0101402	0.0579163
BMI	11248_43_UROS_HEM4	Sex-combined	428	6	IVW-MRE	0.058397	0.0273938	0.0330268	0.0199323	0.0156437	0.202615
BMI	11248_43_UROS_HEM4	Sex-combined	428	6	Weighted mode	0.108355	0.0722103	0.134211	0.0195393	0.0104286	0.119854
BMI	11252_30_LRCH4_LRCH4	Sex-combined	428	3	MR Egger	0.15307	0.0712388	0.0322223	-0.122471	0.0523459	0.257139
BMI	11252_30_LRCH4_LRCH4	Sex-combined	428	3	Weighted median	0.131506	0.0400165	0.00101517	-0.0163513	0.0139305	0.240485
BMI	11252_30_LRCH4_LRCH4	Sex-combined	428	3	IVW-MRE	0.073442	0.0269959	0.00651861	-0.0176593	0.0196866	0.369707
BMI	11252_30_LRCH4_LRCH4	Sex-combined	428	3	Weighted mode	0.184867	0.0676396	0.0065344	-0.0371272	0.0144222	0.123547
BMI	11254_13_PAPLN_PPN	Sex-combined	428	4	MR Egger	0.20674	0.0688311	0.00282547	-0.0300612	0.0542575	0.635225
BMI	11254_13_PAPLN_PPN	Sex-combined	428	4	Weighted median	0.174776	0.0433819	5.6067e-05	-0.0344132	0.0170058	0.0430102
BMI	11254_13_PAPLN_PPN	Sex-combined	428	4	IVW-MRE	0.13213	0.0260903	4.0982e-07	-0.0302243	0.0117799	0.0102956
BMI	11254_13_PAPLN_PPN	Sex-combined	428	4	Weighted mode	0.226626	0.0733726	0.00214157	-0.0420698	0.0206038	0.133809
BMI	11257_1_QDPR_DHPR	Sex-combined	428	4	MR Egger	0.147296	0.0714972	0.0399901	0.0578107	0.0275645	0.170884
BMI	11257_1_QDPR_DHPR	Sex-combined	428	4	Weighted median	0.103711	0.0487051	0.0332238	0.0494934	0.0183503	0.00699368
BMI	11257_1_QDPR_DHPR	Sex-combined	428	4	IVW-MRE	0.0816835	0.0270268	0.00250851	0.0529815	0.00725404	2.79927e-13
BMI	11257_1_QDPR_DHPR	Sex-combined	428	4	Weighted mode	0.0997073	0.0753747	0.186603	0.0482303	0.0208756	0.103996
BMI	11258_41_MADCAM1_MAdCAM_1	Sex-combined	428	4	MR Egger	0.256041	0.0706956	0.000327888	-0.0149892	0.0785431	0.866267
BMI	11258_41_MADCAM1_MAdCAM_1	Sex-combined	428	4	Weighted median	0.173785	0.0424764	4.28882e-05	0.00713881	0.0215039	0.739906
BMI	11258_41_MADCAM1_MAdCAM_1	Sex-combined	428	4	IVW-MRE	0.139555	0.0268079	1.93217e-07	0.0256533	0.0297362	0.388305
BMI	11258_41_MADCAM1_MAdCAM_1	Sex-combined	428	4	Weighted mode	0.20692	0.0760374	0.0067687	-0.00753916	0.0288891	0.811005
BMI	11260_47_SUN5_SPA4L	Sex-combined	428	10	MR Egger	0.17889	0.0749312	0.0174038	0.0489662	0.0332412	0.178957
BMI	11260_47_SUN5_SPA4L	Sex-combined	428	10	Weighted median	0.060187	0.0459455	0.190207	-0.0114681	0.0136427	0.40057
BMI	11260_47_SUN5_SPA4L	Sex-combined	428	10	IVW-MRE	0.0408684	0.0284072	0.150246	-0.0212052	0.0211976	0.317135
BMI	11260_47_SUN5_SPA4L	Sex-combined	428	10	Weighted mode	0.111663	0.0711553	0.117324	0.018965	0.0259594	0.483629
BMI	11262_39_TRABD_TRABD	Sex-combined	428	5	MR Egger	0.161523	0.0710889	0.0235763	0.47254	0.202955	0.102306
BMI	11262_39_TRABD_TRABD	Sex-combined	428	5	Weighted median	0.176958	0.0460267	0.000120713	0.0223956	0.0183685	0.222753
BMI	11262_39_TRABD_TRABD	Sex-combined	428	5	IVW-MRE	0.164558	0.0268954	9.44993e-10	-0.0194487	0.0389087	0.617177
BMI	11262_39_TRABD_TRABD	Sex-combined	428	5	Weighted mode	0.21064	0.07255	0.00388298	0.0226862	0.0192932	0.304856
BMI	11263_57_CASQ1_CASQ1	Sex-combined	428	4	MR Egger	0.279149	0.0711687	0.000102186	0.178307	0.141674	0.335197
BMI	11263_57_CASQ1_CASQ1	Sex-combined	428	4	Weighted median	0.271014	0.0467255	6.6263e-09	-0.008252	0.0194198	0.670891
BMI	11263_57_CASQ1_CASQ1	Sex-combined	428	4	IVW-MRE	0.230932	0.0269021	9.1497e-18	-0.00273193	0.0113025	0.809005
BMI	11263_57_CASQ1_CASQ1	Sex-combined	428	4	Weighted mode	0.293828	0.085849	0.000680047	-0.0132809	0.0221817	0.591545
BMI	11264_33_XDH_XDH	Sex-combined	428	3	MR Egger	0.0870105	0.0694972	0.211257	1.89165	0.887535	0.279281
BMI	11264_33_XDH_XDH	Sex-combined	428	3	Weighted median	0.0803015	0.0441206	0.0687522	0.0130269	0.0336999	0.699086
BMI	11264_33_XDH_XDH	Sex-combined	428	3	IVW-MRE	0.079642	0.026199	0.0023667	-0.0171305	0.0413005	0.678305
BMI	11264_33_XDH_XDH	Sex-combined	428	3	Weighted mode	0.0637234	0.0707995	0.368599	0.0222999	0.0342494	0.581795
BMI	11265_8_ALDH1A1_Retinal_dehydrogenase_1	Sex-combined	428		MR Egger	0.167491	0.0735236	0.0232173
BMI	11265_8_ALDH1A1_Retinal_dehydrogenase_1	Sex-combined	428		Weighted median	0.0933956	0.0498069	0.0607715
BMI	11265_8_ALDH1A1_Retinal_dehydrogenase_1	Sex-combined	428	2	IVW-MRE	0.107308	0.0277731	0.00011166	-0.0570627	0.0484077	0.23848
BMI	11265_8_ALDH1A1_Retinal_dehydrogenase_1	Sex-combined	428		Weighted mode	0.132534	0.0828892	0.110575
BMI	11266_8_SELPLG_SELPL	Sex-combined	428	21	MR Egger	-0.129028	0.0758997	0.0898637	-0.0140851	0.0146276	0.347689
BMI	11266_8_SELPLG_SELPL	Sex-combined	428	21	Weighted median	-0.124078	0.0521179	0.0172793	0.00323203	0.00563545	0.566294
BMI	11266_8_SELPLG_SELPL	Sex-combined	428	21	IVW-MRE	-0.113398	0.0286894	7.73037e-05	0.00189657	0.00812352	0.815399
BMI	11266_8_SELPLG_SELPL	Sex-combined	428	21	Weighted mode	-0.173733	0.0763785	0.0234231	0.000939995	0.00527374	0.860327
BMI	11270_17_CHCHD10_CHC10	Sex-combined	428		MR Egger	0.295998	0.0698921	2.80148e-05
BMI	11270_17_CHCHD10_CHC10	Sex-combined	428		Weighted median	0.176428	0.0385609	4.75532e-06
BMI	11270_17_CHCHD10_CHC10	Sex-combined	428	2	IVW-MRE	0.161952	0.0264681	9.43059e-10	0.0546049	0.0581122	0.347399
BMI	11270_17_CHCHD10_CHC10	Sex-combined	428		Weighted mode	0.319729	0.0918465	0.000550737
BMI	11273_176_GSTT2B_GSTT2	Sex-combined	428	3	MR Egger	0.172938	0.0686514	0.0121314	-0.0282037	0.0285802	0.504222
BMI	11273_176_GSTT2B_GSTT2	Sex-combined	428	3	Weighted median	0.0954571	0.0459038	0.0375712	-0.025962	0.0231578	0.262249
BMI	11273_176_GSTT2B_GSTT2	Sex-combined	428	3	IVW-MRE	0.100121	0.0251802	7.00288e-05	-0.0280778	0.0139861	0.0446909
BMI	11273_176_GSTT2B_GSTT2	Sex-combined	428	3	Weighted mode	0.137435	0.0776589	0.0774869	-0.0174148	0.028484	0.603177
BMI	11275_94_LRP1B_LRP1B	Sex-combined	428	4	MR Egger	0.18428	0.0664879	0.0058219	-0.0446339	0.0223979	0.18449
BMI	11275_94_LRP1B_LRP1B	Sex-combined	428	4	Weighted median	0.121037	0.0408601	0.00305415	-0.0109045	0.00580849	0.0604708
BMI	11275_94_LRP1B_LRP1B	Sex-combined	428	4	IVW-MRE	0.130738	0.0252239	2.18205e-07	-0.00657028	0.0173919	0.705596
BMI	11275_94_LRP1B_LRP1B	Sex-combined	428	4	Weighted mode	0.121376	0.0758199	0.110151	-0.0119795	0.00608254	0.143518
BMI	11277_23_ATF6_ATF6A	Sex-combined	428	21	MR Egger	0.280687	0.0805522	0.000544094	-0.00978848	0.0243798	0.692533
BMI	11277_23_ATF6_ATF6A	Sex-combined	428	21	Weighted median	0.148504	0.0428293	0.00052562	0.00476152	0.00589187	0.419004
BMI	11277_23_ATF6_ATF6A	Sex-combined	428	21	IVW-MRE	0.102114	0.0307066	0.000882698	-0.0176239	0.015543	0.256846
BMI	11277_23_ATF6_ATF6A	Sex-combined	428	21	Weighted mode	0.192912	0.0890839	0.0309013	0.00339379	0.00505933	0.510022
BMI	11278_4_COL11A2_COL11A2	Sex-combined	428	11	MR Egger	-0.180097	0.0752539	0.0171343	0.0164916	0.0208626	0.44957
BMI	11278_4_COL11A2_COL11A2	Sex-combined	428	11	Weighted median	-0.169976	0.0501618	0.000702608	0.0129435	0.0101872	0.203887
BMI	11278_4_COL11A2_COL11A2	Sex-combined	428	11	IVW-MRE	-0.162054	0.0284516	1.22807e-08	0.00224634	0.0144497	0.876459
BMI	11278_4_COL11A2_COL11A2	Sex-combined	428	11	Weighted mode	-0.210982	0.0887808	0.0179208	0.0132546	0.0100823	0.217982
BMI	11279_42_GABBR1_GABR1	Sex-combined	428		MR Egger	0.160399	0.0688007	0.0202005
BMI	11279_42_GABBR1_GABR1	Sex-combined	428		Weighted median	0.130454	0.0458552	0.00444252
BMI	11279_42_GABBR1_GABR1	Sex-combined	428		IVW-MRE	0.0838441	0.0260559	0.00129156
BMI	11279_42_GABBR1_GABR1	Sex-combined	428		Weighted mode	0.142424	0.0713995	0.046706
BMI	11280_6_GAD1_DCE1	Sex-combined	428		MR Egger	0.244329	0.0689158	0.000435581
BMI	11280_6_GAD1_DCE1	Sex-combined	428		Weighted median	0.162811	0.042992	0.000152464
BMI	11280_6_GAD1_DCE1	Sex-combined	428	2	IVW-MRE	0.131286	0.0260526	4.67312e-07	-0.0323053	0.0220797	0.143434
BMI	11280_6_GAD1_DCE1	Sex-combined	428		Weighted mode	0.141762	0.0795061	0.0752914
BMI	11281_6_GRB7_GRB7	Sex-combined	428	8	MR Egger	0.195482	0.0699538	0.00543376	-0.0639137	0.0453223	0.208155
BMI	11281_6_GRB7_GRB7	Sex-combined	428	8	Weighted median	0.148422	0.0459125	0.00122621	-0.0179582	0.00831467	0.0307869
BMI	11281_6_GRB7_GRB7	Sex-combined	428	8	IVW-MRE	0.128076	0.0264949	1.33831e-06	-0.0225439	0.0187765	0.229888
BMI	11281_6_GRB7_GRB7	Sex-combined	428	8	Weighted mode	0.195301	0.0775689	0.0121749	-0.0103353	0.00817773	0.246748
BMI	11283_13_DCAF5_DCAF5	Sex-combined	428	4	MR Egger	0.198359	0.0693919	0.00446485	-0.0432949	0.0278629	0.260444
BMI	11283_13_DCAF5_DCAF5	Sex-combined	428	4	Weighted median	0.178503	0.041358	1.58851e-05	-0.0237425	0.0115316	0.0395034
BMI	11283_13_DCAF5_DCAF5	Sex-combined	428	4	IVW-MRE	0.1341	0.0262455	3.23134e-07	-0.0141716	0.0119202	0.234492
BMI	11283_13_DCAF5_DCAF5	Sex-combined	428	4	Weighted mode	0.215347	0.0762683	0.00497186	-0.026214	0.011789	0.112665
BMI	11284_24_LAIR1_LAIR1	Sex-combined	428		MR Egger	0.273981	0.0682445	7.03338e-05
BMI	11284_24_LAIR1_LAIR1	Sex-combined	428		Weighted median	0.21778	0.0470817	3.7357e-06
BMI	11284_24_LAIR1_LAIR1	Sex-combined	428	2	IVW-MRE	0.148609	0.0258995	9.58568e-09	-0.0470959	0.0114244	3.74933e-05
BMI	11284_24_LAIR1_LAIR1	Sex-combined	428		Weighted mode	0.269202	0.0702154	0.000145085
BMI	11286_78_VIMP_SELS	Sex-combined	428	7	MR Egger	0.306566	0.0895996	0.000682879	0.0653554	0.0462511	0.216757
BMI	11286_78_VIMP_SELS	Sex-combined	428	7	Weighted median	0.158967	0.0403599	8.19091e-05	0.00839205	0.0113193	0.458457
BMI	11286_78_VIMP_SELS	Sex-combined	428	7	IVW-MRE	0.1671	0.0339438	8.52878e-07	-0.00876225	0.0208777	0.674709
BMI	11286_78_VIMP_SELS	Sex-combined	428	7	Weighted mode	0.267506	0.0773482	0.000597811	0.00933082	0.0119477	0.464509
BMI	11287_14_CYB5A_Cytochrome_b5	Sex-combined	428	3	MR Egger	0.105634	0.0687975	0.12542	0.22231	0.0668863	0.186055
BMI	11287_14_CYB5A_Cytochrome_b5	Sex-combined	428	3	Weighted median	0.109842	0.0453622	0.0154589	0.0476795	0.0215186	0.0267096
BMI	11287_14_CYB5A_Cytochrome_b5	Sex-combined	428	3	IVW-MRE	0.0883339	0.0259421	0.000661539	0.0545387	0.0323267	0.091582
BMI	11287_14_CYB5A_Cytochrome_b5	Sex-combined	428	3	Weighted mode	0.118056	0.0709632	0.0969213	0.0905308	0.0241452	0.0643434
BMI	11288_26_NT5C2_5NTC	Sex-combined	428	4	MR Egger	0.102694	0.0756701	0.175461	0.0030705	0.0467663	0.953624
BMI	11288_26_NT5C2_5NTC	Sex-combined	428	4	Weighted median	0.0909991	0.0442988	0.0399553	0.0117343	0.0118747	0.323068
BMI	11288_26_NT5C2_5NTC	Sex-combined	428	4	IVW-MRE	0.0482697	0.028546	0.0908471	0.00275912	0.0252541	0.913
BMI	11288_26_NT5C2_5NTC	Sex-combined	428	4	Weighted mode	0.0989548	0.0725144	0.17309	0.0117399	0.0109981	0.364042
BMI	11289_31_CSNK1D_KC1D	Sex-combined	428		MR Egger	0.220104	0.0705531	0.00193338
BMI	11289_31_CSNK1D_KC1D	Sex-combined	428		Weighted median	0.176893	0.0453262	9.51404e-05
BMI	11289_31_CSNK1D_KC1D	Sex-combined	428	2	IVW-MRE	0.13157	0.0267221	8.49414e-07	-0.0557814	0.0264039	0.0346334
BMI	11289_31_CSNK1D_KC1D	Sex-combined	428		Weighted mode	0.183972	0.0755642	0.0153152
BMI	11292_13_SCARA3_SCAR3	Sex-combined	428	6	MR Egger	0.162836	0.0713511	0.022971	-0.0343262	0.0212093	0.180876
BMI	11292_13_SCARA3_SCAR3	Sex-combined	428	6	Weighted median	0.138811	0.0432176	0.00131856	-0.0196929	0.00820094	0.0163369
BMI	11292_13_SCARA3_SCAR3	Sex-combined	428	6	IVW-MRE	0.123684	0.0270046	4.64713e-06	-0.00957424	0.00948964	0.313016
BMI	11292_13_SCARA3_SCAR3	Sex-combined	428	6	Weighted mode	0.184654	0.0710389	0.00966401	-0.0174611	0.00898467	0.109588
BMI	11293_14_LRRN1_LRRN1	Sex-combined	428	11	MR Egger	-0.889302	0.515283	0.0850995	-0.0167696	0.0134866	0.245124
BMI	11293_14_LRRN1_LRRN1	Sex-combined	428	11	Weighted median	0.0436141	0.0474817	0.358334	-0.0270533	0.00577159	2.76802e-06
BMI	11293_14_LRRN1_LRRN1	Sex-combined	428	11	IVW-MRE	-0.367856	0.196695	0.0614582	-0.0220051	0.00912412	0.0158761
BMI	11293_14_LRRN1_LRRN1	Sex-combined	428	11	Weighted mode	0.0898616	0.0766058	0.241434	-0.0257102	0.00542147	0.000789368
BMI	11297_54_NOTCH2_NOTC2	Sex-combined	428		MR Egger	0.138815	0.0655013	0.0346457
BMI	11297_54_NOTCH2_NOTC2	Sex-combined	428		Weighted median	0.0489905	0.0455432	0.282064
BMI	11297_54_NOTCH2_NOTC2	Sex-combined	428		IVW-MRE	0.0835347	0.0249987	0.000833078
BMI	11297_54_NOTCH2_NOTC2	Sex-combined	428		Weighted mode	0.0816539	0.0731782	0.265126
BMI	11300_32_SORT1_SORT	Sex-combined	428	3	MR Egger	0.176454	0.0697065	0.0117199	0.0410734	0.0711269	0.666611
BMI	11300_32_SORT1_SORT	Sex-combined	428	3	Weighted median	0.141507	0.043715	0.00120777	0.00774628	0.0227448	0.733425
BMI	11300_32_SORT1_SORT	Sex-combined	428	3	IVW-MRE	0.0784387	0.0264217	0.00299042	-0.000903075	0.00938466	0.923339
BMI	11300_32_SORT1_SORT	Sex-combined	428	3	Weighted mode	0.167474	0.0684199	0.0147775	0.0082774	0.027103	0.788912
BMI	11302_237_TNR_TENR	Sex-combined	428	9	MR Egger	0.0941239	0.0713009	0.187512	-0.0828827	0.0287327	0.0234963
BMI	11302_237_TNR_TENR	Sex-combined	428	9	Weighted median	0.0847834	0.0427327	0.0472513	-0.00296908	0.0106804	0.781017
BMI	11302_237_TNR_TENR	Sex-combined	428	9	IVW-MRE	0.0331391	0.0270893	0.221205	0.00869009	0.0165361	0.59922
BMI	11302_237_TNR_TENR	Sex-combined	428	9	Weighted mode	0.125947	0.0744005	0.0912171	-0.0117963	0.012009	0.354726
BMI	11303_7_SAMHD1_SAMH1	Sex-combined	428	3	MR Egger	0.181226	0.0701851	0.0101527	-0.0588014	0.0872802	0.622572
BMI	11303_7_SAMHD1_SAMH1	Sex-combined	428	3	Weighted median	0.175008	0.0412466	2.20583e-05	0.00317024	0.0198984	0.873416
BMI	11303_7_SAMHD1_SAMH1	Sex-combined	428	3	IVW-MRE	0.143899	0.0265627	6.04949e-08	0.0114722	0.0197712	0.561749
BMI	11303_7_SAMHD1_SAMH1	Sex-combined	428	3	Weighted mode	0.255907	0.0766938	0.000921857	-0.00501029	0.0276416	0.87287
BMI	11307_33_WWP1_WWP1	Sex-combined	428	4	MR Egger	0.149964	0.0709282	0.0350692	0.282108	0.164578	0.228639
BMI	11307_33_WWP1_WWP1	Sex-combined	428	4	Weighted median	0.0804503	0.0453836	0.076283	0.0216224	0.0180115	0.229953
BMI	11307_33_WWP1_WWP1	Sex-combined	428	4	IVW-MRE	0.0402103	0.0269161	0.135199	-0.0364287	0.0619002	0.556192
BMI	11307_33_WWP1_WWP1	Sex-combined	428	4	Weighted mode	0.109173	0.0690949	0.114837	0.0198471	0.016699	0.320137
BMI	11308_8_CREB3L4_CR3L4	Sex-combined	428	12	MR Egger	0.20235	0.0725946	0.00555107	0.00772093	0.0137225	0.586066
BMI	11308_8_CREB3L4_CR3L4	Sex-combined	428	12	Weighted median	0.151888	0.0495911	0.00219271	0.00294485	0.00748223	0.693892
BMI	11308_8_CREB3L4_CR3L4	Sex-combined	428	12	IVW-MRE	0.161398	0.0274552	4.13703e-09	0.00602114	0.00683411	0.378295
BMI	11308_8_CREB3L4_CR3L4	Sex-combined	428	12	Weighted mode	0.133167	0.0756222	0.0789618	0.00624732	0.00827495	0.466126
BMI	11311_79_RAG1_RAG_1	Sex-combined	428	3	MR Egger	0.206382	0.0692877	0.00306096	0.00464502	0.0187201	0.845162
BMI	11311_79_RAG1_RAG_1	Sex-combined	428	3	Weighted median	0.167575	0.0412428	4.84203e-05	-0.0125229	0.00844741	0.138219
BMI	11311_79_RAG1_RAG_1	Sex-combined	428	3	IVW-MRE	0.150117	0.0262747	1.10767e-08	-0.0141176	0.0111811	0.20672
BMI	11311_79_RAG1_RAG_1	Sex-combined	428	3	Weighted mode	0.204596	0.0689242	0.00316182	-0.0100793	0.00861303	0.362479
BMI	11312_40_PMS2_PMS2	Sex-combined	428	3	MR Egger	0.179587	0.0690445	0.00961792	-0.133613	0.209299	0.638294
BMI	11312_40_PMS2_PMS2	Sex-combined	428	3	Weighted median	0.115733	0.0431043	0.00725376	-0.0266049	0.0131042	0.0423305
BMI	11312_40_PMS2_PMS2	Sex-combined	428	3	IVW-MRE	0.0962716	0.0261733	0.000234852	-0.0452818	0.0427813	0.289851
BMI	11312_40_PMS2_PMS2	Sex-combined	428	3	Weighted mode	0.210689	0.0790205	0.00796135	-0.0216055	0.0142923	0.269741
BMI	11313_100_PCBD1_PHS	Sex-combined	428	8	MR Egger	0.19707	0.0716985	0.00623958	0.0304192	0.0371222	0.443862
BMI	11313_100_PCBD1_PHS	Sex-combined	428	8	Weighted median	0.217837	0.0493075	9.96549e-06	-0.00485827	0.0128701	0.705812
BMI	11313_100_PCBD1_PHS	Sex-combined	428	8	IVW-MRE	0.22405	0.0271152	1.42156e-16	-0.0145976	0.0166669	0.381115
BMI	11313_100_PCBD1_PHS	Sex-combined	428	8	Weighted mode	0.244851	0.0719659	0.000731173	-0.00351781	0.0138561	0.806883
BMI	11315_148_PPM1D_PPM1D	Sex-combined	428	5	MR Egger	0.178455	0.0699889	0.0111289	-0.0018341	0.0635199	0.978778
BMI	11315_148_PPM1D_PPM1D	Sex-combined	428	5	Weighted median	0.196103	0.0418875	2.84581e-06	-0.0247472	0.0159241	0.120167
BMI	11315_148_PPM1D_PPM1D	Sex-combined	428	5	IVW-MRE	0.137602	0.0264413	1.94984e-07	-0.0155507	0.0186123	0.403432
BMI	11315_148_PPM1D_PPM1D	Sex-combined	428	5	Weighted mode	0.249831	0.0826569	0.00265783	-0.0379192	0.0175204	0.0964241
BMI	11319_106_MRE11A_MRE11	Sex-combined	428		MR Egger	0.108293	0.0698839	0.121977
BMI	11319_106_MRE11A_MRE11	Sex-combined	428		Weighted median	0.0901916	0.0452872	0.0464209
BMI	11319_106_MRE11A_MRE11	Sex-combined	428	2	IVW-MRE	0.0539005	0.0264854	0.0418405	-0.0111498	0.0296116	0.706518
BMI	11319_106_MRE11A_MRE11	Sex-combined	428		Weighted mode	0.0825062	0.0684036	0.228421
BMI	11320_29_CHFR_CHFR	Sex-combined	428	3	MR Egger	0.261359	0.0690732	0.000176568	0.0161077	0.0478879	0.793433
BMI	11320_29_CHFR_CHFR	Sex-combined	428	3	Weighted median	0.159399	0.0449103	0.000386303	-0.0107897	0.0192858	0.575846
BMI	11320_29_CHFR_CHFR	Sex-combined	428	3	IVW-MRE	0.170611	0.0260991	6.27471e-11	-0.0134428	0.0126873	0.28935
BMI	11320_29_CHFR_CHFR	Sex-combined	428	3	Weighted mode	0.158688	0.0763194	0.0381891	-0.00947667	0.0228866	0.719005
BMI	11324_3_PXDNL_PXDNL	Sex-combined	428		MR Egger	0.24228	0.0676283	0.000379575
BMI	11324_3_PXDNL_PXDNL	Sex-combined	428		Weighted median	0.183823	0.0417578	1.07194e-05
BMI	11324_3_PXDNL_PXDNL	Sex-combined	428		IVW-MRE	0.127115	0.0245975	2.36883e-07
BMI	11324_3_PXDNL_PXDNL	Sex-combined	428		Weighted mode	0.236532	0.0716627	0.00104565
BMI	11325_8_BTG2_BTG2	Sex-combined	428	3	MR Egger	0.15649	0.0744412	0.0361226	-0.101056	0.146366	0.615305
BMI	11325_8_BTG2_BTG2	Sex-combined	428	3	Weighted median	0.152547	0.0468318	0.00112467	0.0142231	0.012763	0.265109
BMI	11325_8_BTG2_BTG2	Sex-combined	428	3	IVW-MRE	0.12169	0.0280958	1.4825e-05	0.0211741	0.0190379	0.26605
BMI	11325_8_BTG2_BTG2	Sex-combined	428	3	Weighted mode	0.16237	0.0761586	0.0335771	0.0136345	0.0128899	0.401052
BMI	11327_56_CLK2_CLK2	Sex-combined	428	8	MR Egger	0.147469	0.0752736	0.050753	-0.017501	0.0164917	0.329435
BMI	11327_56_CLK2_CLK2	Sex-combined	428	8	Weighted median	0.145036	0.0433671	0.000824668	0.00132167	0.00800273	0.868824
BMI	11327_56_CLK2_CLK2	Sex-combined	428	8	IVW-MRE	0.114454	0.028428	5.67081e-05	-0.00109122	0.00724926	0.880348
BMI	11327_56_CLK2_CLK2	Sex-combined	428	8	Weighted mode	0.210217	0.0814669	0.0102016	-0.00314323	0.00781427	0.699505
BMI	11328_9_USB1_USB1	Sex-combined	428		MR Egger	0.173735	0.0670233	0.00986553
BMI	11328_9_USB1_USB1	Sex-combined	428		Weighted median	0.0999504	0.0471485	0.0340141
BMI	11328_9_USB1_USB1	Sex-combined	428		IVW-MRE	0.100682	0.0248384	5.04567e-05
BMI	11328_9_USB1_USB1	Sex-combined	428		Weighted mode	0.0999033	0.0728369	0.170907
BMI	11330_15_CSNK2B_CSK2B	Sex-combined	428	3	MR Egger	0.180752	0.0690838	0.0092016	0.0038755	0.0564983	0.956399
BMI	11330_15_CSNK2B_CSK2B	Sex-combined	428	3	Weighted median	0.154256	0.0465628	0.000923449	-0.0121305	0.0152277	0.425679
BMI	11330_15_CSNK2B_CSK2B	Sex-combined	428	3	IVW-MRE	0.141786	0.0260364	5.16088e-08	-0.00511112	0.014548	0.725342
BMI	11330_15_CSNK2B_CSK2B	Sex-combined	428	3	Weighted mode	0.179278	0.0730123	0.0144686	-0.0127823	0.0152994	0.491357
BMI	11333_82_ARHGAP25_RHG25	Sex-combined	428	3	MR Egger	0.158549	0.0681656	0.0204903	-0.0356069	0.0409224	0.544147
BMI	11333_82_ARHGAP25_RHG25	Sex-combined	428	3	Weighted median	0.120873	0.0415787	0.00364806	0.00560094	0.011178	0.616323
BMI	11333_82_ARHGAP25_RHG25	Sex-combined	428	3	IVW-MRE	0.0797613	0.0257399	0.00194345	0.0131805	0.0241438	0.585123
BMI	11333_82_ARHGAP25_RHG25	Sex-combined	428	3	Weighted mode	0.203572	0.0724216	0.0051673	-0.00165016	0.0115741	0.899694
BMI	11334_7_LILRB3_LIRB3	Sex-combined	428		MR Egger	0.198279	0.0674664	0.00347259
BMI	11334_7_LILRB3_LIRB3	Sex-combined	428		Weighted median	0.173207	0.0461155	0.000172688
BMI	11334_7_LILRB3_LIRB3	Sex-combined	428		IVW-MRE	0.153533	0.0249748	7.87081e-10
BMI	11334_7_LILRB3_LIRB3	Sex-combined	428		Weighted mode	0.203757	0.0712308	0.00443712
BMI	11336_9_FANCF_FANCF	Sex-combined	428		MR Egger	0.172077	0.0671863	0.0107747
BMI	11336_9_FANCF_FANCF	Sex-combined	428		Weighted median	0.0616526	0.0442754	0.163778
BMI	11336_9_FANCF_FANCF	Sex-combined	428	2	IVW-MRE	0.0934927	0.0253465	0.000225507	-0.0166707	0.0105521	0.114142
BMI	11336_9_FANCF_FANCF	Sex-combined	428		Weighted mode	0.0825033	0.0729192	0.258508
BMI	11338_49_BLK_BLK	Sex-combined	428		MR Egger	0.229405	0.0668932	0.00066383
BMI	11338_49_BLK_BLK	Sex-combined	428		Weighted median	0.153121	0.0424058	0.000305191
BMI	11338_49_BLK_BLK	Sex-combined	428		IVW-MRE	0.109485	0.0241652	5.8791e-06
BMI	11338_49_BLK_BLK	Sex-combined	428		Weighted mode	0.184434	0.0758803	0.0154851
BMI	11342_59_PLXDC2_PXDC2	Sex-combined	428		MR Egger	0.155542	0.0700663	0.0269501
BMI	11342_59_PLXDC2_PXDC2	Sex-combined	428		Weighted median	0.104766	0.0412899	0.0111703
BMI	11342_59_PLXDC2_PXDC2	Sex-combined	428		IVW-MRE	0.0433113	0.0265714	0.103102
BMI	11342_59_PLXDC2_PXDC2	Sex-combined	428		Weighted mode	0.173905	0.0742706	0.0196653
BMI	11347_9_TALDO1_Transaldolase	Sex-combined	428	6	MR Egger	0.165987	0.0705825	0.0191438	0.0443754	0.0271035	0.176919
BMI	11347_9_TALDO1_Transaldolase	Sex-combined	428	6	Weighted median	0.168992	0.0455627	0.000208088	0.0373356	0.0172669	0.0305974
BMI	11347_9_TALDO1_Transaldolase	Sex-combined	428	6	IVW-MRE	0.157284	0.0266165	3.43602e-09	0.0485474	0.0134693	0.000312984
BMI	11347_9_TALDO1_Transaldolase	Sex-combined	428	6	Weighted mode	0.16873	0.0741328	0.0233374	0.0458535	0.0220448	0.0920608
BMI	11348_132_P4HA2_P4HA2	Sex-combined	428	4	MR Egger	0.263918	0.0733186	0.000356184	0.0295267	0.049001	0.608014
BMI	11348_132_P4HA2_P4HA2	Sex-combined	428	4	Weighted median	0.198412	0.0436857	5.57749e-06	0.0213658	0.0198834	0.282574
BMI	11348_132_P4HA2_P4HA2	Sex-combined	428	4	IVW-MRE	0.145846	0.0278135	1.57384e-07	0.0263151	0.0207895	0.205588
BMI	11348_132_P4HA2_P4HA2	Sex-combined	428	4	Weighted mode	0.276566	0.0772874	0.000385329	0.0193748	0.0275554	0.532634
BMI	11350_30_STUB1_CHIP	Sex-combined	428		MR Egger	0.230537	0.0688003	0.000877573
BMI	11350_30_STUB1_CHIP	Sex-combined	428		Weighted median	0.13501	0.0412629	0.00106809
BMI	11350_30_STUB1_CHIP	Sex-combined	428	2	IVW-MRE	0.0858957	0.0261571	0.00102402	0.0248989	6.97463e-05	0
BMI	11350_30_STUB1_CHIP	Sex-combined	428		Weighted mode	0.181654	0.0734906	0.0138325
BMI	11351_233_NHEJ1_NHEJ1	Sex-combined	428	4	MR Egger	0.0180083	0.0720486	0.802749	-0.0206359	0.0209965	0.429317
BMI	11351_233_NHEJ1_NHEJ1	Sex-combined	428	4	Weighted median	-0.0316828	0.0454585	0.485828	0.0125033	0.0153379	0.414964
BMI	11351_233_NHEJ1_NHEJ1	Sex-combined	428	4	IVW-MRE	-0.037977	0.02721	0.162806	0.0242049	0.0227001	0.286292
BMI	11351_233_NHEJ1_NHEJ1	Sex-combined	428	4	Weighted mode	-0.0215968	0.076632	0.778214	0.00573885	0.0210274	0.802622
BMI	11352_42_TTN_TITIN	Sex-combined	428		MR Egger	0.276613	0.0675964	5.11364e-05
BMI	11352_42_TTN_TITIN	Sex-combined	428		Weighted median	0.193067	0.042642	5.96457e-06
BMI	11352_42_TTN_TITIN	Sex-combined	428	2	IVW-MRE	0.153464	0.0256721	2.26121e-09	0.0810501	0.0323133	0.0121328
BMI	11352_42_TTN_TITIN	Sex-combined	428		Weighted mode	0.205676	0.0861436	0.017393
BMI	11354_21_PLCB1_Phospholipase_C_beta_1	Sex-combined	428		MR Egger	0.082594	0.0737046	0.263086
BMI	11354_21_PLCB1_Phospholipase_C_beta_1	Sex-combined	428		Weighted median	0.0148451	0.0484252	0.75918
BMI	11354_21_PLCB1_Phospholipase_C_beta_1	Sex-combined	428	2	IVW-MRE	0.0123155	0.0277537	0.657229	0.0335019	0.00415117	7.00303e-16
BMI	11354_21_PLCB1_Phospholipase_C_beta_1	Sex-combined	428		Weighted mode	0.0358158	0.0769671	0.641926
BMI	11355_10_EIF5A2_IF5A2	Sex-combined	428	3	MR Egger	0.0718054	0.0688413	0.297514	0.0125286	0.0404506	0.808788
BMI	11355_10_EIF5A2_IF5A2	Sex-combined	428	3	Weighted median	0.0621575	0.0453688	0.170671	0.0252382	0.0203317	0.214488
BMI	11355_10_EIF5A2_IF5A2	Sex-combined	428	3	IVW-MRE	0.0056507	0.026011	0.828019	0.0239155	0.00648964	0.000228544
BMI	11355_10_EIF5A2_IF5A2	Sex-combined	428	3	Weighted mode	0.0448527	0.0721978	0.534769	0.02637	0.0251569	0.404532
BMI	11356_19_DGCR14_DGC14	Sex-combined	428		MR Egger	0.185022	0.0678179	0.00663122
BMI	11356_19_DGCR14_DGC14	Sex-combined	428		Weighted median	0.139205	0.0428386	0.00115598
BMI	11356_19_DGCR14_DGC14	Sex-combined	428		IVW-MRE	0.102657	0.0256854	6.42243e-05
BMI	11356_19_DGCR14_DGC14	Sex-combined	428		Weighted mode	0.142408	0.0719131	0.0483133
BMI	11358_15_GRB10_GRB10	Sex-combined	428	4	MR Egger	0.128855	0.0716952	0.0730027	-0.0297662	0.0642187	0.688548
BMI	11358_15_GRB10_GRB10	Sex-combined	428	4	Weighted median	0.0484636	0.051321	0.345004	0.0179614	0.0130757	0.16955
BMI	11358_15_GRB10_GRB10	Sex-combined	428	4	IVW-MRE	0.018907	0.0273144	0.488812	0.0261837	0.0170999	0.125716
BMI	11358_15_GRB10_GRB10	Sex-combined	428	4	Weighted mode	0.024687	0.0768518	0.748195	0.0142986	0.0134147	0.364644
BMI	11360_39_RRM1_RRM1	Sex-combined	428	24	MR Egger	-0.0400071	0.0726921	0.582358	-0.0134757	0.0101019	0.195858
BMI	11360_39_RRM1_RRM1	Sex-combined	428	24	Weighted median	-0.0189616	0.0460875	0.68076	-0.00912316	0.00551428	0.0980341
BMI	11360_39_RRM1_RRM1	Sex-combined	428	24	IVW-MRE	-0.0143931	0.0274223	0.599675	-0.00270948	0.00665999	0.684133
BMI	11360_39_RRM1_RRM1	Sex-combined	428	24	Weighted mode	-0.0211834	0.0728899	0.771482	-0.00695817	0.00531694	0.20357
BMI	11361_73_TYMP_TP	Sex-combined	428		MR Egger	0.152602	0.0695284	0.0287157
BMI	11361_73_TYMP_TP	Sex-combined	428		Weighted median	0.125383	0.0408569	0.00214898
BMI	11361_73_TYMP_TP	Sex-combined	428	2	IVW-MRE	0.0496393	0.0263343	0.0594345	-0.0553884	0.0144578	0.000127606
BMI	11361_73_TYMP_TP	Sex-combined	428		Weighted mode	0.182268	0.0817061	0.0262148
BMI	11363_58_AQP4_AQP4	Sex-combined	428		MR Egger	0.182106	0.0681002	0.00778129
BMI	11363_58_AQP4_AQP4	Sex-combined	428		Weighted median	0.13896	0.0394061	0.000421313
BMI	11363_58_AQP4_AQP4	Sex-combined	428		IVW-MRE	0.128089	0.0257055	6.26197e-07
BMI	11363_58_AQP4_AQP4	Sex-combined	428		Weighted mode	0.201332	0.076148	0.00849611
BMI	11364_18_MFN1_MFN1	Sex-combined	428		MR Egger	0.143605	0.0665597	0.0315228
BMI	11364_18_MFN1_MFN1	Sex-combined	428		Weighted median	0.0968361	0.0433099	0.0253591
BMI	11364_18_MFN1_MFN1	Sex-combined	428		IVW-MRE	0.0760842	0.0251435	0.00247815
BMI	11364_18_MFN1_MFN1	Sex-combined	428		Weighted mode	0.118113	0.0786876	0.134087
BMI	11365_17_TENM4_TEN4	Sex-combined	428		MR Egger	0.2048	0.0671406	0.0024288
BMI	11365_17_TENM4_TEN4	Sex-combined	428		Weighted median	0.181371	0.0461812	8.58781e-05
BMI	11365_17_TENM4_TEN4	Sex-combined	428		IVW-MRE	0.155574	0.025131	5.99565e-10
BMI	11365_17_TENM4_TEN4	Sex-combined	428		Weighted mode	0.181563	0.0698576	0.00967189
BMI	11368_32_AK2_KAD2	Sex-combined	428		MR Egger	0.0773513	0.0681228	0.256818
BMI	11368_32_AK2_KAD2	Sex-combined	428		Weighted median	0.0354205	0.0449154	0.430343
BMI	11368_32_AK2_KAD2	Sex-combined	428		IVW-MRE	0.0195098	0.0255157	0.444497
BMI	11368_32_AK2_KAD2	Sex-combined	428		Weighted mode	0.0329232	0.0718343	0.646955
BMI	11369_23_ADH5_ADHX	Sex-combined	428	6	MR Egger	0.0587569	0.0720743	0.415398	0.00206539	0.0228199	0.932234
BMI	11369_23_ADH5_ADHX	Sex-combined	428	6	Weighted median	0.0212598	0.0477626	0.656238	0.0118703	0.011538	0.303574
BMI	11369_23_ADH5_ADHX	Sex-combined	428	6	IVW-MRE	0.00689185	0.0272445	0.800297	0.000755299	0.00909619	0.933824
BMI	11369_23_ADH5_ADHX	Sex-combined	428	6	Weighted mode	0.0282081	0.0709411	0.691103	0.0157337	0.0129575	0.278866
BMI	11370_20_INPP5E_INP5E	Sex-combined	428	5	MR Egger	0.209092	0.0742945	0.00511379	-0.0023778	0.16779	0.989583
BMI	11370_20_INPP5E_INP5E	Sex-combined	428	5	Weighted median	0.1494	0.0466197	0.00135224	-0.00113192	0.0210733	0.957163
BMI	11370_20_INPP5E_INP5E	Sex-combined	428	5	IVW-MRE	0.0865651	0.0280611	0.00203632	-0.0290625	0.0535248	0.587149
BMI	11370_20_INPP5E_INP5E	Sex-combined	428	5	Weighted mode	0.169823	0.0747751	0.0236373	-0.00219536	0.0218915	0.924944
BMI	11371_1_GPR101_GP101	Sex-combined	428		MR Egger	0.170566	0.067149	0.0114361
BMI	11371_1_GPR101_GP101	Sex-combined	428		Weighted median	0.138098	0.039921	0.000541602
BMI	11371_1_GPR101_GP101	Sex-combined	428		IVW-MRE	0.141544	0.0250565	1.61397e-08
BMI	11371_1_GPR101_GP101	Sex-combined	428		Weighted mode	0.235586	0.0803563	0.00355154
BMI	11372_2_ZNF18_ZNF18	Sex-combined	428	5	MR Egger	0.165008	0.0703273	0.0194191	-0.0597876	0.0857852	0.535989
BMI	11372_2_ZNF18_ZNF18	Sex-combined	428	5	Weighted median	0.149194	0.0421538	0.000401222	-0.0102762	0.00895934	0.251387
BMI	11372_2_ZNF18_ZNF18	Sex-combined	428	5	IVW-MRE	0.108298	0.026572	4.58894e-05	-0.0296094	0.0275851	0.283098
BMI	11372_2_ZNF18_ZNF18	Sex-combined	428	5	Weighted mode	0.253094	0.077749	0.00122305	-0.0104351	0.00939268	0.328856
BMI	11375_49_FOXL2_FOXL2	Sex-combined	428		MR Egger	0.173432	0.0687654	0.0120297
BMI	11375_49_FOXL2_FOXL2	Sex-combined	428		Weighted median	0.107554	0.0457159	0.0186399
BMI	11375_49_FOXL2_FOXL2	Sex-combined	428		IVW-MRE	0.0842925	0.026012	0.00119308
BMI	11375_49_FOXL2_FOXL2	Sex-combined	428		Weighted mode	0.110692	0.0768636	0.15057
BMI	11377_19_ADH7_ADH7	Sex-combined	428	6	MR Egger	-0.106201	0.070286	0.131535	-0.00110467	0.0225721	0.963314
BMI	11377_19_ADH7_ADH7	Sex-combined	428	6	Weighted median	-0.0769231	0.0429907	0.0735674	-0.00362445	0.00699342	0.604273
BMI	11377_19_ADH7_ADH7	Sex-combined	428	6	IVW-MRE	-0.0278721	0.0265869	0.294482	-0.00131963	0.0141185	0.925532
BMI	11377_19_ADH7_ADH7	Sex-combined	428	6	Weighted mode	-0.0863168	0.0867996	0.320573	-0.0036622	0.00772709	0.655514
BMI	11378_37_SYK_KSYK	Sex-combined	428		MR Egger	0.0100596	0.0698062	0.885484
BMI	11378_37_SYK_KSYK	Sex-combined	428		Weighted median	-0.0153846	0.0440276	0.726766
BMI	11378_37_SYK_KSYK	Sex-combined	428	2	IVW-MRE	0.00368826	0.0263499	0.888682	0.0102387	0.0184917	0.579788
BMI	11378_37_SYK_KSYK	Sex-combined	428		Weighted mode	-0.0480524	0.0733678	0.512851
BMI	11380_84_RBM24_RBM24	Sex-combined	428	7	MR Egger	0.160787	0.0684187	0.0192267	-0.0522554	0.0585331	0.412892
BMI	11380_84_RBM24_RBM24	Sex-combined	428	7	Weighted median	0.107361	0.0392524	0.00623526	-0.018308	0.00800691	0.0222233
BMI	11380_84_RBM24_RBM24	Sex-combined	428	7	IVW-MRE	0.102416	0.0259858	8.10662e-05	-0.0261339	0.0212802	0.219415
BMI	11380_84_RBM24_RBM24	Sex-combined	428	7	Weighted mode	0.175967	0.0822248	0.0329145	-0.0133847	0.00796917	0.144045
BMI	11381_56_PRPS1_PRPS1	Sex-combined	428		MR Egger	0.0891872	0.0697841	0.20193
BMI	11381_56_PRPS1_PRPS1	Sex-combined	428		Weighted median	0.0622638	0.0458094	0.174086
BMI	11381_56_PRPS1_PRPS1	Sex-combined	428		IVW-MRE	0.0498229	0.0260753	0.0560388
BMI	11381_56_PRPS1_PRPS1	Sex-combined	428		Weighted mode	0.0508492	0.0778927	0.514229
BMI	11382_5_BLVRA_BIEA	Sex-combined	428		MR Egger	0.131676	0.0718738	0.0676428
BMI	11382_5_BLVRA_BIEA	Sex-combined	428		Weighted median	0.0795819	0.0474124	0.0932493
BMI	11382_5_BLVRA_BIEA	Sex-combined	428		IVW-MRE	0.0374376	0.0271518	0.167948
BMI	11382_5_BLVRA_BIEA	Sex-combined	428		Weighted mode	0.0991478	0.0749185	0.186408
BMI	11383_41_KRT7_Keratin_7	Sex-combined	428	9	MR Egger	0.18712	0.0694021	0.00729206	-0.0140594	0.0133615	0.327655
BMI	11383_41_KRT7_Keratin_7	Sex-combined	428	9	Weighted median	0.131458	0.0413443	0.00147486	-0.0128783	0.00845506	0.127721
BMI	11383_41_KRT7_Keratin_7	Sex-combined	428	9	IVW-MRE	0.128811	0.026256	9.29721e-07	-0.0101132	0.00742159	0.172987
BMI	11383_41_KRT7_Keratin_7	Sex-combined	428	9	Weighted mode	0.24432	0.0809648	0.00270025	-0.0144413	0.00893238	0.144598
BMI	11387_3_ATF6B_ATF6B	Sex-combined	428	15	MR Egger	0.240133	0.0726159	0.00102334	-0.0305305	0.0178286	0.110549
BMI	11387_3_ATF6B_ATF6B	Sex-combined	428	15	Weighted median	0.24084	0.0448746	8.00777e-08	-0.0236267	0.00693841	0.000661162
BMI	11387_3_ATF6B_ATF6B	Sex-combined	428	15	IVW-MRE	0.207197	0.0273624	3.66613e-14	-0.0146652	0.0105361	0.163952
BMI	11387_3_ATF6B_ATF6B	Sex-combined	428	15	Weighted mode	0.309245	0.0843303	0.000276312	-0.0162583	0.0071878	0.0401404
BMI	11388_75_WFDC2_HE4	Sex-combined	428	4	MR Egger	0.0520561	0.0751269	0.488745	0.0555668	0.200374	0.807574
BMI	11388_75_WFDC2_HE4	Sex-combined	428	4	Weighted median	0.0308579	0.0495144	0.533146	-0.0247721	0.0235789	0.293441
BMI	11388_75_WFDC2_HE4	Sex-combined	428	4	IVW-MRE	0.0611398	0.0284691	0.031747	-0.0425476	0.0419656	0.310646
BMI	11388_75_WFDC2_HE4	Sex-combined	428	4	Weighted mode	0.0688812	0.0786764	0.381794	-0.00722316	0.0328207	0.839935
BMI	11390_24_CA8_Carbonic_Anhydrase_VIII	Sex-combined	428	9	MR Egger	0.211713	0.0675862	0.00185295	0.00736623	0.0101617	0.492029
BMI	11390_24_CA8_Carbonic_Anhydrase_VIII	Sex-combined	428	9	Weighted median	0.148219	0.0436841	0.00069139	0.00375871	0.0051198	0.462856
BMI	11390_24_CA8_Carbonic_Anhydrase_VIII	Sex-combined	428	9	IVW-MRE	0.103789	0.0256732	5.28425e-05	0.00190095	0.00508708	0.708641
BMI	11390_24_CA8_Carbonic_Anhydrase_VIII	Sex-combined	428	9	Weighted mode	0.191241	0.0733932	0.00948886	0.00435907	0.00512123	0.419419
BMI	11391_69_MVK_MVK	Sex-combined	428	7	MR Egger	0.201961	0.0708546	0.00457913	0.0111462	0.025347	0.678479
BMI	11391_69_MVK_MVK	Sex-combined	428	7	Weighted median	0.164744	0.0453821	0.000283255	0.00866123	0.00591232	0.142935
BMI	11391_69_MVK_MVK	Sex-combined	428	7	IVW-MRE	0.126957	0.0267382	2.05301e-06	0.0116589	0.0147996	0.430824
BMI	11391_69_MVK_MVK	Sex-combined	428	7	Weighted mode	0.164545	0.0740578	0.0268173	0.00919934	0.00600068	0.176155
BMI	11395_5_PTK2B_FAK2	Sex-combined	428		MR Egger	0.059819	0.0695887	0.390489
BMI	11395_5_PTK2B_FAK2	Sex-combined	428		Weighted median	0.0292786	0.0481077	0.542786
BMI	11395_5_PTK2B_FAK2	Sex-combined	428		IVW-MRE	0.0217128	0.0262946	0.408945
BMI	11395_5_PTK2B_FAK2	Sex-combined	428		Weighted mode	0.0381436	0.0700659	0.586453
BMI	11396_39_DNAI1_DNAI1	Sex-combined	428	4	MR Egger	0.200728	0.0693294	0.00398297	-0.0426817	0.0291642	0.280889
BMI	11396_39_DNAI1_DNAI1	Sex-combined	428	4	Weighted median	0.165139	0.0402524	4.08551e-05	-0.0226362	0.0111288	0.0419494
BMI	11396_39_DNAI1_DNAI1	Sex-combined	428	4	IVW-MRE	0.122294	0.0261607	2.94365e-06	-0.0131564	0.011703	0.260933
BMI	11396_39_DNAI1_DNAI1	Sex-combined	428	4	Weighted mode	0.230496	0.0794083	0.00389158	-0.0256962	0.0117475	0.11654
BMI	11401_181_RNF146_RN146	Sex-combined	428	7	MR Egger	0.171151	0.0677348	0.0118727	0.0246678	0.0542221	0.668224
BMI	11401_181_RNF146_RN146	Sex-combined	428	7	Weighted median	0.116558	0.0412958	0.0047649	-0.022154	0.0151148	0.142726
BMI	11401_181_RNF146_RN146	Sex-combined	428	7	IVW-MRE	0.0646574	0.0255907	0.0115172	-0.0414782	0.0245996	0.0917702
BMI	11401_181_RNF146_RN146	Sex-combined	428	7	Weighted mode	0.152664	0.0734612	0.038291	-0.0177794	0.0159185	0.306757
BMI	11402_17_KMT2C_KMT2C	Sex-combined	428		MR Egger	0.0774443	0.0668467	0.247294
BMI	11402_17_KMT2C_KMT2C	Sex-combined	428		Weighted median	0.0476398	0.0463688	0.304227
BMI	11402_17_KMT2C_KMT2C	Sex-combined	428	2	IVW-MRE	0.0682648	0.0252857	0.00693944	-0.0174437	0.000879953	1.8703e-87
BMI	11402_17_KMT2C_KMT2C	Sex-combined	428		Weighted mode	0.183722	0.0864053	0.034053
BMI	11405_150_CARD9_CARD9	Sex-combined	428	4	MR Egger	0.165803	0.0690328	0.0167421	-0.0729226	0.18948	0.737414
BMI	11405_150_CARD9_CARD9	Sex-combined	428	4	Weighted median	0.141558	0.0417351	0.000694289	-0.0201917	0.0122003	0.0979213
BMI	11405_150_CARD9_CARD9	Sex-combined	428	4	IVW-MRE	0.103197	0.0258821	6.6855e-05	-0.041992	0.0395681	0.288572
BMI	11405_150_CARD9_CARD9	Sex-combined	428	4	Weighted mode	0.170446	0.0703909	0.0158756	-0.0215611	0.0128752	0.192602
BMI	11406_82_ACAD8_ACAD8	Sex-combined	428	3	MR Egger	0.20277	0.0677315	0.00291639	0.00555278	0.0900441	0.960791
BMI	11406_82_ACAD8_ACAD8	Sex-combined	428	3	Weighted median	0.142882	0.0458059	0.0018129	0.00498804	0.020627	0.808919
BMI	11406_82_ACAD8_ACAD8	Sex-combined	428	3	IVW-MRE	0.109535	0.02563	1.92251e-05	-0.0102671	0.0357967	0.774253
BMI	11406_82_ACAD8_ACAD8	Sex-combined	428	3	Weighted mode	0.151902	0.076745	0.0484231	0.00929169	0.0224251	0.718834
BMI	11407_57_PLSCR3_PLS3	Sex-combined	428		MR Egger	0.206266	0.0671615	0.00226859
BMI	11407_57_PLSCR3_PLS3	Sex-combined	428		Weighted median	0.173792	0.0429695	5.24244e-05
BMI	11407_57_PLSCR3_PLS3	Sex-combined	428	2	IVW-MRE	0.146584	0.0249391	4.16119e-09	-0.111021	0.0962434	0.248687
BMI	11407_57_PLSCR3_PLS3	Sex-combined	428		Weighted mode	0.210373	0.0751769	0.00536856
BMI	11416_23_FBXL4_FBXL4	Sex-combined	428	8	MR Egger	0.0408182	0.0752112	0.58761	0.0110081	0.0579669	0.855647
BMI	11416_23_FBXL4_FBXL4	Sex-combined	428	8	Weighted median	0.0701028	0.0481083	0.145065	0.0180291	0.0107247	0.0927468
BMI	11416_23_FBXL4_FBXL4	Sex-combined	428	8	IVW-MRE	0.0324236	0.0283339	0.252483	0.00942717	0.0216132	0.662709
BMI	11416_23_FBXL4_FBXL4	Sex-combined	428	8	Weighted mode	0.120221	0.083201	0.149207	0.0244477	0.0113434	0.0680861
BMI	11421_10_EHD4_EHD4	Sex-combined	428	3	MR Egger	0.111819	0.0708508	0.115254	0.014001	0.0274055	0.699314
BMI	11421_10_EHD4_EHD4	Sex-combined	428	3	Weighted median	0.0398636	0.045682	0.382863	0.00707654	0.0112713	0.530112
BMI	11421_10_EHD4_EHD4	Sex-combined	428	3	IVW-MRE	0.0276132	0.0267945	0.302749	0.0078244	0.00677288	0.247987
BMI	11421_10_EHD4_EHD4	Sex-combined	428	3	Weighted mode	0.0760339	0.0696563	0.275643	0.00617699	0.011371	0.641426
BMI	11422_2_DLX3_DLX3	Sex-combined	428		MR Egger	0.157336	0.0678814	0.0209327
BMI	11422_2_DLX3_DLX3	Sex-combined	428		Weighted median	0.120543	0.0470954	0.0104807
BMI	11422_2_DLX3_DLX3	Sex-combined	428	2	IVW-MRE	0.0738009	0.0257504	0.00415676	-0.020556	0.0513894	0.689153
BMI	11422_2_DLX3_DLX3	Sex-combined	428		Weighted mode	0.156692	0.0717066	0.0294184
BMI	11424_4_FAH_FAAA	Sex-combined	428	8	MR Egger	0.289843	0.0717644	6.37188e-05	0.00659681	0.00809675	0.446342
BMI	11424_4_FAH_FAAA	Sex-combined	428	8	Weighted median	0.220248	0.0511125	1.63927e-05	0.0050562	0.00461255	0.272999
BMI	11424_4_FAH_FAAA	Sex-combined	428	8	IVW-MRE	0.196665	0.0266672	1.64585e-13	-0.00139037	0.00917696	0.879576
BMI	11424_4_FAH_FAAA	Sex-combined	428	8	Weighted mode	0.207213	0.0737523	0.00518849	0.00542087	0.00486449	0.301911
BMI	11425_31_RUFY1_RUFY1	Sex-combined	428	5	MR Egger	0.195787	0.0707948	0.00592946	-0.0663027	0.103424	0.567086
BMI	11425_31_RUFY1_RUFY1	Sex-combined	428	5	Weighted median	0.152378	0.0411612	0.000213919	-0.0305671	0.0167411	0.0678693
BMI	11425_31_RUFY1_RUFY1	Sex-combined	428	5	IVW-MRE	0.157046	0.0267619	4.40357e-09	-0.0358952	0.0273615	0.189559
BMI	11425_31_RUFY1_RUFY1	Sex-combined	428	5	Weighted mode	0.180148	0.0798507	0.024572	-0.034068	0.0181976	0.134503
BMI	11428_31_PDLIM1_PDLI1	Sex-combined	428		MR Egger	0.11924	0.0688581	0.0840562
BMI	11428_31_PDLIM1_PDLI1	Sex-combined	428		Weighted median	0.0616588	0.0424962	0.146801
BMI	11428_31_PDLIM1_PDLI1	Sex-combined	428		IVW-MRE	0.0534353	0.0260503	0.0402441
BMI	11428_31_PDLIM1_PDLI1	Sex-combined	428		Weighted mode	0.0789161	0.0717684	0.272129
BMI	11429_80_HNRNPC_hnRNP_C1_C2	Sex-combined	428	5	MR Egger	0.19491	0.0686793	0.00475713	-0.0722353	0.0285319	0.0852941
BMI	11429_80_HNRNPC_hnRNP_C1_C2	Sex-combined	428	5	Weighted median	0.174973	0.0428771	4.48809e-05	-0.00877363	0.0107906	0.416172
BMI	11429_80_HNRNPC_hnRNP_C1_C2	Sex-combined	428	5	IVW-MRE	0.143276	0.0259975	3.56457e-08	-0.00726778	0.0104198	0.48549
BMI	11429_80_HNRNPC_hnRNP_C1_C2	Sex-combined	428	5	Weighted mode	0.210074	0.0772055	0.00677505	-0.025065	0.011579	0.0963815
BMI	11430_49_DTX1_DTX1	Sex-combined	428	10	MR Egger	0.230292	0.0691839	0.000948355	-0.00941709	0.0302564	0.763572
BMI	11430_49_DTX1_DTX1	Sex-combined	428	10	Weighted median	0.154732	0.0409111	0.000155483	-0.00729694	0.0116846	0.532306
BMI	11430_49_DTX1_DTX1	Sex-combined	428	10	IVW-MRE	0.118929	0.0262298	5.7844e-06	0.00608523	0.010766	0.57192
BMI	11430_49_DTX1_DTX1	Sex-combined	428	10	Weighted mode	0.191918	0.0751069	0.0109564	-0.0218235	0.0160274	0.206422
BMI	11431_235_RECQL_RECQ1	Sex-combined	428	8	MR Egger	0.182037	0.0748281	0.0153958	-0.00768024	0.00507286	0.1808
BMI	11431_235_RECQL_RECQ1	Sex-combined	428	8	Weighted median	0.120166	0.0442579	0.00662519	-0.0059069	0.00461701	0.200765
BMI	11431_235_RECQL_RECQ1	Sex-combined	428	8	IVW-MRE	0.116162	0.0282698	3.97294e-05	-0.00194554	0.00316247	0.538425
BMI	11431_235_RECQL_RECQ1	Sex-combined	428	8	Weighted mode	0.162827	0.0789381	0.0397436	-0.00583166	0.00564967	0.336311
BMI	11432_11_PQBP1_PQBP1	Sex-combined	428	4	MR Egger	0.21306	0.069097	0.00217892	-0.191019	0.213953	0.466169
BMI	11432_11_PQBP1_PQBP1	Sex-combined	428	4	Weighted median	0.136731	0.0405627	0.000749359	-0.0156297	0.0164503	0.342051
BMI	11432_11_PQBP1_PQBP1	Sex-combined	428	4	IVW-MRE	0.139102	0.0261045	9.89367e-08	-0.0395792	0.0510034	0.437742
BMI	11432_11_PQBP1_PQBP1	Sex-combined	428	4	Weighted mode	0.147727	0.0866861	0.0890786	-0.0215187	0.0165469	0.284328
BMI	11433_11_TCTN2_TECT2	Sex-combined	428	3	MR Egger	0.122926	0.0705962	0.0823616	-0.0681944	0.0618835	0.469138
BMI	11433_11_TCTN2_TECT2	Sex-combined	428	3	Weighted median	0.0330238	0.0490667	0.500921	-0.00679617	0.00827275	0.411354
BMI	11433_11_TCTN2_TECT2	Sex-combined	428	3	IVW-MRE	0.0465774	0.0266131	0.0800893	-0.00430891	0.00777383	0.579384
BMI	11433_11_TCTN2_TECT2	Sex-combined	428	3	Weighted mode	0.019846	0.0761089	0.794405	-0.00707462	0.00820338	0.479358
BMI	11436_6_INA_AINX	Sex-combined	428		MR Egger	0.257507	0.0682824	0.000185421
BMI	11436_6_INA_AINX	Sex-combined	428		Weighted median	0.189856	0.0413496	4.40098e-06
BMI	11436_6_INA_AINX	Sex-combined	428		IVW-MRE	0.161707	0.0258416	3.90908e-10
BMI	11436_6_INA_AINX	Sex-combined	428		Weighted mode	0.258141	0.0773263	0.000916712
BMI	11438_6_DNAJB2_DNJB2	Sex-combined	428		MR Egger	0.139524	0.0681942	0.0413714
BMI	11438_6_DNAJB2_DNJB2	Sex-combined	428		Weighted median	0.0839271	0.0449893	0.0621124
BMI	11438_6_DNAJB2_DNJB2	Sex-combined	428		IVW-MRE	0.0694897	0.0258596	0.00720561
BMI	11438_6_DNAJB2_DNJB2	Sex-combined	428		Weighted mode	0.0889134	0.067309	0.187218
BMI	11439_88_RHPN2_RHPN2	Sex-combined	428	6	MR Egger	0.193434	0.0694321	0.0055755	-0.0349144	0.0192405	0.143772
BMI	11439_88_RHPN2_RHPN2	Sex-combined	428	6	Weighted median	0.126919	0.040903	0.00191614	-0.0210198	0.0098897	0.0335513
BMI	11439_88_RHPN2_RHPN2	Sex-combined	428	6	IVW-MRE	0.11656	0.0262449	8.94444e-06	-0.00875675	0.0108986	0.421699
BMI	11439_88_RHPN2_RHPN2	Sex-combined	428	6	Weighted mode	0.175984	0.0718491	0.0147122	-0.0196565	0.0101282	0.109963
BMI	11440_58_SOCS3_SOCS_3	Sex-combined	428	10	MR Egger	0.380458	0.0682276	4.37056e-08	0.00532287	0.01389	0.711541
BMI	11440_58_SOCS3_SOCS_3	Sex-combined	428	10	Weighted median	0.260939	0.0408679	1.71468e-10	-0.00575731	0.00525666	0.273411
BMI	11440_58_SOCS3_SOCS_3	Sex-combined	428	10	IVW-MRE	0.2345	0.025803	1.00806e-19	-0.0067768	0.00985927	0.49186
BMI	11440_58_SOCS3_SOCS_3	Sex-combined	428	10	Weighted mode	0.373779	0.0789359	2.98209e-06	-0.00559782	0.00574226	0.355109
BMI	11441_11_PYGL_PYGL	Sex-combined	428	7	MR Egger	0.163009	0.0711476	0.0224426	0.00775475	0.0457214	0.871966
BMI	11441_11_PYGL_PYGL	Sex-combined	428	7	Weighted median	0.12075	0.0465817	0.00953608	-0.0151384	0.016536	0.35994
BMI	11441_11_PYGL_PYGL	Sex-combined	428	7	IVW-MRE	0.0836083	0.0269226	0.00189955	-0.0308087	0.0213367	0.148758
BMI	11441_11_PYGL_PYGL	Sex-combined	428	7	Weighted mode	0.149613	0.0714201	0.036775	-0.0293381	0.0149103	0.0966657
BMI	11442_1_DNER_DNER	Sex-combined	428		MR Egger	0.192482	0.0672142	0.00439404
BMI	11442_1_DNER_DNER	Sex-combined	428		Weighted median	0.0991271	0.0440588	0.0244565
BMI	11442_1_DNER_DNER	Sex-combined	428		IVW-MRE	0.10106	0.0254632	7.2221e-05
BMI	11442_1_DNER_DNER	Sex-combined	428		Weighted mode	0.124962	0.0664312	0.060643
BMI	11444_49_POLR3F_RPC6	Sex-combined	428		MR Egger	0.212806	0.0666412	0.00151087
BMI	11444_49_POLR3F_RPC6	Sex-combined	428		Weighted median	0.124399	0.0458174	0.00662542
BMI	11444_49_POLR3F_RPC6	Sex-combined	428	2	IVW-MRE	0.114558	0.0251223	5.11482e-06	-0.0544479	0.0227654	0.016771
BMI	11444_49_POLR3F_RPC6	Sex-combined	428		Weighted mode	0.117265	0.0719448	0.103854
BMI	11448_34_GALK1_GALK1	Sex-combined	428	3	MR Egger	0.113144	0.0702735	0.108128	-0.000748412	0.0111694	0.957406
BMI	11448_34_GALK1_GALK1	Sex-combined	428	3	Weighted median	0.0776205	0.0440524	0.0780682	0.000476733	0.00765139	0.950319
BMI	11448_34_GALK1_GALK1	Sex-combined	428	3	IVW-MRE	0.0269401	0.0266146	0.311429	0.00110293	0.00692768	0.873507
BMI	11448_34_GALK1_GALK1	Sex-combined	428	3	Weighted mode	0.0714986	0.0705832	0.311649	0.000153444	0.00789522	0.986259
BMI	11449_22_CAPZA1_CAZA1	Sex-combined	428		MR Egger	0.0727515	0.0713375	0.308392
BMI	11449_22_CAPZA1_CAZA1	Sex-combined	428		Weighted median	0.0218884	0.0410297	0.593704
BMI	11449_22_CAPZA1_CAZA1	Sex-combined	428		IVW-MRE	0.035338	0.0268455	0.188058
BMI	11449_22_CAPZA1_CAZA1	Sex-combined	428		Weighted mode	0.0565541	0.0733609	0.441192
BMI	11454_87_EIF3G_EIF3G	Sex-combined	428	4	MR Egger	0.173398	0.071795	0.0161475	0.155458	0.0894035	0.224195
BMI	11454_87_EIF3G_EIF3G	Sex-combined	428	4	Weighted median	0.116075	0.0466836	0.0129037	0.0397224	0.0173514	0.0220627
BMI	11454_87_EIF3G_EIF3G	Sex-combined	428	4	IVW-MRE	0.0897066	0.0271863	0.000967875	0.0229314	0.0368937	0.534236
BMI	11454_87_EIF3G_EIF3G	Sex-combined	428	4	Weighted mode	0.127244	0.0760161	0.0948807	0.0517917	0.0158225	0.0466613
BMI	11456_2_MAGEB10_MAGBA	Sex-combined	428	4	MR Egger	0.153633	0.0683496	0.025103	-0.0500712	0.0275236	0.210495
BMI	11456_2_MAGEB10_MAGBA	Sex-combined	428	4	Weighted median	0.138173	0.0406541	0.000676965	-0.0218353	0.0107092	0.0414573
BMI	11456_2_MAGEB10_MAGBA	Sex-combined	428	4	IVW-MRE	0.119544	0.0256672	3.20121e-06	-0.0137319	0.0119466	0.250375
BMI	11456_2_MAGEB10_MAGBA	Sex-combined	428	4	Weighted mode	0.209684	0.076282	0.00623521	-0.0251478	0.0126954	0.141939
BMI	11457_53_GALE_GALE	Sex-combined	428	7	MR Egger	0.310355	0.0796084	0.000112398	0.0403531	0.0945039	0.687142
BMI	11457_53_GALE_GALE	Sex-combined	428	7	Weighted median	0.181509	0.0478348	0.00014795	0.0110242	0.0119726	0.357165
BMI	11457_53_GALE_GALE	Sex-combined	428	7	IVW-MRE	0.181231	0.0301083	1.75154e-09	0.0060611	0.0324129	0.851663
BMI	11457_53_GALE_GALE	Sex-combined	428	7	Weighted mode	0.237125	0.0765158	0.00206993	0.0136445	0.0117372	0.289174
BMI	11458_30_PCBP1_PCBP1	Sex-combined	428		MR Egger	0.0742011	0.0693569	0.285295
BMI	11458_30_PCBP1_PCBP1	Sex-combined	428		Weighted median	0.0128112	0.047499	0.78738
BMI	11458_30_PCBP1_PCBP1	Sex-combined	428		IVW-MRE	0.0265618	0.0257726	0.302718
BMI	11458_30_PCBP1_PCBP1	Sex-combined	428		Weighted mode	0.0322335	0.0697809	0.644371
BMI	11459_81_ELL_ELL	Sex-combined	428	5	MR Egger	0.21586	0.07035	0.00228964	-0.0466548	0.0242021	0.149501
BMI	11459_81_ELL_ELL	Sex-combined	428	5	Weighted median	0.144799	0.0418638	0.000542588	-0.00674964	0.00908963	0.457745
BMI	11459_81_ELL_ELL	Sex-combined	428	5	IVW-MRE	0.11203	0.0266555	2.63538e-05	-0.0032481	0.0152083	0.830879
BMI	11459_81_ELL_ELL	Sex-combined	428	5	Weighted mode	0.275319	0.07943	0.000581372	-0.0109364	0.00963732	0.31985
BMI	11462_8_RBFOX2_RBM9	Sex-combined	428		MR Egger	0.22696	0.0680092	0.000920526
BMI	11462_8_RBFOX2_RBM9	Sex-combined	428		Weighted median	0.187839	0.0413656	5.6005e-06
BMI	11462_8_RBFOX2_RBM9	Sex-combined	428		IVW-MRE	0.171498	0.0256558	2.3159e-11
BMI	11462_8_RBFOX2_RBM9	Sex-combined	428		Weighted mode	0.224818	0.0736376	0.00240702
BMI	11464_9_RELB_RELB	Sex-combined	428	6	MR Egger	0.178949	0.0712565	0.0123964	-0.0956699	0.142659	0.539196
BMI	11464_9_RELB_RELB	Sex-combined	428	6	Weighted median	0.152815	0.0444587	0.000587674	-0.00499446	0.00853453	0.558409
BMI	11464_9_RELB_RELB	Sex-combined	428	6	IVW-MRE	0.113033	0.0269705	2.77758e-05	-0.0188692	0.0225322	0.40235
BMI	11464_9_RELB_RELB	Sex-combined	428	6	Weighted mode	0.180194	0.0792241	0.0234323	-0.00328042	0.00783227	0.692721
BMI	11465_4_GPR135_GP135	Sex-combined	428	5	MR Egger	0.111335	0.0677361	0.100984	-0.0705599	0.0467823	0.228611
BMI	11465_4_GPR135_GP135	Sex-combined	428	5	Weighted median	0.095766	0.0481426	0.0466773	0.0143706	0.0145224	0.322397
BMI	11465_4_GPR135_GP135	Sex-combined	428	5	IVW-MRE	0.0964894	0.025586	0.000162483	0.00106283	0.0140787	0.939823
BMI	11465_4_GPR135_GP135	Sex-combined	428	5	Weighted mode	0.0434209	0.0809021	0.591748	0.0261812	0.0355951	0.502817
BMI	11468_15_RBM19_RBM19	Sex-combined	428	5	MR Egger	0.0186776	0.0712928	0.793461	-0.0067886	0.0117019	0.60253
BMI	11468_15_RBM19_RBM19	Sex-combined	428	5	Weighted median	-0.0506457	0.0475668	0.286999	-0.0083942	0.00592388	0.15648
BMI	11468_15_RBM19_RBM19	Sex-combined	428	5	IVW-MRE	-0.0342092	0.0269834	0.204874	-0.00852875	0.0084878	0.314982
BMI	11468_15_RBM19_RBM19	Sex-combined	428	5	Weighted mode	-0.0385224	0.0724173	0.595037	-0.00909508	0.00604189	0.206693
BMI	11476_43_VPS4A_VPS4A	Sex-combined	428		MR Egger	0.0850827	0.0693092	0.220282
BMI	11476_43_VPS4A_VPS4A	Sex-combined	428		Weighted median	0.0428859	0.0477189	0.368802
BMI	11476_43_VPS4A_VPS4A	Sex-combined	428	2	IVW-MRE	0.0228253	0.0262676	0.384874	0.0413068	0.00232065	7.10773e-71
BMI	11476_43_VPS4A_VPS4A	Sex-combined	428		Weighted mode	0.0439937	0.0715101	0.538744
BMI	11480_1_ALDH3A1_Aldehyde_dehydrogenase__class_3	Sex-combined	428		MR Egger	0.201919	0.0665342	0.00255429
BMI	11480_1_ALDH3A1_Aldehyde_dehydrogenase__class_3	Sex-combined	428		Weighted median	0.120466	0.0473876	0.0110177
BMI	11480_1_ALDH3A1_Aldehyde_dehydrogenase__class_3	Sex-combined	428		IVW-MRE	0.122309	0.0248282	8.38418e-07
BMI	11480_1_ALDH3A1_Aldehyde_dehydrogenase__class_3	Sex-combined	428		Weighted mode	0.108448	0.0726863	0.136439
BMI	11481_25_HAVCR2_TIMD3	Sex-combined	428		MR Egger	-0.0281718	0.0694331	0.685137
BMI	11481_25_HAVCR2_TIMD3	Sex-combined	428		Weighted median	-0.0997697	0.0445293	0.0250559
BMI	11481_25_HAVCR2_TIMD3	Sex-combined	428		IVW-MRE	-0.0582443	0.0261886	0.0261461
BMI	11481_25_HAVCR2_TIMD3	Sex-combined	428		Weighted mode	-0.0956995	0.078552	0.223785
BMI	11486_26_ZNF174_ZN174	Sex-combined	428		MR Egger	0.249193	0.0669876	0.000225896
BMI	11486_26_ZNF174_ZN174	Sex-combined	428		Weighted median	0.178929	0.044306	5.3797e-05
BMI	11486_26_ZNF174_ZN174	Sex-combined	428	2	IVW-MRE	0.159208	0.0247273	1.20613e-10	-0.0469164	0.0200641	0.0193705
BMI	11486_26_ZNF174_ZN174	Sex-combined	428		Weighted mode	0.187992	0.0750848	0.0126613
BMI	11490_42_UBL4A_UBL4A	Sex-combined	428		MR Egger	0.130468	0.0688463	0.0587602
BMI	11490_42_UBL4A_UBL4A	Sex-combined	428		Weighted median	0.0992371	0.0427254	0.0201967
BMI	11490_42_UBL4A_UBL4A	Sex-combined	428	2	IVW-MRE	0.0373653	0.0261111	0.152427	0.0377542	0.00474435	1.75244e-15
BMI	11490_42_UBL4A_UBL4A	Sex-combined	428		Weighted mode	0.115873	0.0706955	0.10194
BMI	11493_169_DYNLL2_DYL2	Sex-combined	428		MR Egger	0.121706	0.0698825	0.0823047
BMI	11493_169_DYNLL2_DYL2	Sex-combined	428		Weighted median	0.0437134	0.0462763	0.344854
BMI	11493_169_DYNLL2_DYL2	Sex-combined	428		IVW-MRE	0.0145682	0.0264732	0.582113
BMI	11493_169_DYNLL2_DYL2	Sex-combined	428		Weighted mode	0.0583186	0.0687349	0.396659
BMI	11494_4_ELL2_ELL2	Sex-combined	428		MR Egger	0.0795352	0.071148	0.264246
BMI	11494_4_ELL2_ELL2	Sex-combined	428		Weighted median	0.0791985	0.0450041	0.0784406
BMI	11494_4_ELL2_ELL2	Sex-combined	428		IVW-MRE	0.0430779	0.0268795	0.109017
BMI	11494_4_ELL2_ELL2	Sex-combined	428		Weighted mode	0.112726	0.0721369	0.118871
BMI	11510_31_APOL1_Apo_L1	Sex-combined	428	10	MR Egger	0.0760134	0.0758152	0.316617	0.000566671	0.00531496	0.917717
BMI	11510_31_APOL1_Apo_L1	Sex-combined	428	10	Weighted median	0.0583356	0.0466667	0.211282	0.000919229	0.00429315	0.830457
BMI	11510_31_APOL1_Apo_L1	Sex-combined	428	10	IVW-MRE	0.055601	0.028469	0.0508157	0.0021069	0.00344238	0.540506
BMI	11510_31_APOL1_Apo_L1	Sex-combined	428	10	Weighted mode	0.0735766	0.0804586	0.360989	0.00149189	0.00400523	0.718152
BMI	11513_92_CD38_CD38	Sex-combined	428	3	MR Egger	0.223149	0.0676629	0.00105561	-0.0948533	0.0449895	0.281947
BMI	11513_92_CD38_CD38	Sex-combined	428	3	Weighted median	0.172496	0.0430571	6.16968e-05	-0.00920232	0.0119476	0.441167
BMI	11513_92_CD38_CD38	Sex-combined	428	3	IVW-MRE	0.115915	0.0254408	5.20667e-06	-0.0114579	0.0159237	0.471801
BMI	11513_92_CD38_CD38	Sex-combined	428	3	Weighted mode	0.21725	0.0748162	0.00387801	-0.0295858	0.0126789	0.1448
BMI	11514_196_CD59_CD59	Sex-combined	428	7	MR Egger	0.104167	0.0683101	0.128021	0.0597001	0.0455104	0.246589
BMI	11514_196_CD59_CD59	Sex-combined	428	7	Weighted median	0.159109	0.04592	0.000530394	0.031916	0.00953342	0.000814544
BMI	11514_196_CD59_CD59	Sex-combined	428	7	IVW-MRE	0.133021	0.0259552	2.97491e-07	0.0168945	0.0222597	0.44787
BMI	11514_196_CD59_CD59	Sex-combined	428	7	Weighted mode	0.122522	0.0770579	0.112574	0.0358824	0.00918468	0.00792187
BMI	11516_7_FABP1_FABPL	Sex-combined	428	4	MR Egger	0.228774	0.071239	0.00142124	-0.0518456	0.453969	0.919507
BMI	11516_7_FABP1_FABPL	Sex-combined	428	4	Weighted median	0.15995	0.0411809	0.000102715	0.0146541	0.0122814	0.232792
BMI	11516_7_FABP1_FABPL	Sex-combined	428	4	IVW-MRE	0.15256	0.0269282	1.46628e-08	-0.000168181	0.0140319	0.990437
BMI	11516_7_FABP1_FABPL	Sex-combined	428	4	Weighted mode	0.230967	0.0837948	0.00609558	0.0149842	0.0130899	0.335377
BMI	11530_37_HMBS_HEM3	Sex-combined	428	5	MR Egger	0.0825681	0.0730676	0.259102	0.00854479	0.297927	0.97892
BMI	11530_37_HMBS_HEM3	Sex-combined	428	5	Weighted median	0.0668525	0.0461993	0.147884	-0.017077	0.0262751	0.515736
BMI	11530_37_HMBS_HEM3	Sex-combined	428	5	IVW-MRE	0.0702744	0.0275592	0.010774	-0.0344493	0.0479675	0.472646
BMI	11530_37_HMBS_HEM3	Sex-combined	428	5	Weighted mode	0.0695088	0.0852422	0.415282	-0.0361438	0.0357331	0.368994
BMI	11531_24_C10orf54_GI24	Sex-combined	428	6	MR Egger	0.214104	0.0703711	0.00249131	-0.0052603	0.0124437	0.694229
BMI	11531_24_C10orf54_GI24	Sex-combined	428	6	Weighted median	0.13211	0.043829	0.00257638	0.00662418	0.00618805	0.284403
BMI	11531_24_C10orf54_GI24	Sex-combined	428	6	IVW-MRE	0.0767232	0.0266032	0.00392687	0.0108546	0.0084884	0.200981
BMI	11531_24_C10orf54_GI24	Sex-combined	428	6	Weighted mode	0.192188	0.0709188	0.0069998	0.00653469	0.00652903	0.362837
BMI	11534_6_LRIT3_LRIT3	Sex-combined	428	4	MR Egger	0.176838	0.0670043	0.00861476	0.0738828	0.0428772	0.227007
BMI	11534_6_LRIT3_LRIT3	Sex-combined	428	4	Weighted median	0.159591	0.0466717	0.000627514	0.0550861	0.0203956	0.00691545
BMI	11534_6_LRIT3_LRIT3	Sex-combined	428	4	IVW-MRE	0.13435	0.0245271	4.31109e-08	0.0419623	0.0194639	0.0310908
BMI	11534_6_LRIT3_LRIT3	Sex-combined	428	4	Weighted mode	0.169611	0.0703614	0.0163491	0.0574026	0.0232883	0.0904751
BMI	11536_9_MYSM1_MYSM1	Sex-combined	428	3	MR Egger	0.184624	0.0704702	0.00910984	0.00834513	0.423116	0.987446
BMI	11536_9_MYSM1_MYSM1	Sex-combined	428	3	Weighted median	0.104963	0.0456553	0.0215035	-0.0494197	0.0253954	0.0516532
BMI	11536_9_MYSM1_MYSM1	Sex-combined	428	3	IVW-MRE	0.104336	0.026757	9.64375e-05	-0.0397718	0.0321146	0.215556
BMI	11536_9_MYSM1_MYSM1	Sex-combined	428	3	Weighted mode	0.120944	0.0698284	0.0839927	-0.0574626	0.0296947	0.192627
BMI	11537_12_TFR2_TFR2	Sex-combined	428	6	MR Egger	0.136787	0.067112	0.0421483	-0.0093688	0.010016	0.402546
BMI	11537_12_TFR2_TFR2	Sex-combined	428	6	Weighted median	0.149042	0.0422335	0.000417119	-0.0139085	0.00883027	0.115234
BMI	11537_12_TFR2_TFR2	Sex-combined	428	6	IVW-MRE	0.142556	0.0247652	8.59751e-09	-0.0144148	0.00629702	0.022071
BMI	11537_12_TFR2_TFR2	Sex-combined	428	6	Weighted mode	0.178542	0.0733309	0.0153108	-0.0127568	0.00969575	0.245367
BMI	11538_216_MLYCD_DCMC	Sex-combined	428		MR Egger	0.210639	0.0694675	0.0025761
BMI	11538_216_MLYCD_DCMC	Sex-combined	428		Weighted median	0.115133	0.0442558	0.00928081
BMI	11538_216_MLYCD_DCMC	Sex-combined	428		IVW-MRE	0.0676718	0.0263412	0.010198
BMI	11538_216_MLYCD_DCMC	Sex-combined	428		Weighted mode	0.169326	0.0722345	0.0195299
BMI	11539_4_ATP5J2_ATPK	Sex-combined	428	3	MR Egger	0.153449	0.0685377	0.0256783	-0.0305301	0.0324768	0.519663
BMI	11539_4_ATP5J2_ATPK	Sex-combined	428	3	Weighted median	0.137957	0.0407459	0.000709765	-0.0275355	0.0120672	0.0224982
BMI	11539_4_ATP5J2_ATPK	Sex-combined	428	3	IVW-MRE	0.132688	0.025909	3.03403e-07	-0.0241031	0.00907294	0.0078936
BMI	11539_4_ATP5J2_ATPK	Sex-combined	428	3	Weighted mode	0.164696	0.0723118	0.0232448	-0.0293312	0.0138681	0.168713
BMI	11540_37_FOXO3_FOXO3A	Sex-combined	428	3	MR Egger	0.158013	0.0694588	0.0234069	-0.00891234	1.35778	0.995821
BMI	11540_37_FOXO3_FOXO3A	Sex-combined	428	3	Weighted median	0.0810268	0.0441776	0.0666372	-0.0723907	0.0218274	0.000911502
BMI	11540_37_FOXO3_FOXO3A	Sex-combined	428	3	IVW-MRE	0.062663	0.0265214	0.0181407	-0.090379	0.0399851	0.0238018
BMI	11540_37_FOXO3_FOXO3A	Sex-combined	428	3	Weighted mode	0.10556	0.075167	0.160946	-0.0654346	0.0255339	0.12447
BMI	11542_11_TMEM230_TM230	Sex-combined	428	3	MR Egger	0.17821	0.0682407	0.00933322	0.0786816	0.172215	0.727171
BMI	11542_11_TMEM230_TM230	Sex-combined	428	3	Weighted median	0.163974	0.0418933	9.07529e-05	-0.024507	0.0204306	0.230324
BMI	11542_11_TMEM230_TM230	Sex-combined	428	3	IVW-MRE	0.108124	0.0254644	2.17535e-05	-0.021256	0.0113764	0.0617021
BMI	11542_11_TMEM230_TM230	Sex-combined	428	3	Weighted mode	0.206571	0.0705342	0.0035864	-0.0266264	0.023345	0.372227
BMI	11543_84_LIMA1_LIMA1	Sex-combined	428	5	MR Egger	0.188706	0.0677903	0.00561397	-0.174824	0.14857	0.324179
BMI	11543_84_LIMA1_LIMA1	Sex-combined	428	5	Weighted median	0.0962451	0.042927	0.0249573	-0.0124881	0.0142455	0.380687
BMI	11543_84_LIMA1_LIMA1	Sex-combined	428	5	IVW-MRE	0.0866517	0.0253262	0.000622933	-0.0391968	0.0414653	0.34451
BMI	11543_84_LIMA1_LIMA1	Sex-combined	428	5	Weighted mode	0.175842	0.0788206	0.0262052	-0.0144573	0.0154024	0.401059
BMI	11544_39_PHF3_PHF3	Sex-combined	428		MR Egger	0.17999	0.0670703	0.00756712
BMI	11544_39_PHF3_PHF3	Sex-combined	428		Weighted median	0.0904999	0.0420723	0.031472
BMI	11544_39_PHF3_PHF3	Sex-combined	428		IVW-MRE	0.11227	0.0253694	9.62716e-06
BMI	11544_39_PHF3_PHF3	Sex-combined	428		Weighted mode	0.143018	0.0713827	0.0457503
BMI	11546_7_CYGB_CYGB	Sex-combined	428		MR Egger	0.0544332	0.0671737	0.4182
BMI	11546_7_CYGB_CYGB	Sex-combined	428		Weighted median	0.00857172	0.0451808	0.849528
BMI	11546_7_CYGB_CYGB	Sex-combined	428	2	IVW-MRE	0.0563246	0.0250512	0.0245521	0.0208257	0.0148069	0.15958
BMI	11546_7_CYGB_CYGB	Sex-combined	428		Weighted mode	-0.0680317	0.0890638	0.445376
BMI	11547_84_MUSK_MUSK	Sex-combined	428	7	MR Egger	0.335302	0.0712816	3.45432e-06	0.152614	0.128607	0.288666
BMI	11547_84_MUSK_MUSK	Sex-combined	428	7	Weighted median	0.29176	0.0480069	1.22095e-09	0.0378926	0.0163625	0.0205682
BMI	11547_84_MUSK_MUSK	Sex-combined	428	7	IVW-MRE	0.2225	0.0269819	1.6342e-16	-0.012539	0.0421547	0.766121
BMI	11547_84_MUSK_MUSK	Sex-combined	428	7	Weighted mode	0.301835	0.0720902	3.43628e-05	0.0376336	0.0152913	0.0490457
BMI	11548_84_CDC25A_MPIP1	Sex-combined	428		MR Egger	0.0282754	0.0652672	0.665071
BMI	11548_84_CDC25A_MPIP1	Sex-combined	428		Weighted median	0.0161014	0.0449209	0.720015
BMI	11548_84_CDC25A_MPIP1	Sex-combined	428		IVW-MRE	0.0425578	0.0245326	0.0827863
BMI	11548_84_CDC25A_MPIP1	Sex-combined	428		Weighted mode	0.0271483	0.062881	0.666148
BMI	11549_6_ISL1_ISL1	Sex-combined	428	3	MR Egger	0.079216	0.0672374	0.239393	0.136874	0.187778	0.599013
BMI	11549_6_ISL1_ISL1	Sex-combined	428	3	Weighted median	0.0681729	0.0452406	0.131838	-0.0652926	0.0257124	0.0111062
BMI	11549_6_ISL1_ISL1	Sex-combined	428	3	IVW-MRE	0.0547188	0.0253283	0.0307435	-0.112626	0.0468396	0.0161941
BMI	11549_6_ISL1_ISL1	Sex-combined	428	3	Weighted mode	0.0103139	0.0823216	0.900354	-0.0627876	0.0236641	0.117527
BMI	11551_16_HMG20B_HM20B	Sex-combined	428	3	MR Egger	0.18905	0.0697472	0.00698965	0.0942835	0.0507012	0.314103
BMI	11551_16_HMG20B_HM20B	Sex-combined	428	3	Weighted median	0.181108	0.0490034	0.000219177	0.0476882	0.0216504	0.0276197
BMI	11551_16_HMG20B_HM20B	Sex-combined	428	3	IVW-MRE	0.140103	0.0263936	1.10702e-07	0.0506789	0.0185184	0.00620635
BMI	11551_16_HMG20B_HM20B	Sex-combined	428	3	Weighted mode	0.198842	0.0763267	0.00950441	0.0345815	0.0261895	0.317544
BMI	11556_19_ARFGAP1_ARFG1	Sex-combined	428	6	MR Egger	0.312605	0.0788538	8.62961e-05	0.20946	0.0602556	0.02544
BMI	11556_19_ARFGAP1_ARFG1	Sex-combined	428	6	Weighted median	0.200123	0.044459	6.75412e-06	0.0126493	0.0129619	0.32912
BMI	11556_19_ARFGAP1_ARFG1	Sex-combined	428	6	IVW-MRE	0.201996	0.0298746	1.36622e-11	-0.0173021	0.0247385	0.484302
BMI	11556_19_ARFGAP1_ARFG1	Sex-combined	428	6	Weighted mode	0.306809	0.075055	5.20431e-05	0.0127755	0.0127098	0.360953
BMI	11557_3_SMURF1_SMUF1	Sex-combined	428	3	MR Egger	0.228797	0.0693965	0.00105929	0.0299782	0.0403804	0.593444
BMI	11557_3_SMURF1_SMUF1	Sex-combined	428	3	Weighted median	0.181533	0.0439159	3.57046e-05	-0.00776824	0.0138383	0.574553
BMI	11557_3_SMURF1_SMUF1	Sex-combined	428	3	IVW-MRE	0.136598	0.0260397	1.55655e-07	-0.0140783	0.0192504	0.464581
BMI	11557_3_SMURF1_SMUF1	Sex-combined	428	3	Weighted mode	0.213505	0.0660416	0.00132053	-0.00282907	0.0153744	0.870972
BMI	11560_76_NFATC4_NFAC4	Sex-combined	428	3	MR Egger	0.250774	0.0675617	0.000233124	-0.114761	0.0502551	0.262768
BMI	11560_76_NFATC4_NFAC4	Sex-combined	428	3	Weighted median	0.197458	0.0454483	1.39484e-05	-0.0187242	0.0145027	0.196674
BMI	11560_76_NFATC4_NFAC4	Sex-combined	428	3	IVW-MRE	0.143446	0.0253577	1.54114e-08	-0.0181251	0.0193637	0.349256
BMI	11560_76_NFATC4_NFAC4	Sex-combined	428	3	Weighted mode	0.212996	0.0727329	0.00358872	-0.0347319	0.0151402	0.148758
BMI	11562_9_POLE2_DPOE2	Sex-combined	428		MR Egger	0.196657	0.0668252	0.00342974
BMI	11562_9_POLE2_DPOE2	Sex-combined	428		Weighted median	0.112197	0.047572	0.0183506
BMI	11562_9_POLE2_DPOE2	Sex-combined	428		IVW-MRE	0.120889	0.0250153	1.34763e-06
BMI	11562_9_POLE2_DPOE2	Sex-combined	428		Weighted mode	0.0943544	0.077379	0.223373
BMI	11563_51_SYTL4_SYTL4	Sex-combined	428	7	MR Egger	0.218951	0.0725914	0.00271282	-0.0804465	0.132075	0.569072
BMI	11563_51_SYTL4_SYTL4	Sex-combined	428	7	Weighted median	0.178867	0.0416375	1.74057e-05	0.00445955	0.0148476	0.763906
BMI	11563_51_SYTL4_SYTL4	Sex-combined	428	7	IVW-MRE	0.137088	0.0274222	5.7585e-07	-0.0348014	0.032042	0.277427
BMI	11563_51_SYTL4_SYTL4	Sex-combined	428	7	Weighted mode	0.29861	0.0737372	6.09218e-05	0.0146091	0.0155709	0.38434
BMI	11565_58_ZNF23_ZNF23	Sex-combined	428		MR Egger	0.0554224	0.0665363	0.405331
BMI	11565_58_ZNF23_ZNF23	Sex-combined	428		Weighted median	0.0912326	0.0439206	0.0377815
BMI	11565_58_ZNF23_ZNF23	Sex-combined	428	2	IVW-MRE	0.114533	0.0252175	5.57707e-06	0.0360781	0.0123899	0.00359228
BMI	11565_58_ZNF23_ZNF23	Sex-combined	428		Weighted mode	0.0947817	0.0698795	0.175702
BMI	11566_48_KRT72_Keratin_72	Sex-combined	428		MR Egger	0.125971	0.0686384	0.0671615
BMI	11566_48_KRT72_Keratin_72	Sex-combined	428		Weighted median	0.101232	0.0441505	0.0218546
BMI	11566_48_KRT72_Keratin_72	Sex-combined	428		IVW-MRE	0.112281	0.0259025	1.45914e-05
BMI	11566_48_KRT72_Keratin_72	Sex-combined	428		Weighted mode	0.0834034	0.0778205	0.284442
BMI	11567_23_ZNF10_ZNF10	Sex-combined	428		MR Egger	0.309728	0.0697721	1.15201e-05
BMI	11567_23_ZNF10_ZNF10	Sex-combined	428		Weighted median	0.184873	0.04731	9.31839e-05
BMI	11567_23_ZNF10_ZNF10	Sex-combined	428	2	IVW-MRE	0.139368	0.0265984	1.60826e-07	-0.00466301	0.015885	0.769103
BMI	11567_23_ZNF10_ZNF10	Sex-combined	428		Weighted mode	0.190886	0.0694096	0.00621011
BMI	11568_2_FKBP1B_FKB1B	Sex-combined	428	3	MR Egger	0.0656745	0.0687336	0.33987	-0.0235448	0.0291634	0.567607
BMI	11568_2_FKBP1B_FKB1B	Sex-combined	428	3	Weighted median	0.0213338	0.0435855	0.624509	0.00554021	0.00912042	0.543551
BMI	11568_2_FKBP1B_FKB1B	Sex-combined	428	3	IVW-MRE	0.0502144	0.0258681	0.0522377	0.0129832	0.0221165	0.557179
BMI	11568_2_FKBP1B_FKB1B	Sex-combined	428	3	Weighted mode	-0.0152349	0.0767397	0.842727	0.00233514	0.00855103	0.810403
BMI	11570_94_BCAP29_BAP29	Sex-combined	428	5	MR Egger	0.198179	0.069317	0.00445808	-0.102128	0.0636438	0.206906
BMI	11570_94_BCAP29_BAP29	Sex-combined	428	5	Weighted median	0.189671	0.0420532	6.47447e-06	-0.0262286	0.0118307	0.0266231
BMI	11570_94_BCAP29_BAP29	Sex-combined	428	5	IVW-MRE	0.135783	0.0262435	2.2918e-07	-0.0321964	0.0290123	0.267107
BMI	11570_94_BCAP29_BAP29	Sex-combined	428	5	Weighted mode	0.230373	0.0785248	0.00352935	-0.0187031	0.0128071	0.217974
BMI	11571_75_KLRC3_NKG2E	Sex-combined	428	5	MR Egger	0.105127	0.0734921	0.153318	-0.00258295	0.0234685	0.919311
BMI	11571_75_KLRC3_NKG2E	Sex-combined	428	5	Weighted median	0.107651	0.0452335	0.0173179	0.00539216	0.00723947	0.456376
BMI	11571_75_KLRC3_NKG2E	Sex-combined	428	5	IVW-MRE	0.0882652	0.0277631	0.00147667	0.011492	0.0143788	0.424155
BMI	11571_75_KLRC3_NKG2E	Sex-combined	428	5	Weighted mode	0.156957	0.0744323	0.0355503	0.00346861	0.0072719	0.658261
BMI	11572_4_DNM2_DYN2	Sex-combined	428		MR Egger	0.0698591	0.0689986	0.311887
BMI	11572_4_DNM2_DYN2	Sex-combined	428		Weighted median	0.0139569	0.0487579	0.774687
BMI	11572_4_DNM2_DYN2	Sex-combined	428	2	IVW-MRE	0.0189148	0.0259673	0.466365	-0.0125888	0.055752	0.821357
BMI	11572_4_DNM2_DYN2	Sex-combined	428		Weighted mode	0.0338831	0.0782265	0.665131
BMI	11573_3_SRSF6_SRSF6	Sex-combined	428		MR Egger	0.316404	0.0729067	1.78282e-05
BMI	11573_3_SRSF6_SRSF6	Sex-combined	428		Weighted median	0.243662	0.0426031	1.06936e-08
BMI	11573_3_SRSF6_SRSF6	Sex-combined	428	2	IVW-MRE	0.243118	0.0275367	1.0574e-18	-0.0624344	0.000600138	0
BMI	11573_3_SRSF6_SRSF6	Sex-combined	428		Weighted mode	0.260036	0.0757343	0.000653956
BMI	11582_63_DNAJA2_DNJA2	Sex-combined	428		MR Egger	0.148396	0.0681236	0.0299289
BMI	11582_63_DNAJA2_DNJA2	Sex-combined	428		Weighted median	0.0566624	0.0431539	0.189173
BMI	11582_63_DNAJA2_DNJA2	Sex-combined	428		IVW-MRE	0.0400594	0.0258341	0.120988
BMI	11582_63_DNAJA2_DNJA2	Sex-combined	428		Weighted mode	0.0898335	0.0685649	0.190834
BMI	11587_5_MGA_MGAP	Sex-combined	428	4	MR Egger	0.194211	0.0718359	0.00713524	0.0087711	0.116022	0.94662
BMI	11587_5_MGA_MGAP	Sex-combined	428	4	Weighted median	0.204796	0.0475652	1.66553e-05	0.00136525	0.0120809	0.910024
BMI	11587_5_MGA_MGAP	Sex-combined	428	4	IVW-MRE	0.143979	0.0271698	1.16279e-07	0.00157195	0.0215109	0.941745
BMI	11587_5_MGA_MGAP	Sex-combined	428	4	Weighted mode	0.245333	0.0812594	0.002687	0.00168186	0.013846	0.910999
BMI	11590_5_RBM23_RBM23	Sex-combined	428		MR Egger	0.249241	0.0718491	0.000575713
BMI	11590_5_RBM23_RBM23	Sex-combined	428		Weighted median	0.264343	0.0438986	1.72623e-09
BMI	11590_5_RBM23_RBM23	Sex-combined	428		IVW-MRE	0.215077	0.0271315	2.24131e-15
BMI	11590_5_RBM23_RBM23	Sex-combined	428		Weighted mode	0.300087	0.0757196	8.66913e-05
BMI	11591_43_PRC1_PRC1	Sex-combined	428		MR Egger	0.202163	0.0681651	0.00318896
BMI	11591_43_PRC1_PRC1	Sex-combined	428		Weighted median	0.160683	0.0446741	0.000322173
BMI	11591_43_PRC1_PRC1	Sex-combined	428	2	IVW-MRE	0.13582	0.0257492	1.32963e-07	-0.0448994	0.0140945	0.00144461
BMI	11591_43_PRC1_PRC1	Sex-combined	428		Weighted mode	0.209671	0.083198	0.0120942
BMI	11592_1_ELAVL1_ELAV1	Sex-combined	428	4	MR Egger	0.212375	0.0687774	0.00214779	0.0169362	0.0977626	0.878411
BMI	11592_1_ELAVL1_ELAV1	Sex-combined	428	4	Weighted median	0.14555	0.044783	0.00115358	-0.00266752	0.0174201	0.878297
BMI	11592_1_ELAVL1_ELAV1	Sex-combined	428	4	IVW-MRE	0.118989	0.0260452	4.91079e-06	-0.00583968	0.0219544	0.790246
BMI	11592_1_ELAVL1_ELAV1	Sex-combined	428	4	Weighted mode	0.150306	0.0758117	0.0480495	0.0192581	0.0202138	0.411018
BMI	11593_21_CXCL9_MIG	Sex-combined	428		MR Egger	0.245694	0.0680937	0.000344969
BMI	11593_21_CXCL9_MIG	Sex-combined	428		Weighted median	0.177683	0.0477358	0.000197473
BMI	11593_21_CXCL9_MIG	Sex-combined	428	2	IVW-MRE	0.152167	0.0257843	3.60192e-09	-0.0434926	0.0136183	0.00140468
BMI	11593_21_CXCL9_MIG	Sex-combined	428		Weighted mode	0.184701	0.0751834	0.0144203
BMI	11596_47_ZNF75D_ZN75D	Sex-combined	428		MR Egger	0.209345	0.0677884	0.00214539
BMI	11596_47_ZNF75D_ZN75D	Sex-combined	428		Weighted median	0.150144	0.0440309	0.000649677
BMI	11596_47_ZNF75D_ZN75D	Sex-combined	428		IVW-MRE	0.0929246	0.0256532	0.000291946
BMI	11596_47_ZNF75D_ZN75D	Sex-combined	428		Weighted mode	0.175917	0.0696668	0.0119268
BMI	11601_26_DHX8_DHX8	Sex-combined	428	7	MR Egger	0.213977	0.0684991	0.00190732	0.00125317	0.00981867	0.903415
BMI	11601_26_DHX8_DHX8	Sex-combined	428	7	Weighted median	0.188631	0.0398086	2.15366e-06	-0.00416919	0.00482607	0.387648
BMI	11601_26_DHX8_DHX8	Sex-combined	428	7	IVW-MRE	0.169362	0.0258626	5.81009e-11	-0.00460025	0.00648692	0.478227
BMI	11601_26_DHX8_DHX8	Sex-combined	428	7	Weighted mode	0.264386	0.0843621	0.00184364	-0.00384415	0.0050311	0.473788
BMI	11606_22_DNAJB6_DNJB6	Sex-combined	428		MR Egger	0.170563	0.0694422	0.0144405
BMI	11606_22_DNAJB6_DNJB6	Sex-combined	428		Weighted median	0.131274	0.0424307	0.00197584
BMI	11606_22_DNAJB6_DNJB6	Sex-combined	428		IVW-MRE	0.0759805	0.0263056	0.00387241
BMI	11606_22_DNAJB6_DNJB6	Sex-combined	428		Weighted mode	0.170606	0.0758658	0.0250352
BMI	11607_15_BRD1_BRD1	Sex-combined	428		MR Egger	0.199522	0.0661885	0.00272831
BMI	11607_15_BRD1_BRD1	Sex-combined	428		Weighted median	0.154675	0.0420644	0.000235903
BMI	11607_15_BRD1_BRD1	Sex-combined	428		IVW-MRE	0.13124	0.0250194	1.55831e-07
BMI	11607_15_BRD1_BRD1	Sex-combined	428		Weighted mode	0.176226	0.0734374	0.0168371
BMI	11608_5_MAP1LC3B_MLP3B	Sex-combined	428	7	MR Egger	0.114281	0.0727051	0.116729	0.0551541	0.0287074	0.112748
BMI	11608_5_MAP1LC3B_MLP3B	Sex-combined	428	7	Weighted median	0.112207	0.0472606	0.0175867	0.0104814	0.00882025	0.234701
BMI	11608_5_MAP1LC3B_MLP3B	Sex-combined	428	7	IVW-MRE	0.0459342	0.0275242	0.0951448	-0.000148911	0.0172279	0.993104
BMI	11608_5_MAP1LC3B_MLP3B	Sex-combined	428	7	Weighted mode	0.106153	0.0692644	0.126121	0.0117083	0.00925786	0.252885
BMI	11614_29_ERH_ERH	Sex-combined	428		MR Egger	0.129733	0.0684687	0.0587982
BMI	11614_29_ERH_ERH	Sex-combined	428		Weighted median	0.162994	0.0425884	0.000129613
BMI	11614_29_ERH_ERH	Sex-combined	428		IVW-MRE	0.0978385	0.0258908	0.000157528
BMI	11614_29_ERH_ERH	Sex-combined	428		Weighted mode	0.197082	0.0783746	0.0122826
BMI	11615_16_DAPP1_DAPP1	Sex-combined	428	3	MR Egger	0.0569888	0.06529	0.383233	-0.054093	0.0377832	0.388153
BMI	11615_16_DAPP1_DAPP1	Sex-combined	428	3	Weighted median	-0.0002733	0.0525066	0.995847	-0.0202203	0.0252313	0.422903
BMI	11615_16_DAPP1_DAPP1	Sex-combined	428	3	IVW-MRE	0.00159233	0.0257221	0.950639	-0.0393481	0.0185735	0.0341318
BMI	11615_16_DAPP1_DAPP1	Sex-combined	428	3	Weighted mode	0.0129872	0.0715489	0.85605	-0.0173183	0.0343972	0.664607
BMI	11616_9_HSF1_HSF1	Sex-combined	428		MR Egger	0.228684	0.0678198	0.000814592
BMI	11616_9_HSF1_HSF1	Sex-combined	428		Weighted median	0.137644	0.0400275	0.00058441
[truncated: 115,751 more rows]
