# Supplementary material for: A proteogenomic analysis of the adiposity colorectal cancer relationship identifies GREM1 as a probable mediator
Source: Int J Epidemiol. 2025 Jan 22;54(1):dyae175. doi: 10.1093/ije/dyae175 (PMC11754674; doi:10.1093/ije/dyae175)
Supplement: dyae175_Supplementary_Data [file dyae175_supplementary_data.zip › ije-2023-08-1026-File013.xlsx]

## Sheet: Table S7A
Table 7A. Colocalization results. SNP = the cis-SNP; nsnps = number of SNPs included in the window; window = the size of the window around the cis-SNP; h0-4 = hypothesis priors; h0 = neither trait has a genetic association in the region; h1 = only trait 1 has a genetic association in the region; h2 = only trait 2 has a genetic association in the region; h3 = both traits are associated, but with d…
protein	cancer	sex	SNP	nsnps	window	h0	h1	h2	h3	h4	prior_p1	prior_p2	prior_p12
10015_119_KCNAB2_KCAB2	colon	combined	rs806109	715	250k	8.18672746694015e-11	0.970127504380857	1.19420849239569e-12	0.0141356381470518	0.0157368573890292	0.0001	0.0001	1e-05
10015_119_KCNAB2_KCAB2	colon	combined	rs806109	715	250k	8.30292081298032e-09	0.983896420138075	1.211157765614e-12	0.00014336263745174	0.0159602089203428	1e-06	1e-06	1e-07
10015_119_KCNAB2_KCAB2	colon	combined	rs806109	715	250k	8.18672739962e-09	0.970127496403415	1.19420848257562e-10	0.0141356380308132	0.0157368572596237	1e-06	0.0001	1e-07
10015_119_KCNAB2_KCAB2	colon	combined	rs806109	715	250k	8.43621825004587e-11	0.999692171307634	1.23060203464594e-14	0.000145664221746438	0.000162164386245677	0.0001	1e-06	1e-07
10037_98_SIGLEC12_SIG12	colon	combined	rs6509544	1032	250k	0	0.964501987435105	0	0.0242533914304954	0.0112446211338348	0.0001	0.0001	1e-05
10037_98_SIGLEC12_SIG12	colon	combined	rs6509544	1032	250k	0	0.988230242993234	0	0.000248500627464065	0.0115212563791885	1e-06	1e-06	1e-07
10037_98_SIGLEC12_SIG12	colon	combined	rs6509544	1032	250k	0	0.964501987435105	0	0.0242533914305395	0.0112446211338553	1e-06	0.0001	1e-07
10037_98_SIGLEC12_SIG12	colon	combined	rs6509544	1032	250k	0	0.999632090415442	0	0.000251367738907737	0.000116541845184267	0.0001	1e-06	1e-07
10042_8_SGK3_SGK3	colon	combined	rs145451983	408	250k	6.70203330743972e-10	0.961830148355601	7.74619382319968e-12	0.0110897293784316	0.0270801215880171	0.0001	0.0001	1e-05
10042_8_SGK3_SGK3	colon	combined	rs145451983	408	250k	6.77643014653485e-08	0.972507075715039	7.8321815091792e-12	0.000112128324389998	0.0273807281884385	1e-06	1e-06	1e-07
10042_8_SGK3_SGK3	colon	combined	rs145451983	408	250k	6.70203285761935e-08	0.961830083800449	7.7461933032984e-10	0.0110897286341223	0.0270801197704806	1e-06	0.0001	1e-07
10042_8_SGK3_SGK3	colon	combined	rs145451983	408	250k	6.96523673513814e-10	0.999603310662905	8.05040370583625e-14	0.000115252471759053	0.000281436168733276	0.0001	1e-06	1e-07
10070_22_PLCG2_PLCG2	colon	combined	rs12445050	1427	250k	3.88936750918356e-37	0.967154926844708	9.93586105446808e-39	0.0246989996219646	0.00814607353332993	0.0001	0.0001	1e-05
10070_22_PLCG2_PLCG2	colon	combined	rs12445050	1427	250k	3.98685410411373e-35	0.991396565199897	1.01849023856389e-38	0.000253180774966168	0.00835025402512963	1e-06	1e-06	1e-07
10070_22_PLCG2_PLCG2	colon	combined	rs12445050	1427	250k	3.88936750918354e-35	0.967154926844708	9.93586105446804e-37	0.0246989996219643	0.00814607353332982	1e-06	0.0001	1e-07
10070_22_PLCG2_PLCG2	colon	combined	rs12445050	1427	250k	4.02008716565984e-37	0.999660510207032	1.02698002722894e-40	0.000255291203905128	8.41985890624539e-05	0.0001	1e-06	1e-07
10075_75_ACBD6_ACBD6	colon	combined	rs80261041	760	250k	0.000308255144256108	0.953827761683076	1.00853232624652e-05	0.0311921534297503	0.0146617444196551	0.0001	0.0001	1e-05
10075_75_ACBD6_ACBD6	colon	combined	rs80261041	760	250k	0.0308367073058718	0.95417410075073	1.00889852878287e-05	0.000312034794382509	0.0146670681637277	1e-06	1e-06	1e-07
10075_75_ACBD6_ACBD6	colon	combined	rs80261041	760	250k	0.0298837082536034	0.924685640627707	0.000977718826870212	0.0302391454048807	0.0142137868869382	1e-06	0.0001	1e-07
10075_75_ACBD6_ACBD6	colon	combined	rs80261041	760	250k	0.000322917315853156	0.999196627625523	1.05650321758162e-07	0.000326758097923136	0.000153591310378471	0.0001	1e-06	1e-07
10080_9_EIF2B1_EI2BA	colon	combined	rs541635385,rs72414803	652	250k	3.67142988526829e-08	0.967122256131837	3.86188061348271e-10	0.0101501773292643	0.0227275294384125	0.0001	0.0001	1e-05
10080_9_EIF2B1_EI2BA	colon	combined	rs541635385,rs72414803	652	250k	3.70868376515332e-06	0.976935614275662	3.9010669907256e-10	0.000102531708491878	0.022958144941974	1e-06	1e-06	1e-07
10080_9_EIF2B1_EI2BA	colon	combined	rs541635385,rs72414803	652	250k	3.67141640034601e-06	0.967118703954929	3.86186642904732e-08	0.0101501400483256	0.0227274459616806	1e-06	0.0001	1e-07
10080_9_EIF2B1_EI2BA	colon	combined	rs541635385,rs72414803	652	250k	3.79495149618338e-08	0.999660123601017	3.99180974993529e-12	0.000104916699612809	0.000234921745865106	0.0001	1e-06	1e-07
10088_37_APRT_APT	colon	combined	rs104894506	1222	250k	2.24931660246931e-71	0.95248323091331	5.94218051180137e-73	0.0251400538930068	0.0223767151936809	0.0001	0.0001	1e-05
10088_37_APRT_APT	colon	combined	rs104894506	1222	250k	2.30672795492153e-69	0.976794326298791	6.09384818691813e-73	0.000257817263428236	0.0229478564377806	1e-06	1e-06	1e-07
10088_37_APRT_APT	colon	combined	rs104894506	1222	250k	2.24931660246933e-69	0.95248323091331	5.94218051180143e-71	0.0251400538930076	0.0223767151936815	1e-06	0.0001	1e-07
10088_37_APRT_APT	colon	combined	rs104894506	1222	250k	2.36035130784717e-71	0.999501376249415	6.23550883281492e-75	0.000263810612612583	0.000234813137975983	0.0001	1e-06	1e-07
10336_3_STUB1_CHIP	colon	combined	rs148553428	810	250k	0.743441216029869	0.130380188264743	0.0964021738243971	0.0168935426744856	0.0128828792065058	0.0001	0.0001	1e-05
10336_3_STUB1_CHIP	colon	combined	rs148553428	810	250k	0.996784373070386	0.00174809966703607	0.00129253232570729	2.2650370978421e-06	0.000172729899773038	1e-06	1e-06	1e-07
10336_3_STUB1_CHIP	colon	combined	rs148553428	810	250k	0.883529232385093	0.00154947970561729	0.114567415422798	0.000200768244612005	0.000153104241879652	1e-06	0.0001	1e-07
10336_3_STUB1_CHIP	colon	combined	rs148553428	810	250k	0.849566331877615	0.148991764117017	0.00110163439200189	0.000193050704923577	0.000147218908442303	0.0001	1e-06	1e-07
10346_5_STAT3_STAT3	colon	combined	rs4796791	462	250k	4.41881911414674e-72	0.934593021156392	8.48308552836724e-74	0.0178944586895351	0.0475125201540754	0.0001	0.0001	1e-05
10346_5_STAT3_STAT3	colon	combined	rs4796791	462	250k	4.49851257714817e-70	0.951448419041866	8.63607809159034e-74	0.000182171854961021	0.0483694091031807	1e-06	1e-06	1e-07
10346_5_STAT3_STAT3	colon	combined	rs4796791	462	250k	4.41881911414678e-70	0.934593021156392	8.48308552836731e-72	0.0178944586895356	0.0475125201540768	1e-06	0.0001	1e-07
10346_5_STAT3_STAT3	colon	combined	rs4796791	462	250k	4.72476114272936e-72	0.999300644936768	9.07042172117025e-76	0.000191334021381001	0.000508021041862612	0.0001	1e-06	1e-07
10366_11_PDGFRA_PDGFRA	colon	combined	rs139236922	619	250k	8.37529098667879e-21	0.980667079516291	9.17724869864766e-23	0.0107370913279975	0.00859582915571284	0.0001	0.0001	1e-05
10366_11_PDGFRA_PDGFRA	colon	combined	rs139236922	619	250k	8.46527448771707e-19	0.991203293399272	9.27584837346698e-23	0.000108524498355643	0.00868818210237321	1e-06	1e-06	1e-07
10366_11_PDGFRA_PDGFRA	colon	combined	rs139236922	619	250k	8.3752909866788e-19	0.980667079516291	9.17724869864774e-21	0.0107370913279975	0.00859582915571284	1e-06	0.0001	1e-07
10366_11_PDGFRA_PDGFRA	colon	combined	rs139236922	619	250k	8.53871857015692e-21	0.999802898350146	9.35632493375205e-25	0.000109466048711221	8.76356011445125e-05	0.0001	1e-06	1e-07
10370_21_STAT1_STAT1	colon	combined	rs568852475	483	250k	0.971726396634765	0.0186082704446092	0.00895501381601669	0.000170946468955911	0.000539372635653325	0.0001	0.0001	1e-05
10370_21_STAT1_STAT1	colon	combined	rs568852475	483	250k	0.999710862641624	0.000191441646155477	9.21290665559903e-05	1.75869506619656e-08	5.54905871386906e-06	1e-06	1e-06	1e-07
10370_21_STAT1_STAT1	colon	combined	rs568852475	483	250k	0.990673425792058	0.000189711003974661	0.0091296215126519	1.74279637369222e-06	5.49889494194743e-06	1e-06	0.0001	1e-07
10370_21_STAT1_STAT1	colon	combined	rs568852475	483	250k	0.981114365642134	0.0187880472488822	9.04152931302949e-05	1.72598003953864e-06	5.44583581455016e-06	0.0001	1e-06	1e-07
10372_18_STAT6_STAT6	colon	combined	rs770378890	404	250k	4.40240712404808e-33	0.0406655779777785	1.03676093873537e-31	0.957667208255674	0.00166721376654283	0.0001	0.0001	1e-05
10372_18_STAT6_STAT6	colon	combined	rs770378890	404	250k	8.48093353214054e-30	0.783394298068678	1.9972484057879e-30	0.18448797919577	0.0321177227355514	1e-06	1e-06	1e-07
10372_18_STAT6_STAT6	colon	combined	rs770378890	404	250k	4.40240712404812e-31	0.0406655779777791	1.03676093873538e-29	0.957667208255674	0.00166721376654283	1e-06	0.0001	1e-07
10372_18_STAT6_STAT6	colon	combined	rs770378890	404	250k	8.75945390691893e-32	0.809121568854426	2.06283957831593e-32	0.190546706211255	0.000331724934326019	0.0001	1e-06	1e-07
10396_6_MCL1_Mcl_1	colon	combined	rs1294655894	452	250k	2.12858350387225e-74	0.96112806841948	2.88536104823255e-76	0.0130025200593907	0.0258694115211166	0.0001	0.0001	1e-05
10396_6_MCL1_Mcl_1	colon	combined	rs1294655894	452	250k	2.15634099220832e-72	0.973661521347246	2.92298718575362e-76	0.000131720775600628	0.0262067578771572	1e-06	1e-06	1e-07
10396_6_MCL1_Mcl_1	colon	combined	rs1294655894	452	250k	2.12858350387227e-72	0.96112806841948	2.88536104823258e-74	0.0130025200593911	0.0258694115211173	1e-06	0.0001	1e-07
10396_6_MCL1_Mcl_1	colon	combined	rs1294655894	452	250k	2.21377674422705e-74	0.999595722798859	3.00084313143267e-78	0.000135229256787255	0.0002690479443635	0.0001	1e-06	1e-07
10424_31_NPDC1_NPDC1	colon	combined	rs9314872	611	250k	6.46639581751692e-06	0.822748191569051	1.32413514308536e-06	0.168466804100808	0.00877721379918011	0.0001	0.0001	1e-05
10424_31_NPDC1_NPDC1	colon	combined	rs9314872	611	250k	0.000775479221835309	0.986676574353864	1.58796231987995e-06	0.00202032955971047	0.0105260289022703	1e-06	1e-06	1e-07
10424_31_NPDC1_NPDC1	colon	combined	rs9314872	611	250k	0.00064614123720367	0.822114125719644	0.000132311467426776	0.168336972095908	0.00877044947981722	1e-06	0.0001	1e-07
10424_31_NPDC1_NPDC1	colon	combined	rs9314872	611	250k	7.84255087337669e-06	0.997842496878992	1.60593281264068e-08	0.00204319302269856	0.000106451488107337	0.0001	1e-06	1e-07
10440_26_CLMP_ACAM	colon	combined	rs7946718	986	250k	1.11213161857574e-135	0.930152783233122	7.45910860772334e-137	0.0623782281359345	0.00746898863093919	0.0001	0.0001	1e-05
10440_26_CLMP_ACAM	colon	combined	rs7946718	986	250k	1.18533108274484e-133	0.991374570466609	7.95006016790229e-137	0.000664839048374153	0.00796059048501663	1e-06	1e-06	1e-07
10440_26_CLMP_ACAM	colon	combined	rs7946718	986	250k	1.11213161857572e-133	0.930152783233122	7.4591086077232e-135	0.0623782281359309	0.00746898863093919	1e-06	0.0001	1e-07
10440_26_CLMP_ACAM	colon	combined	rs7946718	986	250k	1.19474686436008e-135	0.999249641482869	8.01321216944743e-139	0.000670120255776785	8.02382613506111e-05	0.0001	1e-06	1e-07
10442_1_TMEM190_TM190	colon	combined	rs4806666	719	250k	0	0.0175042945790798	0	0.00832277703993996	0.974172928379254	0.0001	0.0001	1e-05
10442_1_TMEM190_TM190	colon	combined	rs4806666	719	250k	0	0.0176497203193362	0	8.39192270051997e-05	0.982266360453577	1e-06	1e-06	1e-07
10442_1_TMEM190_TM190	colon	combined	rs4806666	719	250k	0	0.0175042945791435	0	0.00832277703993996	0.974172928379254	1e-06	0.0001	1e-07
10442_1_TMEM190_TM190	colon	combined	rs4806666	719	250k	0	0.640496666867282	0	0.00304537319631197	0.356457959935968	0.0001	1e-06	1e-07
10445_20_APOM_ApoM	colon	combined	rs805295	653	250k	3.29508247637984e-112	0.0338298713819106	9.25266263262309e-111	0.949933845530171	0.0162362830879297	0.0001	0.0001	1e-05
10445_20_APOM_ApoM	colon	combined	rs805295	653	250k	5.53186469978667e-109	0.56794411865987	1.55335953389175e-109	0.159477207168247	0.272578674171888	1e-06	1e-06	1e-07
10445_20_APOM_ApoM	colon	combined	rs805295	653	250k	3.29508247637987e-110	0.0338298713819106	9.25266263262318e-109	0.949933845530171	0.0162362830879302	1e-06	0.0001	1e-07
10445_20_APOM_ApoM	colon	combined	rs805295	653	250k	7.57637002811207e-111	0.777848886727678	2.12746103785102e-111	0.218417911161697	0.00373320211063379	0.0001	1e-06	1e-07
10451_11_NUCB1_NUCB1	colon	combined	rs3826817	810	250k	7.90488695290934e-51	0.934756058139414	3.2082626479102e-52	0.0379105012697815	0.027333440590808	0.0001	0.0001	1e-05
10451_11_NUCB1_NUCB1	colon	combined	rs3826817	810	250k	8.21313746980231e-49	0.971206805608269	3.33336862671017e-52	0.000393888186298772	0.0283993062054297	1e-06	1e-06	1e-07
10451_11_NUCB1_NUCB1	colon	combined	rs3826817	810	250k	7.9048869529093e-49	0.934756058139414	3.20826264791019e-50	0.0379105012697815	0.0273334405908076	1e-06	0.0001	1e-07
10451_11_NUCB1_NUCB1	colon	combined	rs3826817	810	250k	8.45073245918314e-51	0.99930250856143	3.42979848513852e-54	0.000405282840264448	0.000292208598298651	0.0001	1e-06	1e-07
10462_14_INSL5_INSL5	colon	combined	rs11809759	564	250k	8.16485815178258e-07	0.948042016283615	3.95249784863615e-08	0.0458873672119487	0.00606976049364314	0.0001	0.0001	1e-05
10462_14_INSL5_INSL5	colon	combined	rs11809759	564	250k	8.55270324287243e-05	0.993075675819053	4.14024843286424e-08	0.000480670976843399	0.00635808476918939	1e-06	1e-06	1e-07
10462_14_INSL5_INSL5	colon	combined	rs11809759	564	250k	8.16416627895143e-05	0.947961681205936	3.95216292231828e-06	0.0458834788133904	0.00606924615496155	1e-06	0.0001	1e-07
10462_14_INSL5_INSL5	colon	combined	rs11809759	564	250k	8.60761307168599e-07	0.999451392806964	4.16682954134403e-10	0.000483756967354775	6.39890476917586e-05	0.0001	1e-06	1e-07
10490_3_RPN1_RPN1	colon	combined	rs7650156	752	250k	8.49314937917807e-73	0.976056499432876	1.58372755062816e-74	0.0181948916967293	0.00574860887038197	0.0001	0.0001	1e-05
10490_3_RPN1_RPN1	colon	combined	rs7650156	752	250k	8.64894228160216e-71	0.993960655852079	1.612778436318e-74	0.000185286471577691	0.00585405767633542	1e-06	1e-06	1e-07
10490_3_RPN1_RPN1	colon	combined	rs7650156	752	250k	8.49314937917815e-71	0.976056499432876	1.58372755062818e-72	0.0181948916967299	0.00574860887038213	1e-06	0.0001	1e-07
10490_3_RPN1_RPN1	colon	combined	rs7650156	752	250k	8.69935956873816e-73	0.999754751610432	1.62217980712881e-76	0.000186366562175571	5.88818274009106e-05	0.0001	1e-06	1e-07
10499_1_TMEM106A_T106A	colon	combined	rs1188833673	333	250k	8.98986203195109e-06	0.98321171771638	6.95767305083277e-08	0.00760035467896191	0.00917886816589616	0.0001	0.0001	1e-05
10499_1_TMEM106A_T106A	colon	combined	rs1188833673	333	250k	0.000904990229459742	0.989778257843339	7.00414100728131e-08	7.65111488968685e-05	0.00924017073689421	1e-06	1e-06	1e-07
10499_1_TMEM106A_T106A	colon	combined	rs1188833673	333	250k	0.000898180638957979	0.982330680616472	6.9514384139012e-06	0.00759354414739078	0.00917064315876535	1e-06	0.0001	1e-07
10499_1_TMEM106A_T106A	colon	combined	rs1188833673	333	250k	9.1417197042229e-06	0.999820230980779	7.07520277822706e-10	7.72874065039121e-05	9.33391854918444e-05	0.0001	1e-06	1e-07
10511_10_COL6A3_Collagen_alpha_3_VI_	colon	combined	rs139498556	748	250k	8.66722048464561e-48	0.974495081166554	1.44688053547594e-49	0.0162586907345615	0.00924622809887807	0.0001	0.0001	1e-05
10511_10_COL6A3_Collagen_alpha_3_VI_	colon	combined	rs139498556	748	250k	8.80901124424817e-46	0.99043726217284	1.47055067177196e-49	0.000165246735964813	0.00939749109119727	1e-06	1e-06	1e-07
10511_10_COL6A3_Collagen_alpha_3_VI_	colon	combined	rs139498556	748	250k	8.66722048464556e-46	0.974495081166554	1.44688053547594e-47	0.0162586907345613	0.00924622809887794	1e-06	0.0001	1e-07
10511_10_COL6A3_Collagen_alpha_3_VI_	colon	combined	rs139498556	748	250k	8.89173565074578e-48	0.999738344032603	1.4843604431724e-51	0.000166798548963948	9.48574184392431e-05	0.0001	1e-06	1e-07
10512_13_CSF2RB_IL3RB	colon	combined	rs2239749	933	250k	0	0.971209295113332	0	0.0234776623177109	0.00531304256896018	0.0001	0.0001	1e-05
10512_13_CSF2RB_IL3RB	colon	combined	rs2239749	933	250k	0	0.994320165053261	0	0.000240363361309188	0.00543947158525395	1e-06	1e-06	1e-07
10512_13_CSF2RB_IL3RB	colon	combined	rs2239749	933	250k	0	0.971209295113332	0	0.0234776623177109	0.00531304256896018	1e-06	0.0001	1e-07
10512_13_CSF2RB_IL3RB	colon	combined	rs2239749	933	250k	0	0.999703646033791	0	0.000241664744535028	5.46892215143114e-05	0.0001	1e-06	1e-07
10514_5_PTGDS_PGD2_synthase	colon	combined	rs7040970	595	250k	3.42865172758975e-60	0.825551855061779	6.97042281524881e-61	0.167827441864102	0.00662070307411919	0.0001	0.0001	1e-05
10514_5_PTGDS_PGD2_synthase	colon	combined	rs7040970	595	250k	4.11182863137043e-58	0.990047407559305	8.35931625071944e-61	0.00201267943032402	0.00793991301038407	1e-06	1e-06	1e-07
10514_5_PTGDS_PGD2_synthase	colon	combined	rs7040970	595	250k	3.42865172758978e-58	0.825551855061779	6.97042281524887e-59	0.167827441864107	0.00662070307411928	1e-06	0.0001	1e-07
10514_5_PTGDS_PGD2_synthase	colon	combined	rs7040970	595	250k	4.14440579061292e-60	0.997891346338183	8.4255453670256e-63	0.00202862546898078	8.00281928243475e-05	0.0001	1e-06	1e-07
10521_10_MXRA8_MXRA8	colon	combined	rs181929025	705	250k	9.12086595384093e-16	0.888237502241887	9.62463232658133e-17	0.0937116390745299	0.0180508586835799	0.0001	0.0001	1e-05
10521_10_MXRA8_MXRA8	colon	combined	rs181929025	705	250k	1.00535822481768e-13	0.979070280157269	1.06088646838406e-16	0.00103294761244737	0.0198967722301812	1e-06	1e-06	1e-07
10521_10_MXRA8_MXRA8	colon	combined	rs181929025	705	250k	9.12086595384004e-14	0.888237502241799	9.62463232658047e-15	0.0937116390745213	0.0180508586835782	1e-06	0.0001	1e-07
10521_10_MXRA8_MXRA8	colon	combined	rs181929025	705	250k	1.02555949526675e-15	0.998743331045861	1.08220350139234e-18	0.00105370325313709	0.000202965701001974	0.0001	1e-06	1e-07
10554_23_GLB1_BGAL	colon	combined	rs779023917	854	250k	0.000768115020210947	0.914763186026816	2.32820180990429e-05	0.0276702350874813	0.0567751818473927	0.0001	0.0001	1e-05
10554_23_GLB1_BGAL	colon	combined	rs779023917	854	250k	0.0732479976121152	0.872324715735173	2.22018989507011e-05	0.00026386534051344	0.0541412194132479	1e-06	1e-06	1e-07
10554_23_GLB1_BGAL	colon	combined	rs779023917	854	250k	0.0712306974817383	0.84830029431546	0.00215904434146052	0.0256598307923164	0.0526501330690248	1e-06	0.0001	1e-07
10554_23_GLB1_BGAL	colon	combined	rs779023917	854	250k	0.000838209457950468	0.998240021529595	2.54066217393227e-07	0.000301952860493083	0.000619562085744304	0.0001	1e-06	1e-07
10558_26_PCDH9_PCDH9	colon	combined	rs5804316	740	250k	1.31745111859339e-99	0.967996746286512	3.1813845949062e-101	0.0233665754498583	0.00863667826363153	0.0001	0.0001	1e-05
10558_26_PCDH9_PCDH9	colon	combined	rs5804316	740	250k	1.34864930108613e-97	0.990919599906509	3.25672205203899e-101	0.000239199126286174	0.00884120096720462	1e-06	1e-06	1e-07
10558_26_PCDH9_PCDH9	colon	combined	rs5804316	740	250k	1.3174511185934e-97	0.967996746286512	3.18138459490623e-99	0.023366575449859	0.00863667826363177	1e-06	0.0001	1e-07
10558_26_PCDH9_PCDH9	colon	combined	rs5804316	740	250k	1.36055797793143e-99	0.999669496032554	3.28547915773091e-103	0.000241311272931212	8.91926945035879e-05	0.0001	1e-06	1e-07
10561_5_PGLYRP3_PGRP_I_alpha	colon	combined	rs1865234	701	250k	5.85597283723779e-05	0.910954131090989	9.75581258206567e-07	0.0151022412429074	0.0738840923564742	0.0001	0.0001	1e-05
10561_5_PGLYRP3_PGRP_I_alpha	colon	combined	rs1865234	701	250k	0.00591007249263602	0.919369864214311	9.84594040770435e-07	0.000152417613653005	0.0745666610853588	1e-06	1e-06	1e-07
10561_5_PGLYRP3_PGRP_I_alpha	colon	combined	rs1865234	701	250k	0.00582165999851083	0.905616431778413	9.6986487882635e-05	0.0150137502641091	0.0734511714710843	1e-06	0.0001	1e-07
10561_5_PGLYRP3_PGRP_I_alpha	colon	combined	rs1865234	701	250k	6.42170892920994e-05	0.998959940614586	1.06983059025767e-08	0.000165612444142427	0.000810219153673435	0.0001	1e-06	1e-07
10565_19_SLITRK3_SLIK3	colon	combined	rs62282372	452	250k	0	0.980349194688937	0	0.0112037801742204	0.00844702513673364	0.0001	0.0001	1e-05
10565_19_SLITRK3_SLIK3	colon	combined	rs62282372	452	250k	0	0.991344937336167	0	0.000113294434421019	0.00854176822933921	1e-06	1e-06	1e-07
10565_19_SLITRK3_SLIK3	colon	combined	rs62282372	452	250k	0	0.980349194688937	0	0.0112037801742204	0.00844702513673364	1e-06	0.0001	1e-07
10565_19_SLITRK3_SLIK3	colon	combined	rs62282372	452	250k	0	0.999799593172826	0	0.000114260662638049	8.61461644583365e-05	0.0001	1e-06	1e-07
10571_14_MGAT1_MGAT1	colon	combined	rs634501	855	250k	4.55744098973559e-06	0.964314024557441	1.35138256160188e-07	0.0285869600957112	0.00709432276760185	0.0001	0.0001	1e-05
10571_14_MGAT1_MGAT1	colon	combined	rs634501	855	250k	0.000468800137727948	0.991939442647062	1.39009661875812e-07	0.000294059119147702	0.00729755908640128	1e-06	1e-06	1e-07
10571_14_MGAT1_MGAT1	colon	combined	rs634501	855	250k	0.000455532474372288	0.963866245702141	1.35075504761671e-05	0.0285736857515224	0.00709102852148792	1e-06	0.0001	1e-07
10571_14_MGAT1_MGAT1	colon	combined	rs634501	855	250k	4.72432593159301e-06	0.999625395627963	1.40086765657689e-09	0.000296337609614159	7.35410356240654e-05	0.0001	1e-06	1e-07
10603_1_HTN3_HIS3	colon	combined	rs78169960	741	250k	9.01280371287941e-72	0.963596411513331	1.34599176140899e-73	0.0143685238839599	0.0220350646027068	0.0001	0.0001	1e-05
10603_1_HTN3_HIS3	colon	combined	rs78169960	741	250k	9.14285941278121e-70	0.977501208479348	1.36541456325497e-73	0.000145758631858927	0.0223530328887791	1e-06	1e-06	1e-07
10603_1_HTN3_HIS3	colon	combined	rs78169960	741	250k	9.01280371287949e-70	0.963596411513331	1.345991761409e-71	0.0143685238839604	0.0220350646027075	1e-06	0.0001	1e-07
10603_1_HTN3_HIS3	colon	combined	rs78169960	741	250k	9.34976506266989e-72	0.999622353919333	1.39631430422471e-75	0.000149057193401885	0.000228588887253427	0.0001	1e-06	1e-07
10605_22_APMAP_APMAP	colon	combined	rs6036977	931	250k	2.24612044555802e-33	0.959193715117048	6.63560050103301e-35	0.0283244950147624	0.0124817898681827	0.0001	0.0001	1e-05
10605_22_APMAP_APMAP	colon	combined	rs6036977	931	250k	2.31092157533161e-31	0.986866690773473	6.82703921485772e-35	0.000291416636936962	0.0128418925895902	1e-06	1e-06	1e-07
10605_22_APMAP_APMAP	colon	combined	rs6036977	931	250k	2.24612044555804e-31	0.959193715117062	6.63560050103307e-33	0.0283244950147624	0.0124817898681827	1e-06	0.0001	1e-07
10605_22_APMAP_APMAP	colon	combined	rs6036977	931	250k	2.34067974563289e-33	0.999574758135934	6.91495227853668e-37	0.000295169263596024	0.000130072600476429	0.0001	1e-06	1e-07
10613_33_CASC4_CASC4	colon	combined	rs372115513	332	250k	0.00146707904262947	0.953346274187488	1.17449760173965e-05	0.00759461184234	0.0375802899515252	0.0001	0.0001	1e-05
10613_33_CASC4_CASC4	colon	combined	rs372115513	332	250k	0.128948797418067	0.837942960177092	1.03232374612404e-05	6.67527812388015e-05	0.033031166386141	1e-06	1e-06	1e-07
10613_33_CASC4_CASC4	colon	combined	rs372115513	332	250k	0.127972301463499	0.831597434455601	0.00102450622489019	0.00662472796587867	0.0327810298901319	1e-06	0.0001	1e-07
10613_33_CASC4_CASC4	colon	combined	rs372115513	332	250k	0.00153578190891693	0.997991190853849	1.22949896795278e-07	7.95026520984658e-05	0.00039340163523815	0.0001	1e-06	1e-07
10627_87_APLP2_APLP2	colon	combined	rs73583419	710	250k	1.70847483107978e-57	0.926456573641574	5.20417845154715e-59	0.0281753891500212	0.0453680372083979	0.0001	0.0001	1e-05
10627_87_APLP2_APLP2	colon	combined	rs73583419	710	250k	1.75749783464708e-55	0.953040333079146	5.35350722956244e-59	0.000289838542076766	0.0466698283787733	1e-06	1e-06	1e-07
10627_87_APLP2_APLP2	colon	combined	rs73583419	710	250k	1.70847483107979e-55	0.926456573641574	5.2041784515472e-57	0.0281753891500216	0.0453680372083979	1e-06	0.0001	1e-07
10627_87_APLP2_APLP2	colon	combined	rs73583419	710	250k	1.84263325882179e-57	0.999206815570776	5.61283790970673e-61	0.00030387868866212	0.000489305740575784	0.0001	1e-06	1e-07
10666_7_GNPTG_GNPTG	colon	combined	rs9923746	985	250k	3.17792082257104e-255	0.955014791038964	1.13709009718178e-256	0.0341605068754578	0.0108247020855922	0.0001	0.0001	1e-05
10666_7_GNPTG_GNPTG	colon	combined	rs9923746	985	250k	3.28915648268632e-253	0.988442842470034	1.17689126739101e-256	0.000353562152471642	0.0112035953775479	1e-06	1e-06	1e-07
10666_7_GNPTG_GNPTG	colon	combined	rs9923746	985	250k	3.17792082257134e-253	0.955014791038964	1.13709009718188e-254	0.0341605068754617	0.0108247020855922	1e-06	0.0001	1e-07
10666_7_GNPTG_GNPTG	colon	combined	rs9923746	985	250k	3.32604753658411e-255	0.999529179763106	1.19009123504403e-258	0.000357527692114309	0.000113292544768026	0.0001	1e-06	1e-07
10668_5_STX4_STX4	colon	combined	rs141062694	315	250k	0.976823360379721	0.0111594757033563	0.0113182765557531	0.000128732682815924	0.00057015467835415	0.0001	0.0001	1e-05
10668_5_STX4_STX4	colon	combined	rs141062694	315	250k	0.99976409494513	0.000114215564237644	0.000115840867203487	1.31755974872765e-08	5.83544783124233e-06	1e-06	1e-06	1e-07
10668_5_STX4_STX4	colon	combined	rs141062694	315	250k	0.988427278617117	0.000112920417832498	0.0114527290689384	1.30261929132572e-06	5.76927682091201e-06	1e-06	0.0001	1e-07
10668_5_STX4_STX4	colon	combined	rs141062694	315	250k	0.988584543054345	0.0112938384117268	0.000114545512636822	1.30282654551043e-06	5.7701947458743e-06	0.0001	1e-06	1e-07
10672_75_SFTPB_SP_B	colon	combined	rs1130866	602	250k	0	0.978395222601487	0	0.0152849763117854	0.00631980108672956	0.0001	0.0001	1e-05
10672_75_SFTPB_SP_B	colon	combined	rs1130866	602	250k	0	0.993427899290577	0	0.000155198242564481	0.00641690246690961	1e-06	1e-06	1e-07
10672_75_SFTPB_SP_B	colon	combined	rs1130866	602	250k	0	0.978395222601487	0	0.0152849763117854	0.00631980108672956	1e-06	0.0001	1e-07
10672_75_SFTPB_SP_B	colon	combined	rs1130866	602	250k	0	0.999779230241438	0	0.000156190479044072	6.45792796184081e-05	0.0001	1e-06	1e-07
10708_3_GNRH2_GON2	colon	combined	rs6051545	518	250k	2.75044585727977e-78	0.709472874818788	4.90905001828861e-79	0.126464055054293	0.16406307012692	0.0001	0.0001	1e-05
10708_3_GNRH2_GON2	colon	combined	rs6051545	518	250k	3.14408323780392e-76	0.811010973908218	5.61162177949848e-79	0.00144563294939448	0.187543393142401	1e-06	1e-06	1e-07
10708_3_GNRH2_GON2	colon	combined	rs6051545	518	250k	2.7504458572798e-76	0.709472874818788	4.90905001828866e-77	0.126464055054297	0.164063070126925	1e-06	0.0001	1e-07
10708_3_GNRH2_GON2	colon	combined	rs6051545	518	250k	3.86093519635737e-78	0.995921728834845	6.89107329494388e-81	0.00177523771260893	0.00230303345255435	0.0001	1e-06	1e-07
10714_7_ACE_ACE	colon	combined	rs4363	324	250k	0	0.00552025410769887	0	0.0275884793495848	0.966891266542641	0.0001	0.0001	1e-05
10714_7_ACE_ACE	colon	combined	rs4363	324	250k	0	0.00567526018822178	0	0.000283631505817476	0.994041108306189	1e-06	1e-06	1e-07
10714_7_ACE_ACE	colon	combined	rs4363	324	250k	0	0.00552025410769887	0	0.0275884793495848	0.966891266542641	1e-06	0.0001	1e-07
10714_7_ACE_ACE	colon	combined	rs4363	324	250k	0	0.356950255478845	0	0.0178392417450047	0.625210502776318	0.0001	1e-06	1e-07
10722_13_SYK_KSYK	colon	combined	rs75505307	959	250k	7.37326002352904e-21	0.965696767225984	1.99856431690326e-22	0.0261676278126824	0.00813560496133663	0.0001	0.0001	1e-05
10722_13_SYK_KSYK	colon	combined	rs75505307	959	250k	7.56935127069573e-19	0.991379393752904	2.05171597142157e-22	0.000268635537337551	0.00835197070976174	1e-06	1e-06	1e-07
10722_13_SYK_KSYK	colon	combined	rs75505307	959	250k	7.37326002352901e-19	0.965696767225978	1.99856431690325e-20	0.0261676278126824	0.00813560496133657	1e-06	0.0001	1e-07
10722_13_SYK_KSYK	colon	combined	rs75505307	959	250k	7.632459891337e-21	0.999644908700553	2.06882192413451e-24	0.000270875256120618	8.4216043325492e-05	0.0001	1e-06	1e-07
10737_96_SERPINB1_Serpin_B1	colon	combined	rs2293772	990	250k	1.07422702071743e-15	0.967717437865318	2.93109269424852e-17	0.0263988655558612	0.00588369657881783	0.0001	0.0001	1e-05
10737_96_SERPINB1_Serpin_B1	colon	combined	rs2293772	990	250k	1.10305523345797e-13	0.993687334017143	3.00975219742843e-17	0.000271073118131944	0.0060415928646157	1e-06	1e-06	1e-07
10737_96_SERPINB1_Serpin_B1	colon	combined	rs2293772	990	250k	1.07422702071731e-13	0.967717437865215	2.93109269424822e-15	0.0263988655558585	0.00588369657881722	1e-06	0.0001	1e-07
10737_96_SERPINB1_Serpin_B1	colon	combined	rs2293772	990	250k	1.10969250064899e-15	0.999666516328375	3.02786237804962e-19	0.000272704210264751	6.07794613586223e-05	0.0001	1e-06	1e-07
10754_113_PROK2_Prokineticin_2	colon	combined	rs7634474	775	250k	0	0.966194599779601	0	0.026730844165561	0.00707455605487749	0.0001	0.0001	1e-05
10754_113_PROK2_Prokineticin_2	colon	combined	rs7634474	775	250k	0	0.992458562400094	0	0.000274574657924519	0.00726686294194172	1e-06	1e-06	1e-07
10754_113_PROK2_Prokineticin_2	colon	combined	rs7634474	775	250k	0	0.966194599779601	0	0.026730844165561	0.00707455605487749	1e-06	0.0001	1e-07
10754_113_PROK2_Prokineticin_2	colon	combined	rs7634474	775	250k	0	0.999650240474478	0	0.000276564315348882	7.31952099827529e-05	0.0001	1e-06	1e-07
10772_21_CSGALNACT2_CGAT2	colon	combined	rs2435382	799	250k	4.57616204248798e-37	0.896811252808104	1.43626349131855e-38	0.0280719909959511	0.0751167561959449	0.0001	0.0001	1e-05
10772_21_CSGALNACT2_CGAT2	colon	combined	rs2435382	799	250k	4.70697485672619e-35	0.922447233949314	1.47732009454689e-38	0.00028874448625151	0.077264021564435	1e-06	1e-06	1e-07
10772_21_CSGALNACT2_CGAT2	colon	combined	rs2435382	799	250k	4.57616204248796e-35	0.896811252808104	1.43626349131854e-36	0.0280719909959507	0.0751167561959438	1e-06	0.0001	1e-07
10772_21_CSGALNACT2_CGAT2	colon	combined	rs2435382	799	250k	5.09683912165407e-37	0.99885070406441	1.59968197882606e-40	0.000312660304863448	0.000836635630724051	0.0001	1e-06	1e-07
10800_15_SERPINH1_Collagen_binding_protein	colon	combined	rs514887	641	250k	2.68231514248665e-46	0.964451963837779	8.18791210785232e-48	0.0294343043124989	0.00611373184972381	0.0001	0.0001	1e-05
10800_15_SERPINH1_Collagen_binding_protein	colon	combined	rs514887	641	250k	2.76282371864196e-44	0.99339958939784	8.43366889274562e-48	0.000303177627446518	0.006297232974711	1e-06	1e-06	1e-07
10800_15_SERPINH1_Collagen_binding_protein	colon	combined	rs514887	641	250k	2.68231514248664e-44	0.964451963837779	8.18791210785228e-46	0.0294343043124989	0.00611373184972372	1e-06	0.0001	1e-07
10800_15_SERPINH1_Collagen_binding_protein	colon	combined	rs514887	641	250k	2.78015593537676e-46	0.999631553048475	8.48657642214472e-50	0.000305079573022197	6.33673785010742e-05	0.0001	1e-06	1e-07
10818_36_SMPD1_ASM	colon	combined	rs3838786	684	250k	0	0.965096856958144	0	0.0278254797553965	0.00707766328639264	0.0001	0.0001	1e-05
10818_36_SMPD1_ASM	colon	combined	rs3838786	684	250k	0	0.992435706624692	0	0.000286137080067355	0.00727815629513272	1e-06	1e-06	1e-07
10818_36_SMPD1_ASM	colon	combined	rs3838786	684	250k	0	0.965096856958144	0	0.0278254797553965	0.00707766328639264	1e-06	0.0001	1e-07
10818_36_SMPD1_ASM	colon	combined	rs3838786	684	250k	0	0.999638476444272	0	0.000288213768270747	7.33097874413871e-05	0.0001	1e-06	1e-07
10832_24_B4GALT6_B4GT6	colon	combined	rs117750096	554	250k	0	0.964444765122143	0	0.0196665875696298	0.015888647308286	0.0001	0.0001	1e-05
10832_24_B4GALT6_B4GT6	colon	combined	rs117750096	554	250k	0	0.983595288365133	0	0.000200570976910877	0.016204140658015	1e-06	1e-06	1e-07
10832_24_B4GALT6_B4GT6	colon	combined	rs117750096	554	250k	0	0.964444765122143	0	0.0196665875696298	0.015888647308286	1e-06	0.0001	1e-07
10832_24_B4GALT6_B4GT6	colon	combined	rs117750096	554	250k	0	0.999631475713402	0	0.000203841014700121	0.00016468327197418	0.0001	1e-06	1e-07
10833_64_HHIP_HHIP	colon	combined	rs11727676	395	250k	1.8957649927401e-67	4.88014227544285e-05	5.42615959927562e-66	0.000397266399199089	0.999553932178058	0.0001	0.0001	1e-05
10833_64_HHIP_HHIP	colon	combined	rs11727676	395	250k	1.89651087858736e-65	4.88206235998377e-05	5.42829451350047e-66	3.97422703058426e-06	0.999947205149379	1e-06	1e-06	1e-07
10833_64_HHIP_HHIP	colon	combined	rs11727676	395	250k	1.89576499274006e-65	4.88014227544271e-05	5.42615959927551e-64	0.000397266399199089	0.999553932178058	1e-06	0.0001	1e-07
10833_64_HHIP_HHIP	colon	combined	rs11727676	395	250k	1.88664994379187e-65	0.00485667800857151	5.40007002037854e-66	0.000395356298164393	0.994747965693259	0.0001	1e-06	1e-07
10835_25_A4GNT_A4GCT	colon	combined	rs7632402	417	250k	2.97995492069724e-09	0.981622393490767	3.86816204034305e-11	0.0127364122340458	0.00564119125655115	0.0001	0.0001	1e-05
10835_25_A4GNT_A4GCT	colon	combined	rs7632402	417	250k	3.01800824145596e-07	0.994157479690898	3.91755755631061e-11	0.000128990532111596	0.00571322793699079	1e-06	1e-06	1e-07
10835_25_A4GNT_A4GCT	colon	combined	rs7632402	417	250k	2.97995403015282e-07	0.981622100137892	3.86816088436245e-09	0.0127364084278335	0.00564118957070974	1e-06	0.0001	1e-07
10835_25_A4GNT_A4GCT	colon	combined	rs7632402	417	250k	3.03517639646841e-09	0.999812815380068	3.93984286172265e-13	0.00012972430394827	5.74572804136306e-05	0.0001	1e-06	1e-07
10851_77_EBI3_IL27B	colon	combined	rs353696	854	250k	0	0.960538177773426	0	0.0199752516733167	0.0194865705515315	0.0001	0.0001	1e-05
10851_77_EBI3_IL27B	colon	combined	rs353696	854	250k	0	0.979916516011787	0	0.000203782415723446	0.0198797015732043	1e-06	1e-06	1e-07
10851_77_EBI3_IL27B	colon	combined	rs353696	854	250k	0	0.960538177776921	0	0.0199752516733167	0.0194865705515315	1e-06	0.0001	1e-07
10851_77_EBI3_IL27B	colon	combined	rs353696	854	250k	0	0.999589338376466	0	0.000207873555325714	0.000202788068350762	0.0001	1e-06	1e-07
10892_8_OSMR_OSMR	colon	combined	rs77326070	521	250k	1.09204158071965e-37	0.963339661292793	3.40309843547742e-39	0.030013635968352	0.00664670273885842	0.0001	0.0001	1e-05
10892_8_OSMR_OSMR	colon	combined	rs77326070	521	250k	1.12548363836785e-35	0.992840424868593	3.50731297828516e-39	0.000309327564139526	0.0068502475672676	1e-06	1e-06	1e-07
10892_8_OSMR_OSMR	colon	combined	rs77326070	521	250k	1.09204158071965e-35	0.963339661292793	3.4030984354774e-37	0.030013635968352	0.00664670273885833	1e-06	0.0001	1e-07
10892_8_OSMR_OSMR	colon	combined	rs77326070	521	250k	1.13316849826894e-37	0.999619590117336	3.53126109085523e-41	0.000311439668583274	6.89702140835035e-05	0.0001	1e-06	1e-07
10902_53_ASPRV1_APRV1	colon	combined	rs1008514346	441	250k	0.977776220601976	0.00792079095294456	0.0138921092709526	0.000112238861737859	0.000298640312388737	0.0001	0.0001	1e-05
10902_53_ASPRV1_APRV1	colon	combined	rs1008514346	441	250k	0.99977389853881	8.0989902225899e-05	0.000142046492357899	1.1476397359933e-08	3.0535902089531e-06	1e-06	1e-06	1e-07
10902_53_ASPRV1_APRV1	colon	combined	rs1008514346	441	250k	0.985908341044355	7.98666781175033e-05	0.0140076493131522	1.13172347256055e-06	3.01124090310642e-06	1e-06	0.0001	1e-07
10902_53_ASPRV1_APRV1	colon	combined	rs1008514346	441	250k	0.991820355738826	0.00803455998944802	0.00014091646400028	1.13850986995807e-06	3.02929785599607e-06	0.0001	1e-06	1e-07
10903_50_STX8_STX8	colon	combined	rs11078801	692	250k	4.09183052869901e-07	0.962114936964897	9.60133101958962e-09	0.0225603516154983	0.0153242926352208	0.0001	0.0001	1e-05
10903_50_STX8_STX8	colon	combined	rs11078801	692	250k	4.18513492691102e-05	0.984053664528189	9.82026638520013e-09	0.000230747864182526	0.0156737264380935	1e-06	1e-06	1e-07
10903_50_STX8_STX8	colon	combined	rs11078801	692	250k	4.09166088985422e-05	0.962075049666212	9.60093296823064e-07	0.0225594163099036	0.0153236573216902	1e-06	0.0001	1e-07
10903_50_STX8_STX8	colon	combined	rs11078801	692	250k	4.25127814774454e-07	0.999605965704048	9.97546903923731e-11	0.000234394677774927	0.000159214390607889	0.0001	1e-06	1e-07
10908_2_GALNT13_GLT13	colon	combined	rs16834610	921	250k	9.75228070781524e-06	0.973353133483582	1.46904566791296e-07	0.014650226611565	0.0119867407195779	0.0001	0.0001	1e-05
10908_2_GALNT13_GLT13	colon	combined	rs16834610	921	250k	0.000988612147762801	0.986711478735141	1.48920692136478e-07	0.000148512870266997	0.012151247326137	1e-06	1e-06	1e-07
10908_2_GALNT13_GLT13	colon	combined	rs16834610	921	250k	0.000974273264138095	0.972400162515972	1.46760738428962e-05	0.0146358831629754	0.0119750049830717	1e-06	0.0001	1e-07
10908_2_GALNT13_GLT13	colon	combined	rs16834610	921	250k	1.00164211773993e-05	0.999716397775533	1.50883476178635e-09	0.000150470279191392	0.000123114015263483	0.0001	1e-06	1e-07
10917_40_GNGT2_GBGT2	colon	combined	rs776044056	705	250k	0.951628598019784	0.0255402077439038	0.0212097534311572	0.000568183007228096	0.00105325779792739	0.0001	0.0001	1e-05
10917_40_GNGT2_GBGT2	colon	combined	rs776044056	705	250k	0.999497861936541	0.000268249431412277	0.000222766563034733	5.96764012866865e-08	1.10623926108043e-05	1e-06	1e-06	1e-07
10917_40_GNGT2_GBGT2	colon	combined	rs776044056	705	250k	0.977925033527093	0.000262459625175397	0.0217958443855369	5.83883657499656e-06	1.08236256192188e-05	1e-06	0.0001	1e-07
10917_40_GNGT2_GBGT2	colon	combined	rs776044056	705	250k	0.973635568164202	0.0261308400456988	0.000217002414340411	5.81322572918591e-06	1.07761500299836e-05	0.0001	1e-06	1e-07
10924_258_CYB5D2_NEUFC	colon	combined	rs118123280	643	250k	9.41860520304448e-93	0.980601596954106	1.16413940329219e-94	0.0121129482032845	0.00728545484262261	0.0001	0.0001	1e-05
10924_258_CYB5D2_NEUFC	colon	combined	rs118123280	643	250k	9.53292227889671e-91	0.992503519236983	1.17826899144242e-94	0.000122599675112073	0.00737388108790086	1e-06	1e-06	1e-07
10924_258_CYB5D2_NEUFC	colon	combined	rs118123280	643	250k	9.41860520304456e-91	0.980601596954106	1.1641394032922e-92	0.0121129482032848	0.00728545484262281	1e-06	0.0001	1e-07
10924_258_CYB5D2_NEUFC	colon	combined	rs118123280	643	250k	9.60302573303781e-93	0.999802217674904	1.1869337768871e-96	0.000123501251821764	7.42810732824606e-05	0.0001	1e-06	1e-07
10938_13_CD58_sLFA_3	colon	combined	rs61789227	328	250k	1.05587959700649e-120	0.950864137428818	1.6333171233769e-122	0.0146742483757569	0.0344616141954131	0.0001	0.0001	1e-05
10938_13_CD58_sLFA_3	colon	combined	rs61789227	328	250k	1.07144502085996e-118	0.964881458502286	1.6573949381056e-122	0.000148905712371391	0.0349696357853253	1e-06	1e-06	1e-07
10938_13_CD58_sLFA_3	colon	combined	rs61789227	328	250k	1.05587959700647e-118	0.950864137428818	1.63331712337687e-120	0.0146742483757561	0.0344616141954131	1e-06	0.0001	1e-07
10938_13_CD58_sLFA_3	colon	combined	rs61789227	328	250k	1.10986860472814e-120	0.999483517331059	1.71683154210034e-124	0.000154245688773687	0.000362236980164967	0.0001	1e-06	1e-07
10940_25_SRL_SRCA	colon	combined	rs11640587	825	250k	2.80505266233479e-39	0.968508732134942	7.11888167815672e-41	0.0245726522455976	0.00691861561946504	0.0001	0.0001	1e-05
10940_25_SRL_SRCA	colon	combined	rs11640587	825	250k	2.87499238862751e-37	0.992657025871883	7.29638017676469e-41	0.000251853339950064	0.00709112078817265	1e-06	1e-06	1e-07
10940_25_SRL_SRCA	colon	combined	rs11640587	825	250k	2.80505266233477e-37	0.968508732134942	7.11888167815669e-39	0.0245726522455976	0.00691861561946494	1e-06	0.0001	1e-07
10940_25_SRL_SRCA	colon	combined	rs11640587	825	250k	2.89531812869253e-39	0.999674953558017	7.34796442703092e-43	0.00025363390310654	7.1412538871263e-05	0.0001	1e-06	1e-07
10948_14_PLD3_PLD3	colon	combined	rs762590435	573	250k	1.34898646363099e-06	0.945839792964317	2.12491202027928e-08	0.0148594887385038	0.0392993480615946	0.0001	0.0001	1e-05
10948_14_PLD3_PLD3	colon	combined	rs762590435	573	250k	0.000136894200237746	0.95983158839394	2.15634581542604e-08	0.000150793049570267	0.0398807027927929	1e-06	1e-06	1e-07
10948_14_PLD3_PLD3	colon	combined	rs762590435	573	250k	0.000134880349395523	0.945711504056382	2.12462380800002e-06	0.0148574732728859	0.0392940176975278	1e-06	0.0001	1e-07
10948_14_PLD3_PLD3	colon	combined	rs762590435	573	250k	1.4254132288252e-06	0.999426302330504	2.24529881170423e-10	0.000157013523800905	0.000415258507935083	0.0001	1e-06	1e-07
10974_20_SPINK7_ISK7	colon	combined	rs9784645	477	250k	3.4999026606727e-38	0.910886150137574	8.58629401851758e-40	0.0222798912528098	0.0668339586096209	0.0001	0.0001	1e-05
10974_20_SPINK7_ISK7	colon	combined	rs9784645	477	250k	3.57884149806676e-36	0.931430805421333	8.77995428083336e-40	0.000227824048605524	0.0683413705300628	1e-06	1e-06	1e-07
10974_20_SPINK7_ISK7	colon	combined	rs9784645	477	250k	3.49990266067268e-36	0.910886150137574	8.58629401851766e-38	0.0222798912528098	0.06683395860962	1e-06	0.0001	1e-07
10974_20_SPINK7_ISK7	colon	combined	rs9784645	477	250k	3.83854994448011e-38	0.99902263577989	9.41709573766714e-42	0.00024435672538121	0.000733007494731395	0.0001	1e-06	1e-07
10977_55_UCMA_UCMA	colon	combined	rs1537771	895	250k	9.15518486651691e-224	0.935993221807419	2.44019785861489e-225	0.0249086083902899	0.0390981698022838	0.0001	0.0001	1e-05
10977_55_UCMA_UCMA	colon	combined	rs1537771	895	250k	9.38665530232745e-222	0.95965792788665	2.5018933535759e-225	0.000255383724555265	0.0400866883887992	1e-06	1e-06	1e-07
10977_55_UCMA_UCMA	colon	combined	rs1537771	895	250k	9.15518486651726e-222	0.935993221807419	2.44019785861512e-223	0.0249086083902899	0.039098169802286	1e-06	0.0001	1e-07
10977_55_UCMA_UCMA	colon	combined	rs1537771	895	250k	9.77456702455073e-224	0.999316629262398	2.60528627984672e-227	0.000265937679849161	0.000417433057706339	0.0001	1e-06	1e-07
11098_1_PDXK_PDXK	colon	combined	rs77734576	764	250k	5.29769327603951e-49	0.967107118243838	1.34955139219397e-50	0.0246281324488786	0.00826474930728298	0.0001	0.0001	1e-05
11098_1_PDXK_PDXK	colon	combined	rs77734576	764	250k	5.43008889507131e-47	0.991276268649183	1.38327827721257e-50	0.0002524361859941	0.00847129516482232	1e-06	1e-06	1e-07
11098_1_PDXK_PDXK	colon	combined	rs77734576	764	250k	5.29769327603948e-47	0.967107118243838	1.34955139219396e-48	0.0246281324488782	0.00826474930728287	1e-06	0.0001	1e-07
11098_1_PDXK_PDXK	colon	combined	rs77734576	764	250k	5.47601393614735e-49	0.999659999419542	1.39497736960832e-52	0.000254571168023837	8.54294124390675e-05	0.0001	1e-06	1e-07
11102_22_REG4_REG4	colon	combined	rs3009182	516	250k	8.46282743482048e-41	0.970898654826855	1.79335413779936e-42	0.0205657362100927	0.0085356089630539	0.0001	0.0001	1e-05
11102_22_REG4_REG4	colon	combined	rs3009182	516	250k	8.63871229836014e-39	0.991077061952644	1.83062582391544e-42	0.000209931585739259	0.0087130064616153	1e-06	1e-06	1e-07
11102_22_REG4_REG4	colon	combined	rs3009182	516	250k	8.46282743482044e-39	0.970898654826855	1.79335413779935e-40	0.0205657362100924	0.00853560896305377	1e-06	0.0001	1e-07
11102_22_REG4_REG4	colon	combined	rs3009182	516	250k	8.71387712538243e-41	0.999700353637161	1.84655397022299e-44	0.000211758185674946	8.78881771691729e-05	0.0001	1e-06	1e-07
11103_24_HSPB1_HSP_27	colon	combined	rs2908203	617	250k	0	0.977693124431318	0	0.0158117173584369	0.00649515821039985	0.0001	0.0001	1e-05
11103_24_HSPB1_HSP_27	colon	combined	rs2908203	617	250k	0	0.993240920690761	0	0.000160631637007109	0.00659844767209764	1e-06	1e-06	1e-07
11103_24_HSPB1_HSP_27	colon	combined	rs2908203	617	250k	0	0.977693124431318	0	0.0158117173584369	0.00649515821039985	1e-06	0.0001	1e-07
11103_24_HSPB1_HSP_27	colon	combined	rs2908203	617	250k	0	0.999771893790684	0	0.000161687856981904	6.64183521619558e-05	0.0001	1e-06	1e-07
11104_13_CHI3L1_YKL_40	colon	combined	rs12141494	693	250k	0	0.971810201685854	0	0.0159159115558036	0.0122738867577356	0.0001	0.0001	1e-05
11104_13_CHI3L1_YKL_40	colon	combined	rs12141494	693	250k	0	0.987367913465545	0	0.000161707094208885	0.0124703794393499	1e-06	1e-06	1e-07
11104_13_CHI3L1_YKL_40	colon	combined	rs12141494	693	250k	0	0.971810201685854	0	0.0159159115557457	0.012273886757691	1e-06	0.0001	1e-07
11104_13_CHI3L1_YKL_40	colon	combined	rs12141494	693	250k	0	0.999710008975437	0	0.000163728432328277	0.000126262591393082	0.0001	1e-06	1e-07
11105_171_ENO1_Alpha_enolase	colon	combined	rs11544513	586	250k	0.365087734752271	0.61376486465484	0.00555325800589122	0.00932955890184495	0.00626458368515335	0.0001	0.0001	1e-05
11105_171_ENO1_Alpha_enolase	colon	combined	rs11544513	586	250k	0.983151062941711	0.0165281799864116	0.000149544643426221	2.51237302106302e-06	0.000168700055429827	1e-06	1e-06	1e-07
11105_171_ENO1_Alpha_enolase	colon	combined	rs11544513	586	250k	0.96857054614266	0.0162830605789946	0.0147326837569245	0.00024751135413962	0.000166198167281697	1e-06	0.0001	1e-07
11105_171_ENO1_Alpha_enolase	colon	combined	rs11544513	586	250k	0.372894629336736	0.626889374579175	5.67200672222854e-05	9.52905857256299e-05	6.39854311405265e-05	0.0001	1e-06	1e-07
11117_2_SPATA20_SPT20	colon	combined	rs8076632	628	250k	0	0.977152062759517	0	0.014171602259182	0.00867633498135532	0.0001	0.0001	1e-05
11117_2_SPATA20_SPT20	colon	combined	rs8076632	628	250k	0	0.991056472320191	0	0.000143732574257141	0.00879979510559095	1e-06	1e-06	1e-07
11117_2_SPATA20_SPT20	colon	combined	rs8076632	628	250k	0	0.977152062759517	0	0.014171602259182	0.00867633498135434	1e-06	0.0001	1e-07
11117_2_SPATA20_SPT20	colon	combined	rs8076632	628	250k	0	0.99976623294352	0	0.000144995747800242	8.87713086903617e-05	0.0001	1e-06	1e-07
11134_30_MTRF1L_RF1ML	colon	combined	rs2038332	880	250k	2.13826747035771e-83	0.966903080802877	4.32880327005134e-85	0.0195608777118229	0.0135360414853009	0.0001	0.0001	1e-05
11134_30_MTRF1L_RF1ML	colon	combined	rs2038332	880	250k	2.18049330971058e-81	0.985997181389336	4.41428712742898e-85	0.000199471598263438	0.0138033470123953	1e-06	1e-06	1e-07
11134_30_MTRF1L_RF1ML	colon	combined	rs2038332	880	250k	2.13826747035773e-81	0.966903080802877	4.32880327005138e-83	0.0195608777118235	0.0135360414853013	1e-06	0.0001	1e-07
11134_30_MTRF1L_RF1ML	colon	combined	rs2038332	880	250k	2.21070326294769e-83	0.999657818919871	4.47544549333679e-87	0.000202235205759429	0.000139945874376252	0.0001	1e-06	1e-07
11142_11_ANGPTL1_ANGL1	colon	combined	rs4650995	569	250k	2.97882575656638e-305	0.977398747863855	5.28077869997907e-307	0.0173217712125517	0.00527948092360331	0.0001	0.0001	1e-05
11142_11_ANGPTL1_ANGL1	colon	combined	rs4650995	569	250k	3.0307995854062e-303	0.9944521640019	5.37291644509188e-307	0.000176239972726766	0.00537159602542828	1e-06	1e-06	1e-07
11142_11_ANGPTL1_ANGL1	colon	combined	rs4650995	569	250k	2.97882575656666e-303	0.977398747863855	5.28077869997957e-305	0.0173217712125536	0.00527948092360331	1e-06	0.0001	1e-07
11142_11_ANGPTL1_ANGL1	colon	combined	rs4650995	569	250k	3.04700318289049e-305	0.999768814651038	5.40164172795526e-309	0.000177182206450318	5.40031424891735e-05	0.0001	1e-06	1e-07
11145_72_KIAA1549L_K154L	colon	combined	rs2753408	530	250k	0	0.764926167063609	0	0.219578310617999	0.0154955223184388	0.0001	0.0001	1e-05
11145_72_KIAA1549L_K154L	colon	combined	rs2753408	530	250k	0	0.977394696583507	0	0.00280569139249952	0.0197996120239589	1e-06	1e-06	1e-07
11145_72_KIAA1549L_K154L	colon	combined	rs2753408	530	250k	0	0.764926167063609	0	0.219578310617999	0.0154955223184388	1e-06	0.0001	1e-07
11145_72_KIAA1549L_K154L	colon	combined	rs2753408	530	250k	0	0.996936258197316	0	0.00286178704291334	0.000201954759872569	0.0001	1e-06	1e-07
11152_46_KLK13_kallikrein_13	colon	combined	rs3760739	873	250k	0	0.973529222439167	0	0.0181769980600499	0.00829377950071149	0.0001	0.0001	1e-05
11152_46_KLK13_kallikrein_13	colon	combined	rs3760739	873	250k	0	0.991369136155333	0	0.000185100913761376	0.00844576293096013	1e-06	1e-06	1e-07
11152_46_KLK13_kallikrein_13	colon	combined	rs3760739	873	250k	0	0.973529222439167	0	0.0181769980600499	0.00829377950071149	1e-06	0.0001	1e-07
11152_46_KLK13_kallikrein_13	colon	combined	rs3760739	873	250k	0	0.99972816859153	0	0.00018666164879505	8.51697596726896e-05	0.0001	1e-06	1e-07
11177_16_KRT5_K2C5	colon	combined	rs641615	1107	250k	3.02562763467149e-55	0.941599176882438	1.69361189663202e-56	0.0527008376450296	0.00569998547253239	0.0001	0.0001	1e-05
11177_16_KRT5_K2C5	colon	combined	rs641615	1107	250k	3.19217566269209e-53	0.993430236428082	1.78683808163375e-56	0.00055601796270682	0.00601374560921201	1e-06	1e-06	1e-07
11177_16_KRT5_K2C5	colon	combined	rs641615	1107	250k	3.02562763467148e-53	0.941599176882438	1.69361189663199e-54	0.0527008376450296	0.00569998547253231	1e-06	0.0001	1e-07
11177_16_KRT5_K2C5	colon	combined	rs641615	1107	250k	3.21129445152075e-55	0.999380154262566	1.79753993001667e-58	0.000559348102128091	6.04976353069283e-05	0.0001	1e-06	1e-07
11187_11_CLEC12A_CL12A	colon	combined	rs476844	851	250k	0	0.978670559419339	0	0.0158618746937292	0.00546756588709548	0.0001	0.0001	1e-05
11187_11_CLEC12A_CL12A	colon	combined	rs476844	851	250k	0	0.994284056439711	0	0.000161149315890858	0.00555479424285296	1e-06	1e-06	1e-07
11187_11_CLEC12A_CL12A	colon	combined	rs476844	851	250k	0	0.978670559419339	0	0.0158618746938446	0.00546756588713527	1e-06	0.0001	1e-07
11187_11_CLEC12A_CL12A	colon	combined	rs476844	851	250k	0	0.999782104482938	0	0.000162040416049976	5.58551033993393e-05	0.0001	1e-06	1e-07
11192_168_TINAGL1_TINAL	colon	combined	rs945214	610	250k	3.54350372182558e-23	0.982900648757205	4.16533199039837e-25	0.0115482889702206	0.00555106227257713	0.0001	0.0001	1e-05
11192_168_TINAGL1_TINAL	colon	combined	rs945214	610	250k	3.58448443729582e-21	0.994267921091116	4.21350416645287e-25	0.000116818452415296	0.00561526045646755	1e-06	1e-06	1e-07
11192_168_TINAGL1_TINAL	colon	combined	rs945214	610	250k	3.54350372182559e-21	0.982900648757205	4.16533199039838e-23	0.0115482889702206	0.00555106227257717	1e-06	0.0001	1e-07
11192_168_TINAGL1_TINAL	colon	combined	rs945214	610	250k	3.60452236588236e-23	0.999826062002938	4.23705843124699e-27	0.000117471489092686	5.64665079725151e-05	0.0001	1e-06	1e-07
11196_31_COL6A3_Collagen_alpha_3_VI_	colon	combined	rs11677932	667	250k	1.0672010044063e-08	0.971529120358165	1.57820121843057e-10	0.0143530767210272	0.0141177920909776	0.0001	0.0001	1e-05
11196_31_COL6A3_Collagen_alpha_3_VI_	colon	combined	rs11677932	667	250k	1.0825828716902e-06	0.985532041954093	1.60094827506655e-10	0.000145599516399291	0.0143212757865407	1e-06	1e-06	1e-07
11196_31_COL6A3_Collagen_alpha_3_VI_	colon	combined	rs11677932	667	250k	1.06719986020457e-06	0.971528078731239	1.57819952635892e-08	0.0143530613323468	0.0141177769545581	1e-06	0.0001	1e-07
11196_31_COL6A3_Collagen_alpha_3_VI_	colon	combined	rs11677932	667	250k	1.09815374178446e-08	0.999707022734117	1.62397483337497e-12	0.000147693685090599	0.000145272597630912	0.0001	1e-06	1e-07
11208_15_NAGPA_NAGPA	colon	combined	rs12599777	1113	250k	0	0.956839187384472	0	0.0358716070699821	0.0072892055454821	0.0001	0.0001	1e-05
11208_15_NAGPA_NAGPA	colon	combined	rs12599777	1113	250k	0	0.992070478138278	0	0.000371924173327139	0.00755759768840752	1e-06	1e-06	1e-07
11208_15_NAGPA_NAGPA	colon	combined	rs12599777	1113	250k	0	0.956839187384472	0	0.0358716070699821	0.0072892055454821	1e-06	0.0001	1e-07
11208_15_NAGPA_NAGPA	colon	combined	rs12599777	1113	250k	0	0.999549126403794	0	0.000374727895577861	7.61457006697289e-05	0.0001	1e-06	1e-07
11211_7_TBCE_TBCE	colon	combined	rs903347	672	250k	1.80435440572621e-27	0.963565158050627	5.53552789354545e-29	0.0295540624182719	0.00688077953110284	0.0001	0.0001	1e-05
11211_7_TBCE_TBCE	colon	combined	rs903347	672	250k	1.85873834201558e-25	0.992607382793049	5.70237083489622e-29	0.000304448332349953	0.00708816887460051	1e-06	1e-06	1e-07
11211_7_TBCE_TBCE	colon	combined	rs903347	672	250k	1.80435440572621e-25	0.963565158050627	5.53552789354546e-27	0.0295540624182719	0.00688077953110284	1e-06	0.0001	1e-07
11211_7_TBCE_TBCE	colon	combined	rs903347	672	250k	1.87187381817338e-27	0.999622017567626	5.74266879101606e-31	0.000306599831418149	7.13826009569935e-05	0.0001	1e-06	1e-07
11214_40_DNAJB9_DNJB9	colon	combined	rs61749953	632	250k	0.600926994313079	0.382212398635173	0.00808141680939082	0.00513644537285386	0.0036427448695038	0.0001	0.0001	1e-05
11214_40_DNAJB9_DNJB9	colon	combined	rs61749953	632	250k	0.993486369613061	0.00631895075333102	0.000133606536622129	8.49186093233441e-07	6.0223910892318e-05	1e-06	1e-06	1e-07
11214_40_DNAJB9_DNJB9	colon	combined	rs61749953	632	250k	0.980435676060399	0.00623594338415272	0.0131851446648658	8.38030965381727e-05	5.94327940439766e-05	1e-06	0.0001	1e-07
11214_40_DNAJB9_DNJB9	colon	combined	rs61749953	632	250k	0.611127942529438	0.388700589252378	8.21860171732067e-05	5.22363834930607e-05	3.70458175173887e-05	0.0001	1e-06	1e-07
11219_95_FGFBP3_FGFP3	colon	combined	rs11186737	521	250k	1.48232380530691e-219	0.98254779548396	1.79009124665502e-221	0.011859900254242	0.0055923042618006	0.0001	0.0001	1e-05
11219_95_FGFBP3_FGFP3	colon	combined	rs11186737	521	250k	1.49993499392853e-217	0.99422124665171	1.8113589578541e-221	0.00012000805324823	0.00565874529501586	1e-06	1e-06	1e-07
11219_95_FGFBP3_FGFP3	colon	combined	rs11186737	521	250k	1.48232380530689e-217	0.98254779548396	1.79009124665499e-219	0.0118599002542413	0.0055923042618006	1e-06	0.0001	1e-07
11219_95_FGFBP3_FGFP3	colon	combined	rs11186737	521	250k	1.50838520593887e-219	0.999822409604354	1.82156364491242e-223	0.000120684144876865	5.69062507490564e-05	0.0001	1e-06	1e-07
11241_8_ASL_ARLY	colon	combined	rs568609979	510	250k	1.31969390942313e-14	0.979514346067792	1.05132499094271e-16	0.00779053791897221	0.0126951160132246	0.0001	0.0001	1e-05
11241_8_ASL_ARLY	colon	combined	rs568609979	510	250k	1.32995133536687e-12	0.987127699280896	1.05949649810842e-16	7.85109049498637e-05	0.0127937898128254	1e-06	1e-06	1e-07
11241_8_ASL_ARLY	colon	combined	rs568609979	510	250k	1.31969390942139e-12	0.9795143460665	1.05132499094132e-14	0.00779053791896197	0.0126951160132079	1e-06	0.0001	1e-07
11241_8_ASL_ARLY	colon	combined	rs568609979	510	250k	1.34701239488958e-14	0.999790902802773	1.07308807273046e-18	7.95180690369328e-05	0.000129579128177152	0.0001	1e-06	1e-07
11248_43_UROS_HEM4	colon	combined	rs1935451	358	250k	4.20604100760559e-107	0.976117138001031	4.86871943804903e-109	0.0112864862413753	0.0125963757575841	0.0001	0.0001	1e-05
11248_43_UROS_HEM4	colon	combined	rs1935451	358	250k	4.25356877460249e-105	0.987147146460926	4.92373539310184e-109	0.000114140222038931	0.0127387133170445	1e-06	1e-06	1e-07
11248_43_UROS_HEM4	colon	combined	rs1935451	358	250k	4.20604100760563e-105	0.976117138001031	4.86871943804908e-107	0.0112864862413756	0.0125963757575845	1e-06	0.0001	1e-07
11248_43_UROS_HEM4	colon	combined	rs1935451	358	250k	4.30789706971512e-107	0.999755387760039	4.98662332642741e-111	0.000115598066967684	0.000129014172988341	0.0001	1e-06	1e-07
11257_1_QDPR_DHPR	colon	combined	rs67496406	850	250k	0	0.932411557011512	0	0.0527973624344643	0.0147910805541188	0.0001	0.0001	1e-05
11257_1_QDPR_DHPR	colon	combined	rs67496406	850	250k	0	0.983836066918622	0	0.000557092509317321	0.015606840572077	1e-06	1e-06	1e-07
11257_1_QDPR_DHPR	colon	combined	rs67496406	850	250k	0	0.932411557011512	0	0.0527973624344643	0.0147910805541188	1e-06	0.0001	1e-07
11257_1_QDPR_DHPR	colon	combined	rs67496406	850	250k	0	0.999275647276158	0	0.000565835098508146	0.000158517625435746	0.0001	1e-06	1e-07
11265_8_ALDH1A1_Retinal_dehydrogenase_1	colon	combined	rs348452	500	250k	1.69967552029572e-21	0.983070498444224	1.90278770353722e-23	0.0109995498225735	0.00592995173320233	0.0001	0.0001	1e-05
11265_8_ALDH1A1_Retinal_dehydrogenase_1	colon	combined	rs348452	500	250k	1.71838799976952e-19	0.993893556318372	1.92373633486141e-23	0.000111206487310523	0.00599523719431724	1e-06	1e-06	1e-07
11265_8_ALDH1A1_Retinal_dehydrogenase_1	colon	combined	rs348452	500	250k	1.69967552029572e-19	0.983070498444224	1.90278770353722e-21	0.0109995498225735	0.00592995173320237	1e-06	0.0001	1e-07
11265_8_ALDH1A1_Retinal_dehydrogenase_1	colon	combined	rs348452	500	250k	1.72864801811466e-21	0.999827819198653	1.93522243118515e-25	0.000111870470415653	6.03103309350033e-05	0.0001	1e-06	1e-07
11266_8_SELPLG_SELPL	colon	combined	rs73191242	729	250k	7.15710202270167e-160	0.960454776239232	2.17186140557285e-161	0.0291351107094231	0.0104101130513271	0.0001	0.0001	1e-05
11266_8_SELPLG_SELPL	colon	combined	rs73191242	729	250k	7.36967104260268e-158	0.988980697736084	2.23636662694309e-161	0.000300004360755505	0.0107192979031515	1e-06	1e-06	1e-07
11266_8_SELPLG_SELPL	colon	combined	rs73191242	729	250k	7.15710202270153e-158	0.960454776239232	2.17186140557281e-159	0.0291351107094215	0.0104101130513271	1e-06	0.0001	1e-07
11266_8_SELPLG_SELPL	colon	combined	rs73191242	729	250k	7.44871761548838e-160	0.999588435090179	2.26035373797612e-163	0.000303222186413036	0.000108342723379786	0.0001	1e-06	1e-07
11277_23_ATF6_ATF6A	colon	combined	rs775002441	720	250k	6.07488250050247e-05	0.97585316281051	9.49811246348511e-07	0.0152486818367735	0.00883645671646541	0.0001	0.0001	1e-05
11277_23_ATF6_ATF6A	colon	combined	rs775002441	720	250k	0.00613056062819415	0.98479715094572	9.58516552476295e-07	0.000153884405982586	0.00891744550355071	1e-06	1e-06	1e-07
11277_23_ATF6_ATF6A	colon	combined	rs775002441	720	250k	0.00603800139179825	0.969928678415297	9.44044864558875e-05	0.0151561058417034	0.00878280986474554	1e-06	0.0001	1e-07
11277_23_ATF6_ATF6A	colon	combined	rs775002441	720	250k	6.2232779796026e-05	0.999691022656303	9.73012961763571e-09	0.000156211722424113	9.05231113469967e-05	0.0001	1e-06	1e-07
11278_4_COL11A2_COL11A2	colon	combined	rs2855437	1819	250k	5.31409902859056e-163	0.909289345851591	4.96149709380103e-164	0.0848897827406988	0.00582087140773154	0.0001	0.0001	1e-05
11278_4_COL11A2_COL11A2	colon	combined	rs2855437	1819	250k	5.80167710661127e-161	0.992718267523891	5.41672331448044e-164	0.00092678571938945	0.00635494675674529	1e-06	1e-06	1e-07
11278_4_COL11A2_COL11A2	colon	combined	rs2855437	1819	250k	5.31409902859046e-161	0.909289345851591	4.96149709380094e-162	0.084889782740694	0.00582087140773154	1e-06	0.0001	1e-07
11278_4_COL11A2_COL11A2	colon	combined	rs2855437	1819	250k	5.83840885626264e-163	0.999003394773626	5.4510178333001e-166	0.000932653412540829	6.39518138356562e-05	0.0001	1e-06	1e-07
11287_14_CYB5A_Cytochrome_b5	colon	combined	rs17806420	1081	250k	1.3455829059192e-18	0.761498079198382	9.43702934128654e-20	0.053221162539405	0.18528075826221	0.0001	0.0001	1e-05
11287_14_CYB5A_Cytochrome_b5	colon	combined	rs17806420	1081	250k	1.42042353165572e-16	0.803852208768297	9.96191203553666e-20	0.000561812960914536	0.195585978270789	1e-06	1e-06	1e-07
11287_14_CYB5A_Cytochrome_b5	colon	combined	rs17806420	1081	250k	1.3455829059192e-16	0.761498079198382	9.43702934128656e-18	0.0532211625394054	0.18528075826221	1e-06	0.0001	1e-07
11287_14_CYB5A_Cytochrome_b5	colon	combined	rs17806420	1081	250k	1.76150370223708e-18	0.996877769369436	1.23540229663072e-21	0.000696718681830173	0.00242551194873587	0.0001	1e-06	1e-07
11288_26_NT5C2_5NTC	colon	combined	rs764048834	596	250k	2.8028713543052e-12	0.946475538061999	4.07692743536385e-14	0.0137271995071481	0.0397972624280096	0.0001	0.0001	1e-05
11288_26_NT5C2_5NTC	colon	combined	rs764048834	596	250k	2.84148695526531e-10	0.959515280910045	4.13309590800728e-14	0.000139163213010019	0.0403455555927545	1e-06	1e-06	1e-07
11288_26_NT5C2_5NTC	colon	combined	rs764048834	596	250k	2.80287135351614e-10	0.946475537795546	4.07692743421612e-12	0.0137271995032837	0.039797262416806	1e-06	0.0001	1e-07
11288_26_NT5C2_5NTC	colon	combined	rs764048834	596	250k	2.95970373891721e-12	0.999434806200795	4.30504859069127e-16	0.000144952937792752	0.000420240858453698	0.0001	1e-06	1e-07
11302_237_TNR_TENR	colon	combined	rs2235256	686	250k	9.11736134713103e-53	0.971192326160209	1.5291079909173e-54	0.0162757107653597	0.01253196307443	0.0001	0.0001	1e-05
11302_237_TNR_TENR	colon	combined	rs2235256	686	250k	9.26667484954268e-51	0.987097380507974	1.55414993682651e-54	0.000165422553593588	0.0127371969384277	1e-06	1e-06	1e-07
11302_237_TNR_TENR	colon	combined	rs2235256	686	250k	9.11736134713099e-51	0.971192326160209	1.52910799091729e-52	0.0162757107653597	0.0125319630744298	1e-06	0.0001	1e-07
11302_237_TNR_TENR	colon	combined	rs2235256	686	250k	9.38501828747908e-53	0.999703466238181	1.57399777324882e-56	0.000167535142415615	0.000128998619396111	0.0001	1e-06	1e-07
11308_8_CREB3L4_CR3L4	colon	combined	rs6671362	354	250k	1.18588573195156e-129	0.983797174204281	7.93394084890989e-132	0.00657227559569555	0.00963055020000494	0.0001	0.0001	1e-05
11308_8_CREB3L4_CR3L4	colon	combined	rs6671362	354	250k	1.19365229367262e-127	0.990240224549365	7.98590153924811e-132	6.61531851516606e-05	0.00969362226548397	1e-06	1e-06	1e-07
11308_8_CREB3L4_CR3L4	colon	combined	rs6671362	354	250k	1.18588573195154e-127	0.983797174204281	7.93394084890974e-130	0.00657227559569518	0.00963055020000494	1e-06	0.0001	1e-07
11308_8_CREB3L4_CR3L4	colon	combined	rs6671362	354	250k	1.20521839623436e-129	0.999835330308883	8.06328232822707e-134	6.6794188003416e-05	9.78755031296622e-05	0.0001	1e-06	1e-07
11313_100_PCBD1_PHS	colon	combined	rs200188190	1087	250k	2.37385103577172e-43	0.965244073524392	7.03554403322425e-45	0.0286014416944039	0.00615448478119881	0.0001	0.0001	1e-05
11313_100_PCBD1_PHS	colon	combined	rs200188190	1087	250k	2.44302637132591e-41	0.993371821083771	7.24056368777324e-45	0.000294349035657384	0.00633382988056982	1e-06	1e-06	1e-07
11313_100_PCBD1_PHS	colon	combined	rs200188190	1087	250k	2.37385103577171e-41	0.965244073524392	7.03554403322422e-43	0.0286014416944039	0.00615448478119872	1e-06	0.0001	1e-07
11313_100_PCBD1_PHS	colon	combined	rs200188190	1087	250k	2.45844201126178e-43	0.999640055637435	7.28625207004104e-47	0.000296206395365994	6.3737967192417e-05	0.0001	1e-06	1e-07
11333_82_ARHGAP25_RHG25	colon	combined	rs13413887	881	250k	7.09132800223143e-69	0.972773701995442	1.45583976955971e-70	0.0199636460650333	0.00726265193953465	0.0001	0.0001	1e-05
11333_82_ARHGAP25_RHG25	colon	combined	rs13413887	881	250k	7.23430691355191e-67	0.992387253198923	1.48519314106409e-70	0.000203661631083106	0.00740908516999424	1e-06	1e-06	1e-07
11333_82_ARHGAP25_RHG25	colon	combined	rs13413887	881	250k	7.09132800223149e-67	0.972773701995442	1.45583976955972e-68	0.0199636460650339	0.00726265193953486	1e-06	0.0001	1e-07
11333_82_ARHGAP25_RHG25	colon	combined	rs13413887	881	250k	7.28776261089583e-69	0.999720195150231	1.49616752133226e-72	0.000205166526388469	7.4638323377845e-05	0.0001	1e-06	1e-07
11347_9_TALDO1_Transaldolase	colon	combined	rs549164513,rs886048657	714	250k	3.27261387332024e-20	0.944279407230974	5.73804151550884e-22	0.0165173312110967	0.039203261557928	0.0001	0.0001	1e-05
11347_9_TALDO1_Transaldolase	colon	combined	rs549164513,rs886048657	714	250k	3.32701779361417e-18	0.959977104421895	5.83343069533176e-22	0.000167919152608688	0.0398549764254985	1e-06	1e-06	1e-07
11347_9_TALDO1_Transaldolase	colon	combined	rs549164513,rs886048657	714	250k	3.27261387332025e-18	0.944279407230974	5.73804151550886e-20	0.0165173312110967	0.0392032615579283	1e-06	0.0001	1e-07
11347_9_TALDO1_Transaldolase	colon	combined	rs549164513,rs886048657	714	250k	3.46368232109425e-20	0.999410262134288	6.07305161082411e-24	0.000174816798810091	0.000414921066901382	0.0001	1e-06	1e-07
11351_233_NHEJ1_NHEJ1	colon	combined	rs61753339	518	250k	1.63426053641041e-25	0.982390634303973	1.90291214842461e-27	0.0114326546801015	0.00617671101592665	0.0001	0.0001	1e-05
11351_233_NHEJ1_NHEJ1	colon	combined	rs61753339	518	250k	1.65296938631908e-23	0.99363694327331	1.92469649491102e-27	0.000115635345586166	0.00624742138110504	1e-06	1e-06	1e-07
11351_233_NHEJ1_NHEJ1	colon	combined	rs61753339	518	250k	1.63426053641042e-23	0.982390634303973	1.90291214842461e-25	0.0114326546801015	0.0061767110159267	1e-06	0.0001	1e-07
11351_233_NHEJ1_NHEJ1	colon	combined	rs61753339	518	250k	1.66325654014553e-25	0.99982078198666	1.93667472577014e-29	0.000116354995083408	6.28630182577511e-05	0.0001	1e-06	1e-07
11356_19_DGCR14_DGC14	colon	combined	rs715544	930	250k	1.72083276721253e-18	0.969222614007938	3.54415288330086e-20	0.0199508640469815	0.0108265219450792	0.0001	0.0001	1e-05
11356_19_DGCR14_DGC14	colon	combined	rs715544	930	250k	1.75550639799779e-16	0.988751802263267	3.61556519649219e-20	0.000203528606308404	0.0110446691304215	1e-06	1e-06	1e-07
11356_19_DGCR14_DGC14	colon	combined	rs715544	930	250k	1.72083276721253e-16	0.969222614007938	3.54415288330087e-18	0.0199508640469815	0.0108265219450793	1e-06	0.0001	1e-07
11356_19_DGCR14_DGC14	colon	combined	rs715544	930	250k	1.77491369919503e-18	0.999682553673645	3.65553563627333e-22	0.000205778635684194	0.0001116676906733	0.0001	1e-06	1e-07
11358_15_GRB10_GRB10	colon	combined	rs771965102	829	250k	0.0887012255016535	0.44305143478689	0.0751485372265021	0.375339706960196	0.0177590955247582	0.0001	0.0001	1e-05
11358_15_GRB10_GRB10	colon	combined	rs771965102	829	250k	0.94264379091021	0.0470838685366231	0.00798616948209205	0.000398880220929407	0.00188729085014531	1e-06	1e-06	1e-07
11358_15_GRB10_GRB10	colon	combined	rs771965102	829	250k	0.515072143797887	0.0257272039972164	0.436374108177437	0.0217953051294489	0.00103123889801028	1e-06	0.0001	1e-07
11358_15_GRB10_GRB10	colon	combined	rs771965102	829	250k	0.165353124602817	0.825918003809405	0.00140088768440991	0.00699692625241321	0.00033105765095477	0.0001	1e-06	1e-07
11360_39_RRM1_RRM1	colon	combined	rs11031142	707	250k	2.90741253865335e-06	0.981519980191544	3.39759038330379e-08	0.0114629881931916	0.00701409022682149	0.0001	0.0001	1e-05
11360_39_RRM1_RRM1	colon	combined	rs11031142	707	250k	0.000293992970307408	0.992497523334735	3.4355898084488e-08	0.000115911928655164	0.00709253741040316	1e-06	1e-06	1e-07
11360_39_RRM1_RRM1	colon	combined	rs11031142	707	250k	0.000290656615398418	0.981234247275189	3.39660130164638e-06	0.011459651171926	0.00701204833618601	1e-06	0.0001	1e-07
11360_39_RRM1_RRM1	colon	combined	rs11031142	707	250k	2.96158689687759e-06	0.999808824414448	3.46089831641521e-10	0.000116765801827845	7.14478507370447e-05	0.0001	1e-06	1e-07
11377_19_ADH7_ADH7	colon	combined	rs1573496	972	250k	5.17274167400438e-162	0.970553889469397	7.4699585605816e-164	0.0140003272671926	0.0154457832633949	0.0001	0.0001	1e-05
11377_19_ADH7_ADH7	colon	combined	rs1573496	972	250k	5.24544524458983e-160	0.98419515316612	7.57494981931963e-164	0.000141971037245989	0.0156628757966221	1e-06	1e-06	1e-07
11377_19_ADH7_ADH7	colon	combined	rs1573496	972	250k	5.17274167400428e-160	0.970553889469397	7.46995856058146e-162	0.0140003272671918	0.0154457832633949	1e-06	0.0001	1e-07
11377_19_ADH7_ADH7	colon	combined	rs1573496	972	250k	5.32806351367073e-162	0.999696697115352	7.6942588985808e-166	0.000144207148921917	0.000159095735747527	0.0001	1e-06	1e-07
11378_37_SYK_KSYK	colon	combined	rs72729008	964	250k	8.18239417074593e-20	0.965419095233952	2.21684521803309e-21	0.0261475383456109	0.00843336642043444	0.0001	0.0001	1e-05
11378_37_SYK_KSYK	colon	combined	rs72729008	964	250k	8.3998327707204e-18	0.991074101834195	2.27575557000471e-21	0.000268423819344197	0.00865747434646016	1e-06	1e-06	1e-07
11378_37_SYK_KSYK	colon	combined	rs72729008	964	250k	8.18239417074594e-18	0.965419095233952	2.21684521803309e-19	0.0261475383456111	0.00843336642043444	1e-06	0.0001	1e-07
11378_37_SYK_KSYK	colon	combined	rs72729008	964	250k	8.47244928291574e-20	0.999641932476396	2.29542946549926e-23	0.000270744341916846	8.73231816878624e-05	0.0001	1e-06	1e-07
11382_5_BLVRA_BIEA	colon	combined	rs1050916	590	250k	0.848429371513294	0.136350353642021	0.0110373038695902	0.00177138401276898	0.00241158696232525	0.0001	0.0001	1e-05
11382_5_BLVRA_BIEA	colon	combined	rs1050916	590	250k	0.998237297286298	0.00160425856380798	0.000129861703920686	2.08415885721721e-07	2.83740300874851e-05	1e-06	1e-06	1e-07
11382_5_BLVRA_BIEA	colon	combined	rs1050916	590	250k	0.985546472656747	0.00158386324883719	0.0128210741654467	2.05766245738425e-05	2.80133043954549e-05	1e-06	0.0001	1e-07
11382_5_BLVRA_BIEA	colon	combined	rs1050916	590	250k	0.861409146639213	0.138436322124532	0.000112061590825682	1.79848369474531e-05	2.44848084827328e-05	0.0001	1e-06	1e-07
11387_3_ATF6B_ATF6B	colon	combined	rs145410874	697	250k	6.40209537857325e-98	0.425087150250321	8.62117019201607e-98	0.572427078619997	0.0024857711296751	0.0001	0.0001	1e-05
11387_3_ATF6B_ATF6B	colon	combined	rs145410874	697	250k	1.47752985579415e-95	0.981052169124776	1.98966675710873e-97	0.0132109574898987	0.00573687338532702	1e-06	1e-06	1e-07
11387_3_ATF6B_ATF6B	colon	combined	rs145410874	697	250k	6.40209537857331e-96	0.425087150250321	8.62117019201639e-96	0.572427078620013	0.00248577112967517	1e-06	0.0001	1e-07
11387_3_ATF6B_ATF6B	colon	combined	rs145410874	697	250k	1.48596942606142e-97	0.98665588581769	2.00103162553369e-99	0.013286417761376	5.76964209443973e-05	0.0001	1e-06	1e-07
11388_75_WFDC2_HE4	colon	combined	rs2272953	794	250k	6.91816937765997e-07	0.942193013284837	3.12950025716843e-08	0.042605803976876	0.015200459626347	0.0001	0.0001	1e-05
11388_75_WFDC2_HE4	colon	combined	rs2272953	794	250k	7.22230992004981e-05	0.983614244603878	3.26708114795985e-08	0.000444788648435738	0.0158687109776742	1e-06	1e-06	1e-07
11388_75_WFDC2_HE4	colon	combined	rs2272953	794	250k	6.9176741546347e-05	0.942125568322309	3.1292762382842e-06	0.0426027541274162	0.01519937153249	1e-06	0.0001	1e-07
11388_75_WFDC2_HE4	colon	combined	rs2272953	794	250k	7.3381168296583e-07	0.999386113600838	3.31946751400807e-10	0.000451920660129295	0.000161231595402723	0.0001	1e-06	1e-07
11390_24_CA8_Carbonic_Anhydrase_VIII	colon	combined	rs35552143	751	250k	0	0.972801994343804	0	0.0156974842248644	0.0115005214313574	0.0001	0.0001	1e-05
11390_24_CA8_Carbonic_Anhydrase_VIII	colon	combined	rs35552143	751	250k	0	0.988158480481309	0	0.000159452820298558	0.0116820666984945	1e-06	1e-06	1e-07
11390_24_CA8_Carbonic_Anhydrase_VIII	colon	combined	rs35552143	751	250k	0	0.972801994343804	0	0.0156974842248644	0.0115005214313574	1e-06	0.0001	1e-07
11390_24_CA8_Carbonic_Anhydrase_VIII	colon	combined	rs35552143	751	250k	0	0.999720493956532	0	0.000161318508539266	0.000118187534903955	0.0001	1e-06	1e-07
11424_4_FAH_FAAA	colon	combined	rs11555096	757	250k	0	0.937206296886394	0	0.0174462548397435	0.0453474482736777	0.0001	0.0001	1e-05
11424_4_FAH_FAAA	colon	combined	rs11555096	757	250k	0	0.953678025658524	0	0.000177528788762747	0.0461444455526692	1e-06	1e-06	1e-07
11424_4_FAH_FAAA	colon	combined	rs11555096	757	250k	0	0.937206296886394	0	0.0174462548397435	0.0453474482736777	1e-06	0.0001	1e-07
11424_4_FAH_FAAA	colon	combined	rs11555096	757	250k	0	0.999330439209195	0	0.000186027063299449	0.000483533727322303	0.0001	1e-06	1e-07
11428_31_PDLIM1_PDLI1	colon	combined	rs1328599	799	250k	3.31839524723147e-08	0.969309719426865	5.15914632003618e-10	0.0150543310392132	0.015635915834056	0.0001	0.0001	1e-05
11428_31_PDLIM1_PDLI1	colon	combined	rs1328599	799	250k	3.36858891483751e-06	0.983971387564441	5.2371829781874e-10	0.00015282041131567	0.0158724229116097	1e-06	1e-06	1e-07
11428_31_PDLIM1_PDLI1	colon	combined	rs1328599	799	250k	3.31838417615e-06	0.96930648554239	5.15912910770161e-08	0.0150542808138142	0.0156358636683298	1e-06	0.0001	1e-07
11428_31_PDLIM1_PDLI1	colon	combined	rs1328599	799	250k	3.4223785553081e-08	0.999683446384472	5.32081033569442e-12	0.000155260648218734	0.000161258738204018	0.0001	1e-06	1e-07
11441_11_PYGL_PYGL	colon	combined	rs768273303	872	250k	8.76255496798784e-36	0.941463024031346	4.24940731943966e-37	0.0456434233539977	0.0128935526146507	0.0001	0.0001	1e-05
11441_11_PYGL_PYGL	colon	combined	rs768273303	872	250k	9.17724713440594e-34	0.986018218545326	4.45051258311326e-37	0.000478035205154484	0.0135037462495127	1e-06	1e-06	1e-07
11441_11_PYGL_PYGL	colon	combined	rs768273303	872	250k	8.7625549679878e-34	0.941463024031346	4.24940731943964e-35	0.0456434233539977	0.0128935526146505	1e-06	0.0001	1e-07
11441_11_PYGL_PYGL	colon	combined	rs768273303	872	250k	9.30159748240241e-36	0.99937862028794	4.51081637360376e-39	0.000484512511828803	0.0001368672002376	0.0001	1e-06	1e-07
11480_1_ALDH3A1_Aldehyde_dehydrogenase__class_3	colon	combined	rs4646787	500	250k	1.64622935608056e-46	0.97914407952912	2.44741539450457e-48	0.0145504285672134	0.00630549190366333	0.0001	0.0001	1e-05
11480_1_ALDH3A1_Aldehyde_dehydrogenase__class_3	colon	combined	rs4646787	500	250k	1.67028975350808e-44	0.993454719541255	2.4831854935157e-48	0.000147630897573292	0.00639764956117177	1e-06	1e-06	1e-07
11480_1_ALDH3A1_Aldehyde_dehydrogenase__class_3	colon	combined	rs4646787	500	250k	1.64622935608055e-44	0.97914407952912	2.44741539450456e-46	0.0145504285672132	0.00630549190366324	1e-06	0.0001	1e-07
11480_1_ALDH3A1_Aldehyde_dehydrogenase__class_3	colon	combined	rs4646787	500	250k	1.68093625418615e-46	0.999787043811945	2.49901342755228e-50	0.000148571903436387	6.43842846210681e-05	0.0001	1e-06	1e-07
11493_169_DYNLL2_DYL2	colon	combined	rs7225351	490	250k	2.78703503392121e-05	0.973638706778548	3.91002394152253e-07	0.013646814318189	0.0126862175505299	0.0001	0.0001	1e-05
11493_169_DYNLL2_DYL2	colon	combined	rs7225351	490	250k	0.00281732460203798	0.98422023717596	3.95251818184368e-07	0.000137951282456555	0.0128240916877273	1e-06	1e-06	1e-07
11493_169_DYNLL2_DYL2	colon	combined	rs7225351	490	250k	0.00277925901759727	0.970922188907269	3.89911471016153e-05	0.0136087387828561	0.0126508221451757	1e-06	0.0001	1e-07
11493_169_DYNLL2_DYL2	colon	combined	rs7225351	490	250k	2.8616381953361e-05	0.999701000476878	4.01468719250258e-09	0.000140121113018966	0.000130258013462653	0.0001	1e-06	1e-07
11510_31_APOL1_Apo_L1	colon	combined	rs136148	985	250k	0	0.969242719863384	0	0.0250736251424698	0.00568365499420374	0.0001	0.0001	1e-05
11510_31_APOL1_Apo_L1	colon	combined	rs136148	985	250k	0	0.993914550312938	0	0.000257118679846267	0.00582833100721575	1e-06	1e-06	1e-07
11510_31_APOL1_Apo_L1	colon	combined	rs136148	985	250k	0	0.969242719863384	0	0.0250736251424698	0.00568365499420374	1e-06	0.0001	1e-07
11510_31_APOL1_Apo_L1	colon	combined	rs136148	985	250k	0	0.999682767563772	0	0.000258610876941271	5.86215592651985e-05	0.0001	1e-06	1e-07
11514_196_CD59_CD59	colon	combined	rs831630	721	250k	2.5127222048105e-94	0.977117207103735	3.5939008000049e-96	0.0139666132504906	0.00891617964577077	0.0001	0.0001	1e-05
11514_196_CD59_CD59	colon	combined	rs831630	721	250k	2.54795261081945e-92	0.990817183909239	3.64429020799352e-96	0.00014162436511193	0.00904119172564507	1e-06	1e-06	1e-07
11514_196_CD59_CD59	colon	combined	rs831630	721	250k	2.51272220481052e-92	0.977117207103735	3.59390080000493e-94	0.013966613250491	0.00891617964577102	1e-06	0.0001	1e-07
11514_196_CD59_CD59	colon	combined	rs831630	721	250k	2.57096475019355e-94	0.999765868054138	3.67720405177142e-98	0.000142903462538973	9.12284833229271e-05	0.0001	1e-06	1e-07
11516_7_FABP1_FABPL	colon	combined	rs2241883	687	250k	1.18969990614631e-30	0.965219044524257	3.45351016120291e-32	0.0280120092416934	0.00676894623404485	0.0001	0.0001	1e-05
11516_7_FABP1_FABPL	colon	combined	rs2241883	687	250k	1.22363357685911e-28	0.99274987398251	3.55201422597433e-32	0.000288109924917554	0.00696201609257978	1e-06	1e-06	1e-07
11516_7_FABP1_FABPL	colon	combined	rs2241883	687	250k	1.18969990614631e-28	0.965219044524257	3.45351016120295e-30	0.0280120092416932	0.0067689462340448	1e-06	0.0001	1e-07
11516_7_FABP1_FABPL	colon	combined	rs2241883	687	250k	1.23212587623576e-30	0.999639787184819	3.57666602432931e-34	0.000290109474277802	7.0103340907464e-05	0.0001	1e-06	1e-07
11530_37_HMBS_HEM3	colon	combined	rs782474855	547	250k	8.57374235092001e-05	0.964611456645773	2.01476831196574e-06	0.0226550355983137	0.0126457555640912	0.0001	0.0001	1e-05
11530_37_HMBS_HEM3	colon	combined	rs782474855	547	250k	0.00869495418862569	0.978248713580539	2.04325222944879e-06	0.000229753226311826	0.012824535752294	1e-06	1e-06	1e-07
11530_37_HMBS_HEM3	colon	combined	rs782474855	547	250k	0.00849989975240023	0.956303600682147	0.000199741582789501	0.0224599158210138	0.0125368421616493	1e-06	0.0001	1e-07
11530_37_HMBS_HEM3	colon	combined	rs782474855	547	250k	8.88424473081732e-05	0.999545344405134	2.08773415700771e-08	0.000234754990764563	0.000131037279450584	0.0001	1e-06	1e-07
11540_37_FOXO3_FOXO3A	colon	combined	rs3813498	484	250k	7.24848684684668e-05	0.955230588065559	1.00157701029955e-06	0.0131675988395618	0.0315283266493998	0.0001	0.0001	1e-05
11540_37_FOXO3_FOXO3A	colon	combined	rs3813498	484	250k	0.00729121277678531	0.960861158423658	1.00748076788019e-06	0.000132452147499395	0.0317141691712897	1e-06	1e-06	1e-07
11540_37_FOXO3_FOXO3A	colon	combined	rs3813498	484	250k	0.00719613383546764	0.948331327722918	9.94343007710446e-05	0.0130724943761824	0.0313006097646604	1e-06	0.0001	1e-07
11540_37_FOXO3_FOXO3A	colon	combined	rs3813498	484	250k	7.58408216245133e-05	0.999456495824024	1.04794869586315e-08	0.000137772411803271	0.000329880463061989	0.0001	1e-06	1e-07
11543_84_LIMA1_LIMA1	colon	combined	rs1271281854,rs35710007,rs397823842	357	250k	1.40522652774473e-14	4.92202064813564e-07	2.85273305228001e-08	0.999212557668188	0.000786921602401068	0.0001	0.0001	1e-05
11543_84_LIMA1_LIMA1	colon	combined	rs1271281854,rs35710007,rs397823842	357	250k	1.30360190639582e-10	4.56606488245486e-05	2.64642616116774e-06	0.926950473359914	0.0730012194347382	1e-06	1e-06	1e-07
11543_84_LIMA1_LIMA1	colon	combined	rs1271281854,rs35710007,rs397823842	357	250k	1.40522255910519e-12	4.92200674736919e-07	2.85272499559378e-06	0.999209735692948	0.00078691937997776	1e-06	0.0001	1e-07
11543_84_LIMA1_LIMA1	colon	combined	rs1271281854,rs35710007,rs397823842	357	250k	1.40515805719476e-12	4.92178081957127e-05	2.85259405106051e-08	0.999163870405308	0.000786883259149047	0.0001	1e-06	1e-07
11547_84_MUSK_MUSK	colon	combined	rs3001148	865	250k	6.42481940079693e-11	0.977803877865211	1.08138367602032e-12	0.0164520126914069	0.00574410937805426	0.0001	0.0001	1e-05
11547_84_MUSK_MUSK	colon	combined	rs3001148	865	250k	6.53119616828294e-09	0.993993533834322	1.09928831935597e-12	0.000167244113098853	0.0058392155202826	1e-06	1e-06	1e-07
11547_84_MUSK_MUSK	colon	combined	rs3001148	865	250k	6.42481935924359e-09	0.977803871541137	1.08138366902634e-10	0.0164520125850014	0.00574410934090351	1e-06	0.0001	1e-07
11547_84_MUSK_MUSK	colon	combined	rs3001148	865	250k	6.56917143046001e-11	0.999773051716971	1.10568006767589e-14	0.000168216544316483	5.87316730102499e-05	0.0001	1e-06	1e-07
11551_16_HMG20B_HM20B	colon	combined	rs11672541	712	250k	0.633200965845473	0.299732598695923	0.0398452645910812	0.0188528231946754	0.00836834767284797	0.0001	0.0001	1e-05
11551_16_HMG20B_HM20B	colon	combined	rs11672541	712	250k	0.994532049470299	0.00470772616835934	0.000625826472051292	2.9611036466229e-06	0.000131436785644268	1e-06	1e-06	1e-07
11551_16_HMG20B_HM20B	colon	combined	rs11672541	712	250k	0.936250484879589	0.00443184401161764	0.0589151790754837	0.000278757705838238	0.000123734327471903	1e-06	0.0001	1e-07
11551_16_HMG20B_HM20B	colon	combined	rs11672541	712	250k	0.678232752431139	0.321048887118224	0.000426789675515926	0.000201935923286997	8.96348518337778e-05	0.0001	1e-06	1e-07
11568_2_FKBP1B_FKB1B	colon	combined	rs55788848	740	250k	2.59743609466539e-142	0.964419305862452	5.97299870821722e-144	0.0221641272037377	0.0134165669338363	0.0001	0.0001	1e-05
11568_2_FKBP1B_FKB1B	colon	combined	rs55788848	740	250k	2.65570895096044e-140	0.986055821861504	6.10700150277667e-144	0.000226613740858073	0.0137175643976487	1e-06	1e-06	1e-07
11568_2_FKBP1B_FKB1B	colon	combined	rs55788848	740	250k	2.59743609466534e-140	0.964419305862452	5.9729987082171e-142	0.0221641272037364	0.0134165669338363	1e-06	0.0001	1e-07
11568_2_FKBP1B_FKB1B	colon	combined	rs55788848	740	250k	2.69227103829067e-142	0.999631202197625	6.19107875913023e-146	0.000229733612627332	0.000139064189734799	0.0001	1e-06	1e-07
11606_22_DNAJB6_DNJB6	colon	combined	rs12668458	1027	250k	0.000385898156406167	0.962325374697792	8.4371224107614e-06	0.0210236391104998	0.016256650912892	0.0001	0.0001	1e-05
11606_22_DNAJB6_DNJB6	colon	combined	rs12668458	1027	250k	0.0379301901094854	0.945876102373774	8.29290453205352e-06	0.000206642767014195	0.0159787718451945	1e-06	1e-06	1e-07
11606_22_DNAJB6_DNJB6	colon	combined	rs12668458	1027	250k	0.0371399037835581	0.926168504084133	0.000812011950158082	0.0202337306043615	0.015645849577789	1e-06	0.0001	1e-07
11606_22_DNAJB6_DNJB6	colon	combined	rs12668458	1027	250k	0.000400689962916448	0.999212129677468	8.76052453158466e-08	0.000218294931854729	0.000168797822516061	0.0001	1e-06	1e-07
11615_16_DAPP1_DAPP1	colon	combined	rs761822913	853	250k	1.15132507066108e-05	0.941070278382424	2.71240495653598e-07	0.0221338760989874	0.0367840610273859	0.0001	0.0001	1e-05
11615_16_DAPP1_DAPP1	colon	combined	rs761822913	853	250k	0.00117574857304722	0.96103356483844	2.76994424810208e-07	0.00022603410541947	0.0375643754886688	1e-06	1e-06	1e-07
11615_16_DAPP1_DAPP1	colon	combined	rs761822913	853	250k	0.00114998342567438	0.939973644379312	2.70924417718307e-05	0.0221080833800924	0.0367411963731494	1e-06	0.0001	1e-07
11615_16_DAPP1_DAPP1	colon	combined	rs761822913	853	250k	1.22264050055272e-05	0.999362096367902	2.88041686771978e-09	0.000235048936590076	0.00039062541008563	0.0001	1e-06	1e-07
11616_9_HSF1_HSF1	colon	combined	rs1191415128	310	250k	5.18170877073923e-10	0.980721088699063	5.88013486543821e-12	0.0111209357700806	0.008157975006807	0.0001	0.0001	1e-05
11616_9_HSF1_HSF1	colon	combined	rs1191415128	310	250k	5.23939278307268e-08	0.991638708711912	5.94559392288575e-12	0.000112447366675265	0.00824879152153782	1e-06	1e-06	1e-07
11616_9_HSF1_HSF1	colon	combined	rs1191415128	310	250k	5.18170850190676e-08	0.980721037818225	5.88013456037067e-10	0.0111209351931148	0.00815797458356274	1e-06	0.0001	1e-07
11616_9_HSF1_HSF1	colon	combined	rs1191415128	310	250k	5.2825318157259e-10	0.99980345917184	5.99454752896219e-14	0.000113373212631775	8.31670872139864e-05	0.0001	1e-06	1e-07
11616_9_HSF1_HSF1	colon	combined	rs1352812232	310	250k	5.18170877073923e-10	0.980721088699063	5.88013486543821e-12	0.0111209357700806	0.008157975006807	0.0001	0.0001	1e-05
11616_9_HSF1_HSF1	colon	combined	rs1352812232	310	250k	5.23939278307268e-08	0.991638708711912	5.94559392288575e-12	0.000112447366675265	0.00824879152153782	1e-06	1e-06	1e-07
11616_9_HSF1_HSF1	colon	combined	rs1352812232	310	250k	5.18170850190676e-08	0.980721037818225	5.88013456037067e-10	0.0111209351931148	0.00815797458356274	1e-06	0.0001	1e-07
11616_9_HSF1_HSF1	colon	combined	rs1352812232	310	250k	5.2825318157259e-10	0.99980345917184	5.99454752896219e-14	0.000113373212631775	8.31670872139864e-05	0.0001	1e-06	1e-07
11616_9_HSF1_HSF1	colon	combined	rs369577549	310	250k	5.18170877073923e-10	0.980721088699063	5.88013486543821e-12	0.0111209357700806	0.008157975006807	0.0001	0.0001	1e-05
11616_9_HSF1_HSF1	colon	combined	rs369577549	310	250k	5.23939278307268e-08	0.991638708711912	5.94559392288575e-12	0.000112447366675265	0.00824879152153782	1e-06	1e-06	1e-07
11616_9_HSF1_HSF1	colon	combined	rs369577549	310	250k	5.18170850190676e-08	0.980721037818225	5.88013456037067e-10	0.0111209351931148	0.00815797458356274	1e-06	0.0001	1e-07
11616_9_HSF1_HSF1	colon	combined	rs369577549	310	250k	5.2825318157259e-10	0.99980345917184	5.99454752896219e-14	0.000113373212631775	8.31670872139864e-05	0.0001	1e-06	1e-07
11643_73_DTX3L_DTX3L	colon	combined	rs544989705	730	250k	1.89082839501823e-08	0.884242231956924	5.44199084383789e-10	0.0253589658593625	0.0903987827312317	0.0001	0.0001	1e-05
11643_73_DTX3L_DTX3L	colon	combined	rs544989705	730	250k	1.93951707008962e-06	0.907011396429803	5.58212165879458e-10	0.000260119571366916	0.0927265439235467	1e-06	1e-06	1e-07
11643_73_DTX3L_DTX3L	colon	combined	rs544989705	730	250k	1.89082475367582e-06	0.884240529090208	5.44198036369484e-08	0.025358917023266	0.0903986086419687	1e-06	0.0001	1e-07
11643_73_DTX3L_DTX3L	colon	combined	rs544989705	730	250k	2.13556444722596e-08	0.998692572143617	6.14636537025212e-12	0.000286412590642047	0.00102099390395214	0.0001	1e-06	1e-07
11649_3_SMAP1_SMAP1	colon	combined	rs2842061	588	250k	1.52078640598806e-257	0.97490712208642	3.03141516509636e-259	0.0194273608620416	0.00566551705152687	0.0001	0.0001	1e-05
11649_3_SMAP1_SMAP1	colon	combined	rs2842061	588	250k	1.55060941210712e-255	0.994025297362741	3.09086198330975e-259	0.000198083363228859	0.00577661927405411	1e-06	1e-06	1e-07
11649_3_SMAP1_SMAP1	colon	combined	rs2842061	588	250k	1.52078640598803e-255	0.97490712208642	3.0314151650963e-257	0.0194273608620416	0.00566551705152623	1e-06	0.0001	1e-07
11649_3_SMAP1_SMAP1	colon	combined	rs2842061	588	250k	1.55952812432634e-257	0.999742678862271	3.10863983782504e-261	0.000199222688514939	5.80984492359748e-05	0.0001	1e-06	1e-07
11656_110_EVL_EVL	colon	combined	rs75416067	653	250k	7.61567519931643e-77	0.605325167834254	4.90313998066678e-77	0.389716761150714	0.0049580710150426	0.0001	0.0001	1e-05
11656_110_EVL_EVL	colon	combined	rs75416067	653	250k	1.23997364930634e-74	0.985582023566046	7.9832243573529e-77	0.00634531413003638	0.00807266230392059	1e-06	1e-06	1e-07
11656_110_EVL_EVL	colon	combined	rs75416067	653	250k	7.61567519931629e-75	0.605325167834237	4.90313998066669e-75	0.389716761150714	0.0049580710150426	1e-06	0.0001	1e-07
11656_110_EVL_EVL	colon	combined	rs75416067	653	250k	1.24996327540683e-76	0.993522188998038	8.04753977764503e-79	0.00639643401930562	8.1376982650451e-05	0.0001	1e-06	1e-07
11659_31_CLINT1_EPN4	colon	combined	rs62389053	830	250k	4.29125225849414e-06	0.964796624596705	8.71848319957979e-08	0.0195860386246147	0.01561295834159	0.0001	0.0001	1e-05
11659_31_CLINT1_EPN4	colon	combined	rs62389053	830	250k	0.000437421066973227	0.98344805553648	8.88702875949457e-08	0.000199646755699331	0.0159147877705596	1e-06	1e-06	1e-07
11659_31_CLINT1_EPN4	colon	combined	rs62389053	830	250k	0.00042893929556101	0.964378599964601	8.71470567731334e-06	0.019577552435524	0.0156061935986376	1e-06	0.0001	1e-07
11659_31_CLINT1_EPN4	colon	combined	rs62389053	830	250k	4.44618902222335e-06	0.999630854249831	9.033266272259e-10	0.000202931975740255	0.000161766682080741	0.0001	1e-06	1e-07
11681_8_AGFG1_NUPL	colon	combined	rs397826729,rs56147940	973	250k	4.48607987205951e-25	0.977604528031836	7.55324710851641e-27	0.016454061052748	0.00594141091541702	0.0001	0.0001	1e-05
11681_8_AGFG1_NUPL	colon	combined	rs397826729,rs56147940	973	250k	4.56036604802277e-23	0.993792938417518	7.67832331308688e-27	0.000167265281753882	0.00603979630072453	1e-06	1e-06	1e-07
11681_8_AGFG1_NUPL	colon	combined	rs397826729,rs56147940	973	250k	4.48607987205952e-23	0.977604528031836	7.55324710851643e-25	0.016454061052748	0.00594141091541706	1e-06	0.0001	1e-07
11681_8_AGFG1_NUPL	colon	combined	rs397826729,rs56147940	973	250k	4.58779832168121e-25	0.999770967277355	7.72451124277163e-29	0.000168271443744896	6.07612788972812e-05	0.0001	1e-06	1e-07
11696_7_CRABP2_RABP2	colon	combined	rs79054104,rs79160890	603	250k	1.00135214613819e-266	0.936339887068504	5.75902175171696e-268	0.0538413843414142	0.00981872859011757	0.0001	0.0001	1e-05
11696_7_CRABP2_RABP2	colon	combined	rs79054104,rs79160890	603	250k	1.05773242646051e-264	0.989059707476845	6.0832785698568e-268	0.000568728776615414	0.0103715637465144	1e-06	1e-06	1e-07
11696_7_CRABP2_RABP2	colon	combined	rs79054104,rs79160890	603	250k	1.00135214613817e-264	0.936339887068504	5.75902175171685e-266	0.0538413843414142	0.00981872859011645	1e-06	0.0001	1e-07
11696_7_CRABP2_RABP2	colon	combined	rs79054104,rs79160890	603	250k	1.06870573461684e-266	0.999320579398345	6.14638875602287e-270	0.000574628979698006	0.000104791621922143	0.0001	1e-06	1e-07
11699_16_PTP4A2_TP4A2	colon	combined	rs147197357	412	250k	0.980371941305793	0.00884592364833198	0.0103403140362286	9.29520759530214e-05	0.000348868933693552	0.0001	0.0001	1e-05
11699_16_PTP4A2_TP4A2	colon	combined	rs147197357	412	250k	0.999800768023717	9.02123049921401e-05	0.000105452364347126	9.47941827093174e-09	3.55782752596784e-06	1e-06	1e-06	1e-07
11699_16_PTP4A2_TP4A2	colon	combined	rs147197357	412	250k	0.98946998644078	8.92801556592193e-05	0.0104362741916021	9.381468956606e-07	3.52106506262908e-06	1e-06	0.0001	1e-07
11699_16_PTP4A2_TP4A2	colon	combined	rs147197357	412	250k	0.990949648712513	0.00894136660028918	0.000104518806894145	9.39549808923129e-07	3.52633049483106e-06	0.0001	1e-06	1e-07
11708_2_LCN1_LCN1	colon	combined	rs56307603	993	250k	3.38104437583217e-11	0.969038421692449	7.55589210873579e-13	0.0216465668689562	0.00931501140402936	0.0001	0.0001	1e-05
11708_2_LCN1_LCN1	colon	combined	rs56307603	993	250k	3.45508723333327e-09	0.990259785802111	7.72136164433249e-13	0.000221206137869803	0.00951900460415998	1e-06	1e-06	1e-07
11708_2_LCN1_LCN1	colon	combined	rs56307603	993	250k	3.38104436426211e-09	0.969038418376363	7.55589208287926e-11	0.0216465667948809	0.00931501137215304	1e-06	0.0001	1e-07
11708_2_LCN1_LCN1	colon	combined	rs56307603	993	250k	3.48795710622232e-11	0.999680593755218	7.79481859596343e-15	0.000223310576091771	9.60956338031776e-05	0.0001	1e-06	1e-07
11969_5_S100A2_S100A2	colon	combined	rs75282796	533	250k	2.64470079391046e-21	0.927913171040112	1.62183315208456e-22	0.0568880375411716	0.0151987914187135	0.0001	0.0001	1e-05
11969_5_S100A2_S100A2	colon	combined	rs75282796	533	250k	2.80253733451599e-19	0.983291308800158	1.71862464349024e-22	0.000602831327700955	0.0161058598721424	1e-06	1e-06	1e-07
11969_5_S100A2_S100A2	colon	combined	rs75282796	533	250k	2.64470079391046e-19	0.927913171040112	1.62183315208457e-20	0.056888037541172	0.0151987914187135	1e-06	0.0001	1e-07
11969_5_S100A2_S100A2	colon	combined	rs75282796	533	250k	2.8479472880613e-21	0.999223732644868	1.74647178909703e-24	0.000612599098588222	0.000163668256546831	0.0001	1e-06	1e-07
12008_3_CD7_CD7	colon	combined	rs3176831	682	250k	1.24489696076051e-108	0.959409668076773	3.53803792872567e-110	0.0272534000096568	0.0133369319135732	0.0001	0.0001	1e-05
12008_3_CD7_CD7	colon	combined	rs3176831	682	250k	1.27941673218189e-106	0.986013156948037	3.63614424951316e-110	0.000280091100551006	0.0137067519514004	1e-06	1e-06	1e-07
12008_3_CD7_CD7	colon	combined	rs3176831	682	250k	1.24489696076052e-106	0.959409668076773	3.5380379287257e-108	0.0272534000096576	0.0133369319135736	1e-06	0.0001	1e-07
12008_3_CD7_CD7	colon	combined	rs3176831	682	250k	1.29701684142283e-108	0.999577102798349	3.68616433632108e-112	0.000283944132829792	0.000138953068808577	0.0001	1e-06	1e-07
12016_60_CBL_CBL	colon	combined	rs556553625,rs758396206	376	250k	7.37305358242064e-38	0.954645781053642	1.34471240712962e-39	0.0173830514413304	0.0279711675050211	0.0001	0.0001	1e-05
12016_60_CBL_CBL	colon	combined	rs556553625,rs758396206	376	250k	7.50215990973636e-36	0.971362167188848	1.36825907992126e-39	0.000176874384777247	0.0284609584263721	1e-06	1e-06	1e-07
12016_60_CBL_CBL	colon	combined	rs556553625,rs758396206	376	250k	7.37305358242071e-36	0.954645781053655	1.34471240712964e-37	0.0173830514413306	0.0279711675050211	1e-06	0.0001	1e-07
12016_60_CBL_CBL	colon	combined	rs556553625,rs758396206	376	250k	7.71967208330222e-38	0.999525136100062	1.40792938954618e-41	0.000182002552177559	0.000292861347760595	0.0001	1e-06	1e-07
12016_60_CBL_CBL	colon	combined	rs569014495	376	250k	7.37305358242064e-38	0.954645781053642	1.34471240712962e-39	0.0173830514413304	0.0279711675050211	0.0001	0.0001	1e-05
12016_60_CBL_CBL	colon	combined	rs569014495	376	250k	7.50215990973636e-36	0.971362167188848	1.36825907992126e-39	0.000176874384777247	0.0284609584263721	1e-06	1e-06	1e-07
12016_60_CBL_CBL	colon	combined	rs569014495	376	250k	7.37305358242071e-36	0.954645781053655	1.34471240712964e-37	0.0173830514413306	0.0279711675050211	1e-06	0.0001	1e-07
12016_60_CBL_CBL	colon	combined	rs569014495	376	250k	7.71967208330222e-38	0.999525136100062	1.40792938954618e-41	0.000182002552177559	0.000292861347760595	0.0001	1e-06	1e-07
12016_60_CBL_CBL	colon	combined	rs7108857	376	250k	7.37305358242064e-38	0.954645781053642	1.34471240712962e-39	0.0173830514413304	0.0279711675050211	0.0001	0.0001	1e-05
12016_60_CBL_CBL	colon	combined	rs7108857	376	250k	7.50215990973636e-36	0.971362167188848	1.36825907992126e-39	0.000176874384777247	0.0284609584263721	1e-06	1e-06	1e-07
12016_60_CBL_CBL	colon	combined	rs7108857	376	250k	7.37305358242071e-36	0.954645781053655	1.34471240712964e-37	0.0173830514413306	0.0279711675050211	1e-06	0.0001	1e-07
12016_60_CBL_CBL	colon	combined	rs7108857	376	250k	7.71967208330222e-38	0.999525136100062	1.40792938954618e-41	0.000182002552177559	0.000292861347760595	0.0001	1e-06	1e-07
12016_60_CBL_CBL	colon	combined	rs758396206,rs886047761	376	250k	7.37305358242064e-38	0.954645781053642	1.34471240712962e-39	0.0173830514413304	0.0279711675050211	0.0001	0.0001	1e-05
12016_60_CBL_CBL	colon	combined	rs758396206,rs886047761	376	250k	7.50215990973636e-36	0.971362167188848	1.36825907992126e-39	0.000176874384777247	0.0284609584263721	1e-06	1e-06	1e-07
12016_60_CBL_CBL	colon	combined	rs758396206,rs886047761	376	250k	7.37305358242071e-36	0.954645781053655	1.34471240712964e-37	0.0173830514413306	0.0279711675050211	1e-06	0.0001	1e-07
12016_60_CBL_CBL	colon	combined	rs758396206,rs886047761	376	250k	7.71967208330222e-38	0.999525136100062	1.40792938954618e-41	0.000182002552177559	0.000292861347760595	0.0001	1e-06	1e-07
12016_60_CBL_CBL	colon	combined	rs758396206	376	250k	7.37305358242064e-38	0.954645781053642	1.34471240712962e-39	0.0173830514413304	0.0279711675050211	0.0001	0.0001	1e-05
12016_60_CBL_CBL	colon	combined	rs758396206	376	250k	7.50215990973636e-36	0.971362167188848	1.36825907992126e-39	0.000176874384777247	0.0284609584263721	1e-06	1e-06	1e-07
12016_60_CBL_CBL	colon	combined	rs758396206	376	250k	7.37305358242071e-36	0.954645781053655	1.34471240712964e-37	0.0173830514413306	0.0279711675050211	1e-06	0.0001	1e-07
12016_60_CBL_CBL	colon	combined	rs758396206	376	250k	7.71967208330222e-38	0.999525136100062	1.40792938954618e-41	0.000182002552177559	0.000292861347760595	0.0001	1e-06	1e-07
12016_60_CBL_CBL	colon	combined	rs878976124,rs886047761	376	250k	7.37305358242064e-38	0.954645781053642	1.34471240712962e-39	0.0173830514413304	0.0279711675050211	0.0001	0.0001	1e-05
12016_60_CBL_CBL	colon	combined	rs878976124,rs886047761	376	250k	7.50215990973636e-36	0.971362167188848	1.36825907992126e-39	0.000176874384777247	0.0284609584263721	1e-06	1e-06	1e-07
12016_60_CBL_CBL	colon	combined	rs878976124,rs886047761	376	250k	7.37305358242071e-36	0.954645781053655	1.34471240712964e-37	0.0173830514413306	0.0279711675050211	1e-06	0.0001	1e-07
12016_60_CBL_CBL	colon	combined	rs878976124,rs886047761	376	250k	7.71967208330222e-38	0.999525136100062	1.40792938954618e-41	0.000182002552177559	0.000292861347760595	0.0001	1e-06	1e-07
12333_87_RPIA_RPIA	colon	combined	rs144706079	529	250k	7.61777540509744e-53	0.97505166435869	1.19706661986653e-54	0.0153124461880527	0.00963588945325556	0.0001	0.0001	1e-05
12333_87_RPIA_RPIA	colon	combined	rs144706079	529	250k	7.73503326289226e-51	0.990060307082064	1.21549266421923e-54	0.000155481455283624	0.00978421146265475	1e-06	1e-06	1e-07
12333_87_RPIA_RPIA	colon	combined	rs144706079	529	250k	7.61777540509741e-51	0.97505166435869	1.19706661986652e-52	0.0153124461880527	0.00963588945325543	1e-06	0.0001	1e-07
12333_87_RPIA_RPIA	colon	combined	rs144706079	529	250k	7.81069049589873e-53	0.999744198643677	1.22738153509916e-56	0.000157002236939085	9.87991193882022e-05	0.0001	1e-06	1e-07
12334_25_SHMT1_cSHMT	colon	combined	rs651234	333	250k	0	0.970637082145026	0	0.0176084713093227	0.011754446545502	0.0001	0.0001	1e-05
12334_25_SHMT1_cSHMT	colon	combined	rs651234	333	250k	0	0.987857801238686	0	0.000179208749292267	0.0119629900122468	1e-06	1e-06	1e-07
12334_25_SHMT1_cSHMT	colon	combined	rs651234	333	250k	0	0.970637082145026	0	0.0176084713093227	0.011754446545502	1e-06	0.0001	1e-07
12334_25_SHMT1_cSHMT	colon	combined	rs651234	333	250k	0	0.999697579678227	0	0.000181356621064449	0.000121063701131528	0.0001	1e-06	1e-07
12338_27_EGFLAM_EGFLA	colon	combined	rs113400125	628	250k	6.10355400310729e-140	0.899250750813918	7.47442549246278e-142	0.0109224173993261	0.089826831786728	0.0001	0.0001	1e-05
12338_27_EGFLAM_EGFLA	colon	combined	rs113400125	628	250k	6.17027437214676e-138	0.909080817349396	7.55613140134179e-142	0.000110418146749649	0.0908087645038657	1e-06	1e-06	1e-07
12338_27_EGFLAM_EGFLA	colon	combined	rs113400125	628	250k	6.10355400310752e-138	0.899250750813969	7.47442549246306e-140	0.0109224173993261	0.0898268317867331	1e-06	0.0001	1e-07
12338_27_EGFLAM_EGFLA	colon	combined	rs113400125	628	250k	6.77978129996882e-140	0.998880885013438	8.30253490933512e-144	0.000121325380584334	0.000997789605978866	0.0001	1e-06	1e-07
12343_14_ACAP2_CENB2	colon	combined	rs62285629	672	250k	0.00017491509198602	0.968835284580615	3.71045615235502e-06	0.0205413601573	0.0104447297139474	0.0001	0.0001	1e-05
12343_14_ACAP2_CENB2	colon	combined	rs62285629	672	250k	0.0175444821738219	0.971769398895139	3.72169325600237e-06	0.000206035695956189	0.0104763615418265	1e-06	1e-06	1e-07
12343_14_ACAP2_CENB2	colon	combined	rs62285629	672	250k	0.0171875655059453	0.952000180723762	0.000364598088429309	0.0201844202965075	0.0102632353853556	1e-06	0.0001	1e-07
12343_14_ACAP2_CENB2	colon	combined	rs62285629	672	250k	0.000180451320885032	0.999499842109512	3.82789561595961e-08	0.000211915137285936	0.000107753153359665	0.0001	1e-06	1e-07
12347_29_CCM2_CCM2	colon	combined	rs6958168	683	250k	3.47034149325291e-09	0.00325374295042199	3.9510361412473e-07	0.369816614033361	0.626929244442263	0.0001	0.0001	1e-05
12347_29_CCM2_CCM2	colon	combined	rs6958168	683	250k	5.47474461244952e-07	0.00513304287856151	6.233079329496e-07	0.00583415643448871	0.989031629904556	1e-06	1e-06	1e-07
12347_29_CCM2_CCM2	colon	combined	rs6958168	683	250k	3.4702045630701e-07	0.00325361456662521	3.95088024416855e-05	0.369802022081341	0.626904507529135	1e-06	0.0001	1e-07
12347_29_CCM2_CCM2	colon	combined	rs6958168	683	250k	2.62482917005264e-07	0.246100259145257	2.98840760646789e-07	0.279714673029189	0.474184506501877	0.0001	1e-06	1e-07
12348_46_SARS2_SYSM	colon	combined	rs7508539	826	250k	8.4970388828599e-35	0.962212869684884	2.81023616380655e-36	0.0318174153600871	0.00596971495502748	0.0001	0.0001	1e-05
12348_46_SARS2_SYSM	colon	combined	rs7508539	826	250k	8.77339414111022e-33	0.993507605387457	2.90163547967409e-36	0.000328522358616657	0.00616387225391955	1e-06	1e-06	1e-07
12348_46_SARS2_SYSM	colon	combined	rs7508539	826	250k	8.49703888285985e-33	0.962212869684884	2.81023616380653e-34	0.0318174153600871	0.00596971495502739	1e-06	0.0001	1e-07
12348_46_SARS2_SYSM	colon	combined	rs7508539	826	250k	8.82726014395099e-35	0.999607443447088	2.91945064931962e-38	0.000330539387148364	6.2017165767665e-05	0.0001	1e-06	1e-07
12356_65_SRI_Sorcin	colon	combined	rs77500696	423	250k	2.04953660067838e-34	0.983620159890923	1.28231465872808e-36	0.00614388956852116	0.0102359505405503	0.0001	0.0001	1e-05
12356_65_SRI_Sorcin	colon	combined	rs77500696	423	250k	2.06207909505757e-32	0.989639593904746	1.29016200548642e-36	6.18148816537177e-05	0.0102985912136068	1e-06	1e-06	1e-07
12356_65_SRI_Sorcin	colon	combined	rs77500696	423	250k	2.04953660067837e-32	0.983620159890923	1.28231465872808e-34	0.00614388956852107	0.0102359505405502	1e-06	0.0001	1e-07
12356_65_SRI_Sorcin	colon	combined	rs77500696	423	250k	2.0833198014701e-34	0.999833501654803	1.30345148232989e-38	6.24516136570043e-05	0.000104046731543796	0.0001	1e-06	1e-07
12357_41_SNAP29_SNP29	colon	combined	rs192565874	725	250k	5.72176629380959e-23	0.959594774335083	1.1465267692023e-24	0.0192071492531905	0.0211980764117278	0.0001	0.0001	1e-05
12357_41_SNAP29_SNP29	colon	combined	rs192565874	725	250k	5.83267506369848e-21	0.978195232750947	1.16875065376649e-24	0.000195794540953243	0.0216089727081002	1e-06	1e-06	1e-07
12357_41_SNAP29_SNP29	colon	combined	rs192565874	725	250k	5.72176629380961e-21	0.959594774335083	1.1465267692023e-22	0.0192071492531905	0.0211980764117278	1e-06	0.0001	1e-07
12357_41_SNAP29_SNP29	colon	combined	rs192565874	725	250k	5.96018050784862e-23	0.999579111718205	1.1943001777125e-26	0.000200074715938782	0.00022081356585598	0.0001	1e-06	1e-07
12361_102_RRAS2_RRAS2	colon	combined	rs35004543	395	250k	0.167358383588396	0.807954165724887	0.00157728986460896	0.00759915333942376	0.0155110074826847	0.0001	0.0001	1e-05
12361_102_RRAS2_RRAS2	colon	combined	rs35004543	395	250k	0.953014037710414	0.0460085503488224	8.98179912042913e-05	4.32730028332263e-06	0.00088326664927557	1e-06	1e-06	1e-07
12361_102_RRAS2_RRAS2	colon	combined	rs35004543	395	250k	0.944213604473462	0.0455836928339777	0.00889885834476442	0.000428734062298949	0.000875110285497287	1e-06	0.0001	1e-07
12361_102_RRAS2_RRAS2	colon	combined	rs35004543	395	250k	0.171551193604429	0.828195746970549	1.61680552316589e-05	7.78953403952224e-05	0.000158996029395583	0.0001	1e-06	1e-07
12366_16_CRYGD_CRGD	colon	combined	rs34570682	841	250k	2.0190986842641e-37	0.975090929057216	2.44161179001787e-39	0.0117782369048466	0.0131308340379313	0.0001	0.0001	1e-05
12366_16_CRYGD_CRGD	colon	combined	rs34570682	841	250k	2.04292006075277e-35	0.986595076087177	2.47041798663542e-39	0.000119171968367556	0.0132857519444533	1e-06	1e-06	1e-07
12366_16_CRYGD_CRGD	colon	combined	rs34570682	841	250k	2.01909868426409e-35	0.975090929057216	2.44161179001782e-37	0.0117782369048464	0.0131308340379311	1e-06	0.0001	1e-07
12366_16_CRYGD_CRGD	colon	combined	rs34570682	841	250k	2.07014850548957e-37	0.99974461141306	2.50334420872221e-41	0.000120760316055363	0.000134628270878013	0.0001	1e-06	1e-07
12370_30_APOF_Apo_F	colon	combined	rs2020854	360	250k	7.84270071933308e-96	0.942410802825934	3.90738462617788e-97	0.0469420750878612	0.0106471220862071	0.0001	0.0001	1e-05
12370_30_APOF_Apo_F	colon	combined	rs2020854	360	250k	8.22493529420465e-94	0.988341663311849	4.09782125698871e-97	0.00049229920150031	0.0111660374866375	1e-06	1e-06	1e-07
12370_30_APOF_Apo_F	colon	combined	rs2020854	360	250k	7.84270071933315e-94	0.942410802825934	3.90738462617792e-95	0.0469420750878625	0.0106471220862074	1e-06	0.0001	1e-07
12370_30_APOF_Apo_F	colon	combined	rs2020854	360	250k	8.31687314635518e-96	0.999389289398328	4.14362646656036e-99	0.00049780209356966	0.000112908508093973	0.0001	1e-06	1e-07
12381_26_CBR1_CBR1	colon	combined	rs536395967,rs869145162	991	250k	4.74233289956765e-293	0.967165374951813	7.22818526821165e-295	0.0147232631117692	0.0181113619364241	0.0001	0.0001	1e-05
12381_26_CBR1_CBR1	colon	combined	rs536395967,rs869145162	991	250k	4.81247975110707e-291	0.981471330988152	7.33510193763305e-295	0.000149410442278469	0.0183792585695429	1e-06	1e-06	1e-07
12381_26_CBR1_CBR1	colon	combined	rs536395967,rs869145162	991	250k	4.74233289956756e-291	0.967165374951813	7.22818526821151e-293	0.0147232631117692	0.018111361936422	1e-06	0.0001	1e-07
12381_26_CBR1_CBR1	colon	combined	rs536395967,rs869145162	991	250k	4.90166788232428e-293	0.999660621828051	7.47104101019845e-297	0.000152179417696615	0.00018719875426081	0.0001	1e-06	1e-07
12382_2_DDX58_DDX58	colon	combined	rs1133071	603	250k	1.49421589594197e-87	0.981247766702727	1.76647190054991e-89	0.0115932168868652	0.00715901641040625	0.0001	0.0001	1e-05
12382_2_DDX58_DDX58	colon	combined	rs1133071	603	250k	1.51156455268277e-85	0.992640585323128	1.78698159712596e-89	0.000117278204209584	0.00724213647266993	1e-06	1e-06	1e-07
12382_2_DDX58_DDX58	colon	combined	rs1133071	603	250k	1.49421589594198e-85	0.981247766702727	1.76647190054992e-87	0.0115932168868656	0.00715901641040645	1e-06	0.0001	1e-07
12382_2_DDX58_DDX58	colon	combined	rs1133071	603	250k	1.52248030271064e-87	0.999808930517315	1.79988626890066e-91	0.000118125127722444	7.29443549705704e-05	0.0001	1e-06	1e-07
12386_11_RNPEP_AMPB	colon	combined	rs6702334	701	250k	2.93639623496568e-248	0.464293581803519	3.33858360461297e-248	0.527878334375576	0.00782808382086925	0.0001	0.0001	1e-05
12386_11_RNPEP_AMPB	colon	combined	rs6702334	701	250k	6.15080325398267e-246	0.972545339676701	6.9932561057064e-248	0.0110573489303712	0.0163973113929598	1e-06	1e-06	1e-07
12386_11_RNPEP_AMPB	colon	combined	rs6702334	701	250k	2.93639623496596e-246	0.464293581803519	3.33858360461329e-246	0.527878334375636	0.00782808382086925	1e-06	0.0001	1e-07
12386_11_RNPEP_AMPB	colon	combined	rs6702334	701	250k	6.2522989376587e-248	0.988593512586975	7.10865327909357e-250	0.011239808544667	0.000166678868384026	0.0001	1e-06	1e-07
12387_7_PDLIM4_PDLI4	colon	combined	rs2292260	593	250k	4.69466873975294e-60	0.91407973431973	2.78286066203382e-61	0.0541521727901137	0.0317680928901566	0.0001	0.0001	1e-05
12387_7_PDLIM4_PDLI4	colon	combined	rs2292260	593	250k	4.96061028689962e-58	0.965860124425203	2.94050293904648e-61	0.000572197614553617	0.0335676779602537	1e-06	1e-06	1e-07
12387_7_PDLIM4_PDLI4	colon	combined	rs2292260	593	250k	4.69466873975298e-58	0.91407973431973	2.78286066203385e-59	0.0541521727901153	0.0317680928901575	1e-06	0.0001	1e-07
12387_7_PDLIM4_PDLI4	colon	combined	rs2292260	593	250k	5.13112793654491e-60	0.999060918032812	3.04158075426317e-63	0.000591866523563466	0.000347215443635365	0.0001	1e-06	1e-07
12395_86_DARS2_SYDM	colon	combined	rs141298312	353	250k	1.99469772051845e-19	0.949376538795706	1.72296784040941e-21	0.00815800134751017	0.0424654598567848	0.0001	0.0001	1e-05
12395_86_DARS2_SYDM	colon	combined	rs141298312	353	250k	2.01093891043613e-17	0.957106534429312	1.73699655645511e-21	8.22442527123087e-05	0.0428112213179733	1e-06	1e-06	1e-07
12395_86_DARS2_SYDM	colon	combined	rs141298312	353	250k	1.99469772051845e-17	0.949376538795706	1.72296784040942e-19	0.00815800134751017	0.0424654598567848	1e-06	0.0001	1e-07
12395_86_DARS2_SYDM	colon	combined	rs141298312	353	250k	2.09994093625087e-19	0.999467055697589	1.81387418389343e-23	8.58842962089197e-05	0.000447060006198847	0.0001	1e-06	1e-07
12396_19_HIBCH_HIBCH	colon	combined	rs291466	675	250k	0	0.970034008733628	0	0.0158514191814842	0.0141145720848697	0.0001	0.0001	1e-05
12396_19_HIBCH_HIBCH	colon	combined	rs291466	675	250k	0	0.985499356502559	0	0.000161041399191721	0.0143396020981855	1e-06	1e-06	1e-07
12396_19_HIBCH_HIBCH	colon	combined	rs291466	675	250k	0	0.970034008733628	0	0.0158514191814842	0.0141145720848697	1e-06	0.0001	1e-07
12396_19_HIBCH_HIBCH	colon	combined	rs291466	675	250k	0	0.999691178485963	0	0.000163360498493251	0.000145461015534594	0.0001	1e-06	1e-07
12401_3_STAMBPL1_STALP	colon	combined	rs1147604	673	250k	4.12201812232574e-33	0.957718746825498	1.41281385045735e-34	0.032816162313083	0.00946509086141794	0.0001	0.0001	1e-05
12401_3_STAMBPL1_STALP	colon	combined	rs1147604	673	250k	4.2604310078482e-31	0.989877900747971	1.46025460300735e-34	0.000339180933533483	0.00978291831849899	1e-06	1e-06	1e-07
12401_3_STAMBPL1_STALP	colon	combined	rs1147604	673	250k	4.12201812232572e-31	0.957718746825498	1.41281385045735e-32	0.032816162313083	0.00946509086141781	1e-06	0.0001	1e-07
12401_3_STAMBPL1_STALP	colon	combined	rs1147604	673	250k	4.3020972027254e-33	0.999558716008494	1.47453561184123e-36	0.000342498057751483	9.87859337587593e-05	0.0001	1e-06	1e-07
12408_333_RAB22A_RB22A	colon	combined	rs35933296	759	250k	1.50136717725122e-09	0.975991853142549	2.74262377721496e-11	0.0178227541470973	0.00618539118156136	0.0001	0.0001	1e-05
12408_333_RAB22A_RB22A	colon	combined	rs35933296	759	250k	1.52833367426465e-07	0.993521929589991	2.79188484873554e-11	0.000181428738711468	0.00629648881001081	1e-06	1e-06	1e-07
12408_333_RAB22A_RB22A	colon	combined	rs35933296	759	250k	1.50136695001852e-07	0.975991705425669	2.74262336211742e-09	0.0178227514496141	0.00618539024539917	1e-06	0.0001	1e-07
12408_333_RAB22A_RB22A	colon	combined	rs35933296	759	250k	1.53792057167582e-09	0.999754071808092	2.80939772179417e-13	0.0001825668008603	6.3359852846934e-05	0.0001	1e-06	1e-07
12411_60_MAX_MAX	colon	combined	rs8181938	671	250k	3.67966798624122e-100	0.945871582037991	1.38284575651631e-101	0.0355279354637163	0.0186004824982871	0.0001	0.0001	1e-05
12411_60_MAX_MAX	colon	combined	rs8181938	671	250k	3.81380980705011e-98	0.980353208298934	1.4332572198251e-101	0.000368231017587475	0.0192785606834861	1e-06	1e-06	1e-07
12411_60_MAX_MAX	colon	combined	rs8181938	671	250k	3.67966798624126e-98	0.945871582037991	1.38284575651633e-99	0.0355279354637173	0.0186004824982876	1e-06	0.0001	1e-07
12411_60_MAX_MAX	colon	combined	rs8181938	671	250k	3.88801559825286e-100	0.999428067602492	1.46114429111994e-103	0.000375395736172805	0.000196536661347658	0.0001	1e-06	1e-07
12424_107_THYN1_THYN1	colon	combined	rs12278812	588	250k	4.83358334968268e-05	0.982666784065333	5.36895384589794e-07	0.0109086996284568	0.00637564357732943	0.0001	0.0001	1e-05
12424_107_THYN1_THYN1	colon	combined	rs12278812	588	250k	0.00486283018591782	0.988612661570303	5.40144007868325e-07	0.000109747055144612	0.00641422104462645	1e-06	1e-06	1e-07
12424_107_THYN1_THYN1	colon	combined	rs12278812	588	250k	0.00481030914912944	0.977935142516037	5.34310178138793e-05	0.0108561731187103	0.00634494419830982	1e-06	0.0001	1e-07
12424_107_THYN1_THYN1	colon	combined	rs12278812	588	250k	4.91773579859413e-05	0.999774964551859	5.46242706887536e-09	0.000110986195536474	6.4866432191281e-05	0.0001	1e-06	1e-07
12428_2_LYPLAL1_LYPL1	colon	combined	rs75060212	534	250k	3.27014276947398e-31	0.97540700910945	4.86423337899364e-33	0.0144987748648729	0.0100942160256703	0.0001	0.0001	1e-05
12428_2_LYPLAL1_LYPL1	colon	combined	rs75060212	534	250k	3.31776526580089e-29	0.98961168455732	4.93507032788371e-33	0.000147099178948324	0.0102412162637311	1e-06	1e-06	1e-07
12428_2_LYPLAL1_LYPL1	colon	combined	rs75060212	534	250k	3.27014276947396e-29	0.97540700910945	4.86423337899362e-31	0.0144987748648728	0.0100942160256702	1e-06	0.0001	1e-07
12428_2_LYPLAL1_LYPL1	colon	combined	rs75060212	534	250k	3.3517479819865e-31	0.999747933000483	4.98561853755874e-35	0.00014860586469878	0.00010346113481528	0.0001	1e-06	1e-07
12432_23_CACYBP_CYBP	colon	combined	rs139185768,rs3085673	504	250k	2.71490817702599e-44	0.983813510150698	2.10277633277005e-46	0.00761135021367959	0.00857513963561767	0.0001	0.0001	1e-05
12432_23_CACYBP_CYBP	colon	combined	rs139185768,rs3085673	504	250k	2.73552097510277e-42	0.991283062676109	2.11874155189413e-46	7.66913899135312e-05	0.00864024593397603	1e-06	1e-06	1e-07
12432_23_CACYBP_CYBP	colon	combined	rs139185768,rs3085673	504	250k	2.71490817702597e-42	0.983813510150698	2.10277633277004e-44	0.00761135021367948	0.00857513963561755	1e-06	0.0001	1e-07
12432_23_CACYBP_CYBP	colon	combined	rs139185768,rs3085673	504	250k	2.75912207344648e-44	0.99983549903525	2.13702129757559e-48	7.73530558455192e-05	8.71479089117343e-05	0.0001	1e-06	1e-07
12436_84_GSTO1_GST_omega_1	colon	combined	rs45596840	499	250k	0	0.980645482940741	0	0.0101880680427377	0.00916644901603618	0.0001	0.0001	1e-05
12436_84_GSTO1_GST_omega_1	colon	combined	rs45596840	499	250k	0	0.990637235708097	0	0.000102918738103087	0.00925984555324825	1e-06	1e-06	1e-07
12436_84_GSTO1_GST_omega_1	colon	combined	rs45596840	499	250k	0	0.980645482940741	0	0.0101880680427563	0.00916644901605285	1e-06	0.0001	1e-07
12436_84_GSTO1_GST_omega_1	colon	combined	rs45596840	499	250k	0	0.999802673869444	0	0.000103870948756721	9.34551822810496e-05	0.0001	1e-06	1e-07
12437_18_ULK3_ULK3	colon	combined	rs936228	438	250k	5.68577364543349e-16	0.871181387924859	6.30267714050767e-17	0.0965381312399978	0.0322804808351417	0.0001	0.0001	1e-05
12437_18_ULK3_ULK3	colon	combined	rs936228	438	250k	6.28660143198693e-14	0.963240976933264	6.96869443064958e-17	0.00106739520765505	0.0356916278590188	1e-06	1e-06	1e-07
12437_18_ULK3_ULK3	colon	combined	rs936228	438	250k	5.68577364543316e-14	0.871181387924806	6.30267714050728e-15	0.096538131239992	0.0322804808351399	1e-06	0.0001	1e-07
12437_18_ULK3_ULK3	colon	combined	rs936228	438	250k	6.5168732693666e-16	0.998523517427918	7.22395064309506e-19	0.00110649281203417	0.000369989760049264	0.0001	1e-06	1e-07
12438_127_MPG_3MG	colon	combined	rs2562156	422	250k	1.0571122149988e-16	0.958448937619728	1.42819674460475e-18	0.0129203602674024	0.0286307021128699	0.0001	0.0001	1e-05
12438_127_MPG_3MG	colon	combined	rs2562156	422	250k	1.07080910198024e-14	0.97086745534168	1.44670173312021e-18	0.000130877679577413	0.029001666978733	1e-06	1e-06	1e-07
12438_127_MPG_3MG	colon	combined	rs2562156	422	250k	1.05711221499879e-14	0.958448937619714	1.42819674460474e-16	0.0129203602674022	0.0286307021128696	1e-06	0.0001	1e-07
12438_127_MPG_3MG	colon	combined	rs2562156	422	250k	1.1024626232991e-16	0.999566663854768	1.48946678252693e-20	0.000134746473196187	0.000298589672036713	0.0001	1e-06	1e-07
12445_50_ANKRD27_ANR27	colon	combined	rs17693106	875	250k	1.21965110958867e-05	0.773872439968509	3.41251524979277e-06	0.216515562488888	0.00959638851625646	0.0001	0.0001	1e-05
12445_50_ANKRD27_ANR27	colon	combined	rs17693106	875	250k	0.00155002883065008	0.983498136283625	4.33689354326562e-06	0.0027516505458301	0.0121958474463516	1e-06	1e-06	1e-07
12445_50_ANKRD27_ANR27	colon	combined	rs17693106	875	250k	0.00121776929847544	0.772678424937242	0.000340725004807187	0.216181498600885	0.00958158215859014	1e-06	0.0001	1e-07
12445_50_ANKRD27_ANR27	colon	combined	rs17693106	875	250k	1.57142011864582e-05	0.997070975356366	4.39674516470416e-08	0.00278962490354887	0.000123641571448026	0.0001	1e-06	1e-07
12449_16_PPIH_PPIH	colon	combined	rs187613485	486	250k	3.23244420524116e-19	0.900219999469733	5.40852164490607e-21	0.0149776675602919	0.0848023329699775	0.0001	0.0001	1e-05
12449_16_PPIH_PPIH	colon	combined	rs187613485	486	250k	3.28109593778888e-17	0.913769270506581	5.48992566361112e-21	0.000152030974300945	0.0860786985191151	1e-06	1e-06	1e-07
12449_16_PPIH_PPIH	colon	combined	rs187613485	486	250k	3.23244420524117e-17	0.900219999469733	5.40852164490604e-19	0.0149776675602919	0.0848023329699781	1e-06	0.0001	1e-07
12449_16_PPIH_PPIH	colon	combined	rs187613485	486	250k	3.58675140140827e-19	0.998892831448863	6.00134800717046e-23	0.000166193650070121	0.000940974901065821	0.0001	1e-06	1e-07
12450_42_PMVK_PMVK	colon	combined	rs139248801	486	250k	5.95858088322169e-18	0.929480277285998	6.8697447550045e-20	0.0106562657437686	0.0598634569702362	0.0001	0.0001	1e-05
12450_42_PMVK_PMVK	colon	combined	rs139248801	486	250k	6.02211238079154e-16	0.939390568869668	6.942991251236e-20	0.000107698848310097	0.0605017322820204	1e-06	1e-06	1e-07
12450_42_PMVK_PMVK	colon	combined	rs139248801	486	250k	5.9585808832217e-16	0.929480277285998	6.86974475500446e-18	0.0106562657437686	0.0598634569702366	1e-06	0.0001	1e-07
12450_42_PMVK_PMVK	colon	combined	rs139248801	486	250k	6.40579867831245e-18	0.999241874608387	7.38534942034022e-22	0.000114560655221435	0.000643564736393775	0.0001	1e-06	1e-07
12457_10_ADI1_MTND	colon	combined	rs10179340	843	250k	2.01855518201201e-16	0.975558866367851	3.48825349451137e-18	0.0168509860014606	0.00759014763068557	0.0001	0.0001	1e-05
12457_10_ADI1_MTND	colon	combined	rs10179340	843	250k	2.05280098547531e-14	0.992109712984392	3.54743346871654e-18	0.000171368714505734	0.00771891830108101	1e-06	1e-06	1e-07
12457_10_ADI1_MTND	colon	combined	rs10179340	843	250k	2.01855518201198e-14	0.975558866367834	3.48825349451131e-16	0.0168509860014603	0.00759014763068546	1e-06	0.0001	1e-07
12457_10_ADI1_MTND	colon	combined	rs10179340	843	250k	2.06860873306471e-16	0.999749528063797	3.57475074557895e-20	0.000172688352114443	7.77835840902621e-05	0.0001	1e-06	1e-07
12459_13_PLEKHA1_PKHA1	colon	combined	rs10788274	725	250k	1.19264518081264e-264	0.976029808445803	2.00339621266736e-266	0.0163876912420291	0.00758250031220161	0.0001	0.0001	1e-05
12459_13_PLEKHA1_PKHA1	colon	combined	rs10788274	725	250k	1.21231353043967e-262	0.992125874424002	2.03643495527597e-266	0.000166579466760127	0.00770754610921309	1e-06	1e-06	1e-07
12459_13_PLEKHA1_PKHA1	colon	combined	rs10788274	725	250k	1.19264518081262e-262	0.976029808445803	2.00339621266732e-264	0.0163876912420291	0.00758250031220075	1e-06	0.0001	1e-07
12459_13_PLEKHA1_PKHA1	colon	combined	rs10788274	725	250k	1.2216351818374e-264	0.999754471574665	2.05209339368368e-268	0.000167860320004906	7.76681052898404e-05	0.0001	1e-06	1e-07
12469_19_MAPRE1_MARE1	colon	combined	rs20654	729	250k	6.26923239423849e-09	0.961503162779549	1.11903101554377e-10	0.0171410621005134	0.0213557687388041	0.0001	0.0001	1e-05
12469_19_MAPRE1_MARE1	colon	combined	rs20654	729	250k	6.37745156645786e-07	0.97810058170087	1.13834767228491e-10	0.000174369502467533	0.0217244109376713	1e-06	1e-06	1e-07
12469_19_MAPRE1_MARE1	colon	combined	rs20654	729	250k	6.26922843376368e-07	0.961502555367216	1.11903030861605e-08	0.0171410512719558	0.0213557552476813	1e-06	0.0001	1e-07
12469_19_MAPRE1_MARE1	colon	combined	rs20654	729	250k	6.51763146955546e-09	0.999599771986167	1.16336918201013e-12	0.000178202240310285	0.000222019254728051	0.0001	1e-06	1e-07
12475_48_CLIC5_CLIC5	colon	combined	rs35822882	734	250k	0	0.901653866403521	0	0.0473111268869007	0.0510350067095577	0.0001	0.0001	1e-05
12475_48_CLIC5_CLIC5	colon	combined	rs35822882	734	250k	0	0.945960792790328	0	0.00049635977580013	0.0535428474339035	1e-06	1e-06	1e-07
12475_48_CLIC5_CLIC5	colon	combined	rs35822882	734	250k	0	0.901653866403521	0	0.0473111268869007	0.0510350067095577	1e-06	0.0001	1e-07
12475_48_CLIC5_CLIC5	colon	combined	rs35822882	734	250k	0	0.998910457937288	0	0.000524143257019804	0.000565398805712689	0.0001	1e-06	1e-07
12486_8_GLRX2_GLRX2	colon	combined	rs148212596	469	250k	8.40146867824417e-241	0.95515809705189	8.64786047764648e-243	0.00979665713115944	0.0350452458169123	0.0001	0.0001	1e-05
12486_8_GLRX2_GLRX2	colon	combined	rs148212596	469	250k	8.48374994373537e-239	0.964512606362062	8.73255482468797e-243	9.8926024208712e-05	0.0353884676136804	1e-06	1e-06	1e-07
12486_8_GLRX2_GLRX2	colon	combined	rs148212596	469	250k	8.40146867824401e-239	0.95515809705189	8.64786047764631e-241	0.00979665713115944	0.0350452458169084	1e-06	0.0001	1e-07
12486_8_GLRX2_GLRX2	colon	combined	rs148212596	469	250k	8.79176579152645e-241	0.999530749296957	9.04960392391261e-245	0.00010251768867517	0.000366733014343783	0.0001	1e-06	1e-07
12498_12_TAX1BP3_TX1B3	colon	combined	rs222773	888	250k	5.14043826863648e-22	0.959189114356681	9.96987543318408e-24	0.0185812346593438	0.0222296509839781	0.0001	0.0001	1e-05
12498_12_TAX1BP3_TX1B3	colon	combined	rs222773	888	250k	5.2367708805391e-20	0.977164467403579	1.01567124479737e-23	0.000189294498841101	0.0226462380975782	1e-06	1e-06	1e-07
12498_12_TAX1BP3_TX1B3	colon	combined	rs222773	888	250k	5.14043826863649e-20	0.959189114356681	9.9698754331841e-22	0.018581234659344	0.0222296509839782	1e-06	0.0001	1e-07
12498_12_TAX1BP3_TX1B3	colon	combined	rs222773	888	250k	5.35687072063865e-22	0.999574708172804	1.03896459806344e-25	0.000193635769360884	0.000231656057835854	0.0001	1e-06	1e-07
12508_9_VPS24_CHMP3	colon	combined	rs113655489,rs35902776,rs766849696	525	250k	3.00783565229519e-05	0.972655357110346	5.14493442693938e-07	0.0166266845218905	0.0106873655177971	0.0001	0.0001	1e-05
12508_9_VPS24_CHMP3	colon	combined	rs113655489,rs35902776,rs766849696	525	250k	0.00304894352232728	0.985948566789403	5.21524986973454e-07	0.00016853920204089	0.0108334289612422	1e-06	1e-06	1e-07
12508_9_VPS24_CHMP3	colon	combined	rs113655489,rs35902776,rs766849696	525	250k	0.00299875335156971	0.969718378672448	5.12939905630079e-05	0.0165764794687054	0.0106550945167131	1e-06	0.0001	1e-07
12508_9_VPS24_CHMP3	colon	combined	rs113655489,rs35902776,rs766849696	525	250k	3.09143236997499e-05	0.999688348499371	5.28792748922379e-09	0.000170887896408544	0.000109843992594014	0.0001	1e-06	1e-07
12508_9_VPS24_CHMP3	colon	combined	rs113655489	525	250k	3.00783565229519e-05	0.972655357110346	5.14493442693938e-07	0.0166266845218905	0.0106873655177971	0.0001	0.0001	1e-05
12508_9_VPS24_CHMP3	colon	combined	rs113655489	525	250k	0.00304894352232728	0.985948566789403	5.21524986973454e-07	0.00016853920204089	0.0108334289612422	1e-06	1e-06	1e-07
12508_9_VPS24_CHMP3	colon	combined	rs113655489	525	250k	0.00299875335156971	0.969718378672448	5.12939905630079e-05	0.0165764794687054	0.0106550945167131	1e-06	0.0001	1e-07
12508_9_VPS24_CHMP3	colon	combined	rs113655489	525	250k	3.09143236997499e-05	0.999688348499371	5.28792748922379e-09	0.000170887896408544	0.000109843992594014	0.0001	1e-06	1e-07
12508_9_VPS24_CHMP3	colon	combined	rs1385710688	525	250k	3.00783565229519e-05	0.972655357110346	5.14493442693938e-07	0.0166266845218905	0.0106873655177971	0.0001	0.0001	1e-05
12508_9_VPS24_CHMP3	colon	combined	rs1385710688	525	250k	0.00304894352232728	0.985948566789403	5.21524986973454e-07	0.00016853920204089	0.0108334289612422	1e-06	1e-06	1e-07
12508_9_VPS24_CHMP3	colon	combined	rs1385710688	525	250k	0.00299875335156971	0.969718378672448	5.12939905630079e-05	0.0165764794687054	0.0106550945167131	1e-06	0.0001	1e-07
12508_9_VPS24_CHMP3	colon	combined	rs1385710688	525	250k	3.09143236997499e-05	0.999688348499371	5.28792748922379e-09	0.000170887896408544	0.000109843992594014	0.0001	1e-06	1e-07
12522_6_RAD23B_RD23B	colon	combined	rs35827173	957	250k	6.10234614387753e-05	0.937213754230879	1.7676775672596e-06	0.027112828515497	0.0356106261146186	0.0001	0.0001	1e-05
12522_6_RAD23B_RD23B	colon	combined	rs35827173	957	250k	0.00623197354651355	0.957122258568607	1.8052269697909e-06	0.000276887652873083	0.0363670750050363	1e-06	1e-06	1e-07
12522_6_RAD23B_RD23B	colon	combined	rs35827173	957	250k	0.00606464634476353	0.931423723736324	0.000175675699874172	0.0269453276618341	0.0353906265572039	1e-06	0.0001	1e-07
12522_6_RAD23B_RD23B	colon	combined	rs35827173	957	250k	6.50637907717078e-05	0.999266153966446	1.88471451268642e-08	0.000289079537635107	0.000379683858002002	0.0001	1e-06	1e-07
12534_10_CALCOCO2_CACO2	colon	combined	rs1343662922	648	250k	1.10909301452164e-20	0.882777896075964	1.32111931053886e-21	0.105141852751085	0.0120802511729491	0.0001	0.0001	1e-05
12534_10_CALCOCO2_CACO2	colon	combined	rs1343662922	648	250k	1.23795197293208e-18	0.985342639255022	1.47461235040384e-21	0.00117357662835049	0.0134837841166256	1e-06	1e-06	1e-07
12534_10_CALCOCO2_CACO2	colon	combined	rs1343662922	648	250k	1.10909301452165e-18	0.882777896075964	1.32111931053886e-19	0.105141852751086	0.0120802511729491	1e-06	0.0001	1e-07
12534_10_CALCOCO2_CACO2	colon	combined	rs1343662922	648	250k	1.25470090794399e-20	0.99867388326949	1.49456319418834e-23	0.0011894545938205	0.000136662136686777	0.0001	1e-06	1e-07
12534_10_CALCOCO2_CACO2	colon	combined	rs71144529,rs775555287	648	250k	1.10909301452164e-20	0.882777896075964	1.32111931053886e-21	0.105141852751085	0.0120802511729491	0.0001	0.0001	1e-05
12534_10_CALCOCO2_CACO2	colon	combined	rs71144529,rs775555287	648	250k	1.23795197293208e-18	0.985342639255022	1.47461235040384e-21	0.00117357662835049	0.0134837841166256	1e-06	1e-06	1e-07
12534_10_CALCOCO2_CACO2	colon	combined	rs71144529,rs775555287	648	250k	1.10909301452165e-18	0.882777896075964	1.32111931053886e-19	0.105141852751086	0.0120802511729491	1e-06	0.0001	1e-07
12534_10_CALCOCO2_CACO2	colon	combined	rs71144529,rs775555287	648	250k	1.25470090794399e-20	0.99867388326949	1.49456319418834e-23	0.0011894545938205	0.000136662136686777	0.0001	1e-06	1e-07
12549_33_HPGDS_PTGD2	colon	combined	rs7657805	539	250k	0	0.972817207271875	0	0.0200574735304678	0.00712531919778807	0.0001	0.0001	1e-05
12549_33_HPGDS_PTGD2	colon	combined	rs7657805	539	250k	0	0.992525689438513	0	0.000204638215642331	0.00726967234583222	1e-06	1e-06	1e-07
12549_33_HPGDS_PTGD2	colon	combined	rs7657805	539	250k	0	0.972817207271875	0	0.0200574735304678	0.00712531919778807	1e-06	0.0001	1e-07
12549_33_HPGDS_PTGD2	colon	combined	rs7657805	539	250k	0	0.999720654619113	0	0.000206121668264002	7.32237127338412e-05	0.0001	1e-06	1e-07
12558_3_UBASH3B_UBS3B	colon	combined	rs11218735	876	250k	4.45823436637947e-43	0.961989421815914	7.19578385517222e-45	0.0155044208309446	0.0225061573531426	0.0001	0.0001	1e-05
12558_3_UBASH3B_UBS3B	colon	combined	rs11218735	876	250k	4.52773223368063e-41	0.976985540837084	7.30795643076976e-45	0.000157461138629699	0.0228569980242797	1e-06	1e-06	1e-07
12558_3_UBASH3B_UBS3B	colon	combined	rs11218735	876	250k	4.45823436637945e-41	0.961989421815914	7.19578385517219e-43	0.0155044208309443	0.0225061573531423	1e-06	0.0001	1e-07
12558_3_UBASH3B_UBS3B	colon	combined	rs11218735	876	250k	4.63255977930643e-43	0.99960503136172	7.47715264128753e-47	0.000161106730692588	0.000233861907590963	0.0001	1e-06	1e-07
12560_9_NT5C_NT5C	colon	combined	rs78625720	600	250k	0	0.963700059968403	0	0.0134570928171021	0.0228428472143704	0.0001	0.0001	1e-05
12560_9_NT5C_NT5C	colon	combined	rs78625720	600	250k	0	0.976712331382499	0	0.000136387959750222	0.0231512806576907	1e-06	1e-06	1e-07
12560_9_NT5C_NT5C	colon	combined	rs78625720	600	250k	0	0.963700059968403	0	0.0134570928171021	0.0228428472143704	1e-06	0.0001	1e-07
12560_9_NT5C_NT5C	colon	combined	rs78625720	600	250k	0	0.999623469236148	0	0.000139587267516645	0.000236943496510772	0.0001	1e-06	1e-07
12563_2_TNFAIP8_TFIP8	colon	combined	rs1035376	636	250k	1.34474747489126e-85	0.982149021434974	1.34935058377454e-87	0.00984710558192789	0.00800387298311263	0.0001	0.0001	1e-05
12563_2_TNFAIP8_TFIP8	colon	combined	rs1035376	636	250k	1.35798598394027e-83	0.991817891576399	1.36263440861683e-87	9.94404645654348e-05	0.00808266795904137	1e-06	1e-06	1e-07
12563_2_TNFAIP8_TFIP8	colon	combined	rs1035376	636	250k	1.34474747489123e-83	0.982149021434946	1.34935058377451e-85	0.00984710558192789	0.00800387298311263	1e-06	0.0001	1e-07
12563_2_TNFAIP8_TFIP8	colon	combined	rs1035376	636	250k	1.36894002473929e-85	0.999818278751244	1.3736259454093e-89	0.000100242589858925	8.14786588864838e-05	0.0001	1e-06	1e-07
12569_25_CCT5_TCP_1_epsilon	colon	combined	rs11557652	717	250k	1.13194220468268e-05	0.966472835048148	1.72967146734594e-07	0.014749483283461	0.0187661892791975	0.0001	0.0001	1e-05
12569_25_CCT5_TCP_1_epsilon	colon	combined	rs11557652	717	250k	0.00114741087019521	0.979680262910153	1.75330845982158e-07	0.000149510437716649	0.0190226404510894	1e-06	1e-06	1e-07
12569_25_CCT5_TCP_1_epsilon	colon	combined	rs11557652	717	250k	0.00113065580496377	0.965374483579148	1.72770577609405e-05	0.0147327211810574	0.0187448623770697	1e-06	0.0001	1e-07
12569_25_CCT5_TCP_1_epsilon	colon	combined	rs11557652	717	250k	1.17078981516985e-05	0.999641631199633	1.78903280501518e-09	0.000152556771325043	0.000194102341857581	0.0001	1e-06	1e-07
12571_14_ARL3_ARL3	colon	combined	rs8354	530	250k	5.52833696635993e-66	0.747583010891923	1.53577640713695e-66	0.207634372523653	0.0447826165844122	0.0001	0.0001	1e-05
12571_14_ARL3_ARL3	colon	combined	rs8354	530	250k	6.95876749562775e-64	0.941016509690718	1.93315114609833e-66	0.00261358765083388	0.0563699026584416	1e-06	1e-06	1e-07
12571_14_ARL3_ARL3	colon	combined	rs8354	530	250k	5.52833696635998e-64	0.747583010891923	1.53577640713696e-64	0.207634372523659	0.0447826165844135	1e-06	0.0001	1e-07
12571_14_ARL3_ARL3	colon	combined	rs8354	530	250k	7.3700627163562e-66	0.996634921040946	2.04740928560875e-68	0.00276806272280869	0.000597016236235281	0.0001	1e-06	1e-07
12573_80_TRIM3_TRIM3	colon	combined	rs35717222	582	250k	1.29897670606393e-33	0.971505441056362	2.67366341680962e-35	0.0199878376693393	0.00850672127430284	0.0001	0.0001	1e-05
12573_80_TRIM3_TRIM3	colon	combined	rs35717222	582	250k	1.32519970385851e-31	0.991117636501681	2.72763780261281e-35	0.000203913406888119	0.00867845009143531	1e-06	1e-06	1e-07
12573_80_TRIM3_TRIM3	colon	combined	rs35717222	582	250k	1.29897670606393e-31	0.971505441056362	2.67366341680961e-33	0.0199878376693391	0.00850672127430272	1e-06	0.0001	1e-07
12573_80_TRIM3_TRIM3	colon	combined	rs35717222	582	250k	1.3366840461835e-33	0.999706782868658	2.75127584461703e-37	0.00020568054535226	8.75365859880986e-05	0.0001	1e-06	1e-07
12575_30_MTHFD1_C1TC	colon	combined	rs757012830	642	250k	3.19873764261621e-27	0.982892306801426	3.8025951843933e-29	0.0116789980074737	0.00542869519109714	0.0001	0.0001	1e-05
12575_30_MTHFD1_C1TC	colon	combined	rs757012830	642	250k	3.23615473689305e-25	0.994389646757534	3.84707587596848e-29	0.000118156125780725	0.00549219711668779	1e-06	1e-06	1e-07
12575_30_MTHFD1_C1TC	colon	combined	rs757012830	642	250k	3.19873764261622e-25	0.982892306801426	3.80259518439333e-27	0.0116789980074737	0.00542869519109714	1e-06	0.0001	1e-07
12575_30_MTHFD1_C1TC	colon	combined	rs757012830	642	250k	3.25384679721084e-27	0.999825975684969	3.86810784260126e-31	0.000118802085406944	5.52222296234897e-05	0.0001	1e-06	1e-07
12594_5_GCA_GRAN	colon	combined	rs17783344	323	250k	1.20340320579821e-214	0.846084674426076	1.2685481791705e-216	0.0087737242284609	0.145141601345481	0.0001	0.0001	1e-05
12594_5_GCA_GRAN	colon	combined	rs17783344	323	250k	1.2139475383179e-212	0.853498148234355	1.27966331809818e-216	8.85060042860315e-05	0.146413345761365	1e-06	1e-06	1e-07
12594_5_GCA_GRAN	colon	combined	rs17783344	323	250k	1.20340320579818e-212	0.846084674426076	1.26854817917048e-214	0.0087737242284604	0.145141601345481	1e-06	0.0001	1e-07
12594_5_GCA_GRAN	colon	combined	rs17783344	323	250k	1.4197373486885e-214	0.998184155275618	1.49659334452629e-218	0.000103509645929325	0.00171233507843251	0.0001	1e-06	1e-07
12612_37_PSMB1_PSB1	colon	combined	rs12717	565	250k	0	0.958602927814456	0	0.0355940165141795	0.00580305567139688	0.0001	0.0001	1e-05
12612_37_PSMB1_PSB1	colon	combined	rs12717	565	250k	0	0.993616045901539	0	0.000368940933940265	0.00601501316452818	1e-06	1e-06	1e-07
12612_37_PSMB1_PSB1	colon	combined	rs12717	565	250k	0	0.958602927814456	0	0.0355940165141795	0.00580305567139622	1e-06	0.0001	1e-07
12612_37_PSMB1_PSB1	colon	combined	rs12717	565	250k	0	0.999568338449008	0	0.000371151087832815	6.05104631654898e-05	0.0001	1e-06	1e-07
12620_3_SEPT11_Septin_11	colon	combined	rs34274962,rs76319769,rs780149408	721	250k	2.45515424610742e-09	0.956009785599737	9.92634938289776e-11	0.0386467581826303	0.00534345366321304	0.0001	0.0001	1e-05
12620_3_SEPT11_Septin_11	colon	combined	rs34274962,rs76319769,rs780149408	721	250k	2.55282546995042e-07	0.994041874994302	1.03212405365016e-10	0.000401842078867564	0.00555602754107095	1e-06	1e-06	1e-07
12620_3_SEPT11_Septin_11	colon	combined	rs34274962,rs76319769,rs780149408	721	250k	2.45515362523012e-07	0.956009543837012	9.92634687265019e-09	0.0386467484093565	0.00534345231192153	1e-06	0.0001	1e-07
12620_3_SEPT11_Septin_11	colon	combined	rs34274962,rs76319769,rs780149408	721	250k	2.56694551875478e-09	0.99954006511882	1.03783288184121e-12	0.000404064725825629	5.58675873713654e-05	0.0001	1e-06	1e-07
12633_3_PTPN9_PTN9	colon	combined	rs111647176	287	250k	7.41488065945671e-11	0.326317608459147	1.17967354267383e-11	0.0512932473829846	0.622389144071922	0.0001	0.0001	1e-05
12633_3_PTPN9_PTN9	colon	combined	rs111647176	287	250k	7.81155376208254e-09	0.343774587759798	1.24278241599889e-11	0.000540372769254173	0.655685031646967	1e-06	1e-06	1e-07
12633_3_PTPN9_PTN9	colon	combined	rs111647176	287	250k	7.41488059636639e-09	0.326317605682638	1.17967353263646e-09	0.0512932469465505	0.622389138776257	1e-06	0.0001	1e-07
12633_3_PTPN9_PTN9	colon	combined	rs111647176	287	250k	2.22632697152747e-10	0.979772603717358	3.54198421562263e-13	0.00154008601554939	0.0186873100441072	0.0001	1e-06	1e-07
12635_9_TRDMT1_TRDMT	colon	combined	rs35244566,rs397732669	784	250k	0	0.974293506105759	0	0.0196265076788324	0.00607998621538497	0.0001	0.0001	1e-05
12635_9_TRDMT1_TRDMT	colon	combined	rs35244566,rs397732669	784	250k	0	0.993599383169974	0	0.000200154119895695	0.00620046271008606	1e-06	1e-06	1e-07
12635_9_TRDMT1_TRDMT	colon	combined	rs35244566,rs397732669	784	250k	0	0.974293506105759	0	0.0196265076788324	0.00607998621538428	1e-06	0.0001	1e-07
12635_9_TRDMT1_TRDMT	colon	combined	rs35244566,rs397732669	784	250k	0	0.999736222063191	0	0.000201390346093517	6.23875907113443e-05	0.0001	1e-06	1e-07
12637_7_CRAT_CACP	colon	combined	rs6478861	383	250k	5.31123678732727e-20	0.974978729661034	7.89999960091247e-22	0.0144914249414767	0.0105298453974883	0.0001	0.0001	1e-05
12637_7_CRAT_CACP	colon	combined	rs6478861	383	250k	5.38854358549118e-18	0.989169865715792	8.01498669320331e-22	0.000147023523973438	0.0106831107602346	1e-06	1e-06	1e-07
12637_7_CRAT_CACP	colon	combined	rs6478861	383	250k	5.31123678732728e-18	0.974978729661034	7.89999960091254e-20	0.0144914249414768	0.0105298453974884	1e-06	0.0001	1e-07
12637_7_CRAT_CACP	colon	combined	rs6478861	383	250k	5.44614352241259e-20	0.999743431831729	8.10066155518225e-24	0.000148595107384146	0.000107973060889261	0.0001	1e-06	1e-07
12641_3_INPP5B_I5P2	colon	combined	rs139477416	603	250k	9.11928529442822e-128	0.71870481422572	3.49803729973362e-128	0.275680051723612	0.00561513405065396	0.0001	0.0001	1e-05
12641_3_INPP5B_I5P2	colon	combined	rs139477416	603	250k	1.25423970847078e-125	0.988485487148642	4.81109773560685e-128	0.00379162244124864	0.00772289041008482	1e-06	1e-06	1e-07
12641_3_INPP5B_I5P2	colon	combined	rs139477416	603	250k	9.11928529442856e-126	0.718704814225761	3.49803729973375e-126	0.275680051723612	0.00561513405065428	1e-06	0.0001	1e-07
12641_3_INPP5B_I5P2	colon	combined	rs139477416	603	250k	1.2639030836246e-127	0.996101340826278	4.8481651653867e-130	0.00382083525427302	7.78239194460045e-05	0.0001	1e-06	1e-07
12643_4_ARRB1_ARRB1	colon	combined	rs504683	540	250k	5.38871410743869e-14	0.881949388603221	9.47870601913036e-16	0.0154107810185434	0.10263983037818	0.0001	0.0001	1e-05
12643_4_ARRB1_ARRB1	colon	combined	rs504683	540	250k	5.47220170048402e-12	0.895613470641018	9.62556004310412e-16	0.000156495409506041	0.104230033944004	1e-06	1e-06	1e-07
12643_4_ARRB1_ARRB1	colon	combined	rs504683	540	250k	5.38871410740945e-12	0.881949388598433	9.47870601907892e-14	0.0154107810184598	0.102639830377623	1e-06	0.0001	1e-07
12643_4_ARRB1_ARRB1	colon	combined	rs504683	540	250k	6.10183636594481e-14	0.998663270124719	1.07330825010348e-17	0.000174501861059494	0.00116222801415915	0.0001	1e-06	1e-07
12646_2_RPE_RPE	colon	combined	rs2723211	296	250k	3.06398623735497e-15	0.984352980298797	3.22644268588922e-17	0.0103601594165237	0.00528686028467739	0.0001	0.0001	1e-05
12646_2_RPE_RPE	colon	combined	rs2723211	296	250k	3.09573785163216e-13	0.99455367760024	3.25987781115213e-17	0.000104675201421148	0.00534164719802901	1e-06	1e-06	1e-07
12646_2_RPE_RPE	colon	combined	rs2723211	296	250k	3.06398623735403e-13	0.984352980298493	3.22644268588822e-15	0.0103601594165205	0.00528686028467577	1e-06	0.0001	1e-07
12646_2_RPE_RPE	colon	combined	rs2723211	296	250k	3.11219586141292e-15	0.999841067856753	3.27720844555056e-19	0.000105231690882258	5.37004523624925e-05	0.0001	1e-06	1e-07
12656_1_KLC1_KLC1	colon	combined	rs12884809	559	250k	1.78693582377224e-18	0.922013024517921	1.40565194498558e-19	0.0725225684396944	0.00546440704238357	0.0001	0.0001	1e-05
12656_1_KLC1_KLC1	colon	combined	rs12884809	559	250k	1.9251569792707e-16	0.993331593398846	1.51438043622731e-19	0.000781322568661595	0.0058870840324938	1e-06	1e-06	1e-07
12656_1_KLC1_KLC1	colon	combined	rs12884809	559	250k	1.78693582377225e-16	0.922013024517921	1.40565194498557e-17	0.0725225684396949	0.00546440704238359	1e-06	0.0001	1e-07
12656_1_KLC1_KLC1	colon	combined	rs12884809	559	250k	1.93644298180312e-18	0.999154881057643	1.5232583104071e-21	0.000785902978770226	5.92159635850913e-05	0.0001	1e-06	1e-07
12659_13_OLA1_GTPB9	colon	combined	rs142397557	678	250k	1.60068017951593e-55	0.980477479519764	2.09787758453534e-57	0.0128436190703454	0.00667890140988655	0.0001	0.0001	1e-05
12659_13_OLA1_GTPB9	colon	combined	rs142397557	678	250k	1.62129524505876e-53	0.993104991100298	2.12489602610757e-57	0.000130090312821854	0.00676491858688464	1e-06	1e-06	1e-07
12659_13_OLA1_GTPB9	colon	combined	rs142397557	678	250k	1.60068017951593e-53	0.980477479519764	2.09787758453536e-55	0.0128436190703454	0.00667890140988646	1e-06	0.0001	1e-07
12659_13_OLA1_GTPB9	colon	combined	rs142397557	678	250k	1.63222670703934e-55	0.999800927257528	2.13922297870478e-59	0.000130967437030409	6.81053054470643e-05	0.0001	1e-06	1e-07
12662_82_ECH1_ECH1	colon	combined	rs2229259	713	250k	3.42501766484043e-223	0.809547348037289	7.70748440510429e-224	0.182168106082487	0.00828454588018073	0.0001	0.0001	1e-05
12662_82_ECH1_ECH1	colon	combined	rs2229259	713	250k	4.17861614881792e-221	0.987670124001775	9.40334385207681e-224	0.0022225012083589	0.0101073747898932	1e-06	1e-06	1e-07
12662_82_ECH1_ECH1	colon	combined	rs2229259	713	250k	3.42501766484075e-221	0.809547348037335	7.70748440510502e-222	0.182168106082498	0.00828454588018167	1e-06	0.0001	1e-07
12662_82_ECH1_ECH1	colon	combined	rs2229259	713	250k	4.22085125715031e-223	0.997652939651361	9.49838757759141e-226	0.00224496500401773	0.000102095344652507	0.0001	1e-06	1e-07
12670_15_RAD1_RAD1	colon	combined	rs2308957	681	250k	0.467152654286856	0.466503328922898	0.0125096143484504	0.0124508428755003	0.0413835595662954	0.0001	0.0001	1e-05
12670_15_RAD1_RAD1	colon	combined	rs2308957	681	250k	0.988980367418501	0.0098760572032803	0.00026483340897379	2.63589193996553e-06	0.000876106077304414	1e-06	1e-06	1e-07
12670_15_RAD1_RAD1	colon	combined	rs2308957	681	250k	0.963468247729883	0.00962129061566906	0.0258001664027305	0.000256789545300371	0.000853505706416912	1e-06	0.0001	1e-07
12670_15_RAD1_RAD1	colon	combined	rs2308957	681	250k	0.499992446478372	0.499297474986063	0.000133890124035171	0.000133261094267839	0.000442927317262545	0.0001	1e-06	1e-07
12675_14_DARS_SYDC	colon	combined	rs536313922	434	250k	1.53496475172906e-06	0.853652605145661	6.20519495680105e-08	0.0343975141280039	0.111948283709634	0.0001	0.0001	1e-05
12675_14_DARS_SYDC	colon	combined	rs536313922	434	250k	0.000158882854577005	0.883608321102213	6.42294285150728e-08	0.000356045650485059	0.115876686163296	1e-06	1e-06	1e-07
12675_14_DARS_SYDC	colon	combined	rs536313922	434	250k	0.000153472210502254	0.853517660031826	6.20421404169019e-06	0.0343920765806555	0.111930586962974	1e-06	0.0001	1e-07
12675_14_DARS_SYDC	colon	combined	rs536313922	434	250k	1.79503351825047e-06	0.998286792874034	7.2565398796224e-10	0.000402254779692555	0.00130915658710107	0.0001	1e-06	1e-07
12677_164_FLII_FLII	colon	combined	rs138865936	549	250k	1.06593585896069e-15	0.609794325330375	1.49968402809929e-16	0.0854883256784942	0.304717348991133	0.0001	0.0001	1e-05
12677_164_FLII_FLII	colon	combined	rs138865936	549	250k	1.16449071700918e-13	0.66617500965251	1.63834260240696e-16	0.000933924502383546	0.332891065844991	1e-06	1e-06	1e-07
12677_164_FLII_FLII	colon	combined	rs138865936	549	250k	1.06593585896056e-13	0.609794325330299	1.49968402809911e-14	0.0854883256784841	0.304717348991096	1e-06	0.0001	1e-07
12677_164_FLII_FLII	colon	combined	rs138865936	549	250k	1.7369107755744e-15	0.993641714599176	2.44369051520813e-18	0.00139300683815598	0.00496527856266332	0.0001	1e-06	1e-07
12682_5_CCBL2_KAT3	colon	combined	rs12729558	635	250k	1.39584660417585e-267	0.979927017096429	2.05524218244462e-269	0.0144227786447891	0.0056502042588277	0.0001	0.0001	1e-05
12682_5_CCBL2_KAT3	colon	combined	rs12729558	635	250k	1.41606597420721e-265	0.994121633398214	2.08501314872891e-269	0.000146316980901119	0.00573204962086066	1e-06	1e-06	1e-07
12682_5_CCBL2_KAT3	colon	combined	rs12729558	635	250k	1.39584660417583e-265	0.979927017096429	2.05524218244458e-267	0.0144227786447891	0.00565020425882706	1e-06	0.0001	1e-07
12682_5_CCBL2_KAT3	colon	combined	rs12729558	635	250k	1.42414762621953e-267	0.999795200340261	2.09691255950218e-271	0.000147152028804727	5.76476308986347e-05	0.0001	1e-06	1e-07
12684_5_SCIN_ADSV	colon	combined	rs372478619	1167	250k	2.33182065884194e-23	0.964058252189605	7.32601834711703e-25	0.0302827270798467	0.00565902073054827	0.0001	0.0001	1e-05
12684_5_SCIN_ADSV	colon	combined	rs372478619	1167	250k	2.4038890105297e-21	0.993853892305764	7.5524397336456e-25	0.000312186593596209	0.00583392110063933	1e-06	1e-06	1e-07
12684_5_SCIN_ADSV	colon	combined	rs372478619	1167	250k	2.33182065884194e-21	0.964058252189605	7.32601834711704e-23	0.0302827270798467	0.00565902073054827	1e-06	0.0001	1e-07
12684_5_SCIN_ADSV	colon	combined	rs372478619	1167	250k	2.41785352154049e-23	0.999627321761717	7.59631286063151e-27	0.000314000127043303	5.86781112430063e-05	0.0001	1e-06	1e-07
12686_15_MPST_THTM	colon	combined	rs201058049	965	250k	9.46587978977517e-29	0.946286640791482	3.53313333841553e-30	0.0353016742714584	0.0184116849370615	0.0001	0.0001	1e-05
12686_15_MPST_THTM	colon	combined	rs201058049	965	250k	9.80867998746612e-27	0.980555747809518	3.66108328430287e-30	0.000365800996463663	0.01907845119402	1e-06	1e-06	1e-07
12686_15_MPST_THTM	colon	combined	rs201058049	965	250k	9.46587978977512e-27	0.946286640791482	3.53313333841554e-28	0.0353016742714582	0.0184116849370613	1e-06	0.0001	1e-07
12686_15_MPST_THTM	colon	combined	rs201058049	965	250k	9.99750961675844e-29	0.999432699509021	3.73156381789825e-32	0.00037284313328995	0.000194457357696247	0.0001	1e-06	1e-07
12687_2_DECR1_DECR	colon	combined	rs182522126	551	250k	9.27091733192277e-11	0.98155605215418	1.10176184120393e-12	0.0116580900607089	0.00678585769129957	0.0001	0.0001	1e-05
12687_2_DECR1_DECR	colon	combined	rs182522126	551	250k	9.37916698753965e-09	0.993016957349448	1.1146263006325e-12	0.000117942129694827	0.00686509114057422	1e-06	1e-06	1e-07
12687_2_DECR1_DECR	colon	combined	rs182522126	551	250k	9.27091724582119e-09	0.981556043038194	1.10176183097156e-10	0.011658089952437	0.00678585762827743	1e-06	0.0001	1e-07
12687_2_DECR1_DECR	colon	combined	rs182522126	551	250k	9.44334822702328e-11	0.999812130016236	1.12225364084626e-14	0.000118749202655699	6.9120686663135e-05	0.0001	1e-06	1e-07
12689_56_ARPC1B_ARC1B	colon	combined	rs1273491514	623	250k	2.56064780764255e-18	0.935864371653338	1.1626189405428e-19	0.042469677099364	0.0216659512472978	0.0001	0.0001	1e-05
12689_56_ARPC1B_ARC1B	colon	combined	rs1273491514	623	250k	2.67303553409043e-16	0.9769397857262	1.21364669182623e-19	0.000443336860575376	0.0226168774132261	1e-06	1e-06	1e-07
12689_56_ARPC1B_ARC1B	colon	combined	rs1273491514	623	250k	2.56064780764256e-16	0.935864371653338	1.16261894054281e-17	0.0424696770993643	0.0216659512472978	1e-06	0.0001	1e-07
12689_56_ARPC1B_ARC1B	colon	combined	rs1273491514	623	250k	2.73425749705114e-18	0.999315160319539	1.24144349133255e-21	0.000453490841886553	0.000231348838570688	0.0001	1e-06	1e-07
12703_6_NEK7_NEK7	colon	combined	rs17584278	734	250k	7.84539309165911e-12	0.910876631869234	1.32227890234581e-13	0.0152782594817713	0.0738451086410173	0.0001	0.0001	1e-05
12703_6_NEK7_NEK7	colon	combined	rs17584278	734	250k	7.96588083187888e-10	0.924865665396385	1.34258615719238e-13	0.00015512899472138	0.0749792048121702	1e-06	1e-06	1e-07
12703_6_NEK7_NEK7	colon	combined	rs17584278	734	250k	7.84539308546295e-10	0.910876631149836	1.32227890130149e-11	0.0152782594697048	0.0738451085826957	1e-06	0.0001	1e-07
12703_6_NEK7_NEK7	colon	combined	rs17584278	734	250k	8.60459486237224e-12	0.999022521276808	1.45023635104329e-15	0.000167567426522714	0.000809911288064528	0.0001	1e-06	1e-07
12714_38_AP1G2_AP1G2	colon	combined	rs61555275,rs71425097	566	250k	1.04881888201568e-56	0.971966977123074	1.6237029468149e-58	0.0150342670020458	0.012998755874867	0.0001	0.0001	1e-05
12714_38_AP1G2_AP1G2	colon	combined	rs61555275,rs71425097	566	250k	1.06466527947434e-54	0.986652234320746	1.64823515413039e-58	0.000152614167745176	0.0131951515115142	1e-06	1e-06	1e-07
12714_38_AP1G2_AP1G2	colon	combined	rs61555275,rs71425097	566	250k	1.04881888201571e-54	0.971966977123088	1.62370294681496e-56	0.0150342670020462	0.0129987558748672	1e-06	0.0001	1e-07
12714_38_AP1G2_AP1G2	colon	combined	rs61555275,rs71425097	566	250k	1.07875730185606e-56	0.999711667775639	1.67005136917016e-60	0.000154634185030511	0.000133698039342195	0.0001	1e-06	1e-07
12727_7_PTGFRN_FPRP	colon	combined	rs4233450	576	250k	0	0.979579414941522	0	0.0126865287408314	0.00773405631808206	0.0001	0.0001	1e-05
12727_7_PTGFRN_FPRP	colon	combined	rs4233450	576	250k	0	0.992039092070092	0	0.000128478939651039	0.00783242899021833	1e-06	1e-06	1e-07
12727_7_PTGFRN_FPRP	colon	combined	rs4233450	576	250k	0	0.979579414941522	0	0.0126865287408314	0.00773405631808206	1e-06	0.0001	1e-07
12727_7_PTGFRN_FPRP	colon	combined	rs4233450	576	250k	0	0.999791580665216	0	0.000129482964111805	7.89363707859519e-05	0.0001	1e-06	1e-07
12731_12_PLEKHA7_PKHA7	colon	combined	rs446518	673	250k	0	0.783256664112176	0	0.209316347387299	0.00742698850051399	0.0001	0.0001	1e-05
12731_12_PLEKHA7_PKHA7	colon	combined	rs446518	673	250k	0	0.987991384483915	0	0.00264029349925429	0.00936832201675086	1e-06	1e-06	1e-07
12731_12_PLEKHA7_PKHA7	colon	combined	rs446518	673	250k	0	0.783256664112176	0	0.209316347387299	0.00742698850051399	1e-06	0.0001	1e-07
12731_12_PLEKHA7_PKHA7	colon	combined	rs446518	673	250k	0	0.997240429258734	0	0.00266501050911569	9.45602321653743e-05	0.0001	1e-06	1e-07
12764_3_ELMO1_ELMO1	colon	combined	rs7782999	840	250k	7.41586047647017e-20	0.963624498563602	2.08851442508265e-21	0.0271291237683012	0.00924637766809956	0.0001	0.0001	1e-05
12764_3_ELMO1_ELMO1	colon	combined	rs7782999	840	250k	7.62053143350555e-18	0.990219652149556	2.14615551036468e-21	0.00027877862737003	0.00950156922307089	1e-06	1e-06	1e-07
12764_3_ELMO1_ELMO1	colon	combined	rs7782999	840	250k	7.41586047647018e-18	0.963624498563602	2.08851442508264e-19	0.0271291237683012	0.00924637766809962	1e-06	0.0001	1e-07
12764_3_ELMO1_ELMO1	colon	combined	rs7782999	840	250k	7.69289506272016e-20	0.999622656175514	2.16653513912733e-23	0.0002814258749275	9.59179495577927e-05	0.0001	1e-06	1e-07
12786_61_GPCPD1_GDE5	colon	combined	rs6133228	889	250k	3.31447148384766e-11	0.964884856962359	1.02287386702944e-12	0.0297718175186785	0.00534332548479506	0.0001	0.0001	1e-05
12786_61_GPCPD1_GDE5	colon	combined	rs6133228	889	250k	3.41512933389974e-09	0.994187638936181	1.05393772889442e-12	0.000306759638232031	0.0055055980094039	1e-06	1e-06	1e-07
12786_61_GPCPD1_GDE5	colon	combined	rs6133228	889	250k	3.31447147263616e-09	0.964884853698547	1.02287386356948e-10	0.0297718174179727	0.00534332546672078	1e-06	0.0001	1e-07
12786_61_GPCPD1_GDE5	colon	combined	rs6133228	889	250k	3.43384566563579e-11	0.999636201446979	1.05971374679433e-14	0.000308440808867471	5.53577098051995e-05	0.0001	1e-06	1e-07
12799_65_DNAJC27_DJC27	colon	combined	rs559164825,rs773478887	686	250k	0.0028277691966287	0.971975613646241	4.04280184690716e-05	0.0138848585610789	0.0112713305775823	0.0001	0.0001	1e-05
12799_65_DNAJC27_DJC27	colon	combined	rs559164825,rs773478887	686	250k	0.223326661117953	0.767630076536936	3.19285406711295e-05	0.000109657432658848	0.00890167637178151	1e-06	1e-06	1e-07
12799_65_DNAJC27_DJC27	colon	combined	rs559164825,rs773478887	686	250k	0.220239560693859	0.757018933545939	0.00314871844490236	0.0108141610476348	0.00877862626766537	1e-06	0.0001	1e-07
12799_65_DNAJC27_DJC27	colon	combined	rs559164825,rs773478887	686	250k	0.00290011146494087	0.996841476362021	4.14622805873893e-07	0.000142400721919154	0.000115596828313131	0.0001	1e-06	1e-07
12812_25_ACYP2_ACYP2	colon	combined	rs7559380	703	250k	1.19076014848552e-158	0.980467787092263	1.29840617092568e-160	0.0106821814644766	0.00885003144325553	0.0001	0.0001	1e-05
12812_25_ACYP2_ACYP2	colon	combined	rs7559380	703	250k	1.203487461222e-156	0.990947412372182	1.3122840466821e-160	0.000107963568207638	0.00894462405961864	1e-06	1e-06	1e-07
12812_25_ACYP2_ACYP2	colon	combined	rs7559380	703	250k	1.1907601484855e-156	0.980467787092263	1.29840617092566e-158	0.010682181464476	0.00885003144325553	1e-06	0.0001	1e-07
12812_25_ACYP2_ACYP2	colon	combined	rs7559380	703	250k	1.21423977030297e-158	0.99980082647421	1.32400837628802e-162	0.000108928146312733	9.02453794788176e-05	0.0001	1e-06	1e-07
12820_1_GRAP_GRAP	colon	combined	rs764640269	114	250k	0.53625645908846	0.456616271491247	0.00147683692527804	0.00125311251321877	0.00439731998179545	0.0001	0.0001	1e-05
12820_1_GRAP_GRAP	colon	combined	rs764640269	114	250k	0.991449088770832	0.0084420761487416	2.73042608441289e-05	2.31679682044282e-07	8.12991399002562e-05	1e-06	1e-06	1e-07
12820_1_GRAP_GRAP	colon	combined	rs764640269	114	250k	0.988753688756737	0.00841912512439952	0.00272300301994113	2.31049826789666e-05	8.10781162437569e-05	1e-06	0.0001	1e-07
12820_1_GRAP_GRAP	colon	combined	rs764640269	114	250k	0.540067171280887	0.459861049551338	1.48733153169629e-05	1.26201730317826e-05	4.42856794270041e-05	0.0001	1e-06	1e-07
12851_5_POLM_DPOLM	colon	combined	rs142059440	524	250k	1.40640416625587e-53	0.94927281656787	3.58039117535823e-55	0.0241397802526798	0.0265874031794524	0.0001	0.0001	1e-05
12851_5_POLM_DPOLM	colon	combined	rs142059440	524	250k	1.44083786049462e-51	0.972514336110489	3.66805167718654e-55	0.000247308065253223	0.0272383558242532	1e-06	1e-06	1e-07
12851_5_POLM_DPOLM	colon	combined	rs142059440	524	250k	1.40640416625587e-51	0.94927281656787	3.58039117535821e-53	0.0241397802526798	0.026587403179452	1e-06	0.0001	1e-07
12851_5_POLM_DPOLM	colon	combined	rs142059440	524	250k	1.48076821511583e-53	0.999465906012858	3.76970544979681e-57	0.000254161784895808	0.000279932202244626	0.0001	1e-06	1e-07
12855_16_CASS4_CT032	colon	combined	rs2426628	725	250k	1.64137648659961e-06	0.968220779810555	2.83644393890836e-08	0.0167166516902786	0.0150608987582404	0.0001	0.0001	1e-05
12855_16_CASS4_CT032	colon	combined	rs2426628	725	250k	0.000166872181241891	0.984351334198956	2.88369908378881e-08	0.000169951510417744	0.0153118132723924	1e-06	1e-06	1e-07
12855_16_CASS4_CT032	colon	combined	rs2426628	725	250k	0.000164110520476771	0.968060755155045	2.83597513987651e-06	0.0167138888117246	0.0150584095376146	1e-06	0.0001	1e-07
12855_16_CASS4_CT032	colon	combined	rs2426628	725	250k	1.6946911359237e-06	0.999670207632462	2.92857637480282e-10	0.000172596364533821	0.000155501019010639	0.0001	1e-06	1e-07
12859_33_ECI2_PECI	colon	combined	rs634698	783	250k	0	0.981483996583668	0	0.0128792662518875	0.00563673716435181	0.0001	0.0001	1e-05
12859_33_ECI2_PECI	colon	combined	rs634698	783	250k	0	0.99416000750302	0	0.000130456038796102	0.00570953645816969	1e-06	1e-06	1e-07
12859_33_ECI2_PECI	colon	combined	rs634698	783	250k	0	0.981483996583668	0	0.0128792662518875	0.00563673716435181	1e-06	0.0001	1e-07
12859_33_ECI2_PECI	colon	combined	rs634698	783	250k	0	0.999811382447108	0	0.000131197625646732	5.74199273385836e-05	0.0001	1e-06	1e-07
12893_159_IFI16_IP16	colon	combined	rs856053	711	250k	7.29375949269303e-06	0.978770704687578	9.88973678676975e-08	0.0132633656047153	0.00795853705084735	0.0001	0.0001	1e-05
12893_159_IFI16_IP16	colon	combined	rs856053	711	250k	0.000738540236395585	0.991068526925253	1.00139969678302e-07	0.000134300139440035	0.00805853255894188	1e-06	1e-06	1e-07
12893_159_IFI16_IP16	colon	combined	rs856053	711	250k	0.000728842529079739	0.978054892690544	9.88250404859568e-06	0.0132536656043215	0.00795271667200627	1e-06	0.0001	1e-07
12893_159_IFI16_IP16	colon	combined	rs856053	711	250k	7.45028842489061e-06	0.999775775313295	1.01019771191387e-09	0.000135480062564303	8.12933255180566e-05	0.0001	1e-06	1e-07
12940_35_ALDH3B1_AL3B1	colon	combined	rs475325	446	250k	9.8750477656448e-41	0.97439501668157	1.34708140195051e-42	0.0132796549868574	0.0123253283315709	0.0001	0.0001	1e-05
12940_35_ALDH3B1_AL3B1	colon	combined	rs475325	446	250k	1.00066031608353e-38	0.987375907967711	1.36502722159545e-42	0.000134565665625024	0.0124895263666581	1e-06	1e-06	1e-07
12940_35_ALDH3B1_AL3B1	colon	combined	rs475325	446	250k	9.87504776564475e-39	0.97439501668157	1.3470814019505e-40	0.0132796549868572	0.0123253283315707	1e-06	0.0001	1e-07
12940_35_ALDH3B1_AL3B1	colon	combined	rs475325	446	250k	1.01318801209102e-40	0.999737290767967	1.38211658328917e-44	0.000136250350952202	0.000126458881080844	0.0001	1e-06	1e-07
12975_11_KRT20_Keratin_20	colon	combined	rs4796667	808	250k	1.5532451522162e-07	0.967704851710902	2.46686085384001e-09	0.0153521262962629	0.0169428642014587	0.0001	0.0001	1e-05
12975_11_KRT20_Keratin_20	colon	combined	rs4796667	808	250k	1.57719201807868e-05	0.982624259793601	2.50489321845677e-09	0.000155888148245328	0.0172040776330793	1e-06	1e-06	1e-07
12975_11_KRT20_Keratin_20	colon	combined	rs4796667	808	250k	1.55322088881492e-05	0.967689735094505	2.46682231875448e-07	0.0153518864791289	0.0169425995352453	1e-06	0.0001	1e-07
12975_11_KRT20_Keratin_20	colon	combined	rs4796667	808	250k	1.60454575825051e-07	0.999666223220274	2.54833637405892e-11	0.000158591765721256	0.000175024533946081	0.0001	1e-06	1e-07
13044_5_TSG101_TS101	colon	combined	rs1395319	766	250k	1.32994023332532e-60	0.968356913534117	3.5992133489081e-62	0.0262011728075522	0.00544191365834488	0.0001	0.0001	1e-05
13044_5_TSG101_TS101	colon	combined	rs1395319	766	250k	1.36535643379236e-58	0.994144179543513	3.69506010825444e-62	0.000268989079127637	0.00558683137736637	1e-06	1e-06	1e-07
13044_5_TSG101_TS101	colon	combined	rs1395319	766	250k	1.32994023332529e-58	0.968356913534089	3.59921334890804e-60	0.0262011728075522	0.00544191365834488	1e-06	0.0001	1e-07
13044_5_TSG101_TS101	colon	combined	rs1395319	766	250k	1.37295017047339e-60	0.999673335839698	3.71561101554002e-64	0.000270485122348598	5.61790379575544e-05	0.0001	1e-06	1e-07
13059_33_RFK_RIFK	colon	combined	rs59841123,rs71501386	756	250k	7.80249853266615e-39	0.96287793452055	1.44171253778025e-40	0.0177722997262447	0.0193497657532114	0.0001	0.0001	1e-05
13059_33_RFK_RIFK	colon	combined	rs59841123,rs71501386	756	250k	7.94223886375429e-37	0.980122779976667	1.46753316261214e-40	0.000180905961075314	0.0196963140622575	1e-06	1e-06	1e-07
13059_33_RFK_RIFK	colon	combined	rs59841123,rs71501386	756	250k	7.80249853266611e-37	0.96287793452055	1.44171253778024e-38	0.0177722997262447	0.0193497657532111	1e-06	0.0001	1e-07
13059_33_RFK_RIFK	colon	combined	rs59841123,rs71501386	756	250k	8.10018725762163e-39	0.999614616163634	1.49671819594569e-42	0.000184503662741438	0.000200880173621215	0.0001	1e-06	1e-07
13059_33_RFK_RIFK	colon	combined	rs71501386	756	250k	7.80249853266615e-39	0.96287793452055	1.44171253778025e-40	0.0177722997262447	0.0193497657532114	0.0001	0.0001	1e-05
13059_33_RFK_RIFK	colon	combined	rs71501386	756	250k	7.94223886375429e-37	0.980122779976667	1.46753316261214e-40	0.000180905961075314	0.0196963140622575	1e-06	1e-06	1e-07
13059_33_RFK_RIFK	colon	combined	rs71501386	756	250k	7.80249853266611e-37	0.96287793452055	1.44171253778024e-38	0.0177722997262447	0.0193497657532111	1e-06	0.0001	1e-07
13059_33_RFK_RIFK	colon	combined	rs71501386	756	250k	8.10018725762163e-39	0.999614616163634	1.49671819594569e-42	0.000184503662741438	0.000200880173621215	0.0001	1e-06	1e-07
13062_4_GMFG_GMFG	colon	combined	rs543085239	613	250k	0.0063172403767447	0.865281958302543	0.000469442998797137	0.0642366220295424	0.0636947362923727	0.0001	0.0001	1e-05
13062_4_GMFG_GMFG	colon	combined	rs543085239	613	250k	0.404481345163491	0.554024209254902	0.00030057576458551	0.000411295340017708	0.040782574477004	1e-06	1e-06	1e-07
13062_4_GMFG_GMFG	colon	combined	rs543085239	613	250k	0.377852126133187	0.517549765642734	0.0280787218176495	0.0384217518440924	0.0380976345623366	1e-06	0.0001	1e-07
13062_4_GMFG_GMFG	colon	combined	rs543085239	613	250k	0.0072372114944012	0.991291792153094	5.37807343752135e-06	0.000735913138631068	0.000729705140435947	0.0001	1e-06	1e-07
13068_139_CCS_CCS	colon	combined	rs498045	329	250k	5.22272816187039e-39	0.961839408949452	1.78449527034456e-40	0.0328587075557146	0.00530188349483454	0.0001	0.0001	1e-05
13068_139_CCS_CCS	colon	combined	rs498045	329	250k	5.39833670528574e-37	0.994180210992007	1.84449697930669e-40	0.000339635457922701	0.00548015355006792	1e-06	1e-06	1e-07
13068_139_CCS_CCS	colon	combined	rs498045	329	250k	5.22272816187036e-37	0.961839408949452	1.78449527034455e-38	0.0328587075557141	0.00530188349483447	1e-06	0.0001	1e-07
13068_139_CCS_CCS	colon	combined	rs498045	329	250k	5.42778434602208e-39	0.999603411373669	1.85455861261176e-42	0.000341488151352591	5.51004749735808e-05	0.0001	1e-06	1e-07
13082_9_UNC45A_UN45A	colon	combined	rs149968734	851	250k	0.954018415724601	0.0312411149771891	0.0136374869357322	0.000445927927927165	0.000657054434550868	0.0001	0.0001	1e-05
13082_9_UNC45A_UN45A	colon	combined	rs149968734	851	250k	0.999522877266811	0.000327312435654675	0.000142879633726342	4.67197653870082e-08	6.8839440425727e-06	1e-06	1e-06	1e-07
13082_9_UNC45A_UN45A	colon	combined	rs149968734	851	250k	0.985577246042544	0.000322745678228133	0.0140886135901805	4.60679177567139e-06	6.78789727148856e-06	1e-06	0.0001	1e-07
13082_9_UNC45A_UN45A	colon	combined	rs149968734	851	250k	0.968146642221879	0.0317037701431169	0.000138394468781253	4.52531753035124e-06	6.66784869225261e-06	0.0001	1e-06	1e-07
13088_397_BTC_BTC	colon	combined	rs28549760	697	250k	2.15762439519216e-46	0.920644894517154	3.52605165417355e-48	0.0149810688145171	0.0643740366683303	0.0001	0.0001	1e-05
13088_397_BTC_BTC	colon	combined	rs28549760	697	250k	2.19010642896434e-44	0.934504776071395	3.57913472515132e-48	0.00015206601851806	0.065343157910086	1e-06	1e-06	1e-07
13088_397_BTC_BTC	colon	combined	rs28549760	697	250k	2.15762439519214e-44	0.920644894517154	3.52605165417353e-46	0.0149810688145171	0.0643740366683294	1e-06	0.0001	1e-07
13088_397_BTC_BTC	colon	combined	rs28549760	697	250k	2.3415827780583e-46	0.999138791029787	3.82668171826148e-50	0.000162583500683192	0.0006986254695328	0.0001	1e-06	1e-07
13090_17_S100A6_S100A6	colon	combined	rs146161869	538	250k	6.5252199806161e-23	0.87526661102477	3.9732855912916e-24	0.0532245367133167	0.0715088522619154	0.0001	0.0001	1e-05
13090_17_S100A6_S100A6	colon	combined	rs146161869	538	250k	6.88817363250305e-21	0.92395174559339	4.19429247222944e-24	0.000561850560563387	0.0754864038460474	1e-06	1e-06	1e-07
13090_17_S100A6_S100A6	colon	combined	rs146161869	538	250k	6.52521998061611e-21	0.87526661102477	3.97328559129161e-22	0.0532245367133167	0.0715088522619159	1e-06	0.0001	1e-07
13090_17_S100A6_S100A6	colon	combined	rs146161869	538	250k	7.4445135967032e-23	0.998576937769231	4.53305462433813e-26	0.000607229776800723	0.000815832453970707	0.0001	1e-06	1e-07
13093_6_SECTM1_SECTM1	colon	combined	rs4789763	669	250k	6.17236169230496e-108	0.966597283223726	1.80235190282749e-109	0.0282198068027653	0.00518290997349587	0.0001	0.0001	1e-05
13093_6_SECTM1_SECTM1	colon	combined	rs4789763	669	250k	6.3497587683348e-106	0.994377821742069	1.85415248961697e-109	0.000290308595994898	0.00533186966193586	1e-06	1e-06	1e-07
13093_6_SECTM1_SECTM1	colon	combined	rs4789763	669	250k	6.17236169230502e-106	0.966597283223726	1.8023519028275e-107	0.0282198068027661	0.00518290997349602	1e-06	0.0001	1e-07
13093_6_SECTM1_SECTM1	colon	combined	rs4789763	669	250k	6.38345415643416e-108	0.999654549227866	1.86399166461754e-111	0.000291849136536285	5.36016355846152e-05	0.0001	1e-06	1e-07
13102_1_FAM3D_FAM3D	colon	combined	rs12493131	742	250k	1.46793511315029e-189	0.969913159960028	2.51831143614408e-191	0.0166258535234571	0.0134609865165325	0.0001	0.0001	1e-05
13102_1_FAM3D_FAM3D	colon	combined	rs12493131	742	250k	1.49250107638706e-187	0.986144702360652	2.56045549660351e-191	0.000169040879650055	0.0136862567597018	1e-06	1e-06	1e-07
13102_1_FAM3D_FAM3D	colon	combined	rs12493131	742	250k	1.46793511315026e-187	0.969913159960028	2.51831143614403e-189	0.0166258535234561	0.0134609865165325	1e-06	0.0001	1e-07
13102_1_FAM3D_FAM3D	colon	combined	rs12493131	742	250k	1.51300132779046e-189	0.999689894815343	2.59562463799847e-193	0.000171362740977393	0.000138742443657306	0.0001	1e-06	1e-07
13107_9_LYPD3_LYPD3	colon	combined	rs35681564	754	250k	3.06543071202833e-38	0.971220141270259	4.69580526014549e-40	0.0148637995918498	0.0139160591378982	0.0001	0.0001	1e-05
13107_9_LYPD3_LYPD3	colon	combined	rs35681564	754	250k	3.11121270981249e-36	0.985725247577543	4.76593679016878e-40	0.000150857894209814	0.0141238945282449	1e-06	1e-06	1e-07
13107_9_LYPD3_LYPD3	colon	combined	rs35681564	754	250k	3.06543071202831e-36	0.971220141270259	4.69580526014547e-38	0.0148637995918498	0.013916059137898	1e-06	0.0001	1e-07
13107_9_LYPD3_LYPD3	colon	combined	rs35681564	754	250k	3.15533263935835e-38	0.999703760951932	4.83352226728485e-42	0.000152997201381898	0.000143241846689781	0.0001	1e-06	1e-07
13112_179_FSTL1_FSTL1	colon	combined	rs1147707	739	250k	1.01887135288418e-63	0.973999248684932	1.69174452952995e-65	0.0161625460320847	0.00983820528297928	0.0001	0.0001	1e-05
13112_179_FSTL1_FSTL1	colon	combined	rs1147707	739	250k	1.03543933544756e-61	0.989837560875442	1.71925417909232e-65	0.000164253670252175	0.00999818545429544	1e-06	1e-06	1e-07
13112_179_FSTL1_FSTL1	colon	combined	rs1147707	739	250k	1.01887135288419e-61	0.973999248684932	1.69174452952997e-63	0.0161625460320852	0.00983820528297956	1e-06	0.0001	1e-07
13112_179_FSTL1_FSTL1	colon	combined	rs1147707	739	250k	1.04579078556585e-63	0.999733122871058	1.7364418339034e-67	0.000165895740063661	0.000100981388889974	0.0001	1e-06	1e-07
13113_7_SPP1_Osteopontin	colon	combined	rs139555315	918	250k	1.8655018912486e-09	0.921863150513599	3.67573602305812e-11	0.0181041171241655	0.0600327304599763	0.0001	0.0001	1e-05
13113_7_SPP1_Osteopontin	colon	combined	rs139555315	918	250k	1.8995472704355e-07	0.938687138023283	3.74281814572066e-11	0.000184345169673538	0.0611283268148891	1e-06	1e-06	1e-07
13113_7_SPP1_Osteopontin	colon	combined	rs139555315	918	250k	1.86550153993052e-07	0.921862976904983	3.67573533083017e-09	0.0181041137147325	0.0600327191543948	1e-06	0.0001	1e-07
13113_7_SPP1_Osteopontin	colon	combined	rs139555315	918	250k	2.02190751592959e-09	0.999153118753705	3.98391356581258e-13	0.000196219851903338	0.000650659372087584	0.0001	1e-06	1e-07
13116_25_CD177_CD177	colon	combined	rs199806191	752	250k	0	0.914105261774064	0	0.0153293975516684	0.0705653406740479	0.0001	0.0001	1e-05
13116_25_CD177_CD177	colon	combined	rs199806191	752	250k	0	0.928191593536004	0	0.000155656230594342	0.0716527502330956	1e-06	1e-06	1e-07
13116_25_CD177_CD177	colon	combined	rs199806191	752	250k	0	0.914105261774064	0	0.0153293975516684	0.0705653406740479	1e-06	0.0001	1e-07
13116_25_CD177_CD177	colon	combined	rs199806191	752	250k	0	0.999061222970802	0	0.000167540952949514	0.000771236076426917	0.0001	1e-06	1e-07
13118_5_SMOC1_SMOC1	colon	combined	rs1958078	815	250k	3.47182460413451e-86	0.921381428854985	1.92154964046246e-87	0.0509680175811857	0.0276505535638315	0.0001	0.0001	1e-05
13118_5_SMOC1_SMOC1	colon	combined	rs1958078	815	250k	3.65631624277317e-84	0.970343340530541	2.02366016801394e-87	0.000536764415812117	0.0291198950536591	1e-06	1e-06	1e-07
13118_5_SMOC1_SMOC1	colon	combined	rs1958078	815	250k	3.47182460413454e-84	0.921381428854985	1.92154964046247e-85	0.0509680175811872	0.0276505535638322	1e-06	0.0001	1e-07
13118_5_SMOC1_SMOC1	colon	combined	rs1958078	815	250k	3.76485201745761e-86	0.999147458987901	2.08373142811557e-89	0.00055269797785243	0.000299843034249605	0.0001	1e-06	1e-07
13122_19_FLRT2_FLRT2	colon	combined	rs36101989	697	250k	6.24051764812193e-193	0.9741609816243	8.96635123165161e-195	0.0139848525337103	0.011854165842014	0.0001	0.0001	1e-05
13122_19_FLRT2_FLRT2	colon	combined	rs36101989	697	250k	6.32813064222871e-191	0.987837597115951	9.09223323726625e-195	0.000141811911824741	0.0120205909722067	1e-06	1e-06	1e-07
13122_19_FLRT2_FLRT2	colon	combined	rs36101989	697	250k	6.24051764812181e-191	0.9741609816243	8.96635123165144e-193	0.0139848525337095	0.011854165842014	1e-06	0.0001	1e-07
13122_19_FLRT2_FLRT2	colon	combined	rs36101989	697	250k	6.40434481155939e-193	0.999734826511829	9.20173745623966e-197	0.000143519853343643	0.000121653634820688	0.0001	1e-06	1e-07
13124_20_ISLR2_ISLR2	colon	combined	rs561185212	431	250k	1.24765095377964e-104	0.973697265354509	2.20045381212969e-106	0.0171637397892206	0.00913899485626853	0.0001	0.0001	1e-05
13124_20_ISLR2_ISLR2	colon	combined	rs561185212	431	250k	1.26921762970042e-102	0.990528425787018	2.2384904714222e-106	0.000174604291898109	0.00929696992109731	1e-06	1e-06	1e-07
13124_20_ISLR2_ISLR2	colon	combined	rs561185212	431	250k	1.24765095377965e-102	0.973697265354509	2.20045381212971e-104	0.017163739789221	0.00913899485626879	1e-06	0.0001	1e-07
13124_20_ISLR2_ISLR2	colon	combined	rs561185212	431	250k	1.28100802787317e-104	0.999729940380088	2.25928493042307e-108	0.000176226278605494	9.38333413051639e-05	0.0001	1e-06	1e-07
13126_52_DSC2_DSC2	colon	combined	rs1355089153	692	250k	2.87470700101964e-73	0.981458942091336	3.35544859143749e-75	0.0114488057702547	0.00709225213840315	0.0001	0.0001	1e-05
13126_52_DSC2_DSC2	colon	combined	rs1355089153	692	250k	2.90766338158777e-71	0.992710639880385	3.39391631726726e-75	0.000115800578247708	0.00717355954137531	1e-06	1e-06	1e-07
13126_52_DSC2_DSC2	colon	combined	rs1355089153	692	250k	2.87470700101966e-71	0.981458942091336	3.35544859143753e-73	0.0114488057702551	0.00709225213840336	1e-06	0.0001	1e-07
13126_52_DSC2_DSC2	colon	combined	rs1355089153	692	250k	2.92846079458353e-73	0.999811122451248	3.41819171302669e-77	0.000116628855848966	7.22486929111332e-05	0.0001	1e-06	1e-07
13130_150_HK2_HXK2	colon	combined	rs3732298	677	250k	4.08010767808317e-13	0.965367639211374	4.23621159353834e-15	0.00999838970356312	0.0246339710846501	0.0001	0.0001	1e-05
13130_150_HK2_HXK2	colon	combined	rs3732298	677	250k	4.12089799859411e-11	0.975018770632693	4.2785625416716e-15	0.000100983472421331	0.0248802458536709	1e-06	1e-06	1e-07
13130_150_HK2_HXK2	colon	combined	rs3732298	677	250k	4.08010767791665e-11	0.965367639171974	4.23621159336547e-13	0.00999838970315508	0.0246339710836448	1e-06	0.0001	1e-07
13130_150_HK2_HXK2	colon	combined	rs3732298	677	250k	4.22496498463187e-13	0.999641380759082	4.38661110497932e-17	0.000103533655808083	0.000255085584687256	0.0001	1e-06	1e-07
13132_14_SEMA5A_SEM5A	colon	combined	rs56015217	849	250k	0	0.971376098529862	0	0.0194168299548329	0.00920707151590434	0.0001	0.0001	1e-05
13132_14_SEMA5A_SEM5A	colon	combined	rs56015217	849	250k	0	0.990414501387237	0	0.000197973884547538	0.00938752472752683	1e-06	1e-06	1e-07
13132_14_SEMA5A_SEM5A	colon	combined	rs56015217	849	250k	0	0.971376098529862	0	0.0194168299548683	0.00920707151592108	1e-06	0.0001	1e-07
13132_14_SEMA5A_SEM5A	colon	combined	rs56015217	849	250k	0	0.999705413079919	0	0.000199831044227866	9.47558751651864e-05	0.0001	1e-06	1e-07
13133_73_LTBP4_LTBP4	colon	combined	rs199875504	642	250k	2.04533358991404e-08	0.940188710777889	5.92690485431373e-10	0.0272119003135543	0.0325993678625307	0.0001	0.0001	1e-05
13133_73_LTBP4_LTBP4	colon	combined	rs199875504	642	250k	2.10195555672821e-06	0.966216413174819	6.09098225060087e-10	0.000279652206149968	0.0335018320543757	1e-06	1e-06	1e-07
13133_73_LTBP4_LTBP4	colon	combined	rs199875504	642	250k	2.04532932835459e-06	0.940186751845566	5.92689250529765e-08	0.0272118436161376	0.0325992999400437	1e-06	0.0001	1e-07
13133_73_LTBP4_LTBP4	colon	combined	rs199875504	642	250k	2.17406695590476e-08	0.999364220338656	6.29994444822887e-12	0.000289246182484879	0.000346511731889614	0.0001	1e-06	1e-07
13381_49_B4GALT1_B4GT1	colon	combined	rs7019909	902	250k	8.05171078327118e-92	0.963934024592945	1.80621023931358e-93	0.0216091154727917	0.0144568599342604	0.0001	0.0001	1e-05
13381_49_B4GALT1_B4GT1	colon	combined	rs7019909	902	250k	8.22772674153539e-90	0.985006288067019	1.84569524252063e-93	0.000220815056603639	0.0147728968763857	1e-06	1e-06	1e-07
13381_49_B4GALT1_B4GT1	colon	combined	rs7019909	902	250k	8.05171078327125e-90	0.963934024592945	1.80621023931359e-91	0.0216091154727923	0.0144568599342608	1e-06	0.0001	1e-07
13381_49_B4GALT1_B4GT1	colon	combined	rs7019909	902	250k	8.34984462112171e-92	0.999625985956447	1.87308949082999e-95	0.000224092446256976	0.000149921597297307	0.0001	1e-06	1e-07
13388_57_PCSK1_NEC1	colon	combined	rs6235	523	250k	0	0.911954687471161	0	0.0763342189725225	0.0117110935570175	0.0001	0.0001	1e-05
13388_57_PCSK1_NEC1	colon	combined	rs6235	523	250k	0	0.986505795377965	0	0.000825744419505628	0.0126684602019743	1e-06	1e-06	1e-07
13388_57_PCSK1_NEC1	colon	combined	rs6235	523	250k	0	0.911954687471161	0	0.0763342189726613	0.0117110935570388	1e-06	0.0001	1e-07
13388_57_PCSK1_NEC1	colon	combined	rs6235	523	250k	0	0.999035474111716	0	0.000836232256820998	0.000128293631962774	0.0001	1e-06	1e-07
13397_88_DEFB4A_HBD_2	colon	combined	rs138861652	23	250k	5.44379072509592e-08	0.928858907025556	8.59557507977679e-11	0.00139689498302402	0.0697441434675565	0.0001	0.0001	1e-05
13397_88_DEFB4A_HBD_2	colon	combined	rs138861652	23	250k	5.4513000909269e-06	0.930140209281734	8.6074321332642e-11	1.39882191151644e-05	0.0698403511129849	1e-06	1e-06	1e-07
13397_88_DEFB4A_HBD_2	colon	combined	rs138861652	23	250k	5.44376134042105e-06	0.928853893200016	8.59552868229538e-09	0.00139688744281776	0.0697437670002963	1e-06	0.0001	1e-07
13397_88_DEFB4A_HBD_2	colon	combined	rs138861652	23	250k	5.85624379816316e-08	0.999234630486494	9.24682556596655e-13	1.50273182679621e-05	0.000750283631876541	0.0001	1e-06	1e-07
13405_61_SPINK2_ISK2	colon	combined	rs11941268	955	250k	2.87057652341345e-213	0.855126083554954	3.74677053230581e-214	0.111580564879957	0.0332933515650735	0.0001	0.0001	1e-05
13405_61_SPINK2_ISK2	colon	combined	rs11941268	955	250k	3.22705205128514e-211	0.961317825717494	4.21205407114345e-214	0.00125436924548954	0.0374278050370426	1e-06	1e-06	1e-07
13405_61_SPINK2_ISK2	colon	combined	rs11941268	955	250k	2.87057652341339e-211	0.855126083554954	3.74677053230574e-212	0.11158056487995	0.0332933515650735	1e-06	0.0001	1e-07
13405_61_SPINK2_ISK2	colon	combined	rs11941268	955	250k	3.35122682487926e-213	0.998308683461131	4.37413105420362e-216	0.00130263652305018	0.000388680015826015	0.0001	1e-06	1e-07
13423_94_FAM213A_CJ058	colon	combined	rs10887871	720	250k	1.21564099513268e-26	0.978903214174771	1.81626897058056e-28	0.0146191523034907	0.00647763352173661	0.0001	0.0001	1e-05
13423_94_FAM213A_CJ058	colon	combined	rs10887871	720	250k	1.23349329521732e-24	0.993278900749374	1.8429417948988e-28	0.00014833841915761	0.00657276083146981	1e-06	1e-06	1e-07
13423_94_FAM213A_CJ058	colon	combined	rs10887871	720	250k	1.21564099513268e-24	0.978903214174771	1.81626897058057e-26	0.0146191523034907	0.00647763352173661	1e-06	0.0001	1e-07
13423_94_FAM213A_CJ058	colon	combined	rs10887871	720	250k	1.241572247078e-26	0.99978453191454	1.85501242236048e-30	0.000149309984185253	6.61581012776929e-05	0.0001	1e-06	1e-07
13434_172_PARVA_PARVA	colon	combined	rs4757383	964	250k	3.96949495615929e-18	0.951985821602308	1.33855986621355e-19	0.0320861410690683	0.0159280373286236	0.0001	0.0001	1e-05
13434_172_PARVA_PARVA	colon	combined	rs4757383	964	250k	4.09972383014599e-16	0.983218016873447	1.38247455714176e-19	0.000331388044602937	0.0164505950819485	1e-06	1e-06	1e-07
13434_172_PARVA_PARVA	colon	combined	rs4757383	964	250k	3.9694949561593e-16	0.951985821602308	1.33855986621357e-17	0.0320861410690683	0.0159280373286237	1e-06	0.0001	1e-07
13434_172_PARVA_PARVA	colon	combined	rs4757383	964	250k	4.16759769771366e-18	0.999495896123923	1.40536241468893e-21	0.000336874411291224	0.00016722946478838	0.0001	1e-06	1e-07
13438_115_CHRD_CHRD	colon	combined	rs34095724	834	250k	1.6849821532275e-20	0.955406225344483	5.14477019698208e-22	0.0291560610155799	0.0154377136399358	0.0001	0.0001	1e-05
13438_115_CHRD_CHRD	colon	combined	rs34095724	834	250k	1.73506390604704e-18	0.983803213602366	5.29768523458353e-22	0.000300226498029904	0.0158965598996029	1e-06	1e-06	1e-07
13438_115_CHRD_CHRD	colon	combined	rs34095724	834	250k	1.68498215322751e-18	0.955406225344483	5.14477019698209e-20	0.0291560610155801	0.015437713639936	1e-06	0.0001	1e-07
13438_115_CHRD_CHRD	colon	combined	rs34095724	834	250k	1.76280623541051e-20	0.999533465776642	5.38239112243565e-24	0.000305026887435136	0.000161507335925395	0.0001	1e-06	1e-07
13450_49_USP8_UBP8	colon	combined	rs62019074	723	250k	1.47002098487307e-14	0.847430472430835	2.15344972965939e-15	0.124112554654812	0.028456972914335	0.0001	0.0001	1e-05
13450_49_USP8_UBP8	colon	combined	rs62019074	723	250k	1.67594698617118e-12	0.966141681564297	2.45511296874813e-15	0.00141498702440427	0.0324433314096211	1e-06	1e-06	1e-07
13450_49_USP8_UBP8	colon	combined	rs62019074	723	250k	1.47002098487062e-12	0.847430472429423	2.1534497296558e-13	0.124112554654606	0.0284569729142876	1e-06	0.0001	1e-07
13450_49_USP8_UBP8	colon	combined	rs62019074	723	250k	1.73156287779184e-14	0.998202857422161	2.53658529329841e-17	0.00146194302339664	0.000335199554427076	0.0001	1e-06	1e-07
13460_4_CHAD_CHAD	colon	combined	rs144030994	740	250k	0.000298603621125148	0.939587857754473	4.96608137577144e-06	0.0155817731889501	0.0445267993540752	0.0001	0.0001	1e-05
13460_4_CHAD_CHAD	colon	combined	rs144030994	740	250k	0.029444145471614	0.926491161186889	4.89686032276225e-06	0.000153645824773456	0.0439061506564008	1e-06	1e-06	1e-07
13460_4_CHAD_CHAD	colon	combined	rs144030994	740	250k	0.0289891398801661	0.912173929288496	0.00048211882734734	0.0151271508648645	0.0432276611391256	1e-06	0.0001	1e-07
13460_4_CHAD_CHAD	colon	combined	rs144030994	740	250k	0.000317498733798573	0.999043327088557	5.28032628273883e-08	0.000165677604283131	0.000473443770097381	0.0001	1e-06	1e-07
13463_1_PXDN_PXDN	colon	combined	rs73182757	1011	250k	6.09926386316295e-52	0.960888644046915	2.11584589822378e-53	0.0333276207832922	0.0057837351697867	0.0001	0.0001	1e-05
13463_1_PXDN_PXDN	colon	combined	rs73182757	1011	250k	6.3073714501548e-50	0.99367427548815	2.18803880448341e-53	0.000344647630511122	0.00598107688134199	1e-06	1e-06	1e-07
13463_1_PXDN_PXDN	colon	combined	rs73182757	1011	250k	6.09926386316292e-50	0.960888644046915	2.11584589822377e-51	0.0333276207832922	0.00578373516978662	1e-06	0.0001	1e-07
13463_1_PXDN_PXDN	colon	combined	rs73182757	1011	250k	6.34494153746655e-52	0.999593132429513	2.20107193715612e-55	0.000346700536649985	6.01670338319401e-05	0.0001	1e-06	1e-07
13465_5_RCAN1_CCP1	colon	combined	rs192726277	827	250k	5.55622721479833e-07	0.96232597165864	1.01884330413373e-08	0.0176260879383603	0.0200473745918459	0.0001	0.0001	1e-05
13465_5_RCAN1_CCP1	colon	combined	rs192726277	827	250k	5.65458775325627e-05	0.979361794184453	1.03687963924471e-08	0.000179381182844027	0.0204022683863743	1e-06	1e-06	1e-07
13465_5_RCAN1_CCP1	colon	combined	rs192726277	827	250k	5.55591599847303e-05	0.962272069695839	1.01878623651267e-06	0.0176251006629834	0.0200462516949572	1e-06	0.0001	1e-07
13465_5_RCAN1_CCP1	colon	combined	rs192726277	827	250k	5.77148477009003e-07	0.999608092789546	1.05831500145543e-10	0.000183089521288064	0.000208240434856529	0.0001	1e-06	1e-07
13472_35_HDHD2_HDHD2	colon	combined	rs1309989800	649	250k	4.17728818647497e-167	0.969948369766292	5.0633606725384e-169	0.0117385929041107	0.01831303732961	0.0001	0.0001	1e-05
13472_35_HDHD2_HDHD2	colon	combined	rs1309989800	649	250k	4.2264041033197e-165	0.981352874638004	5.12289489441777e-169	0.000118766134876123	0.0185283592270958	1e-06	1e-06	1e-07
13472_35_HDHD2_HDHD2	colon	combined	rs1309989800	649	250k	4.1772881864749e-165	0.969948369766292	5.0633606725383e-167	0.0117385929041101	0.01831303732961	1e-06	0.0001	1e-07
13472_35_HDHD2_HDHD2	colon	combined	rs1309989800	649	250k	4.30537797719201e-167	0.999690268850955	5.21862044393043e-171	0.000120985378830725	0.000188745770209675	0.0001	1e-06	1e-07
13473_55_ITPKA_IP3KA	colon	combined	rs316617	533	250k	7.24869138170678e-12	0.971136116952914	1.386043882802e-13	0.018559078321008	0.0103048047186894	0.0001	0.0001	1e-05
13473_55_ITPKA_IP3KA	colon	combined	rs316617	533	250k	7.38436796926544e-10	0.989313250929902	1.41198700747409e-13	0.000189064558381669	0.0104976837731375	1e-06	1e-06	1e-07
13473_55_ITPKA_IP3KA	colon	combined	rs316617	533	250k	7.24869137640554e-10	0.971136116242683	1.38604388178833e-11	0.0185590783074351	0.0103048047111531	1e-06	0.0001	1e-07
13473_55_ITPKA_IP3KA	colon	combined	rs316617	533	250k	7.46191749643818e-12	0.99970287061769	1.42681548369026e-15	0.000191050086075934	0.000106079288769032	0.0001	1e-06	1e-07
13481_24_TCEA2_TCEA2	colon	combined	rs6011275	537	250k	4.86267374334096e-58	0.953981187508571	1.65940714574493e-59	0.0325415178173416	0.0134772946740818	0.0001	0.0001	1e-05
13481_24_TCEA2_TCEA2	colon	combined	rs6011275	537	250k	5.02454500080195e-56	0.985737818236176	1.71464636916381e-59	0.000336247770872027	0.0139259339929448	1e-06	1e-06	1e-07
13481_24_TCEA2_TCEA2	colon	combined	rs6011275	537	250k	4.862673743341e-56	0.953981187508571	1.65940714574495e-57	0.0325415178173426	0.0134772946740818	1e-06	0.0001	1e-07
13481_24_TCEA2_TCEA2	colon	combined	rs6011275	537	250k	5.09478514603737e-58	0.999517845583121	1.73861610373244e-61	0.000340948314355543	0.000141206102523966	0.0001	1e-06	1e-07
13488_3_ARFIP1_ARFP1	colon	combined	rs4619875	576	250k	1.41339204768423e-146	0.975118097168619	2.15684547100357e-148	0.014870354129156	0.0100115487022174	0.0001	0.0001	1e-05
13488_3_ARFIP1_ARFP1	colon	combined	rs4619875	576	250k	1.43451040868554e-144	0.989687937170676	2.18907222744767e-148	0.000150925412478899	0.0101611374168435	1e-06	1e-06	1e-07
13488_3_ARFIP1_ARFP1	colon	combined	rs4619875	576	250k	1.4133920476842e-144	0.975118097168619	2.15684547100353e-146	0.0148703541291551	0.0100115487022174	1e-06	0.0001	1e-07
13488_3_ARFIP1_ARFP1	colon	combined	rs4619875	576	250k	1.44908754255805e-146	0.999744896998066	2.2113170286864e-150	0.000152459078550016	0.000102643923388891	0.0001	1e-06	1e-07
13519_112_ARHGEF25_ARHGP	colon	combined	rs10437954	422	250k	5.93316275908688e-42	0.941118759547812	2.6185747073668e-43	0.0415184905621742	0.017362749890014	0.0001	0.0001	1e-05
13519_112_ARHGEF25_ARHGP	colon	combined	rs10437954	422	250k	6.18748901115909e-40	0.98146001034261	2.73082045523134e-43	0.000432981892701188	0.0181070077646914	1e-06	1e-06	1e-07
13519_112_ARHGEF25_ARHGP	colon	combined	rs10437954	422	250k	5.93316275908685e-40	0.941118759547812	2.61857470736678e-41	0.0415184905621736	0.0173627498900137	1e-06	0.0001	1e-07
13519_112_ARHGEF25_ARHGP	colon	combined	rs10437954	422	250k	6.3004301290541e-42	0.999374739651606	2.78066650981473e-45	0.000440885172836597	0.00018437517555495	0.0001	1e-06	1e-07
13534_20_MYOM2_MYOM2	colon	combined	rs117165873	1698	250k	1.42299109231174e-11	0.932592342796703	5.9836120741308e-13	0.0391868581480442	0.0282207990404242	0.0001	0.0001	1e-05
13534_20_MYOM2_MYOM2	colon	combined	rs117165873	1698	250k	1.48042412885936e-09	0.970232501190711	6.22511535043178e-13	0.000407684704774277	0.029359812623467	1e-06	1e-06	1e-07
13534_20_MYOM2_MYOM2	colon	combined	rs117165873	1698	250k	1.42299109022279e-09	0.932592341427659	5.9836120653469e-11	0.039186858090518	0.0282207989989962	1e-06	0.0001	1e-07
13534_20_MYOM2_MYOM2	colon	combined	rs117165873	1698	250k	1.52474262735476e-11	0.99927772330374	6.41147259759738e-15	0.000419889297784428	0.000302387383219968	0.0001	1e-06	1e-07
13536_56_POLI_POLI	colon	combined	rs117050326	614	250k	1.2515816527666e-11	0.967112492147163	2.05681683343059e-13	0.0158762646711292	0.0170112431689848	0.0001	0.0001	1e-05
13536_56_POLI_POLI	colon	combined	rs117050326	614	250k	1.27156751620113e-09	0.982555813924169	2.08966108314606e-13	0.000161297845728201	0.0172828869583255	1e-06	1e-06	1e-07
13536_56_POLI_POLI	colon	combined	rs117050326	614	250k	1.25158165119033e-09	0.967112490929156	2.05681683084018e-11	0.0158762646511342	0.0170112431475604	1e-06	0.0001	1e-07
13536_56_POLI_POLI	colon	combined	rs117050326	614	250k	1.29370284872116e-11	0.999660056824054	2.12603771461884e-15	0.000164105704064049	0.000175837458941306	0.0001	1e-06	1e-07
13544_9_HMHA1_HMHA1	colon	combined	rs7251797	1121	250k	2.07009952783315e-45	0.376740073111924	3.40738242458171e-45	0.620110756706066	0.00314917018200728	0.0001	0.0001	1e-05
13544_9_HMHA1_HMHA1	colon	combined	rs7251797	1121	250k	5.3616971344059e-43	0.975782151177269	8.82534986171791e-45	0.0160612860519098	0.00815656277082427	1e-06	1e-06	1e-07
13544_9_HMHA1_HMHA1	colon	combined	rs7251797	1121	250k	2.07009952783317e-43	0.376740073111929	3.40738242458174e-43	0.620110756706066	0.00314917018200728	1e-06	0.0001	1e-07
13544_9_HMHA1_HMHA1	colon	combined	rs7251797	1121	250k	5.40534528211658e-45	0.983725733666235	8.89719468336791e-47	0.0161920367020199	8.22296317497015e-05	0.0001	1e-06	1e-07
13552_7_SWAP70_SWP70	colon	combined	rs415895	657	250k	0	0.983010056918398	0	0.00847225943451927	0.0085176836471895	0.0001	0.0001	1e-05
13552_7_SWAP70_SWP70	colon	combined	rs415895	657	250k	0	0.99132483045438	0	8.54392189416603e-05	0.008589730326752	1e-06	1e-06	1e-07
13552_7_SWAP70_SWP70	colon	combined	rs415895	657	250k	0	0.983010056918398	0	0.00847225943451927	0.0085176836471895	1e-06	0.0001	1e-07
13552_7_SWAP70_SWP70	colon	combined	rs415895	657	250k	0	0.999827193964083	0	8.61720113373618e-05	8.66340245464075e-05	0.0001	1e-06	1e-07
13578_98_ABLIM3_ABLM3	colon	combined	rs114464628	653	250k	4.55265804282722e-39	0.865352527419601	6.40456443030291e-40	0.121722684709885	0.0129247878705143	0.0001	0.0001	1e-05
13578_98_ABLIM3_ABLM3	colon	combined	rs114464628	653	250k	5.17644831742107e-37	0.983920292804493	7.28209684478475e-40	0.00138400727779495	0.0146956999177121	1e-06	1e-06	1e-07
13578_98_ABLIM3_ABLM3	colon	combined	rs114464628	653	250k	4.5526580428272e-37	0.865352527419601	6.40456443030288e-38	0.121722684709884	0.0129247878705141	1e-06	0.0001	1e-07
13578_98_ABLIM3_ABLM3	colon	combined	rs114464628	653	250k	5.2528709869951e-39	0.998446433280212	7.38960632751294e-42	0.00140444011598692	0.000149126603798094	0.0001	1e-06	1e-07
13580_2_UAP1_Sperm_associated_antigen_2	colon	combined	rs61747497	625	250k	0.000529133973809354	0.964078229775435	1.42631676093687e-05	0.0259779866657412	0.00940038641740479	0.0001	0.0001	1e-05
13580_2_UAP1_Sperm_associated_antigen_2	colon	combined	rs61747497	625	250k	0.0515390540481622	0.939037794782669	1.38927039786356e-05	0.000253032488008503	0.00915622597718125	1e-06	1e-06	1e-07
13580_2_UAP1_Sperm_associated_antigen_2	colon	combined	rs61747497	625	250k	0.0502121676905734	0.914862022406385	0.0013535032699647	0.0246518100762446	0.008920496556832	1e-06	0.0001	1e-07
13580_2_UAP1_Sperm_associated_antigen_2	colon	combined	rs61747497	625	250k	0.000548347357797198	0.999084874859369	1.47810774955717e-07	0.00026921273352564	9.74172385331242e-05	0.0001	1e-06	1e-07
13590_1_REXO2_ORN	colon	combined	rs145909170,rs397972186	651	250k	2.39789182569149e-31	0.968386930427653	3.18368976750249e-33	0.0128385342404576	0.0187745353318932	0.0001	0.0001	1e-05
13590_1_REXO2_ORN	colon	combined	rs145909170,rs397972186	651	250k	2.4287617491612e-29	0.980853727349471	3.22467587806054e-33	0.000130038146610419	0.0190162345039179	1e-06	1e-06	1e-07
13590_1_REXO2_ORN	colon	combined	rs145909170,rs397972186	651	250k	2.39789182569148e-29	0.968386930427653	3.18368976750248e-31	0.0128385342404575	0.0187745353318929	1e-06	0.0001	1e-07
13590_1_REXO2_ORN	colon	combined	rs145909170,rs397972186	651	250k	2.4753631137603e-31	0.999673655727529	3.28654868067669e-35	0.000132533226699718	0.000193811045772073	0.0001	1e-06	1e-07
13603_7_RFESD_RFESD	colon	combined	rs75044039	495	250k	7.06976920846602e-09	0.969474174650059	1.05838994062459e-10	0.0144976240042102	0.0160281941701236	0.0001	0.0001	1e-05
13603_7_RFESD_RFESD	colon	combined	rs75044039	495	250k	7.17271159121658e-07	0.983590615881844	1.07380107770056e-10	0.000147087228272705	0.0162615795113431	1e-06	1e-06	1e-07
13603_7_RFESD_RFESD	colon	combined	rs75044039	495	250k	7.06976418621009e-07	0.969473485950429	1.05838918876057e-08	0.0144976137053199	0.0160281827839396	1e-06	0.0001	1e-07
13603_7_RFESD_RFESD	colon	combined	rs75044039	495	250k	7.29007949392685e-09	0.99968522197934	1.09137180793487e-12	0.000149494033464618	0.000165276696026191	0.0001	1e-06	1e-07
13618_15_MAD1L1_MD1L1	colon	combined	rs143579216	762	250k	0.899509613545417	0.0485731197003343	0.0477364112624327	0.00257614029541594	0.00160471519639958	0.0001	0.0001	1e-05
13618_15_MAD1L1_MD1L1	colon	combined	rs143579216	762	250k	0.998912368656578	0.000539408243361154	0.000530116531577387	2.86082368185346e-07	1.78204861150578e-05	1e-06	1e-06	1e-07
13618_15_MAD1L1_MD1L1	colon	combined	rs143579216	762	250k	0.949076495885626	0.000512497093363179	0.0503668946333249	2.71809680259706e-05	1.69314196597681e-05	1e-06	0.0001	1e-07
13618_15_MAD1L1_MD1L1	colon	combined	rs143579216	762	250k	0.948247740109048	0.0512049568923953	0.000503229130838327	2.71572329694582e-05	1.69166347484259e-05	0.0001	1e-06	1e-07
13621_31_AP2A2_AP2A2	colon	combined	rs7482118	670	250k	1.38770402160769e-07	0.902346816590463	7.56390816032076e-09	0.0491353741697405	0.0485176629054872	0.0001	0.0001	1e-05
13621_31_AP2A2_AP2A2	colon	combined	rs7482118	670	250k	1.45863799906914e-05	0.948471240641841	7.95054542778577e-09	0.000516469814502888	0.0509976952131206	1e-06	1e-06	1e-07
13621_31_AP2A2_AP2A2	colon	combined	rs7482118	670	250k	1.38768391809655e-05	0.902333744394232	7.56379858283909e-07	0.0491346623511346	0.0485169600355945	1e-06	0.0001	1e-07
13621_31_AP2A2_AP2A2	colon	combined	rs7482118	670	250k	1.53622046078827e-07	0.998918804578716	8.37342134812453e-11	0.000543939961063125	0.000537101754441038	0.0001	1e-06	1e-07
13622_16_PPP2R5A_2A5A	colon	combined	rs3070970,rs759924378	752	250k	5.11976518365187e-07	0.919375322332458	3.98367398267476e-08	0.071527222058329	0.0090969037959552	0.0001	0.0001	1e-05
13622_16_PPP2R5A_2A5A	colon	combined	rs3070970,rs759924378	752	250k	5.50963383918467e-05	0.989385490375383	4.28702961794211e-08	0.000769739995759622	0.00978963042016933	1e-06	1e-06	1e-07
13622_16_PPP2R5A_2A5A	colon	combined	rs3070970,rs759924378	752	250k	5.11948550865398e-05	0.919325100050357	3.98345636839504e-06	0.0715233147745062	0.00909640686368217	1e-06	0.0001	1e-07
13622_16_PPP2R5A_2A5A	colon	combined	rs3070970,rs759924378	752	250k	5.56386101987241e-07	0.999123267389682	4.32922362511051e-10	0.000777315967421438	9.88598238713403e-05	0.0001	1e-06	1e-07
13632_10_ZYX_Zyxin	colon	combined	rs12539742	456	250k	1.89791523226755e-13	0.981772618331168	2.17309983948597e-15	0.0112342355612367	0.00699314610740405	0.0001	0.0001	1e-05
13632_10_ZYX_Zyxin	colon	combined	rs12539742	456	250k	1.91926104864828e-11	0.992814596224711	2.19754065189002e-15	0.000113605867941005	0.00707179788815503	1e-06	1e-06	1e-07
13632_10_ZYX_Zyxin	colon	combined	rs12539742	456	250k	1.89791523223148e-11	0.981772618312508	2.17309983944467e-13	0.0112342355610232	0.00699314610727116	1e-06	0.0001	1e-07
13632_10_ZYX_Zyxin	colon	combined	rs12539742	456	250k	1.93279268471877e-13	0.999814376588646	2.21303428178077e-17	0.00011440683936776	7.12165717928899e-05	0.0001	1e-06	1e-07
13642_90_IFIT3_CIG49	colon	combined	rs10509571	745	250k	4.98184582046244e-18	0.975578480694787	8.77359246209518e-20	0.0171737898073312	0.00724772949788522	0.0001	0.0001	1e-05
13642_90_IFIT3_CIG49	colon	combined	rs10509571	745	250k	5.06801243088917e-16	0.992452204594761	8.92534158299718e-20	0.000174708297618398	0.00737308710762046	1e-06	1e-06	1e-07
13642_90_IFIT3_CIG49	colon	combined	rs10509571	745	250k	4.98184582046241e-16	0.97557848069478	8.77359246209513e-18	0.0171737898073312	0.00724772949788519	1e-06	0.0001	1e-07
13642_90_IFIT3_CIG49	colon	combined	rs10509571	745	250k	5.10527767129844e-18	0.999749734050988	8.99096987502695e-22	0.000175992932729505	7.42730162808006e-05	0.0001	1e-06	1e-07
13657_2_PNKP_PNKP	colon	combined	rs190357958	615	250k	2.65101058124583e-29	0.981789395126804	3.34331210136866e-31	0.0123759656785556	0.00583463919463647	0.0001	0.0001	1e-05
13657_2_PNKP_PNKP	colon	combined	rs190357958	615	250k	2.68389420599834e-27	0.993967692069018	3.38478316200859e-31	0.000125294794420247	0.00590701313655886	1e-06	1e-06	1e-07
13657_2_PNKP_PNKP	colon	combined	rs190357958	615	250k	2.65101058124583e-27	0.981789395126811	3.34331210136864e-29	0.0123759656785556	0.00583463919463647	1e-06	0.0001	1e-07
13657_2_PNKP_PNKP	colon	combined	rs190357958	615	250k	2.69968179124572e-29	0.999814550576553	3.40469361622642e-33	0.000126031821328216	5.94176021162701e-05	0.0001	1e-06	1e-07
13666_222_CA10_Carbonic_Anhydrase_X	colon	combined	rs117399000	602	250k	2.63570891704446e-97	0.971924133285981	2.88850392687536e-99	0.0106339872577547	0.01744187945625	0.0001	0.0001	1e-05
13666_222_CA10_Carbonic_Anhydrase_X	colon	combined	rs117399000	602	250k	2.66375195838396e-95	0.982265073619837	2.91923662065151e-99	0.000107471292448477	0.0176274550877122	1e-06	1e-06	1e-07
13666_222_CA10_Carbonic_Anhydrase_X	colon	combined	rs117399000	602	250k	2.63570891704449e-95	0.971924133285981	2.88850392687539e-97	0.010633987257755	0.0174418794562505	1e-06	0.0001	1e-07
13666_222_CA10_Carbonic_Anhydrase_X	colon	combined	rs117399000	602	250k	2.71106321194229e-97	0.999711214508924	2.97108557134743e-101	0.000109380104397454	0.000179405386669163	0.0001	1e-06	1e-07
13669_6_FGFR3_FGFR_3	colon	combined	rs2403274	698	250k	2.01031086453138e-70	0.974344679934581	3.89886024956394e-72	0.0188899824689	0.00676533759652259	0.0001	0.0001	1e-05
13669_6_FGFR3_FGFR_3	colon	combined	rs2403274	698	250k	2.04862231984152e-68	0.992913232351309	3.97316269345309e-72	0.000192499778964409	0.00689426786972582	1e-06	1e-06	1e-07
13669_6_FGFR3_FGFR_3	colon	combined	rs2403274	698	250k	2.0103108645314e-68	0.974344679934581	3.89886024956398e-70	0.0188899824689006	0.00676533759652278	1e-06	0.0001	1e-07
13669_6_FGFR3_FGFR_3	colon	combined	rs2403274	698	250k	2.06270092442254e-70	0.99973676084954	4.00046718289236e-74	0.000193822681797073	6.94164686695406e-05	0.0001	1e-06	1e-07
13671_40_ELANE_Elastase	colon	combined	rs10409474	1020	250k	3.98679412205362e-283	0.956476312781074	1.08918979988135e-284	0.0261134661627126	0.0174102210562151	0.0001	0.0001	1e-05
13671_40_ELANE_Elastase	colon	combined	rs10409474	1020	250k	4.09259730426407e-281	0.981859674575704	1.11809516678285e-284	0.000268064760684112	0.0178722606635624	1e-06	1e-06	1e-07
13671_40_ELANE_Elastase	colon	combined	rs10409474	1020	250k	3.986794122054e-281	0.956476312781074	1.08918979988145e-282	0.0261134661627156	0.0174102210562151	1e-06	0.0001	1e-07
13671_40_ELANE_Elastase	colon	combined	rs10409474	1020	250k	4.16631414209418e-283	0.999545164992167	1.1382345633471e-286	0.000272893207028126	0.000181941800812438	0.0001	1e-06	1e-07
13682_47_CSF1R_M_CSF_R	colon	combined	rs56048668	640	250k	8.64587556173122e-33	0.889736235026661	1.01845610563227e-33	0.104802582201065	0.00546118277227696	0.0001	0.0001	1e-05
13682_47_CSF1R_M_CSF_R	colon	combined	rs56048668	640	250k	9.64677212394046e-31	0.992737247770001	1.1363584751043e-33	0.00116935135287995	0.00609340087712248	1e-06	1e-06	1e-07
13682_47_CSF1R_M_CSF_R	colon	combined	rs56048668	640	250k	8.64587556173118e-31	0.889736235026661	1.01845610563227e-31	0.104802582201064	0.00546118277227689	1e-06	0.0001	1e-07
13682_47_CSF1R_M_CSF_R	colon	combined	rs56048668	640	250k	9.70531914009984e-33	0.998762247940051	1.14325512376045e-35	0.00117644823789739	6.13038220466241e-05	0.0001	1e-06	1e-07
13686_2_IL5RA_IL_5_Ra	colon	combined	rs77400868	1189	250k	0	0.942441198924845	0	0.0217301336324511	0.0358286674427431	0.0001	0.0001	1e-05
13686_2_IL5RA_IL_5_Ra	colon	combined	rs77400868	1189	250k	0	0.963161531424403	0	0.000222078882070957	0.036616389693507	1e-06	1e-06	1e-07
13686_2_IL5RA_IL_5_Ra	colon	combined	rs77400868	1189	250k	0	0.942441198924845	0	0.0217301336324511	0.0358286674427431	1e-06	0.0001	1e-07
13686_2_IL5RA_IL_5_Ra	colon	combined	rs77400868	1189	250k	0	0.999389631214796	0	0.000230432097641307	0.000379936687650862	0.0001	1e-06	1e-07
13692_154_WISP1_WISP_1	colon	combined	rs7843546	902	250k	0	0.844593965692004	0	0.143003886843664	0.0124021474642971	0.0001	0.0001	1e-05
13692_154_WISP1_WISP_1	colon	combined	rs7843546	902	250k	0	0.983886573935078	0	0.00166588455519886	0.0144475415095905	1e-06	1e-06	1e-07
13692_154_WISP1_WISP_1	colon	combined	rs7843546	902	250k	0	0.844593965692004	0	0.143003886843664	0.0124021474642971	1e-06	0.0001	1e-07
13692_154_WISP1_WISP_1	colon	combined	rs7843546	902	250k	0	0.998163370598116	0	0.00169005756018539	0.000146571841837306	0.0001	1e-06	1e-07
13697_51_GPD1_GPDA	colon	combined	rs199902085	375	250k	3.46588198155505e-06	8.3964541021236e-08	0.964070517803522	0.0233430128481182	0.0125829195018382	0.0001	0.0001	1e-05
13697_51_GPD1_GPDA	colon	combined	rs199902085	375	250k	0.000354662610432505	8.59206500995674e-08	0.986530321300218	0.000238868314505002	0.0128760618541942	1e-06	1e-06	1e-07
13697_51_GPD1_GPDA	colon	combined	rs199902085	375	250k	3.59369816797705e-06	8.70610190562993e-10	0.999623897198236	0.00024203865842457	0.000130469574561999	1e-06	0.0001	1e-07
13697_51_GPD1_GPDA	colon	combined	rs199902085	375	250k	0.000346466437790246	8.39350433255903e-06	0.963731828895452	0.0233348121829319	0.0125784989794929	0.0001	1e-06	1e-07
13704_5_HMGCS2_HMCS2	colon	combined	rs10923900	550	250k	2.97388096257933e-06	0.977108641559572	5.25036852961243e-08	0.0172451497250194	0.00564318233076062	0.0001	0.0001	1e-05
13704_5_HMGCS2_HMCS2	colon	combined	rs10923900	550	250k	0.000302462904777528	0.993782608410134	5.33996396157613e-08	0.000175394312845285	0.00573948097260314	1e-06	1e-06	1e-07
13704_5_HMGCS2_HMCS2	colon	combined	rs10923900	550	250k	0.000297299021879565	0.976815975693181	5.24879592694653e-06	0.0172399844174266	0.00564149207158596	1e-06	0.0001	1e-07
13704_5_HMGCS2_HMCS2	colon	combined	rs10923900	550	250k	3.04282997046732e-06	0.999762766684972	5.37209757852807e-10	0.000176449760729405	5.77401871188446e-05	0.0001	1e-06	1e-07
13720_95_PRTN3_Proteinase_3	colon	combined	rs6510982	1026	250k	0	0.966934043967757	0	0.0260881038879567	0.00697785214444386	0.0001	0.0001	1e-05
13720_95_PRTN3_Proteinase_3	colon	combined	rs6510982	1026	250k	0	0.992569353863027	0	0.000267797504712229	0.00716284863230375	1e-06	1e-06	1e-07
13720_95_PRTN3_Proteinase_3	colon	combined	rs6510982	1026	250k	0	0.966934043967757	0	0.0260881038879567	0.00697785214444386	1e-06	0.0001	1e-07
13720_95_PRTN3_Proteinase_3	colon	combined	rs6510982	1026	250k	0	0.999658149874393	0	0.000269710078252555	7.21400472796154e-05	0.0001	1e-06	1e-07
13733_5_IL12B_IL_12_p40	colon	combined	rs10043720	545	250k	0	0.984345317799799	0	0.00983676037297682	0.00581792182712001	0.0001	0.0001	1e-05
13733_5_IL12B_IL_12_p40	colon	combined	rs10043720	545	250k	0	0.994025528822207	0	9.93349666507429e-05	0.00587513621111716	1e-06	1e-06	1e-07
13733_5_IL12B_IL_12_p40	colon	combined	rs10043720	545	250k	0	0.984345317799799	0	0.00983676037297682	0.00581792182712001	1e-06	0.0001	1e-07
13733_5_IL12B_IL_12_p40	colon	combined	rs10043720	545	250k	0	0.999840988800823	0	9.99161172412303e-05	5.90950818498916e-05	0.0001	1e-06	1e-07
13740_51_FRZB_sFRP_3	colon	combined	rs288326	549	250k	2.6798689756571e-272	0.940873116662827	1.45986167023525e-273	0.0512462893690935	0.0078805939681191	0.0001	0.0001	1e-05
13740_51_FRZB_sFRP_3	colon	combined	rs288326	549	250k	2.82309540822143e-270	0.991158373598571	1.53788443215554e-273	0.000539851632749345	0.00830177476867029	1e-06	1e-06	1e-07
13740_51_FRZB_sFRP_3	colon	combined	rs288326	549	250k	2.67986897565736e-270	0.940873116662827	1.45986167023539e-271	0.0512462893690993	0.0078805939681191	1e-06	0.0001	1e-07
13740_51_FRZB_sFRP_3	colon	combined	rs288326	549	250k	2.84649001804203e-272	0.999371968985217	1.55062867244395e-275	0.000544325310214292	8.37057045335242e-05	0.0001	1e-06	1e-07
13929_27_CROT_OCTC	colon	combined	rs31658	607	250k	0	0.968727652416333	0	0.0165232599962572	0.014749087587506	0.0001	0.0001	1e-05
13929_27_CROT_OCTC	colon	combined	rs31658	607	250k	0	0.984837653736924	0	0.000167980428412527	0.0149943658346165	1e-06	1e-06	1e-07
13929_27_CROT_OCTC	colon	combined	rs31658	607	250k	0	0.968727652416333	0	0.0165232599962572	0.014749087587506	1e-06	0.0001	1e-07
13929_27_CROT_OCTC	colon	combined	rs31658	607	250k	0	0.999677285401487	0	0.000170511574206026	0.000152203024295319	0.0001	1e-06	1e-07
13930_3_APOBEC3G_ABC3G	colon	combined	rs6519166	759	250k	5.63452893120007e-37	0.933875257721169	2.92561430522905e-38	0.048471916518	0.0176528257608281	0.0001	0.0001	1e-05
13930_3_APOBEC3G_ABC3G	colon	combined	rs6519166	759	250k	5.91854323338152e-35	0.980948213221947	3.07308294289111e-38	0.000509151939797636	0.0185426348382524	1e-06	1e-06	1e-07
13930_3_APOBEC3G_ABC3G	colon	combined	rs6519166	759	250k	5.63452893120004e-35	0.933875257721169	2.92561430522904e-36	0.0484719165179993	0.0176528257608279	1e-06	0.0001	1e-07
13930_3_APOBEC3G_ABC3G	colon	combined	rs6519166	759	250k	6.02922293584679e-37	0.999292432752329	3.1305511225357e-40	0.000518673334334143	0.000188893913332028	0.0001	1e-06	1e-07
13931_22_PSMD9_PSMD9	colon	combined	rs10770186	595	250k	1.95188593427315e-42	0.983908388759449	2.14696103079971e-44	0.0108171456946265	0.00527446554592927	0.0001	0.0001	1e-05
13931_22_PSMD9_PSMD9	colon	combined	rs10770186	595	250k	1.97301490000787e-40	0.994559096501727	2.17020166451552e-44	0.000109342401911418	0.00533156109635665	1e-06	1e-06	1e-07
13931_22_PSMD9_PSMD9	colon	combined	rs10770186	595	250k	1.95188593427314e-40	0.983908388759449	2.14696103079969e-42	0.0108171456946263	0.00527446554592919	1e-06	0.0001	1e-07
13931_22_PSMD9_PSMD9	colon	combined	rs10770186	595	250k	1.98348421661961e-42	0.999836478882528	2.18171730402593e-46	0.000109922600380621	5.35985170944447e-05	0.0001	1e-06	1e-07
13934_3_MCF2L_MCF2L	colon	combined	rs3011487	867	250k	9.56771941987124e-142	0.878633654667788	3.0886720483992e-143	0.0282711480550792	0.093095197277131	0.0001	0.0001	1e-05
13934_3_MCF2L_MCF2L	colon	combined	rs3011487	867	250k	9.84321563639998e-140	0.90393333549593	3.17760833782086e-143	0.000290851972536705	0.0957758125315454	1e-06	1e-06	1e-07
13934_3_MCF2L_MCF2L	colon	combined	rs3011487	867	250k	9.56771941987106e-140	0.878633654667788	3.08867204839914e-141	0.0282711480550776	0.093095197277131	1e-06	0.0001	1e-07
13934_3_MCF2L_MCF2L	colon	combined	rs3011487	867	250k	1.08742951450973e-141	0.99862059765561	3.51046367339604e-145	0.000321318795577514	0.00105808354881316	0.0001	1e-06	1e-07
13939_14_UGP2_UGPA1	colon	combined	rs752147211	672	250k	0.922989983579666	0.0515203414475504	0.0224308636799899	0.00125025894168014	0.00180855235111327	0.0001	0.0001	1e-05
13939_14_UGP2_UGPA1	colon	combined	rs752147211	672	250k	0.999179729924512	0.000557731738902872	0.000242824567031842	1.35346364956066e-07	1.95784231886383e-05	1e-06	1e-06	1e-07
13939_14_UGP2_UGPA1	colon	combined	rs752147211	672	250k	0.975710924397023	0.000544631695612554	0.0237121086096137	1.32167339778837e-05	1.9118563773372e-05	1e-06	0.0001	1e-07
13939_14_UGP2_UGPA1	colon	combined	rs752147211	672	250k	0.946884401453209	0.0528541030153206	0.000230115551713055	1.28262571719679e-05	1.85537225857974e-05	0.0001	1e-06	1e-07
13943_38_DPY30_DPY30	colon	combined	rs221205	435	250k	8.4517662079035e-11	0.97851404479632	9.194609229147e-13	0.0106343248284731	0.0108516302897699	0.0001	0.0001	1e-05
13943_38_DPY30_DPY30	colon	combined	rs221205	435	250k	8.5416929221814e-09	0.988925425182233	9.29243978630006e-13	0.000107474739462864	0.0109670915356814	1e-06	1e-06	1e-07
13943_38_DPY30_DPY30	colon	combined	rs221205	435	250k	8.45176613641615e-09	0.978514036519778	9.19460915137652e-11	0.0106343247385251	0.0108516301979838	1e-06	0.0001	1e-07
13943_38_DPY30_DPY30	colon	combined	rs221205	435	250k	8.63545172685811e-11	0.999780470736345	9.39443924411612e-15	0.00010865444741968	0.000110874729872898	0.0001	1e-06	1e-07
13944_3_SULT1A3_SULT_1A3	colon	combined	rs148788997	132	250k	2.81049649671154e-53	0.987012327053474	1.1955030853069e-55	0.00418966401943342	0.00879800892708608	0.0001	0.0001	1e-05
13944_3_SULT1A3_SULT_1A3	colon	combined	rs148788997	132	250k	2.82220233549635e-51	0.991123275845845	1.20048240707431e-55	4.20711415026665e-05	0.00883465301265887	1e-06	1e-06	1e-07
13944_3_SULT1A3_SULT_1A3	colon	combined	rs148788997	132	250k	2.81049649671152e-51	0.987012327053474	1.19550308530689e-53	0.00418966401943342	0.00879800892708595	1e-06	0.0001	1e-07
13944_3_SULT1A3_SULT_1A3	colon	combined	rs148788997	132	250k	2.84710397948857e-53	0.999868431590735	1.21107483878762e-57	4.24423553504018e-05	8.91260539096607e-05	0.0001	1e-06	1e-07
13947_371_NUDT12_NUD12	colon	combined	rs143398928	590	250k	0	0.888509279031993	0	0.0146278199687112	0.0968629009992757	0.0001	0.0001	1e-05
13947_371_NUDT12_NUD12	colon	combined	rs143398928	590	250k	0	0.901565335089554	0	0.0001484276610604	0.0982862372493172	1e-06	1e-06	1e-07
13947_371_NUDT12_NUD12	colon	combined	rs143398928	590	250k	0	0.888509279031993	0	0.0146278199687112	0.0968629009992757	1e-06	0.0001	1e-07
13947_371_NUDT12_NUD12	colon	combined	rs143398928	590	250k	0	0.998746766076198	0	0.00016442695910179	0.0010888069647532	0.0001	1e-06	1e-07
13947_371_NUDT12_NUD12	colon	combined	rs1491247487	590	250k	0	0.888509279031993	0	0.0146278199687112	0.0968629009992757	0.0001	0.0001	1e-05
13947_371_NUDT12_NUD12	colon	combined	rs1491247487	590	250k	0	0.901565335089554	0	0.0001484276610604	0.0982862372493172	1e-06	1e-06	1e-07
13947_371_NUDT12_NUD12	colon	combined	rs1491247487	590	250k	0	0.888509279031993	0	0.0146278199687112	0.0968629009992757	1e-06	0.0001	1e-07
13947_371_NUDT12_NUD12	colon	combined	rs1491247487	590	250k	0	0.998746766076198	0	0.00016442695910179	0.0010888069647532	0.0001	1e-06	1e-07
13954_9_GNPNAT1_GNA1	colon	combined	rs200792178,rs201379520	448	250k	2.18808062186966e-10	0.982326055518687	1.82189055576781e-12	0.00816976739725665	0.00950417686342634	0.0001	0.0001	1e-05
13954_9_GNPNAT1_GNA1	colon	combined	rs200792178,rs201379520	448	250k	2.20592222685997e-08	0.990335940199842	1.83674624769556e-12	8.23638366418377e-05	0.00958167390245699	1e-06	1e-06	1e-07
13954_9_GNPNAT1_GNA1	colon	combined	rs200792178,rs201379520	448	250k	2.18808057407681e-08	0.982326034062363	1.82189051597342e-10	0.00816976721880964	0.00950417665583265	1e-06	0.0001	1e-07
13954_9_GNPNAT1_GNA1	colon	combined	rs200792178,rs201379520	448	250k	2.22704773218332e-10	0.999820112815658	1.85433625706256e-14	8.31526122605984e-05	9.67343493580998e-05	0.0001	1e-06	1e-07
13969_24_KPNA6_IMA7	colon	combined	rs140904849	332	250k	5.59019522976825e-08	0.976681265291255	4.0550214714159e-10	0.00706841017510842	0.0162502682261807	0.0001	0.0001	1e-05
13969_24_KPNA6_IMA7	colon	combined	rs140904849	332	250k	5.62955818020135e-06	0.983558494914626	4.08357460822488e-10	7.11818186785395e-05	0.0163646933001577	1e-06	1e-06	1e-07
13969_24_KPNA6_IMA7	colon	combined	rs140904849	332	250k	5.59016406774532e-06	0.976675820872457	4.05499886707619e-08	0.00706837077291389	0.0162501776405732	1e-06	0.0001	1e-07
13969_24_KPNA6_IMA7	colon	combined	rs140904849	332	250k	5.72229727790613e-08	0.999761245545938	4.15084578874289e-12	7.23544395887293e-05	0.000166342787351585	0.0001	1e-06	1e-07
13972_4_HSD17B14_DHB14	colon	combined	rs35299026	819	250k	2.08260857958766e-13	0.889673164224539	1.27202976463924e-14	0.0542840168921188	0.0560428188831223	0.0001	0.0001	1e-05
13972_4_HSD17B14_DHB14	colon	combined	rs35299026	819	250k	2.20088682748597e-11	0.940200653690393	1.3442725534718e-14	0.000573669862363404	0.0592256764252199	1e-06	1e-06	1e-07
13972_4_HSD17B14_DHB14	colon	combined	rs35299026	819	250k	2.0826085795421e-11	0.889673164205075	1.27202976461142e-12	0.0542840168909314	0.0560428188818964	1e-06	0.0001	1e-07
13972_4_HSD17B14_DHB14	colon	combined	rs35299026	819	250k	2.33797000393225e-13	0.998761453135034	1.42800114384642e-16	0.000609401134858733	0.000629145729873493	0.0001	1e-06	1e-07
13973_62_TTL_TTL	colon	combined	rs10194022	329	250k	1.55331086284374e-07	0.957748542700426	5.51647400517252e-09	0.0340055184058089	0.00824577804620496	0.0001	0.0001	1e-05
13973_62_TTL_TTL	colon	combined	rs10194022	329	250k	1.60740001054149e-05	0.991099112520417	5.70856779938592e-09	0.000351896532442292	0.00853291123846722	1e-06	1e-06	1e-07
13973_62_TTL_TTL	colon	combined	rs10194022	329	250k	1.55328612845761e-05	0.957733291843149	5.51638616274419e-07	0.0340049769136691	0.00824564674328094	1e-06	0.0001	1e-07
13973_62_TTL_TTL	colon	combined	rs10194022	329	250k	1.62112036442801e-07	0.999558880139691	5.75729466878938e-11	0.000354900230914911	8.60574597848606e-05	0.0001	1e-06	1e-07
13982_33_RGS18_RGS18	colon	combined	rs4495675	643	250k	7.98174772432008e-06	0.982465159197794	9.16744358261593e-08	0.011277863586242	0.0062489037938026	0.0001	0.0001	1e-05
13982_33_RGS18_RGS18	colon	combined	rs4495675	643	250k	0.000806542564370811	0.992764988662762	9.26355193276625e-08	0.000113960968595342	0.00631441516875223	1e-06	1e-06	1e-07
13982_33_RGS18_RGS18	colon	combined	rs4495675	643	250k	0.000797537325735615	0.981680532582568	9.16012218280734e-06	0.0112688567407068	0.00624391322880729	1e-06	0.0001	1e-07
13982_33_RGS18_RGS18	colon	combined	rs4495675	643	250k	8.12268930256397e-06	0.999813513830082	9.32932216004314e-10	0.000114770079275523	6.35924684064047e-05	0.0001	1e-06	1e-07
13983_27_CRYZ_QOR	colon	combined	rs28796647	625	250k	0	0.967128988059256	0	0.0263200816897447	0.00655093025043648	0.0001	0.0001	1e-05
13983_27_CRYZ_QOR	colon	combined	rs28796647	625	250k	0	0.993003563623844	0	0.000270242493354113	0.00672619388319682	1e-06	1e-06	1e-07
13983_27_CRYZ_QOR	colon	combined	rs28796647	625	250k	0	0.967128988059256	0	0.0263200816897926	0.00655093025044839	1e-06	0.0001	1e-07
13983_27_CRYZ_QOR	colon	combined	rs28796647	625	250k	0	0.999660233083929	0	0.000272054082977984	6.77128339852246e-05	0.0001	1e-06	1e-07
13986_6_LANCL1_LANC1	colon	combined	rs141236725	581	250k	2.23337750155551e-23	0.902653822548754	1.66492308410875e-25	0.00663833453829539	0.0907078429129539	0.0001	0.0001	1e-05
13986_6_LANCL1_LANC1	colon	combined	rs141236725	581	250k	2.24815224840627e-21	0.908625263432677	1.67593726199697e-25	6.68224995888397e-05	0.0913079140677339	1e-06	1e-06	1e-07
13986_6_LANCL1_LANC1	colon	combined	rs141236725	581	250k	2.2333775015555e-21	0.902653822548747	1.66492308410874e-23	0.00663833453829534	0.0907078429129539	1e-06	0.0001	1e-07
13986_6_LANCL1_LANC1	colon	combined	rs141236725	581	250k	2.47156935199019e-23	0.998922717594523	1.84248872626242e-27	7.34631927727469e-05	0.00100381921270656	0.0001	1e-06	1e-07
13988_67_NMRAL1_NMRL1	colon	combined	rs11557236	626	250k	0	0.918458498723431	0	0.0718514484416491	0.00969005283477215	0.0001	0.0001	1e-05
13988_67_NMRAL1_NMRL1	colon	combined	rs11557236	626	250k	0	0.988794341300727	0	0.000773538551084546	0.0104321201483193	1e-06	1e-06	1e-07
13988_67_NMRAL1_NMRL1	colon	combined	rs11557236	626	250k	0	0.918458498723431	0	0.0718514484416491	0.00969005283477215	1e-06	0.0001	1e-07
13988_67_NMRAL1_NMRL1	colon	combined	rs11557236	626	250k	0	0.999112979275653	0	0.000781610871014532	0.000105409853254578	0.0001	1e-06	1e-07
13998_26_ADSSL1_PURA1	colon	combined	rs10142660	803	250k	3.66818279928439e-195	0.970355080103197	7.96859143421206e-197	0.021070973072925	0.00857394682387636	0.0001	0.0001	1e-05
13998_26_ADSSL1_PURA1	colon	combined	rs10142660	803	250k	3.74633227715315e-193	0.99102818910753	8.13835976202145e-197	0.000215198835100372	0.00875661205737882	1e-06	1e-06	1e-07
13998_26_ADSSL1_PURA1	colon	combined	rs10142660	803	250k	3.66818279928432e-193	0.970355080103197	7.96859143421191e-195	0.0210709730729238	0.00857394682387636	1e-06	0.0001	1e-07
13998_26_ADSSL1_PURA1	colon	combined	rs10142660	803	250k	3.77909341153732e-195	0.999694587408553	8.20952854207236e-199	0.000217080717815106	8.83318736440948e-05	0.0001	1e-06	1e-07
14006_36_GNMT_GNMT	colon	combined	rs6940814	622	250k	4.68471939941975e-155	0.975698354832254	9.14254194313748e-157	0.0190361377706941	0.00526550739703663	0.0001	0.0001	1e-05
14006_36_GNMT_GNMT	colon	combined	rs6940814	622	250k	4.77470237267841e-153	0.994439336198684	9.31814970894907e-157	0.000194017793662567	0.00536664600767785	1e-06	1e-06	1e-07
14006_36_GNMT_GNMT	colon	combined	rs6940814	622	250k	4.68471939941966e-153	0.975698354832254	9.1425419431373e-155	0.019036137770693	0.00526550739703663	1e-06	0.0001	1e-07
14006_36_GNMT_GNMT	colon	combined	rs6940814	622	250k	4.80020576774677e-155	0.999750992775987	9.36792128312997e-159	0.000195054112171206	5.39531118566026e-05	0.0001	1e-06	1e-07
14009_65_TNFAIP3_TNFAIP3	colon	combined	rs5029937	554	250k	9.31185430661072e-49	0.970996873842611	1.407302557013e-50	0.0146603540005391	0.014342772156851	0.0001	0.0001	1e-05
14009_65_TNFAIP3_TNFAIP3	colon	combined	rs5029937	554	250k	9.44899465716768e-47	0.985297231997269	1.42802860787824e-50	0.000148762643896756	0.0145540053588301	1e-06	1e-06	1e-07
14009_65_TNFAIP3_TNFAIP3	colon	combined	rs5029937	554	250k	9.31185430661068e-47	0.970996873842611	1.40730255701299e-48	0.0146603540005391	0.0143427721568508	1e-06	0.0001	1e-07
14009_65_TNFAIP3_TNFAIP3	colon	combined	rs5029937	554	250k	9.58713049427129e-49	0.999701394860725	1.44890510684075e-52	0.000150937420483051	0.000147667718791209	0.0001	1e-06	1e-07
14048_7_IL1RAP_IL_1_R_AcP	colon	combined	rs2885373	742	250k	0	0.974920288265278	0	0.0175093023340816	0.00757040940112432	0.0001	0.0001	1e-05
14048_7_IL1RAP_IL_1_R_AcP	colon	combined	rs2885373	742	250k	0	0.992117867031481	0	0.000178181661556811	0.0077039513055323	1e-06	1e-06	1e-07
14048_7_IL1RAP_IL_1_R_AcP	colon	combined	rs2885373	742	250k	0	0.974920288265278	0	0.0175093023340179	0.00757040940109678	1e-06	0.0001	1e-07
14048_7_IL1RAP_IL_1_R_AcP	colon	combined	rs2885373	742	250k	0	0.999742817316199	0	0.000179551081820438	7.76316024396743e-05	0.0001	1e-06	1e-07
14066_49_MAGI2_MAGI2	colon	combined	rs59169073	805	250k	0	0.981353123222655	0	0.0104539450182302	0.00819293175911589	0.0001	0.0001	1e-05
14066_49_MAGI2_MAGI2	colon	combined	rs59169073	805	250k	0	0.991615756858099	0	0.000105632685687734	0.00827861045626813	1e-06	1e-06	1e-07
14066_49_MAGI2_MAGI2	colon	combined	rs59169073	805	250k	0	0.981353123222655	0	0.0104539450182302	0.00819293175911589	1e-06	0.0001	1e-07
14066_49_MAGI2_MAGI2	colon	combined	rs59169073	805	250k	0	0.999810024201581	0	0.000106505586769377	8.34702117568459e-05	0.0001	1e-06	1e-07
14067_6_PKP2_PKP2	colon	combined	rs9919823	809	250k	1.88027839920631e-30	0.954655969882384	3.41069436603708e-32	0.0172887406667007	0.0280552894509192	0.0001	0.0001	1e-05
14067_6_PKP2_PKP2	colon	combined	rs9919823	809	250k	1.91302139264613e-28	0.971280260291902	3.47008788100779e-32	0.000175898051912261	0.0285438416561835	1e-06	1e-06	1e-07
14067_6_PKP2_PKP2	colon	combined	rs9919823	809	250k	1.8802783992063e-28	0.954655969882384	3.41069436603706e-30	0.0172887406667006	0.0280552894509188	1e-06	0.0001	1e-07
14067_6_PKP2_PKP2	colon	combined	rs9919823	809	250k	1.96865236501538e-30	0.999525247792198	3.57099859939769e-34	0.000181013195790606	0.000293739012010436	0.0001	1e-06	1e-07
14076_74_CST4_Cystatin_S	colon	combined	rs8121100	1050	250k	3.41456278635075e-207	0.943817669577821	1.71001293867162e-208	0.0472574611282487	0.00892486929390843	0.0001	0.0001	1e-05
14076_74_CST4_Cystatin_S	colon	combined	rs8121100	1050	250k	3.5821534279645e-205	0.990141318814346	1.79394232685131e-208	0.000495769112971474	0.00936291207269829	1e-06	1e-06	1e-07
14076_74_CST4_Cystatin_S	colon	combined	rs8121100	1050	250k	3.41456278635069e-205	0.943817669577821	1.71001293867159e-206	0.047257461128246	0.00892486929390843	1e-06	0.0001	1e-07
14076_74_CST4_Cystatin_S	colon	combined	rs8121100	1050	250k	3.61566807844408e-207	0.999405087352658	1.81072646278351e-210	0.000500407531976664	9.45051153818681e-05	0.0001	1e-06	1e-07
14079_14_IL18R1_IL_18_Ra	colon	combined	rs2041740	881	250k	0	0.79622084970564	0	0.0827563747511493	0.121022775543498	0.0001	0.0001	1e-05
14079_14_IL18R1_IL_18_Ra	colon	combined	rs2041740	881	250k	0	0.867275718101455	0	0.000901415660821525	0.131822866237329	1e-06	1e-06	1e-07
14079_14_IL18R1_IL_18_Ra	colon	combined	rs2041740	881	250k	0	0.79622084970564	0	0.0827563747511493	0.121022775543498	1e-06	0.0001	1e-07
14079_14_IL18R1_IL_18_Ra	colon	combined	rs2041740	881	250k	0	0.997447203953701	0	0.00103671129229303	0.00151608475368657	0.0001	1e-06	1e-07
14090_23_DEF6_DEFI6	colon	combined	rs1345405475	501	250k	5.39555584846155e-73	0.921935403477967	1.58013542972146e-74	0.0269485636269015	0.0511160328951226	0.0001	0.0001	1e-05
14090_23_DEF6_DEFI6	colon	combined	rs1345405475	501	250k	5.54344998289245e-71	0.947205985847604	1.62344751252175e-74	0.000276872334884866	0.0525171418175196	1e-06	1e-06	1e-07
14090_23_DEF6_DEFI6	colon	combined	rs1345405475	501	250k	5.3955558484616e-71	0.921935403477967	1.58013542972148e-72	0.0269485636269022	0.051116032895124	1e-06	0.0001	1e-07
14090_23_DEF6_DEFI6	colon	combined	rs1345405475	501	250k	5.8474715506656e-73	0.999153969451724	1.71248287127442e-76	0.000292056951249133	0.000553973597034211	0.0001	1e-06	1e-07
14091_42_CBR3_Carbonyl_reductase_3	colon	combined	rs34285668	925	250k	0	0.967063783299758	0	0.0236020771646878	0.00933413953545598	0.0001	0.0001	1e-05
14091_42_CBR3_Carbonyl_reductase_3	colon	combined	rs34285668	925	250k	0	0.990200872732464	0	0.000241667590187576	0.0095574596772488	1e-06	1e-06	1e-07
14091_42_CBR3_Carbonyl_reductase_3	colon	combined	rs34285668	925	250k	0	0.967063783299758	0	0.0236020771646878	0.00933413953545598	1e-06	0.0001	1e-07
14091_42_CBR3_Carbonyl_reductase_3	colon	combined	rs34285668	925	250k	0	0.999659536385409	0	0.000243976063664371	9.64875508907206e-05	0.0001	1e-06	1e-07
14100_63_C1QC_C1QC	colon	combined	rs78865058	626	250k	0	0.908080098717452	0	0.00911486491054152	0.082805036372028	0.0001	0.0001	1e-05
14100_63_C1QC_C1QC	colon	combined	rs78865058	626	250k	0	0.916348971835772	0	9.19786382390214e-05	0.0835590495260276	1e-06	1e-06	1e-07
14100_63_C1QC_C1QC	colon	combined	rs78865058	626	250k	0	0.908080098717452	0	0.00911486491054152	0.082805036372028	1e-06	0.0001	1e-07
14100_63_C1QC_C1QC	colon	combined	rs78865058	626	250k	0	0.998988779182781	0	0.000100273618838872	0.000910947198515794	0.0001	1e-06	1e-07
14101_2_CNTFR_CNTFR_alpha	colon	combined	rs10972159	536	250k	2.34736669971442e-116	0.968764768983585	2.65232794839358e-118	0.0109259219402079	0.02030930907623	0.0001	0.0001	1e-05
14101_2_CNTFR_CNTFR_alpha	colon	combined	rs10972159	536	250k	2.37303501914106e-114	0.979358155838147	2.6813310014794e-118	0.000110453962662369	0.0205313901992038	1e-06	1e-06	1e-07
14101_2_CNTFR_CNTFR_alpha	colon	combined	rs10972159	536	250k	2.34736669971437e-114	0.968764768983585	2.65232794839353e-116	0.0109259219402073	0.02030930907623	1e-06	0.0001	1e-07
14101_2_CNTFR_CNTFR_alpha	colon	combined	rs10972159	536	250k	2.42227026945034e-116	0.999677680647576	2.7369627144356e-120	0.000112745639125406	0.000209573713278014	0.0001	1e-06	1e-07
14107_1_MTHFS_MTHFS	colon	combined	rs11632589	784	250k	0	0.975161291806357	0	0.0176536040866207	0.00718510410711532	0.0001	0.0001	1e-05
14107_1_MTHFS_MTHFS	colon	combined	rs11632589	784	250k	0	0.992507411370743	0	0.00017967625500106	0.00731291237429307	1e-06	1e-06	1e-07
14107_1_MTHFS_MTHFS	colon	combined	rs11632589	784	250k	0	0.975161291806357	0	0.0176536040866207	0.00718510410711532	1e-06	0.0001	1e-07
14107_1_MTHFS_MTHFS	colon	combined	rs11632589	784	250k	0	0.999745351017806	0	0.000180986558455531	7.36624237244032e-05	0.0001	1e-06	1e-07
14112_40_RELT_RELT	colon	combined	rs12293998	622	250k	1.32300562731289e-06	0.964679859618542	3.86210720060167e-08	0.0281536904302973	0.0071650883244618	0.0001	0.0001	1e-05
14112_40_RELT_RELT	colon	combined	rs12293998	622	250k	0.000136075455898414	0.992204787217929	3.97230357302273e-08	0.000289569914249463	0.00736952768888682	1e-06	1e-06	1e-07
14112_40_RELT_RELT	colon	combined	rs12293998	622	250k	0.000132282730881165	0.964549837294225	3.86158665469208e-06	0.0281498957949773	0.00716412259326239	1e-06	0.0001	1e-07
14112_40_RELT_RELT	colon	combined	rs12293998	622	250k	1.37094145799074e-06	0.99963264398646	4.00204108523961e-10	0.000291737696420271	7.42469754578527e-05	0.0001	1e-06	1e-07
14116_129_S100A4_S100A4	colon	combined	rs41265162	531	250k	8.35819278667384e-22	0.931659143251739	5.10194320754251e-23	0.056858132023054	0.0114827247252086	0.0001	0.0001	1e-05
14116_129_S100A4_S100A4	colon	combined	rs41265162	531	250k	8.85673438595342e-20	0.987229869019239	5.40625910345933e-23	0.000602495522492081	0.0121676354582704	1e-06	1e-06	1e-07
14116_129_S100A4_S100A4	colon	combined	rs41265162	531	250k	8.35819278667385e-20	0.931659143251739	5.10194320754256e-21	0.056858132023054	0.0114827247252086	1e-06	0.0001	1e-07
14116_129_S100A4_S100A4	colon	combined	rs41265162	531	250k	8.9647230734723e-22	0.999266998415817	5.47217672044189e-25	0.00060984165006853	0.000123159934112232	0.0001	1e-06	1e-07
14131_37_EFNB2_EFNB2	colon	combined	rs113216595	525	250k	5.51345218927058e-09	0.962530120145178	1.72709300442412e-10	0.0301440018254885	0.00732587234317231	0.0001	0.0001	1e-05
14131_37_EFNB2_EFNB2	colon	combined	rs113216595	525	250k	5.68304573075715e-07	0.992137503370623	1.78021830759932e-10	0.00031071229966527	0.00755121584711616	1e-06	1e-06	1e-07
14131_37_EFNB2_EFNB2	colon	combined	rs113216595	525	250k	5.51344908558477e-07	0.962529578308415	1.72709203219223e-08	0.0301439848565355	0.00732586821922142	1e-06	0.0001	1e-07
14131_37_EFNB2_EFNB2	colon	combined	rs113216595	525	250k	5.72585373917343e-09	0.999610860546784	1.79362794811692e-12	0.000313052765564942	7.60809600026837e-05	0.0001	1e-06	1e-07
14133_93_IL1R2_IL_1_sRII	colon	combined	rs4851521	640	250k	0	0.969862460281956	0	0.0242694408259757	0.00586809889209174	0.0001	0.0001	1e-05
14133_93_IL1R2_IL_1_sRII	colon	combined	rs4851521	640	250k	0	0.993738769706917	0	0.000248669118102318	0.00601256117475718	1e-06	1e-06	1e-07
14133_93_IL1R2_IL_1_sRII	colon	combined	rs4851521	640	250k	0	0.969862460281956	0	0.0242694408259757	0.00586809889209174	1e-06	0.0001	1e-07
14133_93_IL1R2_IL_1_sRII	colon	combined	rs4851521	640	250k	0	0.999689356182621	0	0.000250158168480647	6.04856486737768e-05	0.0001	1e-06	1e-07
14134_49_AMIGO2_AMGO2	colon	combined	rs143988788	795	250k	1.51932262000217e-23	0.980457106463789	2.16266180307728e-25	0.0139506083649704	0.0055922851712379	0.0001	0.0001	1e-05
14134_49_AMIGO2_AMGO2	colon	combined	rs143988788	795	250k	1.54060000423528e-21	0.994187937759039	2.19294884385751e-25	0.000141459799408024	0.00567060244155498	1e-06	1e-06	1e-07
14134_49_AMIGO2_AMGO2	colon	combined	rs143988788	795	250k	1.51932262000218e-21	0.980457106463789	2.16266180307729e-23	0.0139506083649704	0.00559228517123794	1e-06	0.0001	1e-07
14134_49_AMIGO2_AMGO2	colon	combined	rs143988788	795	250k	1.54929760048372e-23	0.999800715413152	2.20532933430598e-27	0.000142258423461804	5.70261633898875e-05	0.0001	1e-06	1e-07
14136_234_CD93_C1QR1	colon	combined	rs1000470607	716	250k	0.0474675207293182	0.796430003505748	0.00693317244660208	0.116294805379024	0.0328744979393081	0.0001	0.0001	1e-05
14136_234_CD93_C1QR1	colon	combined	rs1000470607	716	250k	0.850039805911172	0.142623249582048	0.00124158002573289	0.000208258641433121	0.00588710583961398	1e-06	1e-06	1e-07
14136_234_CD93_C1QR1	colon	combined	rs1000470607	716	250k	0.743344566108902	0.124721474030227	0.108573946666956	0.0182118447133887	0.00514816848052683	1e-06	0.0001	1e-07
14136_234_CD93_C1QR1	colon	combined	rs1000470607	716	250k	0.0561441134942349	0.942009521879718	8.20048771741951e-05	0.00137552344248667	0.000388836306386339	0.0001	1e-06	1e-07
14151_4_ISG15_UCRP	colon	combined	rs1921	770	250k	0	0.958486828548034	0	0.0244826439272016	0.017030527524724	0.0001	0.0001	1e-05
14151_4_ISG15_UCRP	colon	combined	rs1921	770	250k	0	0.982295528281803	0	0.000250907899137644	0.0174535638190861	1e-06	1e-06	1e-07
14151_4_ISG15_UCRP	colon	combined	rs1921	770	250k	0	0.958486828548034	0	0.0244826439272044	0.017030527524724	1e-06	0.0001	1e-07
14151_4_ISG15_UCRP	colon	combined	rs1921	770	250k	0	0.999567075955958	0	0.000255319573238746	0.000177604470847677	0.0001	1e-06	1e-07
14153_8_EFNA3_Ephrin_A3	colon	combined	rs67333363	380	250k	1.39229100034123e-05	0.961314011075238	1.61379595476444e-07	0.0111149747819181	0.0275569298532461	0.0001	0.0001	1e-05
14153_8_EFNA3_Ephrin_A3	colon	combined	rs67333363	380	250k	0.00140582268607662	0.970657028510322	1.62948044866376e-07	0.000112230012976888	0.0278247558425795	1e-06	1e-06	1e-07
14153_8_EFNA3_Ephrin_A3	colon	combined	rs67333363	380	250k	0.0013903523699244	0.959975474388913	1.61154890014461e-05	0.0110994982556824	0.0275185594964781	1e-06	0.0001	1e-07
14153_8_EFNA3_Ephrin_A3	colon	combined	rs67333363	380	250k	1.44771735942259e-05	0.999583407023886	1.67804030745429e-09	0.000115574559753553	0.000286539564725746	0.0001	1e-06	1e-07
14158_17_ANXA5_Annexin_V	colon	combined	rs9995591	904	250k	5.42428497449871e-58	0.730099286791237	1.07588351316359e-59	0.0142255290542673	0.255675184154497	0.0001	0.0001	1e-05
14158_17_ANXA5_Annexin_V	colon	combined	rs9995591	904	250k	5.50176787770493e-56	0.740528350278	1.09125191259385e-59	0.000144287328490441	0.259327362393513	1e-06	1e-06	1e-07
14158_17_ANXA5_Annexin_V	colon	combined	rs9995591	904	250k	5.42428497449876e-56	0.730099286791237	1.0758835131636e-57	0.0142255290542675	0.255675184154501	1e-06	0.0001	1e-07
14158_17_ANXA5_Annexin_V	colon	combined	rs9995591	904	250k	7.40215284271155e-58	0.996316848504604	1.46818506823127e-61	0.000194126121365613	0.00348902537403084	0.0001	1e-06	1e-07
14208_3_RBP7_RET7	colon	combined	rs1220424	406	250k	1.31844402658612e-34	0.918637876251324	2.82892281371743e-36	0.0196490641388831	0.0617130596097944	0.0001	0.0001	1e-05
14208_3_RBP7_RET7	colon	combined	rs1220424	406	250k	1.34459995605603e-32	0.936862258185715	2.88504435099874e-36	0.000200388717646926	0.0629373530966441	1e-06	1e-06	1e-07
14208_3_RBP7_RET7	colon	combined	rs1220424	406	250k	1.31844402658611e-32	0.918637876251324	2.82892281371742e-34	0.0196490641388831	0.0617130596097936	1e-06	0.0001	1e-07
14208_3_RBP7_RET7	colon	combined	rs1220424	406	250k	1.43394624967934e-34	0.99911510151465	3.07675045550932e-38	0.000213704194213055	0.000671194291143621	0.0001	1e-06	1e-07
14273_19_PREP_PPCE	colon	combined	rs12192369	636	250k	1.12286926083917e-70	0.967848898019727	2.47993002917385e-72	0.0213647881150595	0.0107863138652262	0.0001	0.0001	1e-05
14273_19_PREP_PPCE	colon	combined	rs12192369	636	250k	1.14713241951112e-68	0.98876234912405	2.53351679825883e-72	0.000218264422560242	0.0110193864533938	1e-06	1e-06	1e-07
14273_19_PREP_PPCE	colon	combined	rs12192369	636	250k	1.12286926083918e-68	0.967848898019727	2.47993002917387e-70	0.0213647881150601	0.0107863138652265	1e-06	0.0001	1e-07
14273_19_PREP_PPCE	colon	combined	rs12192369	636	250k	1.15978473454183e-70	0.999667918977061	2.56146026156085e-74	0.000220671773435573	0.000111409249492833	0.0001	1e-06	1e-07
14618_26_VOPP1_ECOP	colon	combined	rs117042408	1006	250k	2.66689976602449e-16	0.964544877961461	5.52851767526348e-18	0.019979664496082	0.0154754575424566	0.0001	0.0001	1e-05
14618_26_VOPP1_ECOP	colon	combined	rs117042408	1006	250k	2.7207151521954e-14	0.984008434765487	5.64007766617027e-18	0.000203828342642598	0.0157877368918453	1e-06	1e-06	1e-07
14618_26_VOPP1_ECOP	colon	combined	rs117042408	1006	250k	2.66689976602443e-14	0.964544877961437	5.52851767526337e-16	0.0199796644960815	0.0154754575424563	1e-06	0.0001	1e-07
14618_26_VOPP1_ECOP	colon	combined	rs117042408	1006	250k	2.76391475149468e-16	0.999632551113971	5.7296309937205e-20	0.000207064735368567	0.000160384150663024	0.0001	1e-06	1e-07
14623_26_SUMO3_SUMO3	colon	combined	rs741949	988	250k	6.87704728112313e-07	0.919517636262588	5.36747243845741e-08	0.0717587867882539	0.00872283556970547	0.0001	0.0001	1e-05
14623_26_SUMO3_SUMO3	colon	combined	rs741949	988	250k	7.40242010289385e-05	0.989764292346697	5.77752111567233e-08	0.00077240807597573	0.00938921760108649	1e-06	1e-06	1e-07
14623_26_SUMO3_SUMO3	colon	combined	rs741949	988	250k	6.87654256651419e-05	0.919450151779025	5.36707851332618e-06	0.0717535203262782	0.00872219539051759	1e-06	0.0001	1e-07
14623_26_SUMO3_SUMO3	colon	combined	rs741949	988	250k	7.47242677793137e-07	0.999124759087968	5.83216068457617e-10	0.000779712946601764	9.47801395367377e-05	0.0001	1e-06	1e-07
14655_1_DNAJC17_DJC17	colon	combined	rs117485355	502	250k	2.83152051753761e-43	0.956434395355574	7.35537975323227e-45	0.0248263506661588	0.018739253978267	0.0001	0.0001	1e-05
14655_1_DNAJC17_DJC17	colon	combined	rs117485355	502	250k	2.90286744665391e-41	0.980534046616157	7.54071613155872e-45	0.000254519099267129	0.0192114342845719	1e-06	1e-06	1e-07
14655_1_DNAJC17_DJC17	colon	combined	rs117485355	502	250k	2.83152051753759e-41	0.956434395355574	7.35537975323223e-43	0.0248263506661584	0.0187392539782668	1e-06	0.0001	1e-07
14655_1_DNAJC17_DJC17	colon	combined	rs117485355	502	250k	2.95914843754261e-43	0.999544707198425	7.68691604722615e-47	0.000259453732821741	0.000195839068751392	0.0001	1e-06	1e-07
14688_6_PTPN7_PTN7	colon	combined	rs147176673	768	250k	9.7689392021622e-05	0.611316131559456	7.24599851278782e-06	0.0450000934717674	0.343578839578242	0.0001	0.0001	1e-05
14688_6_PTPN7_PTN7	colon	combined	rs147176673	768	250k	0.0101219822283908	0.633408693771365	7.50786412481214e-06	0.000466263672002728	0.355995552464117	1e-06	1e-06	1e-07
14688_6_PTPN7_PTN7	colon	combined	rs147176673	768	250k	0.00966849701861978	0.605030707337044	0.000717149667614946	0.0445374119508386	0.340046234025883	1e-06	0.0001	1e-07
14688_6_PTPN7_PTN7	colon	combined	rs147176673	768	250k	0.000158767174373126	0.993525835793129	1.17763729057968e-07	0.000731352456923647	0.00558392681184475	0.0001	1e-06	1e-07
14747_9_CRLF1_CRLF1	colon	combined	rs7246833	632	250k	3.0546763353283e-157	0.966454453511546	6.485685513489e-159	0.0205067117394581	0.0130388347489981	0.0001	0.0001	1e-05
14747_9_CRLF1_CRLF1	colon	combined	rs7246833	632	250k	3.11797638381245e-155	0.986481653466425	6.62008410842657e-159	0.000209316588385482	0.0133090299452104	1e-06	1e-06	1e-07
14747_9_CRLF1_CRLF1	colon	combined	rs7246833	632	250k	3.05467633532824e-155	0.966454453511546	6.48568551348888e-157	0.0205067117394569	0.0130388347489981	1e-06	0.0001	1e-07
14747_9_CRLF1_CRLF1	colon	combined	rs7246833	632	250k	3.15960717728465e-157	0.999653021342312	6.70847456440224e-161	0.000212111354794429	0.000134867302895238	0.0001	1e-06	1e-07
15298_199_NETO1_NETO1	colon	combined	rs7242889	888	250k	6.52194711909413e-05	0.977035666947458	1.04278171510683e-06	0.0156143536542647	0.00728371714537174	0.0001	0.0001	1e-05
15298_199_NETO1_NETO1	colon	combined	rs7242889	888	250k	0.00658118756357827	0.985910321422557	1.05225355705446e-06	0.000157561826562361	0.00734987693374618	1e-06	1e-06	1e-07
15298_199_NETO1_NETO1	colon	combined	rs7242889	888	250k	0.0064794422176415	0.970668119958656	0.000103598568729062	0.0155125916265755	0.00723624762839781	1e-06	0.0001	1e-07
15298_199_NETO1_NETO1	colon	combined	rs7242889	888	250k	6.67323006170011e-05	0.999698964890195	1.06697005694346e-08	0.000159765438598234	7.45267008883174e-05	0.0001	1e-06	1e-07
15300_66_CCDC134_CC134	colon	combined	rs5996067	533	250k	1.40069310411293e-30	0.950163245767211	6.54013609012121e-32	0.0443596798390075	0.00547707439378198	0.0001	0.0001	1e-05
15300_66_CCDC134_CC134	colon	combined	rs5996067	533	250k	1.46503155138047e-28	0.993807372881029	6.84054607980508e-32	0.000463972660266928	0.00572865445870125	1e-06	1e-06	1e-07
15300_66_CCDC134_CC134	colon	combined	rs5996067	533	250k	1.40069310411293e-28	0.950163245767211	6.54013609012118e-30	0.0443596798390072	0.00547707439378194	1e-06	0.0001	1e-07
15300_66_CCDC134_CC134	colon	combined	rs5996067	533	250k	1.47338767496533e-30	0.999475767680793	6.87956261045723e-34	0.000466619028453017	5.7613290755631e-05	0.0001	1e-06	1e-07
15304_1_REG3A_PAP1	colon	combined	rs4459759	814	250k	1.62828346805257e-87	0.970477535771119	2.96712124619658e-89	0.0176725679083195	0.0118498963205505	0.0001	0.0001	1e-05
15304_1_REG3A_PAP1	colon	combined	rs4459759	814	250k	1.65727895925355e-85	0.987759215160054	3.0199579541006e-89	0.000179872703525429	0.0120609121364307	1e-06	1e-06	1e-07
15304_1_REG3A_PAP1	colon	combined	rs4459759	814	250k	1.62828346805258e-85	0.970477535771119	2.96712124619661e-87	0.01767256790832	0.0118498963205508	1e-06	0.0001	1e-07
15304_1_REG3A_PAP1	colon	combined	rs4459759	814	250k	1.6773065071986e-87	0.999695886973415	3.05645292821469e-91	0.000182046392616061	0.000122066633961838	0.0001	1e-06	1e-07
15305_7_SCGN_Secretagogin	colon	combined	rs10713750	824	250k	3.91111440106658e-13	0.977040710995689	6.79700335709415e-15	0.0169736992561988	0.00598558974771551	0.0001	0.0001	1e-05
15305_7_SCGN_Secretagogin	colon	combined	rs10713750	824	250k	3.97795988876971e-11	0.993739471536801	6.91317203889002e-15	0.00017263799490699	0.00608789042850556	1e-06	1e-06	1e-07
15305_7_SCGN_Secretagogin	colon	combined	rs10713750	824	250k	3.91111440091251e-11	0.977040710957198	6.79700335682641e-13	0.0169736992555301	0.00598558974747973	1e-06	0.0001	1e-07
15305_7_SCGN_Secretagogin	colon	combined	rs10713750	824	250k	4.00208047406538e-13	0.999765067157451	6.95509044945482e-17	0.000173684795175939	6.12480469724067e-05	0.0001	1e-06	1e-07
15305_7_SCGN_Secretagogin	colon	combined	rs1229427955	824	250k	3.91111440106658e-13	0.977040710995689	6.79700335709415e-15	0.0169736992561988	0.00598558974771551	0.0001	0.0001	1e-05
15305_7_SCGN_Secretagogin	colon	combined	rs1229427955	824	250k	3.97795988876971e-11	0.993739471536801	6.91317203889002e-15	0.00017263799490699	0.00608789042850556	1e-06	1e-06	1e-07
15305_7_SCGN_Secretagogin	colon	combined	rs1229427955	824	250k	3.91111440091251e-11	0.977040710957198	6.79700335682641e-13	0.0169736992555301	0.00598558974747973	1e-06	0.0001	1e-07
15305_7_SCGN_Secretagogin	colon	combined	rs1229427955	824	250k	4.00208047406538e-13	0.999765067157451	6.95509044945482e-17	0.000173684795175939	6.12480469724067e-05	0.0001	1e-06	1e-07
15308_108_VWC2_VWC2	colon	combined	rs372065719,rs58968931,rs753121049	567	250k	5.52828569351428e-225	0.975669953577353	9.43282612165542e-227	0.0166400115030366	0.00769003491959777	0.0001	0.0001	1e-05
15308_108_VWC2_VWC2	colon	combined	rs372065719,rs58968931,rs753121049	567	250k	5.62088191788784e-223	0.992011973318078	9.59082158941195e-227	0.000169187239871843	0.00781883944207239	1e-06	1e-06	1e-07
15308_108_VWC2_VWC2	colon	combined	rs372065719,rs58968931,rs753121049	567	250k	5.52828569351449e-223	0.975669953577353	9.43282612165631e-225	0.0166400115030376	0.00769003491959821	1e-06	0.0001	1e-07
15308_108_VWC2_VWC2	colon	combined	rs372065719,rs58968931,rs753121049	567	250k	5.66473062090301e-225	0.99975069457947	9.66563993530306e-229	0.000170507075645562	7.87983449118161e-05	0.0001	1e-06	1e-07
15316_262_TXNL4B_TXN4B	colon	combined	rs116891509	760	250k	1.82880371210054e-53	0.965249169128937	4.05313089146603e-55	0.0213791988197269	0.0133716320513397	0.0001	0.0001	1e-05
15316_262_TXNL4B_TXN4B	colon	combined	rs116891509	760	250k	1.86834805886939e-51	0.986120817414553	4.14077201577654e-55	0.000218414826865921	0.0136607677585808	1e-06	1e-06	1e-07
15316_262_TXNL4B_TXN4B	colon	combined	rs116891509	760	250k	1.82880371210053e-51	0.965249169128937	4.05313089146601e-53	0.0213791988197269	0.0133716320513395	1e-06	0.0001	1e-07
15316_262_TXNL4B_TXN4B	colon	combined	rs116891509	760	250k	1.89396230831441e-53	0.999640110289488	4.19754022168103e-57	0.000221409200334655	0.000138480510173493	0.0001	1e-06	1e-07
15321_8_CPLX2_CPLX2	colon	combined	rs76735111	203	250k	0.000277360111849477	0.984720311069515	7.50427440722517e-07	0.00265191643577536	0.0123496619554188	0.0001	0.0001	1e-05
15321_8_CPLX2_CPLX2	colon	combined	rs76735111	203	250k	0.0270639258455552	0.960859054306285	7.32243453204471e-07	2.58765650503428e-05	0.0120504110396564	1e-06	1e-06	1e-07
15321_8_CPLX2_CPLX2	colon	combined	rs76735111	203	250k	0.0269928194160368	0.958334540419717	7.30319592719755e-05	0.00258085782342604	0.0120187503815483	1e-06	0.0001	1e-07
15321_8_CPLX2_CPLX2	colon	combined	rs76735111	203	250k	0.000281541654521986	0.999566173272865	7.617410515553e-09	2.69189731718682e-05	0.000125358482030133	0.0001	1e-06	1e-07
15322_35_CRADD_CRADD	colon	combined	rs60169972	729	250k	0.000114803222338665	0.974282137522463	1.90738163034417e-06	0.0161776469799471	0.0094235048936202	0.0001	0.0001	1e-05
15322_35_CRADD_CRADD	colon	combined	rs60169972	729	250k	0.0115339591983094	0.9788340599601	1.9162930666786e-06	0.000162532302134275	0.00946753224639045	1e-06	1e-06	1e-07
15322_35_CRADD_CRADD	colon	combined	rs60169972	729	250k	0.011349189725907	0.963153524792713	0.000188559480836064	0.0159928598826733	0.00931586611787021	1e-06	0.0001	1e-07
15322_35_CRADD_CRADD	colon	combined	rs60169972	729	250k	0.000117788818907656	0.999619522203496	1.95698539524995e-08	0.000165983662449099	9.66857452934237e-05	0.0001	1e-06	1e-07
15324_58_FTL_Ferritin_light_chain	colon	combined	rs192331981	781	250k	0.0031233659258019	0.940737215264253	0.000124601883918653	0.0375107615122184	0.0185040554138082	0.0001	0.0001	1e-05
15324_58_FTL_Ferritin_light_chain	colon	combined	rs192331981	781	250k	0.245532661898272	0.739528182408843	9.79514823522687e-05	0.000294877940744698	0.0145463262697885	1e-06	1e-06	1e-07
15324_58_FTL_Ferritin_light_chain	colon	combined	rs192331981	781	250k	0.236341321235649	0.7118444705899	0.0094284738238683	0.028383939464528	0.0140017948860548	1e-06	0.0001	1e-07
15324_58_FTL_Ferritin_light_chain	colon	combined	rs192331981	781	250k	0.00330717201339081	0.996098396468987	1.31934545327327e-06	0.000397182218226115	0.000195929953942452	0.0001	1e-06	1e-07
15326_64_GBP1_GBP1	colon	combined	rs150057659	567	250k	4.62702836285542e-117	0.95829515115425	5.06849274974549e-119	0.0104660212816094	0.0312388275641443	0.0001	0.0001	1e-05
15326_64_GBP1_GBP1	colon	combined	rs150057659	567	250k	4.67547262286823e-115	0.968328350830374	5.12155907253097e-119	0.000105755988801249	0.0315658931808507	1e-06	1e-06	1e-07
15326_64_GBP1_GBP1	colon	combined	rs150057659	567	250k	4.62702836285533e-115	0.95829515115425	5.0684927497454e-117	0.0104660212816088	0.0312388275641443	1e-06	0.0001	1e-07
15326_64_GBP1_GBP1	colon	combined	rs150057659	567	250k	4.82629548740472e-117	0.999564990944514	5.28677193388617e-121	0.000109167498708262	0.000325841556786147	0.0001	1e-06	1e-07
15336_7_SELM_SELM	colon	combined	rs1261656720	626	250k	0.000331936850961991	0.768148652581932	9.29453715249451e-05	0.215072334255722	0.0163541309398604	0.0001	0.0001	1e-05
15336_7_SELM_SELM	colon	combined	rs1261656720	626	250k	0.0404830591708865	0.936835041496247	0.000113356289432752	0.00262302483392904	0.0199455182095044	1e-06	1e-06	1e-07
15336_7_SELM_SELM	colon	combined	rs1261656720	626	250k	0.0318538075577674	0.737141998069535	0.00891935911713462	0.206390845925271	0.0156939893302927	1e-06	0.0001	1e-07
15336_7_SELM_SELM	colon	combined	rs1261656720	626	250k	0.000430641757584788	0.996565716869285	1.20583653296924e-06	0.00279026350232962	0.000212172034268039	0.0001	1e-06	1e-07
15336_7_SELM_SELM	colon	combined	rs1475709867	626	250k	0.000331936850961991	0.768148652581932	9.29453715249451e-05	0.215072334255722	0.0163541309398604	0.0001	0.0001	1e-05
15336_7_SELM_SELM	colon	combined	rs1475709867	626	250k	0.0404830591708865	0.936835041496247	0.000113356289432752	0.00262302483392904	0.0199455182095044	1e-06	1e-06	1e-07
15336_7_SELM_SELM	colon	combined	rs1475709867	626	250k	0.0318538075577674	0.737141998069535	0.00891935911713462	0.206390845925271	0.0156939893302927	1e-06	0.0001	1e-07
15336_7_SELM_SELM	colon	combined	rs1475709867	626	250k	0.000430641757584788	0.996565716869285	1.20583653296924e-06	0.00279026350232962	0.000212172034268039	0.0001	1e-06	1e-07
15339_32_CFL2_COF2	colon	combined	rs6571678	795	250k	6.74138540708451e-38	0.979599575521632	9.0749695076224e-40	0.0131797368006101	0.00722068767776427	0.0001	0.0001	1e-05
15339_32_CFL2_COF2	colon	combined	rs6571678	795	250k	6.83050948108748e-36	0.992550311874779	9.19494458768864e-40	0.000133539787059494	0.00731614833816037	1e-06	1e-06	1e-07
15339_32_CFL2_COF2	colon	combined	rs6571678	795	250k	6.74138540708448e-36	0.979599575521632	9.07496950762236e-38	0.0131797368006099	0.00722068767776417	1e-06	0.0001	1e-07
15339_32_CFL2_COF2	colon	combined	rs6571678	795	250k	6.88034372020935e-38	0.999791790672132	9.26202934447932e-42	0.000134514070705395	7.36952571604769e-05	0.0001	1e-06	1e-07
15367_38_BPIFB1_LPLC1	colon	combined	rs143335554,rs71190891	679	250k	0	0.977303314323071	0	0.017329810999024	0.00536687467797988	0.0001	0.0001	1e-05
15367_38_BPIFB1_LPLC1	colon	combined	rs143335554,rs71190891	679	250k	0	0.994363117972989	0	0.000176323201265355	0.00546055882585722	1e-06	1e-06	1e-07
15367_38_BPIFB1_LPLC1	colon	combined	rs143335554,rs71190891	679	250k	0	0.977303314323071	0	0.017329810999024	0.00536687467797988	1e-06	0.0001	1e-07
15367_38_BPIFB1_LPLC1	colon	combined	rs143335554,rs71190891	679	250k	0	0.999767816034901	0	0.000177281577181521	5.49023880007361e-05	0.0001	1e-06	1e-07
15367_38_BPIFB1_LPLC1	colon	combined	rs143335554	679	250k	0	0.977303314323071	0	0.017329810999024	0.00536687467797988	0.0001	0.0001	1e-05
15367_38_BPIFB1_LPLC1	colon	combined	rs143335554	679	250k	0	0.994363117972989	0	0.000176323201265355	0.00546055882585722	1e-06	1e-06	1e-07
15367_38_BPIFB1_LPLC1	colon	combined	rs143335554	679	250k	0	0.977303314323071	0	0.017329810999024	0.00536687467797988	1e-06	0.0001	1e-07
15367_38_BPIFB1_LPLC1	colon	combined	rs143335554	679	250k	0	0.999767816034901	0	0.000177281577181521	5.49023880007361e-05	0.0001	1e-06	1e-07
15368_3_BMPER_BMPER	colon	combined	rs1162040187,rs68052795,rs72248195	576	250k	4.3344044154385e-30	0.881089234618658	8.66649816360796e-32	0.0175156925403943	0.10139507284094	0.0001	0.0001	1e-05
15368_3_BMPER_BMPER	colon	combined	rs1162040187,rs68052795,rs72248195	576	250k	4.41089163899843e-28	0.896637407517456	8.81943183545467e-32	0.000178247838393908	0.103184344644151	1e-06	1e-06	1e-07
15368_3_BMPER_BMPER	colon	combined	rs1162040187,rs68052795,rs72248195	576	250k	4.3344044154385e-28	0.881089234618665	8.66649816360792e-30	0.0175156925403943	0.101395072840939	1e-06	0.0001	1e-07
15368_3_BMPER_BMPER	colon	combined	rs1162040187,rs68052795,rs72248195	576	250k	4.91274035388248e-30	0.998652230711289	9.82286173010407e-34	0.0001985279667557	0.00114924132195944	0.0001	1e-06	1e-07
15375_49_CPB1_Carboxypeptidase_B1	colon	combined	rs2291671	850	250k	1.1703268373229e-126	0.365815352028261	1.56802906997658e-126	0.489983075638686	0.144201572333044	0.0001	0.0001	1e-05
15375_49_CPB1_Carboxypeptidase_B1	colon	combined	rs2291671	850	250k	2.27284667995576e-124	0.710435907148988	3.04520886996217e-126	0.00951577261312191	0.280048320237862	1e-06	1e-06	1e-07
15375_49_CPB1_Carboxypeptidase_B1	colon	combined	rs2291671	850	250k	1.17032683732294e-124	0.365815352028282	1.56802906997664e-124	0.489983075638686	0.144201572333053	1e-06	0.0001	1e-07
15375_49_CPB1_Carboxypeptidase_B1	colon	combined	rs2291671	850	250k	3.14471100388455e-126	0.982959226624808	4.21335144466641e-128	0.0131660244005238	0.0038747489746582	0.0001	1e-06	1e-07
15384_15_KL_KLOTHO	colon	combined	rs10467359	748	250k	1.88288723680797e-46	0.968513450962863	2.56385940106197e-48	0.0131695801487091	0.0183169688884347	0.0001	0.0001	1e-05
15384_15_KL_KLOTHO	colon	combined	rs10467359	748	250k	1.90776039621602e-44	0.98130762630365	2.59772828196771e-48	0.000133435518343057	0.0185589381780063	1e-06	1e-06	1e-07
15384_15_KL_KLOTHO	colon	combined	rs10467359	748	250k	1.88288723680796e-44	0.968513450962863	2.56385940106192e-46	0.0131695801487091	0.0183169688884344	1e-06	0.0001	1e-07
15384_15_KL_KLOTHO	colon	combined	rs10467359	748	250k	1.94346841935938e-46	0.999675003831926	2.64635060466434e-50	0.000135933063939765	0.000189063104136869	0.0001	1e-06	1e-07
15385_116_FABP2_FABP2	colon	combined	rs397750996,rs57533347,rs778687516	794	250k	0	0.969840048767047	0	0.0218772822466152	0.00828266898605236	0.0001	0.0001	1e-05
15385_116_FABP2_FABP2	colon	combined	rs397750996,rs57533347,rs778687516	794	250k	0	0.991310353399059	0	0.000223616011968773	0.00846603058936287	1e-06	1e-06	1e-07
15385_116_FABP2_FABP2	colon	combined	rs397750996,rs57533347,rs778687516	794	250k	0	0.969840048767047	0	0.0218772822466152	0.00828266898605236	1e-06	0.0001	1e-07
15385_116_FABP2_FABP2	colon	combined	rs397750996,rs57533347,rs778687516	794	250k	0	0.999689118065891	0	0.000225506061773862	8.53758726959861e-05	0.0001	1e-06	1e-07
15385_116_FABP2_FABP2	colon	combined	rs4834772	794	250k	0	0.969840048767047	0	0.0218772822466152	0.00828266898605236	0.0001	0.0001	1e-05
15385_116_FABP2_FABP2	colon	combined	rs4834772	794	250k	0	0.991310353399059	0	0.000223616011968773	0.00846603058936287	1e-06	1e-06	1e-07
15385_116_FABP2_FABP2	colon	combined	rs4834772	794	250k	0	0.969840048767047	0	0.0218772822466152	0.00828266898605236	1e-06	0.0001	1e-07
15385_116_FABP2_FABP2	colon	combined	rs4834772	794	250k	0	0.999689118065891	0	0.000225506061773862	8.53758726959861e-05	0.0001	1e-06	1e-07
15386_7_FABP4_FABPA	colon	combined	rs16909138	617	250k	4.12329140192183e-13	0.976272846523385	6.89169170544302e-15	0.0163100604335237	0.00741709304267227	0.0001	0.0001	1e-05
15386_7_FABP4_FABPA	colon	combined	rs16909138	617	250k	4.19096270824645e-11	0.992295400452677	7.00479789538545e-15	0.00016577740543461	0.0075388220999722	1e-06	1e-06	1e-07
15386_7_FABP4_FABPA	colon	combined	rs16909138	617	250k	4.12329140175072e-11	0.976272846482867	6.89169170515701e-13	0.0163100604328469	0.00741709304236447	1e-06	0.0001	1e-07
15386_7_FABP4_FABPA	colon	combined	rs16909138	617	250k	4.2224768854618e-13	0.999757020914802	7.05747086281571e-17	0.000167023977856476	7.59551069211502e-05	0.0001	1e-06	1e-07
15387_44_NRP2_Neuropilin_2	colon	combined	rs150064130	562	250k	1.70587597031724e-32	0.951866081791841	2.31410011766573e-34	0.0128772495756925	0.0352566686324636	0.0001	0.0001	1e-05
15387_44_NRP2_Neuropilin_2	colon	combined	rs150064130	562	250k	1.72790411634074e-30	0.964157623152046	2.34398232258094e-34	0.000130435347798751	0.0357119415001581	1e-06	1e-06	1e-07
15387_44_NRP2_Neuropilin_2	colon	combined	rs150064130	562	250k	1.70587597031724e-30	0.951866081791841	2.31410011766572e-32	0.0128772495756923	0.0352566686324631	1e-06	0.0001	1e-07
15387_44_NRP2_Neuropilin_2	colon	combined	rs150064130	562	250k	1.79123283451823e-32	0.999494576063861	2.42989067508496e-36	0.000135215881222458	0.000370208054917689	0.0001	1e-06	1e-07
15391_114_GAS6_GAS_6	colon	combined	rs6602909	705	250k	4.56644049371538e-188	0.966314101218796	1.2325083771611e-189	0.0260737575023255	0.00761214127885084	0.0001	0.0001	1e-05
15391_114_GAS6_GAS_6	colon	combined	rs6602909	705	250k	4.68743740896098e-186	0.991918513576036	1.26516613583685e-189	0.000267646335207435	0.00781384008877137	1e-06	1e-06	1e-07
15391_114_GAS6_GAS_6	colon	combined	rs6602909	705	250k	4.56644049371556e-186	0.966314101218851	1.23250837716114e-187	0.0260737575023255	0.00761214127885127	1e-06	0.0001	1e-07
15391_114_GAS6_GAS_6	colon	combined	rs6602909	705	250k	4.72398071454806e-188	0.99965151952289	1.27502938278537e-191	0.000269732908523172	7.87475685869489e-05	0.0001	1e-06	1e-07
15394_79_UNC5B_UNC5B	colon	combined	rs117120062	817	250k	9.02914935123982e-35	0.959752589701774	1.90302589407453e-36	0.0202081567709055	0.0200392535273231	0.0001	0.0001	1e-05
15394_79_UNC5B_UNC5B	colon	combined	rs117120062	817	250k	9.2134748213994e-33	0.979345448392211	1.94187519526624e-36	0.000206206959651257	0.0204483446481342	1e-06	1e-06	1e-07
15394_79_UNC5B_UNC5B	colon	combined	rs117120062	817	250k	9.02914935123978e-33	0.959752589701774	1.90302589407452e-34	0.0202081567709055	0.0200392535273228	1e-06	0.0001	1e-07
15394_79_UNC5B_UNC5B	colon	combined	rs117120062	817	250k	9.40384495339798e-35	0.999580823850074	1.98199849775674e-38	0.000210467637287959	0.000208708512642891	0.0001	1e-06	1e-07
15398_2_GFER_HERV1	colon	combined	rs3743846	823	250k	1.21196470706242e-05	0.949212874430621	5.65361469571724e-07	0.044272707264896	0.00650173329594297	0.0001	0.0001	1e-05
15398_2_GFER_HERV1	colon	combined	rs3743846	823	250k	0.00126593153966659	0.991479791942009	5.90536103462819e-07	0.000462440994745662	0.00679124498747529	1e-06	1e-06	1e-07
15398_2_GFER_HERV1	colon	combined	rs3743846	823	250k	0.00121044461153918	0.948022332963017	5.64652370178067e-05	0.0442171786313285	0.0064935785570971	1e-06	0.0001	1e-07
15398_2_GFER_HERV1	colon	combined	rs3743846	823	250k	1.27611132136316e-05	0.999452614738721	5.95284803079529e-09	0.000466159638468922	6.84585567474724e-05	0.0001	1e-06	1e-07
15414_316_LDHA_LDHA	colon	combined	rs111294128	697	250k	3.73045427791704e-17	0.958400457686423	4.99795507969199e-19	0.0128115850349017	0.0287879572786729	0.0001	0.0001	1e-05
15414_316_LDHA_LDHA	colon	combined	rs111294128	697	250k	3.77837720881264e-15	0.970712459250388	5.06216084072259e-19	0.000129761678600887	0.0291577790710102	1e-06	1e-06	1e-07
15414_316_LDHA_LDHA	colon	combined	rs111294128	697	250k	3.73045427791705e-15	0.958400457686423	4.997955079692e-17	0.0128115850349017	0.028787957278673	1e-06	0.0001	1e-07
15414_316_LDHA_LDHA	colon	combined	rs111294128	697	250k	3.89068654988002e-17	0.999566136540744	5.21262965761906e-21	0.000133618744164768	0.000300244715089213	0.0001	1e-06	1e-07
15417_3_SERPINB5_Maspin	colon	combined	rs7244879	729	250k	9.3422252735317e-57	0.942846774098401	2.9638794655219e-58	0.0298851361936821	0.0272680897079078	0.0001	0.0001	1e-05
15417_3_SERPINB5_Maspin	colon	combined	rs7244879	729	250k	9.62705403634162e-55	0.971592589182366	3.05424317401374e-58	0.000307962838184956	0.0280994479794425	1e-06	1e-06	1e-07
15417_3_SERPINB5_Maspin	colon	combined	rs7244879	729	250k	9.34222527353192e-55	0.942846774098414	2.96387946552201e-56	0.0298851361936829	0.0272680897079082	1e-06	0.0001	1e-07
15417_3_SERPINB5_Maspin	colon	combined	rs7244879	729	250k	9.90252702388462e-57	0.999394189984277	3.14163870421983e-60	0.000316775029616188	0.000289034986115451	0.0001	1e-06	1e-07
15426_5_NEU1_NEUR1	colon	combined	rs756193196	631	250k	0.00129814330842296	0.0514637027701265	0.0232375128040181	0.921227143340763	0.00277349777666927	0.0001	0.0001	1e-05
15426_5_NEU1_NEUR1	colon	combined	rs756193196	631	250k	0.599600655851147	0.237706189549931	0.107331970416774	0.0425506487420129	0.0128105354401346	1e-06	1e-06	1e-07
15426_5_NEU1_NEUR1	colon	combined	rs756193196	631	250k	0.0378574502237942	0.0150082394856625	0.67767016060161	0.268655321007656	0.000808828681277232	1e-06	0.0001	1e-07
15426_5_NEU1_NEUR1	colon	combined	rs756193196	631	250k	0.0208589928422671	0.826935670933543	0.00373387984289616	0.148025801653528	0.000445654727765531	0.0001	1e-06	1e-07
15427_35_LOXL3_LOXL3	colon	combined	rs17010021	193	250k	2.49778629289729e-30	0.980323843307738	1.4604306208045e-32	0.00571789703614141	0.0139582596561186	0.0001	0.0001	1e-05
15427_35_LOXL3_LOXL3	colon	combined	rs17010021	193	250k	2.51200605093113e-28	0.985904772263227	1.46874477086293e-32	5.75044870501216e-05	0.0140377232497206	1e-06	1e-06	1e-07
15427_35_LOXL3_LOXL3	colon	combined	rs17010021	193	250k	2.49778629289728e-28	0.980323843307738	1.46043062080449e-30	0.00571789703614137	0.0139582596561185	1e-06	0.0001	1e-07
15427_35_LOXL3_LOXL3	colon	combined	rs17010021	193	250k	2.54740826503752e-30	0.999799329492984	1.48944409076562e-34	5.8314909525765e-05	0.000142355597493057	0.0001	1e-06	1e-07
15435_4_PNP_PNP	colon	combined	rs1049564	945	250k	5.21864386613307e-49	0.956972653271801	1.88587301517624e-50	0.0345738815122463	0.00845346521595115	0.0001	0.0001	1e-05
15435_4_PNP_PNP	colon	combined	rs1049564	945	250k	5.40359902462602e-47	0.990888941353456	1.95271067479949e-50	0.000357992224051767	0.00875306642249775	1e-06	1e-06	1e-07
15435_4_PNP_PNP	colon	combined	rs1049564	945	250k	5.21864386613305e-47	0.956972653271801	1.88587301517623e-48	0.0345738815122458	0.00845346521595103	1e-06	0.0001	1e-07
15435_4_PNP_PNP	colon	combined	rs1049564	945	250k	5.45083341650915e-49	0.999550582669775	1.96977987272249e-52	0.000361121535631864	8.82957945903046e-05	0.0001	1e-06	1e-07
15440_57_PCSK2_NEC2	colon	combined	rs6044699	766	250k	7.66545895701991e-19	0.976114319716679	1.44775757965985e-20	0.0184301908679392	0.00545548941538358	0.0001	0.0001	1e-05
15440_57_PCSK2_NEC2	colon	combined	rs6044699	766	250k	7.80792142433085e-17	0.994255393218484	1.4746641377698e-20	0.000187727157550698	0.00555687962396236	1e-06	1e-06	1e-07
15440_57_PCSK2_NEC2	colon	combined	rs6044699	766	250k	7.66545895701993e-17	0.976114319716679	1.44775757965985e-18	0.0184301908679392	0.0054554894153836	1e-06	0.0001	1e-07
15440_57_PCSK2_NEC2	colon	combined	rs6044699	766	250k	7.85111283638733e-19	0.9997553581956	1.48282160029508e-22	0.000188765615877225	5.58761885205435e-05	0.0001	1e-06	1e-07
15441_6_GM2A_SAP3	colon	combined	rs72794132	959	250k	1.12594617865914e-176	0.930437999789816	3.77526441573829e-178	0.0311589093405326	0.0384030908696546	0.0001	0.0001	1e-05
15441_6_GM2A_SAP3	colon	combined	rs72794132	959	250k	1.1617841050042e-174	0.960053064112736	3.89542792854964e-178	0.000321506713972835	0.039625429173293	1e-06	1e-06	1e-07
15441_6_GM2A_SAP3	colon	combined	rs72794132	959	250k	1.12594617865912e-174	0.930437999789816	3.77526441573821e-176	0.0311589093405308	0.0384030908696546	1e-06	0.0001	1e-07
15441_6_GM2A_SAP3	colon	combined	rs72794132	959	250k	1.20922084083999e-176	0.999252932138533	4.05448190838809e-180	0.000334634134975122	0.000412433726517558	0.0001	1e-06	1e-07
15444_45_SERPINB4_SCCA2	colon	combined	rs12953909	678	250k	4.38354904968973e-09	0.951662583125625	1.29604279415561e-10	0.028116693442331	0.0202207189188903	0.0001	0.0001	1e-05
15444_45_SERPINB4_SCCA2	colon	combined	rs12953909	678	250k	4.50905912776382e-07	0.978910651700732	1.33315118063376e-10	0.000289217325440109	0.0207996799346005	1e-06	1e-06	1e-07
15444_45_SERPINB4_SCCA2	colon	combined	rs12953909	678	250k	4.38354709111133e-07	0.951662157920899	1.29604221508112e-08	0.0281166808797367	0.020220709884233	1e-06	0.0001	1e-07
15444_45_SERPINB4_SCCA2	colon	combined	rs12953909	678	250k	4.6038624605062e-09	0.999492327302813	1.36118079199887e-12	0.000295298143092229	0.00021236994886989	0.0001	1e-06	1e-07
15447_45_SORD_Sorbitol_dehydrogenase	colon	combined	rs72722045	570	250k	8.5276912741165e-146	0.952645796644469	3.42477940681538e-147	0.0382498053286886	0.00910439802683706	0.0001	0.0001	1e-05
15447_45_SORD_Sorbitol_dehydrogenase	colon	combined	rs72722045	570	250k	8.86332138861965e-144	0.990139721732888	3.55957076681046e-147	0.000397552287932024	0.00946272597915235	1e-06	1e-06	1e-07
15447_45_SORD_Sorbitol_dehydrogenase	colon	combined	rs72722045	570	250k	8.52769127411633e-144	0.952645796644469	3.42477940681532e-145	0.0382498053286865	0.00910439802683706	1e-06	0.0001	1e-07
15447_45_SORD_Sorbitol_dehydrogenase	colon	combined	rs72722045	570	250k	8.94713907069035e-146	0.99950316606293	3.59323252381543e-149	0.000401311816647646	9.55221204457485e-05	0.0001	1e-06	1e-07
15452_5_NT5E_5__Nucleotidase	colon	combined	rs1328552763	791	250k	0	0.966325064921719	0	0.0239710061259735	0.00970392895224868	0.0001	0.0001	1e-05
15452_5_NT5E_5__Nucleotidase	colon	combined	rs1328552763	791	250k	0	0.989814649416267	0	0.000245536971833161	0.00993981361190138	1e-06	1e-06	1e-07
15452_5_NT5E_5__Nucleotidase	colon	combined	rs1328552763	791	250k	0	0.966325064921719	0	0.0239710061259735	0.00970392895224868	1e-06	0.0001	1e-07
15452_5_NT5E_5__Nucleotidase	colon	combined	rs1328552763	791	250k	0	0.999651636853877	0	0.000247977170216581	0.000100385975829108	0.0001	1e-06	1e-07
15462_28_CD8A_CD8A	colon	combined	rs3020726	341	250k	0	0.976679519291893	0	0.01258826715406	0.0107322135540058	0.0001	0.0001	1e-05
15462_28_CD8A_CD8A	colon	combined	rs3020726	341	250k	0	0.989004878340929	0	0.000127471267486472	0.0108676503916083	1e-06	1e-06	1e-07
15462_28_CD8A_CD8A	colon	combined	rs3020726	341	250k	0	0.976679519291893	0	0.01258826715406	0.0107322135540058	1e-06	0.0001	1e-07
15462_28_CD8A_CD8A	colon	combined	rs3020726	341	250k	0	0.999761283888148	0	0.000128857643508228	0.000109858468307945	0.0001	1e-06	1e-07
15466_30_COL9A1_CO9A1	colon	combined	rs543674622	962	250k	5.84084207116751e-11	0.827360628984194	1.16934583569014e-11	0.165631901154776	0.00700746979092925	0.0001	0.0001	1e-05
15466_30_COL9A1_CO9A1	colon	combined	rs543674622	962	250k	6.98644908690871e-09	0.989636912020703	1.39869817510832e-11	0.00198118495669997	0.00838189602215904	1e-06	1e-06	1e-07
15466_30_COL9A1_CO9A1	colon	combined	rs543674622	962	250k	5.84084203063157e-09	0.827360623242238	1.16934582757478e-09	0.165631900005277	0.00700746974229682	1e-06	0.0001	1e-07
15466_30_COL9A1_CO9A1	colon	combined	rs543674622	962	250k	7.04490832793244e-11	0.997917717054295	1.4104018077722e-13	0.00199776255820477	8.45203169103744e-05	0.0001	1e-06	1e-07
15470_11_HEXB_Hexosaminidase_B	colon	combined	rs13164140	619	250k	1.39196735921895e-189	0.970719049192874	3.23672456706979e-191	0.0225652949119973	0.00671565589510483	0.0001	0.0001	1e-05
15470_11_HEXB_Hexosaminidase_B	colon	combined	rs13164140	619	250k	1.42377395971504e-187	0.992900081518926	3.310684063705e-191	0.00023080914273032	0.00686910933832696	1e-06	1e-06	1e-07
15470_11_HEXB_Hexosaminidase_B	colon	combined	rs13164140	619	250k	1.39196735921893e-187	0.970719049192874	3.23672456706973e-189	0.022565294911996	0.00671565589510483	1e-06	0.0001	1e-07
15470_11_HEXB_Hexosaminidase_B	colon	combined	rs13164140	619	250k	1.43352251236272e-189	0.999698449091598	3.33335225318454e-193	0.000232389488447498	6.91614199654521e-05	0.0001	1e-06	1e-07
15471_29_PNLIPRP2_LIPR2	colon	combined	rs7910135	745	250k	0	0.980676814300513	0	0.0136186485739436	0.00570453712687471	0.0001	0.0001	1e-05
15471_29_PNLIPRP2_LIPR2	colon	combined	rs7910135	745	250k	0	0.994079452834372	0	0.000138047708738298	0.00578249945654229	1e-06	1e-06	1e-07
15471_29_PNLIPRP2_LIPR2	colon	combined	rs7910135	745	250k	0	0.980676814300513	0	0.0136186485738941	0.00570453712685396	1e-06	0.0001	1e-07
15471_29_PNLIPRP2_LIPR2	colon	combined	rs7910135	745	250k	0	0.999802999531655	0	0.000138842537064307	5.81579297808008e-05	0.0001	1e-06	1e-07
15476_6_REG3G_REG3G	colon	combined	rs369967	1048	250k	0	0.971274411183664	0	0.0225032413757686	0.00622234744036619	0.0001	0.0001	1e-05
15476_6_REG3G_REG3G	colon	combined	rs369967	1048	250k	0	0.993405711202187	0	0.000230159965565367	0.00636412883235654	1e-06	1e-06	1e-07
15476_6_REG3G_REG3G	colon	combined	rs369967	1048	250k	0	0.971274411183664	0	0.0225032413757686	0.00622234744036619	1e-06	0.0001	1e-07
15476_6_REG3G_REG3G	colon	combined	rs369967	1048	250k	0	0.999704335918173	0	0.000231619279953525	6.40448017995386e-05	0.0001	1e-06	1e-07
15480_2_VNN2_VNN2	colon	combined	rs9493423	977	250k	0	0.95918278365006	0	0.0352142835913516	0.0056029327589492	0.0001	0.0001	1e-05
15480_2_VNN2_VNN2	colon	combined	rs9493423	977	250k	0	0.993829818675754	0	0.000364862731826663	0.00580531859286419	1e-06	1e-06	1e-07
15480_2_VNN2_VNN2	colon	combined	rs9493423	977	250k	0	0.95918278365006	0	0.0352142835913516	0.0056029327589492	1e-06	0.0001	1e-07
15480_2_VNN2_VNN2	colon	combined	rs9493423	977	250k	0	0.999574639421941	0	0.000366971816251633	5.83887616385394e-05	0.0001	1e-06	1e-07
15483_377_AGRN_Agrin	colon	combined	rs4970394	772	250k	2.39504724152985e-171	0.957854093912546	6.80270508316965e-173	0.027191184684147	0.0149547214033202	0.0001	0.0001	1e-05
15483_377_AGRN_Agrin	colon	combined	rs4970394	772	250k	2.46130374867587e-169	0.984352137674584	6.99089489009292e-173	0.000279434007119118	0.015368428318301	1e-06	1e-06	1e-07
15483_377_AGRN_Agrin	colon	combined	rs4970394	772	250k	2.39504724152981e-169	0.957854093912546	6.80270508316952e-171	0.0271911846841454	0.0149547214033202	1e-06	0.0001	1e-07
15483_377_AGRN_Agrin	colon	combined	rs4970394	772	250k	2.49933042129506e-171	0.999560190114856	7.09890288034756e-175	0.000283751209135768	0.000156058675992698	0.0001	1e-06	1e-07
15486_126_AOC1_ABP1	colon	combined	rs10452848	888	250k	0	0.900592234084776	0	0.0573371787136351	0.0420705872008641	0.0001	0.0001	1e-05
15486_126_AOC1_ABP1	colon	combined	rs10452848	888	250k	0	0.954789734214025	0	0.000607877211824632	0.0446023885744865	1e-06	1e-06	1e-07
15486_126_AOC1_ABP1	colon	combined	rs10452848	888	250k	0	0.900592234084776	0	0.0573371787137394	0.0420705872009407	1e-06	0.0001	1e-07
15486_126_AOC1_ABP1	colon	combined	rs10452848	888	250k	0	0.998897412652867	0	0.000635958842395924	0.000466628504147446	0.0001	1e-06	1e-07
15491_20_CD248_CD248	colon	combined	rs182547559	425	250k	0.00206047357388664	0.891083678488602	0.000200367266860694	0.0866319012332404	0.0200235794374104	0.0001	0.0001	1e-05
15491_20_CD248_CD248	colon	combined	rs182547559	425	250k	0.184263488000964	0.796875964729419	0.000179183911605957	0.000774729484313692	0.0179066338736971	1e-06	1e-06	1e-07
15491_20_CD248_CD248	colon	combined	rs182547559	425	250k	0.168363657519838	0.728114687652024	0.0163722390441955	0.0707879195073248	0.0163614962766172	1e-06	0.0001	1e-07
15491_20_CD248_CD248	colon	combined	rs182547559	425	250k	0.00230423203516987	0.996500796716068	2.24071146046759e-06	0.000968806417219729	0.000223924120081863	0.0001	1e-06	1e-07
15494_11_FGFBP1_FGFP1	colon	combined	rs113576692,rs59932771,rs199980814	708	250k	4.654825379933e-13	0.965867726576197	1.19357851367132e-14	0.0247571600709708	0.00937511335235333	0.0001	0.0001	1e-05
15494_11_FGFBP1_FGFP1	colon	combined	rs113576692,rs59932771,rs199980814	708	250k	4.7717797373462e-11	0.990135541174536	1.22356765326191e-14	0.000253791936621681	0.00961066684111089	1e-06	1e-06	1e-07
15494_11_FGFBP1_FGFP1	colon	combined	rs113576692,rs59932771,rs199980814	708	250k	4.65482537971301e-11	0.965867726530548	1.19357851361491e-12	0.0247571600698008	0.00937511335191028	1e-06	0.0001	1e-07
15494_11_FGFBP1_FGFP1	colon	combined	rs113576692,rs59932771,rs199980814	708	250k	4.81761724675714e-13	0.999646740283645	1.23532119112586e-16	0.000256229850968874	9.70298649038705e-05	0.0001	1e-06	1e-07
15494_11_FGFBP1_FGFP1	colon	combined	rs1286742189	708	250k	4.654825379933e-13	0.965867726576197	1.19357851367132e-14	0.0247571600709708	0.00937511335235333	0.0001	0.0001	1e-05
15494_11_FGFBP1_FGFP1	colon	combined	rs1286742189	708	250k	4.7717797373462e-11	0.990135541174536	1.22356765326191e-14	0.000253791936621681	0.00961066684111089	1e-06	1e-06	1e-07
15494_11_FGFBP1_FGFP1	colon	combined	rs1286742189	708	250k	4.65482537971301e-11	0.965867726530548	1.19357851361491e-12	0.0247571600698008	0.00937511335191028	1e-06	0.0001	1e-07
15494_11_FGFBP1_FGFP1	colon	combined	rs1286742189	708	250k	4.81761724675714e-13	0.999646740283645	1.23532119112586e-16	0.000256229850968874	9.70298649038705e-05	0.0001	1e-06	1e-07
15494_11_FGFBP1_FGFP1	colon	combined	rs141147310,rs78043269	708	250k	4.654825379933e-13	0.965867726576197	1.19357851367132e-14	0.0247571600709708	0.00937511335235333	0.0001	0.0001	1e-05
15494_11_FGFBP1_FGFP1	colon	combined	rs141147310,rs78043269	708	250k	4.7717797373462e-11	0.990135541174536	1.22356765326191e-14	0.000253791936621681	0.00961066684111089	1e-06	1e-06	1e-07
15494_11_FGFBP1_FGFP1	colon	combined	rs141147310,rs78043269	708	250k	4.65482537971301e-11	0.965867726530548	1.19357851361491e-12	0.0247571600698008	0.00937511335191028	1e-06	0.0001	1e-07
15494_11_FGFBP1_FGFP1	colon	combined	rs141147310,rs78043269	708	250k	4.81761724675714e-13	0.999646740283645	1.23532119112586e-16	0.000256229850968874	9.70298649038705e-05	0.0001	1e-06	1e-07
15494_11_FGFBP1_FGFP1	colon	combined	rs141147310	708	250k	4.654825379933e-13	0.965867726576197	1.19357851367132e-14	0.0247571600709708	0.00937511335235333	0.0001	0.0001	1e-05
15494_11_FGFBP1_FGFP1	colon	combined	rs141147310	708	250k	4.7717797373462e-11	0.990135541174536	1.22356765326191e-14	0.000253791936621681	0.00961066684111089	1e-06	1e-06	1e-07
15494_11_FGFBP1_FGFP1	colon	combined	rs141147310	708	250k	4.65482537971301e-11	0.965867726530548	1.19357851361491e-12	0.0247571600698008	0.00937511335191028	1e-06	0.0001	1e-07
15494_11_FGFBP1_FGFP1	colon	combined	rs141147310	708	250k	4.81761724675714e-13	0.999646740283645	1.23532119112586e-16	0.000256229850968874	9.70298649038705e-05	0.0001	1e-06	1e-07
15494_11_FGFBP1_FGFP1	colon	combined	rs368253318,rs896610692	708	250k	4.654825379933e-13	0.965867726576197	1.19357851367132e-14	0.0247571600709708	0.00937511335235333	0.0001	0.0001	1e-05
15494_11_FGFBP1_FGFP1	colon	combined	rs368253318,rs896610692	708	250k	4.7717797373462e-11	0.990135541174536	1.22356765326191e-14	0.000253791936621681	0.00961066684111089	1e-06	1e-06	1e-07
15494_11_FGFBP1_FGFP1	colon	combined	rs368253318,rs896610692	708	250k	4.65482537971301e-11	0.965867726530548	1.19357851361491e-12	0.0247571600698008	0.00937511335191028	1e-06	0.0001	1e-07
15494_11_FGFBP1_FGFP1	colon	combined	rs368253318,rs896610692	708	250k	4.81761724675714e-13	0.999646740283645	1.23532119112586e-16	0.000256229850968874	9.70298649038705e-05	0.0001	1e-06	1e-07
15499_11_ATRN_Attractin	colon	combined	rs118065662	734	250k	0	0.946748269012607	0	0.0335109301040304	0.0197408008833147	0.0001	0.0001	1e-05
15499_11_ATRN_Attractin	colon	combined	rs118065662	734	250k	0	0.979235200550145	0	0.000346608316435151	0.0204181911334825	1e-06	1e-06	1e-07
15499_11_ATRN_Attractin	colon	combined	rs118065662	734	250k	0	0.946748269012607	0	0.0335109301040304	0.0197408008833147	1e-06	0.0001	1e-07
15499_11_ATRN_Attractin	colon	combined	rs118065662	734	250k	0	0.999437846394032	0	0.000353759208334901	0.000208394397609942	0.0001	1e-06	1e-07
15509_2_NAGLU_NAG	colon	combined	rs112629880	467	250k	0	0.96818131879955	0	0.0157572229148456	0.0160614582855412	0.0001	0.0001	1e-05
15509_2_NAGLU_NAG	colon	combined	rs112629880	467	250k	0	0.983523948842511	0	0.000160069253589874	0.0163159819038352	1e-06	1e-06	1e-07
15509_2_NAGLU_NAG	colon	combined	rs112629880	467	250k	0	0.96818131879955	0	0.0157572229148456	0.0160614582855412	1e-06	0.0001	1e-07
15509_2_NAGLU_NAG	colon	combined	rs112629880	467	250k	0	0.999671464145956	0	0.000162697273705847	0.000165838580117805	0.0001	1e-06	1e-07
15511_37_NPTXR_NPTXR	colon	combined	rs12628473	586	250k	0	0.947878434981808	0	0.0142702462259834	0.0378513187922204	0.0001	0.0001	1e-05
15511_37_NPTXR_NPTXR	colon	combined	rs12628473	586	250k	0	0.961461524749858	0	0.000144747387308727	0.0383937278628558	1e-06	1e-06	1e-07
15511_37_NPTXR_NPTXR	colon	combined	rs12628473	586	250k	0	0.947878434981808	0	0.0142702462259834	0.0378513187922204	1e-06	0.0001	1e-07
15511_37_NPTXR_NPTXR	colon	combined	rs12628473	586	250k	0	0.999450426147077	0	0.000150466590919508	0.000399107262080927	0.0001	1e-06	1e-07
15521_4_CLSTN1_Alcadein_alpha_1	colon	combined	rs150943878	419	250k	0	0.947939432820818	0	0.0121308764268821	0.0399296907521472	0.0001	0.0001	1e-05
15521_4_CLSTN1_Alcadein_alpha_1	colon	combined	rs150943878	419	250k	0	0.959462158533427	0	0.000122783339087461	0.040415058127315	1e-06	1e-06	1e-07
15521_4_CLSTN1_Alcadein_alpha_1	colon	combined	rs150943878	419	250k	0	0.947939432820818	0	0.0121308764268821	0.0399296907521472	1e-06	0.0001	1e-07
15521_4_CLSTN1_Alcadein_alpha_1	colon	combined	rs150943878	419	250k	0	0.999451104262932	0	0.000127900764761346	0.000420994972182427	0.0001	1e-06	1e-07
15522_2_GLIPR2_GAPR1	colon	combined	rs4878643	613	250k	8.00572399962813e-198	0.931858874592123	5.28326831711406e-199	0.0614901039051331	0.00665102150273003	0.0001	0.0001	1e-05
15522_2_GLIPR2_GAPR1	colon	combined	rs4878643	613	250k	8.52466469212655e-196	0.992263091589142	5.62573614629025e-199	0.000654759666583084	0.00708214874426496	1e-06	1e-06	1e-07
15522_2_GLIPR2_GAPR1	colon	combined	rs4878643	613	250k	8.00572399962798e-196	0.931858874592123	5.28326831711396e-197	0.0614901039051296	0.00665102150273003	1e-06	0.0001	1e-07
15522_2_GLIPR2_GAPR1	colon	combined	rs4878643	613	250k	8.58485592647992e-198	0.999269295638557	5.66545853010487e-201	0.000659382815288596	7.13215461431229e-05	0.0001	1e-06	1e-07
15523_9_ALAD_HEM2	colon	combined	rs1800435	772	250k	1.02332563314959e-171	0.938766380011596	5.67014085146366e-173	0.0520068415076368	0.0092267784807783	0.0001	0.0001	1e-05
15523_9_ALAD_HEM2	colon	combined	rs1800435	772	250k	1.07887334000185e-169	0.989724079096255	5.97792491513308e-173	0.00054829853746161	0.009727622366281	1e-06	1e-06	1e-07
15523_9_ALAD_HEM2	colon	combined	rs1800435	772	250k	1.02332563314957e-169	0.938766380011596	5.67014085146355e-171	0.0520068415076339	0.0092267784807783	1e-06	0.0001	1e-07
15523_9_ALAD_HEM2	colon	combined	rs1800435	772	250k	1.08936429524047e-171	0.999348147675374	6.0360542064773e-175	0.000553630187805188	9.82221368394453e-05	0.0001	1e-06	1e-07
15525_294_ADH1C_ADH1G	colon	combined	rs283415	926	250k	7.16235892673879e-50	0.979406423318933	1.10419559672072e-51	0.015093663240635	0.00549991344043649	0.0001	0.0001	1e-05
15525_294_ADH1C_ADH1G	colon	combined	rs283415	926	250k	7.2710076055549e-48	0.994263429928919	1.12094558006635e-51	0.000153226250374904	0.005583343820709	1e-06	1e-06	1e-07
15525_294_ADH1C_ADH1G	colon	combined	rs283415	926	250k	7.16235892673876e-48	0.979406423318933	1.10419559672071e-49	0.0150936632406347	0.00549991344043641	1e-06	0.0001	1e-07
15525_294_ADH1C_ADH1G	colon	combined	rs283415	926	250k	7.31142156416162e-50	0.999789778308831	1.12717605742668e-53	0.000154077917664507	5.61437734980128e-05	0.0001	1e-06	1e-07
15526_33_GSS_GSHB	colon	combined	rs2424999	396	250k	2.48971955784383e-89	0.859576721565194	1.73997596513104e-90	0.0599923122066962	0.0804309662281186	0.0001	0.0001	1e-05
15526_33_GSS_GSHB	colon	combined	rs2424999	396	250k	2.64692686828348e-87	0.913852611429191	1.84984253257081e-90	0.000637803814369671	0.0855095847564395	1e-06	1e-06	1e-07
15526_33_GSS_GSHB	colon	combined	rs2424999	396	250k	2.48971955784386e-87	0.859576721565194	1.73997596513105e-88	0.0599923122066979	0.0804309662281209	1e-06	0.0001	1e-07
15526_33_GSS_GSHB	colon	combined	rs2424999	396	250k	2.89172431197946e-89	0.998369031536355	2.02092271186835e-92	0.000696790235644886	0.000934178228006041	0.0001	1e-06	1e-07
15527_90_DLD_DLDH	colon	combined	rs145670503	773	250k	0.00278201608553323	0.965240395906506	6.97291996465821e-05	0.0241853224366988	0.00772253637161517	0.0001	0.0001	1e-05
15527_90_DLD_DLDH	colon	combined	rs145670503	773	250k	0.222298774530064	0.771281511464743	5.57175629249689e-05	0.000193254365682868	0.00617074207658598	1e-06	1e-06	1e-07
15527_90_DLD_DLDH	colon	combined	rs145670503	773	250k	0.216951310692588	0.752728102883024	0.00543772602018278	0.0188605573830065	0.00602230302119896	1e-06	0.0001	1e-07
15527_90_DLD_DLDH	colon	combined	rs145670503	773	250k	0.00287296796563885	0.996796801787156	7.20088420394119e-07	0.000249760082123911	7.97500766602458e-05	0.0001	1e-06	1e-07
15530_33_EPHB4_EphB4	colon	combined	rs314366	616	250k	6.22527990586938e-36	0.981942936056798	7.01037718432688e-38	0.0110507942779911	0.00700626966520625	0.0001	0.0001	1e-05
15530_33_EPHB4_EphB4	colon	combined	rs314366	616	250k	6.29413959527548e-34	0.992804501578963	7.087921070358e-38	0.000111730304301287	0.00708376811673551	1e-06	1e-06	1e-07
15530_33_EPHB4_EphB4	colon	combined	rs314366	616	250k	6.22527990586935e-34	0.981942936056798	7.01037718432684e-36	0.0110507942779911	0.00700626966520615	1e-06	0.0001	1e-07
15530_33_EPHB4_EphB4	colon	combined	rs314366	616	250k	6.33859169791241e-36	0.99981614263562	7.13797922209307e-40	0.000112519394991012	7.13379693840602e-05	0.0001	1e-06	1e-07
15535_3_PRSS27_Marapsin	colon	combined	rs71386687	337	250k	1.47850780077409e-100	0.977070870780186	1.51755577597305e-102	0.0100158436998074	0.0129132855200064	0.0001	0.0001	1e-05
15535_3_PRSS27_Marapsin	colon	combined	rs71386687	337	250k	1.49331504273608e-98	0.986856226522011	1.5327540830458e-102	0.000101161522819056	0.0130426119551589	1e-06	1e-06	1e-07
15535_3_PRSS27_Marapsin	colon	combined	rs71386687	337	250k	1.47850780077411e-98	0.977070870780186	1.51755577597306e-100	0.0100158436998077	0.0129132855200067	1e-06	0.0001	1e-07
15535_3_PRSS27_Marapsin	colon	combined	rs71386687	337	250k	1.51284923317612e-100	0.999765382938542	1.55280417917362e-104	0.000102484825936885	0.000132132235531649	0.0001	1e-06	1e-07
15539_15_SLITRK1_SLIK1	colon	combined	rs2876803	520	250k	1.13796280803232e-07	0.975499391455386	2.03505052750225e-09	0.0174380643996189	0.00706242831366487	0.0001	0.0001	1e-05
15539_15_SLITRK1_SLIK1	colon	combined	rs2876803	520	250k	1.15794007412181e-05	0.992624565297348	2.07077642786254e-09	0.000177441946616432	0.00718641128451784	1e-06	1e-06	1e-07
15539_15_SLITRK1_SLIK1	colon	combined	rs2876803	520	250k	1.137949758819e-05	0.975488205237732	2.03502719123128e-07	0.0174378644343647	0.00706234732759663	1e-06	0.0001	1e-07
15539_15_SLITRK1_SLIK1	colon	combined	rs2876803	520	250k	1.16625079222845e-07	0.999748787985787	2.0856387161091e-11	0.000178715475386685	7.23798928904393e-05	0.0001	1e-06	1e-07
15540_6_VIM_Vimentin	colon	combined	rs796667	1109	250k	4.67656440488908e-15	0.954737014589184	1.91761410245417e-16	0.0391426436825026	0.0061203417283071	0.0001	0.0001	1e-05
15540_6_VIM_Vimentin	colon	combined	rs796667	1109	250k	4.86509266777619e-13	0.993225720248052	1.99491966789139e-16	0.000407206171646076	0.00636707357981479	1e-06	1e-06	1e-07
15540_6_VIM_Vimentin	colon	combined	rs796667	1109	250k	4.67656440488685e-13	0.954737014588726	1.91761410245325e-14	0.039142643682484	0.00612034172830418	1e-06	0.0001	1e-07
15540_6_VIM_Vimentin	colon	combined	rs796667	1109	250k	4.89595383711961e-15	0.999526136137732	2.00757421692086e-18	0.000409789238296399	6.40746239651096e-05	0.0001	1e-06	1e-07
15544_25_KLK14_kallikrein_14	colon	combined	rs36120499,rs398059815	740	250k	3.48659972657532e-108	0.975823424977677	5.34544015784339e-110	0.0149514992169233	0.00922507580538851	0.0001	0.0001	1e-05
15544_25_KLK14_kallikrein_14	colon	combined	rs36120499,rs398059815	740	250k	3.5389837075868e-106	0.990484561836872	5.42575205415657e-110	0.00015176136144731	0.00936367680169334	1e-06	1e-06	1e-07
15544_25_KLK14_kallikrein_14	colon	combined	rs36120499,rs398059815	740	250k	3.48659972657535e-106	0.975823424977677	5.34544015784344e-108	0.0149514992169237	0.00922507580538877	1e-06	0.0001	1e-07
15544_25_KLK14_kallikrein_14	colon	combined	rs36120499,rs398059815	740	250k	3.5720971915566e-108	0.999752305734772	5.47651961018821e-112	0.000153181358775569	9.45129064433596e-05	0.0001	1e-06	1e-07
15558_63_ENPEP_AMPE	colon	combined	rs33966350	524	250k	2.51348605325378e-225	0.925947761500021	4.13772278113441e-227	0.0151841651710341	0.0588680733289978	0.0001	0.0001	1e-05
15558_63_ENPEP_AMPE	colon	combined	rs33966350	524	250k	2.55184623137541e-223	0.940079338246292	4.20087164273121e-227	0.000154159019971989	0.0597665027337077	1e-06	1e-06	1e-07
15558_63_ENPEP_AMPE	colon	combined	rs33966350	524	250k	2.51348605325374e-223	0.925947761499916	4.13772278113433e-225	0.0151841651710341	0.0588680733289944	1e-06	0.0001	1e-07
15558_63_ENPEP_AMPE	colon	combined	rs33966350	524	250k	2.71233174840244e-225	0.99920089376565	4.46506430812725e-229	0.000163854075152192	0.000635252159250377	0.0001	1e-06	1e-07
15565_102_MUC16_CA125	colon	combined	rs61742668	753	250k	8.38564788561594e-69	0.974118770356845	1.3068811495137e-70	0.0151706740640934	0.0107105555790616	0.0001	0.0001	1e-05
15565_102_MUC16_CA125	colon	combined	rs61742668	753	250k	8.51351204482498e-67	0.988972110163183	1.32680844215083e-70	0.000154019961408489	0.0108738698753999	1e-06	1e-06	1e-07
15565_102_MUC16_CA125	colon	combined	rs61742668	753	250k	8.38564788561602e-67	0.974118770356845	1.30688114951371e-68	0.0151706740640938	0.0107105555790619	1e-06	0.0001	1e-07
15565_102_MUC16_CA125	colon	combined	rs61742668	753	250k	8.60615846967796e-69	0.99973438192642	1.34124714359188e-72	0.000155696049808361	0.000109922023758965	0.0001	1e-06	1e-07
15566_10_CNN1_Calponin_1	colon	combined	rs112737376,rs34079154	655	250k	3.92678308671975e-30	0.963969911625378	6.83019769600987e-32	0.0167478906356008	0.0192821977390215	0.0001	0.0001	1e-05
15566_10_CNN1_Calponin_1	colon	combined	rs112737376,rs34079154	655	250k	3.99298847974402e-28	0.980222402647503	6.94535453378561e-32	0.00017030259347437	0.0196072947590227	1e-06	1e-06	1e-07
15566_10_CNN1_Calponin_1	colon	combined	rs112737376,rs34079154	655	250k	3.92678308671973e-28	0.963969911625378	6.83019769600983e-30	0.0167478906356007	0.0192821977390214	1e-06	0.0001	1e-07
15566_10_CNN1_Calponin_1	colon	combined	rs112737376,rs34079154	655	250k	4.07203158812427e-30	0.999626371880634	7.08284113409468e-34	0.000173673814408696	0.000199954304955877	0.0001	1e-06	1e-07
15570_99_CR2_Complement_receptor_type_2	colon	combined	rs61240730	433	250k	4.0351690064166e-88	0.984291113320346	2.94338616469403e-90	0.00717120830096285	0.00853767837869386	0.0001	0.0001	1e-05
15570_99_CR2_Complement_receptor_type_2	colon	combined	rs61240730	433	250k	4.0640215117691e-86	0.991329050162718	2.96443213945646e-90	7.22248430094171e-05	0.0085987249942701	1e-06	1e-06	1e-07
15570_99_CR2_Complement_receptor_type_2	colon	combined	rs61240730	433	250k	4.03516900641664e-86	0.984291113320346	2.94338616469405e-88	0.00717120830096305	0.00853767837869411	1e-06	0.0001	1e-07
15570_99_CR2_Complement_receptor_type_2	colon	combined	rs61240730	433	250k	4.09891449590916e-88	0.999840429525445	2.9898842398764e-92	7.28449529902208e-05	8.67255215635105e-05	0.0001	1e-06	1e-07
15573_110_NCAN_CSPG3	colon	combined	rs2228603	606	250k	1.16558500755377e-86	0.972545846206116	1.56815090208415e-88	0.013070021004224	0.0143841327896685	0.0001	0.0001	1e-05
15573_110_NCAN_CSPG3	colon	combined	rs2228603	606	250k	1.18086459334151e-84	0.985294892902242	1.58870770067131e-88	0.000132413551462107	0.0145726935462997	1e-06	1e-06	1e-07
15573_110_NCAN_CSPG3	colon	combined	rs2228603	606	250k	1.16558500755378e-84	0.972545846206116	1.56815090208416e-86	0.0130700210042244	0.0143841327896689	1e-06	0.0001	1e-07
15573_110_NCAN_CSPG3	colon	combined	rs2228603	606	250k	1.19815026724177e-86	0.999717788050714	1.61196344344782e-90	0.000134351840986119	0.00014786010830864	0.0001	1e-06	1e-07
15576_158_RNASE3_ECP	colon	combined	rs147307766	703	250k	1.26313376726634e-244	0.918181582415168	1.8308617804222e-246	0.0132400957893373	0.0685783217955195	0.0001	0.0001	1e-05
15576_158_RNASE3_ECP	colon	combined	rs147307766	703	250k	1.27991044276175e-242	0.930376675961969	1.85517889929206e-246	0.000134159479408219	0.0694891645586461	1e-06	1e-06	1e-07
15576_158_RNASE3_ECP	colon	combined	rs147307766	703	250k	1.26313376726646e-242	0.918181582415168	1.83086178042237e-244	0.0132400957893388	0.0685783217955195	1e-06	0.0001	1e-07
15576_158_RNASE3_ECP	colon	combined	rs147307766	703	250k	1.37446581945489e-244	0.999109701432398	1.9922331288655e-248	0.000144070719826746	0.000746227847803517	0.0001	1e-06	1e-07
15579_26_ENPP6_ENPP6	colon	combined	rs78293932	938	250k	2.06537231469107e-06	0.96987046794459	3.65377542215493e-08	0.0171446446952877	0.0129827854500544	0.0001	0.0001	1e-05
15579_26_ENPP6_ENPP6	colon	combined	rs78293932	938	250k	0.000210059664508655	0.986411329638484	3.71608951039239e-08	0.000174370416761925	0.0132042031193499	1e-06	1e-06	1e-07
15579_26_ENPP6_ENPP6	colon	combined	rs78293932	938	250k	0.000206494262264573	0.969668690462574	3.65301526950681e-06	0.0171410778238848	0.0129800844360074	1e-06	0.0001	1e-07
15579_26_ENPP6_ENPP6	colon	combined	rs78293932	938	250k	2.12886835090243e-06	0.999687334334683	3.76610396208118e-10	0.000176717249571173	0.000133819170783799	0.0001	1e-06	1e-07
15584_9_CFHR2_FHR2	colon	combined	rs10630670	377	250k	0	0.931101932063594	0	0.0197957830401579	0.0491022848962335	0.0001	0.0001	1e-05
15584_9_CFHR2_FHR2	colon	combined	rs10630670	377	250k	0	0.949714266251327	0	0.000201914923784342	0.0500838188231096	1e-06	1e-06	1e-07
15584_9_CFHR2_FHR2	colon	combined	rs10630670	377	250k	0	0.931101932063594	0	0.0197957830400859	0.0491022848960549	1e-06	0.0001	1e-07
15584_9_CFHR2_FHR2	colon	combined	rs10630670	377	250k	0	0.999260584462878	0	0.000212448766879032	0.000526966771457629	0.0001	1e-06	1e-07
15585_304_FBLN5_fibulin_5	colon	combined	rs2430349	643	250k	4.46887624865235e-14	0.948840125455249	2.03932969629787e-15	0.0432915594877023	0.0078683150570031	0.0001	0.0001	1e-05
15585_304_FBLN5_fibulin_5	colon	combined	rs2430349	643	250k	4.66898250725183e-12	0.991327058847321	2.13064630764956e-15	0.000452300584561249	0.00822064056344641	1e-06	1e-06	1e-07
15585_304_FBLN5_fibulin_5	colon	combined	rs2430349	643	250k	4.46887624863169e-12	0.94884012545086	2.03932969628844e-13	0.0432915594875022	0.00786831505696673	1e-06	0.0001	1e-07
15585_304_FBLN5_fibulin_5	colon	combined	rs2430349	643	250k	4.70729249732464e-14	0.999461107266728	2.14812871174251e-17	0.000456011806626775	8.2880926598911e-05	0.0001	1e-06	1e-07
15587_20_FOLR2_FOLR2	colon	combined	rs536192362	580	250k	2.88014990500378e-13	0.949208917847426	6.05957933722259e-15	0.0199396603050002	0.0308514218472789	0.0001	0.0001	1e-05
15587_20_FOLR2_FOLR2	colon	combined	rs536192362	580	250k	2.93814975589724e-11	0.968323886692013	6.1816058669617e-15	0.000203412009756948	0.0314727012688412	1e-06	1e-06	1e-07
15587_20_FOLR2_FOLR2	colon	combined	rs536192362	580	250k	2.88014990491995e-11	0.949208917819793	6.05957933704623e-13	0.0199396603044198	0.0308514218463809	1e-06	0.0001	1e-07
15587_20_FOLR2_FOLR2	colon	combined	rs536192362	580	250k	3.03264069674274e-13	0.999465197618407	6.38040640567927e-17	0.000209953743085085	0.000324848638204175	0.0001	1e-06	1e-07
15589_1_GC_Gc_Globulin__Mixed_Type	colon	combined	rs758537485	743	250k	1.04632070378626e-39	0.879321239003424	1.34062569885231e-40	0.112657306325697	0.00802145467088047	0.0001	0.0001	1e-05
15589_1_GC_Gc_Globulin__Mixed_Type	colon	combined	rs758537485	743	250k	1.17766673869127e-37	0.98970360813072	1.50891623271903e-40	0.00126799328399248	0.00902839858528243	1e-06	1e-06	1e-07
15589_1_GC_Gc_Globulin__Mixed_Type	colon	combined	rs758537485	743	250k	1.04632070378626e-37	0.879321239003424	1.3406256988523e-38	0.112657306325696	0.00802145467088035	1e-06	0.0001	1e-07
15589_1_GC_Gc_Globulin__Mixed_Type	colon	combined	rs758537485	743	250k	1.18828779114565e-39	0.998629472800993	1.52252473326544e-42	0.00127942896671886	9.10982322928647e-05	0.0001	1e-06	1e-07
15594_47_HTRA1_HTRA1	colon	combined	rs61871680	727	250k	1.80805671162229e-19	0.975662586505231	3.08377858770901e-21	0.0166329649162339	0.00770444857853314	0.0001	0.0001	1e-05
15594_47_HTRA1_HTRA1	colon	combined	rs61871680	727	250k	1.83832778475519e-17	0.991997446645005	3.13540821113519e-21	0.00016911439421021	0.00783343896078739	1e-06	1e-06	1e-07
15594_47_HTRA1_HTRA1	colon	combined	rs61871680	727	250k	1.80805671162229e-17	0.975662586505231	3.08377858770904e-19	0.0166329649162339	0.0077044485785332	1e-06	0.0001	1e-07
15594_47_HTRA1_HTRA1	colon	combined	rs61871680	727	250k	1.85269563312866e-19	0.999750617226697	3.1599136720982e-23	0.000170436144332215	7.89466289710865e-05	0.0001	1e-06	1e-07
15604_18_MAPK9_JNK2	colon	combined	rs3763131	904	250k	3.58294044302616e-69	0.948024789311992	1.16167124191066e-70	0.0307158726873354	0.0212593380006653	0.0001	0.0001	1e-05
15604_18_MAPK9_JNK2	colon	combined	rs3763131	904	250k	3.69531006993817e-67	0.977757126081821	1.19810404511339e-70	0.00031679196306312	0.0219260819551126	1e-06	1e-06	1e-07
15604_18_MAPK9_JNK2	colon	combined	rs3763131	904	250k	3.58294044302619e-67	0.948024789311992	1.16167124191067e-68	0.0307158726873363	0.0212593380006659	1e-06	0.0001	1e-07
15604_18_MAPK9_JNK2	colon	combined	rs3763131	904	250k	3.77730331742419e-69	0.999452053030515	1.22468813132693e-72	0.000323821089533545	0.000224125879938804	0.0001	1e-06	1e-07
15607_56_PKLR_KPYR	colon	combined	rs141119689	264	250k	4.79191082101556e-48	0.921143548863081	3.55821937623522e-50	0.00676783588727709	0.0720886152496461	0.0001	0.0001	1e-05
15607_56_PKLR_KPYR	colon	combined	rs141119689	264	250k	4.82423394842385e-46	0.927356986759435	3.58222082003095e-50	6.81348732567683e-05	0.0725748783673107	1e-06	1e-06	1e-07
15607_56_PKLR_KPYR	colon	combined	rs141119689	264	250k	4.79191082101554e-46	0.921143548863081	3.55821937623521e-48	0.00676783588727699	0.0720886152496451	1e-06	0.0001	1e-07
15607_56_PKLR_KPYR	colon	combined	rs141119689	264	250k	5.19768294378666e-48	0.999144660978908	3.85952428016795e-52	7.34092650542939e-05	0.000781929756040141	0.0001	1e-06	1e-07
15613_16_PNLIP_LIPP	colon	combined	rs113558089	848	250k	1.06545719290894e-09	0.935811843454621	1.71394308377638e-11	0.0150047131147345	0.0491834423480473	0.0001	0.0001	1e-05
15613_16_PNLIP_LIPP	colon	combined	rs113558089	848	250k	1.08152273785411e-07	0.949922525076848	1.73978685284485e-11	0.00015230962366735	0.0499250571298141	1e-06	1e-06	1e-07
15613_16_PNLIP_LIPP	colon	combined	rs113558089	848	250k	1.06545707871637e-07	0.935811743157066	1.71394290008101e-09	0.0150047115065736	0.0491834370767109	1e-06	0.0001	1e-07
15613_16_PNLIP_LIPP	colon	combined	rs113558089	848	250k	1.13775743877359e-09	0.99931456023679	1.83024856012941e-13	0.000160229092980669	0.000525209532287286	0.0001	1e-06	1e-07
15614_168_LILRA2_LIRA2	colon	combined	rs28384500	1161	250k	0	0.969994651763936	0	0.0214679577159843	0.00853739051999855	0.0001	0.0001	1e-05
15614_168_LILRA2_LIRA2	colon	combined	rs28384500	1161	250k	0	0.991057880551012	0	0.000219341298790331	0.00872277815016778	1e-06	1e-06	1e-07
15614_168_LILRA2_LIRA2	colon	combined	rs28384500	1161	250k	0	0.969994651763936	0	0.0214679577159843	0.00853739051999855	1e-06	0.0001	1e-07
15614_168_LILRA2_LIRA2	colon	combined	rs28384500	1161	250k	0	0.999690760466127	0	0.000221251930984567	8.79876028781537e-05	0.0001	1e-06	1e-07
15615_8_LILRB3_LIRB3	colon	combined	rs3745410	821	250k	0	0.959509272970807	0	0.0267338193125291	0.0137569077159197	0.0001	0.0001	1e-05
15615_8_LILRB3_LIRB3	colon	combined	rs3745410	821	250k	0	0.985594490957184	0	0.000274606048935033	0.0141309029932158	1e-06	1e-06	1e-07
15615_8_LILRB3_LIRB3	colon	combined	rs3745410	821	250k	0	0.959509272970807	0	0.0267338193125778	0.0137569077159447	1e-06	0.0001	1e-07
15615_8_LILRB3_LIRB3	colon	combined	rs3745410	821	250k	0	0.999578183885139	0	0.000278502181370531	0.000143313933673559	0.0001	1e-06	1e-07
15617_8_XCL2_lymphotactin_beta	colon	combined	rs4501820	742	250k	2.08019945894117e-08	0.972279913072197	3.46920821585112e-10	0.0162034739853792	0.0115165917935097	0.0001	0.0001	1e-05
15617_8_XCL2_lymphotactin_beta	colon	combined	rs4501820	742	250k	2.1141084473685e-06	0.988128887639894	3.52575920702538e-10	0.00016467604143423	0.0117043218576484	1e-06	1e-06	1e-07
15617_8_XCL2_lymphotactin_beta	colon	combined	rs4501820	742	250k	2.080195103548e-06	0.972277877372559	3.46920095223719e-08	0.016203440059546	0.011516567680781	1e-06	0.0001	1e-07
15617_8_XCL2_lymphotactin_beta	colon	combined	rs4501820	742	250k	2.13889691934119e-08	0.99971495611578	3.56709965169111e-12	0.000166606910894946	0.000118415580787556	0.0001	1e-06	1e-07
15620_4_NLGN1_NLGN1	colon	combined	rs557382	688	250k	6.56018856424002e-43	0.979127269233556	9.90966622109894e-45	0.0147843773947798	0.00608835337166684	0.0001	0.0001	1e-05
15620_4_NLGN1_NLGN1	colon	combined	rs557382	688	250k	6.65763323694776e-41	0.993671170732029	1.00568638469145e-44	0.0001500398370675	0.00617878943090831	1e-06	1e-06	1e-07
15620_4_NLGN1_NLGN1	colon	combined	rs557382	688	250k	6.56018856423999e-41	0.979127269233556	9.90966622109889e-43	0.0147843773947798	0.00608835337166676	1e-06	0.0001	1e-07
15620_4_NLGN1_NLGN1	colon	combined	rs557382	688	250k	6.69860863626893e-43	0.999786868543181	1.01187603193364e-46	0.000150963279681282	6.21681771442021e-05	0.0001	1e-06	1e-07
15626_223_HSPG2_Perlecan	colon	combined	rs2229475	805	250k	7.99718203882779e-184	0.870896494758113	4.81451982528997e-185	0.0523535738931037	0.0767499313487706	0.0001	0.0001	1e-05
15626_223_HSPG2_Perlecan	colon	combined	rs2229475	805	250k	8.43433388594102e-182	0.918502515163756	5.0776970575161e-185	0.000552153896451052	0.0809453309397819	1e-06	1e-06	1e-07
15626_223_HSPG2_Perlecan	colon	combined	rs2229475	805	250k	7.99718203882764e-182	0.870896494758113	4.81451982528988e-183	0.0523535738931007	0.0767499313487706	1e-06	0.0001	1e-07
15626_223_HSPG2_Perlecan	colon	combined	rs2229475	805	250k	9.16910843768302e-184	0.99851977354834	5.52005120542779e-187	0.000600255932396486	0.000879970519246514	0.0001	1e-06	1e-07
15633_6_RBP4_RBP	colon	combined	rs116887052	926	250k	4.95329930361411e-17	0.969619237199211	9.93301746103835e-19	0.01943315262142	0.0109476101793684	0.0001	0.0001	1e-05
15633_6_RBP4_RBP	colon	combined	rs116887052	926	250k	5.05046428239074e-15	0.988639495582371	1.01278656564797e-18	0.000198143575004882	0.0111623608426197	1e-06	1e-06	1e-07
15633_6_RBP4_RBP	colon	combined	rs116887052	926	250k	4.95329930361408e-15	0.969619237199204	9.93301746103831e-17	0.0194331526214199	0.0109476101793683	1e-06	0.0001	1e-07
15633_6_RBP4_RBP	colon	combined	rs116887052	926	250k	5.10689928446488e-17	0.999686771409726	1.02410366616331e-20	0.000200357675024433	0.00011287091525203	0.0001	1e-06	1e-07
15635_4_SMOC2_SMOC2	colon	combined	rs56296467	872	250k	2.49815880461723e-237	0.930090211896079	1.01299771426316e-238	0.0376827195139794	0.032227068589923	0.0001	0.0001	1e-05
15635_4_SMOC2_SMOC2	colon	combined	rs56296467	872	250k	2.59496633944766e-235	0.96613265259969	1.05225294948899e-238	0.000391429834392016	0.0334759175659079	1e-06	1e-06	1e-07
15635_4_SMOC2_SMOC2	colon	combined	rs56296467	872	250k	2.49815880461718e-235	0.930090211896079	1.01299771426314e-236	0.0376827195139794	0.0322270685899194	1e-06	0.0001	1e-07
15635_4_SMOC2_SMOC2	colon	combined	rs56296467	872	250k	2.68391437071342e-237	0.999248919305696	1.08832117389245e-240	0.00040484693064431	0.000346233763660618	0.0001	1e-06	1e-07
15636_49_SORCS1_SORC1	colon	combined	rs2210969	841	250k	2.3396180773838e-09	0.971532818570452	5.12734052740908e-11	0.021284239119593	0.0071829399190634	0.0001	0.0001	1e-05
15636_49_SORCS1_SORC1	colon	combined	rs2210969	841	250k	2.38997769193062e-07	0.99244478652614	5.2377050758397e-11	0.000217423763208509	0.00733755066050608	1e-06	1e-06	1e-07
15636_49_SORCS1_SORC1	colon	combined	rs2210969	841	250k	2.3396175236004e-07	0.971532588610382	5.12733931377679e-09	0.0212842340816519	0.00718293821887443	1e-06	0.0001	1e-07
15636_49_SORCS1_SORC1	colon	combined	rs2210969	841	250k	2.40746652016039e-09	0.999707070378282	5.27603234755394e-13	0.000219014776740001	7.39124369854661e-05	0.0001	1e-06	1e-07
15640_54_TAGLN_TAGL	colon	combined	rs572839232	840	250k	4.86491970456424e-09	0.9499253580907	1.31466799427322e-10	0.0256458091426267	0.0244288277702848	0.0001	0.0001	1e-05
15640_54_TAGLN_TAGL	colon	combined	rs572839232	840	250k	4.99165210814882e-07	0.97467115682276	1.34891543204154e-10	0.000263138890353878	0.0250652049867839	1e-06	1e-06	1e-07
15640_54_TAGLN_TAGL	colon	combined	rs572839232	840	250k	4.86491729817054e-07	0.949924888217704	1.31466734398319e-08	0.025645796457132	0.0244288156867601	1e-06	0.0001	1e-07
15640_54_TAGLN_TAGL	colon	combined	rs572839232	840	250k	5.11867220063421e-09	0.999473129756802	1.38324061320815e-12	0.000269834855029519	0.000257030268114236	0.0001	1e-06	1e-07
15641_20_TMEFF1_TEFF1	colon	combined	rs372284828	637	250k	2.35114825463795e-06	0.967692732376018	5.36995067837447e-08	0.0220915926642008	0.0102132701120207	0.0001	0.0001	1e-05
15641_20_TMEFF1_TEFF1	colon	combined	rs372284828	637	250k	0.000240314734802574	0.989094677005516	5.48871501671928e-08	0.000225801806499923	0.0104391515660302	1e-06	1e-06	1e-07
15641_20_TMEFF1_TEFF1	colon	combined	rs372284828	637	250k	0.000235058862666607	0.967462398997353	5.36867250520894e-06	0.0220863343513003	0.0102108391161752	1e-06	0.0001	1e-07
15641_20_TMEFF1_TEFF1	colon	combined	rs372284828	637	250k	2.42882666681746e-06	0.999663848948669	5.54736579516072e-10	0.000228214657537801	0.000105507012390869	0.0001	1e-06	1e-07
15641_20_TMEFF1_TEFF1	colon	combined	rs539001815	637	250k	2.35114825463795e-06	0.967692732376018	5.36995067837447e-08	0.0220915926642008	0.0102132701120207	0.0001	0.0001	1e-05
15641_20_TMEFF1_TEFF1	colon	combined	rs539001815	637	250k	0.000240314734802574	0.989094677005516	5.48871501671928e-08	0.000225801806499923	0.0104391515660302	1e-06	1e-06	1e-07
15641_20_TMEFF1_TEFF1	colon	combined	rs539001815	637	250k	0.000235058862666607	0.967462398997353	5.36867250520894e-06	0.0220863343513003	0.0102108391161752	1e-06	0.0001	1e-07
15641_20_TMEFF1_TEFF1	colon	combined	rs539001815	637	250k	2.42882666681746e-06	0.999663848948669	5.54736579516072e-10	0.000228214657537801	0.000105507012390869	0.0001	1e-06	1e-07
15641_20_TMEFF1_TEFF1	colon	combined	rs544987468	637	250k	2.35114825463795e-06	0.967692732376018	5.36995067837447e-08	0.0220915926642008	0.0102132701120207	0.0001	0.0001	1e-05
15641_20_TMEFF1_TEFF1	colon	combined	rs544987468	637	250k	0.000240314734802574	0.989094677005516	5.48871501671928e-08	0.000225801806499923	0.0104391515660302	1e-06	1e-06	1e-07
15641_20_TMEFF1_TEFF1	colon	combined	rs544987468	637	250k	0.000235058862666607	0.967462398997353	5.36867250520894e-06	0.0220863343513003	0.0102108391161752	1e-06	0.0001	1e-07
15641_20_TMEFF1_TEFF1	colon	combined	rs544987468	637	250k	2.42882666681746e-06	0.999663848948669	5.54736579516072e-10	0.000228214657537801	0.000105507012390869	0.0001	1e-06	1e-07
15644_1_BTD_Biotinidase	colon	combined	rs13078881	510	250k	0	0.949960346588069	0	0.0185609700203457	0.0314786833917812	0.0001	0.0001	1e-05
15644_1_BTD_Biotinidase	colon	combined	rs13078881	510	250k	0	0.967742972403085	0	0.000189084190331655	0.0320679434065976	1e-06	1e-06	1e-07
15644_1_BTD_Biotinidase	colon	combined	rs13078881	510	250k	0	0.949960346588069	0	0.0185609700203457	0.0314786833917812	1e-06	0.0001	1e-07
15644_1_BTD_Biotinidase	colon	combined	rs13078881	510	250k	0	0.999473522144157	0	0.000195283920505447	0.000331193935357817	0.0001	1e-06	1e-07
15653_9_COL10A1_COAA1	colon	combined	rs9488842	544	250k	1.36302618193268e-173	0.982513365971921	1.61621641779734e-175	0.011644368521623	0.0058422655064428	0.0001	0.0001	1e-05
15653_9_COL10A1_COAA1	colon	combined	rs9488842	544	250k	1.37892229449893e-171	0.993971798150539	1.63506532800121e-175	0.000117801694293648	0.00591040015518504	1e-06	1e-06	1e-07
15653_9_COL10A1_COAA1	colon	combined	rs9488842	544	250k	1.36302618193266e-171	0.982513365971921	1.61621641779731e-173	0.0116443685216223	0.0058422655064428	1e-06	0.0001	1e-07
15653_9_COL10A1_COAA1	colon	combined	rs9488842	544	250k	1.38703826617069e-173	0.999822053084032	1.64468888977585e-177	0.000118495043888171	5.94518720621731e-05	0.0001	1e-06	1e-07
16015_19_GPT_ALT	colon	combined	rs11337640,rs398010165,rs550030874	421	250k	0.000220882284242389	0.974211796389355	2.83788392705132e-06	0.0125035608064441	0.0130609226360313	0.0001	0.0001	1e-05
16015_19_GPT_ALT	colon	combined	rs11337640,rs398010165,rs550030874	421	250k	0.0218806072598563	0.965054566409803	2.81120886945953e-06	0.000123860319669327	0.0129381548018021	1e-06	1e-06	1e-07
16015_19_GPT_ALT	colon	combined	rs11337640,rs398010165,rs550030874	421	250k	0.0216096123201081	0.95310220599439	0.000277639158266529	0.0122326289124958	0.0127779136147397	1e-06	0.0001	1e-07
16015_19_GPT_ALT	colon	combined	rs11337640,rs398010165,rs550030874	421	250k	0.000226618368645518	0.999511068849253	2.91158083664135e-08	0.000128282653447525	0.00013400101284423	0.0001	1e-06	1e-07
16035_8_FLT4_VEGF_sR3	colon	combined	rs34221241	883	250k	1.89316139277921e-51	0.967111094627114	3.59393455176687e-53	0.0183448731396703	0.0145440322332183	0.0001	0.0001	1e-05
16035_8_FLT4_VEGF_sR3	colon	combined	rs34221241	883	250k	1.92817988602477e-49	0.985000099475878	3.66041286328649e-53	0.000186842049148599	0.0148130584749664	1e-06	1e-06	1e-07
16035_8_FLT4_VEGF_sR3	colon	combined	rs34221241	883	250k	1.8931613927792e-49	0.967111094627114	3.59393455176686e-51	0.0183448731396703	0.0145440322332181	1e-06	0.0001	1e-07
16035_8_FLT4_VEGF_sR3	colon	combined	rs34221241	883	250k	1.95687735127118e-51	0.999660041905155	3.71489147894524e-55	0.000189622854638209	0.000150335240206654	0.0001	1e-06	1e-07
16049_43_OLR1_OLR1	colon	combined	rs10637880,rs139391163,rs879784239,rs56968005	820	250k	3.53326928534358e-29	0.970233223391995	5.47349909052458e-31	0.0150154380893343	0.0147513385186758	0.0001	0.0001	1e-05
16049_43_OLR1_OLR1	colon	combined	rs10637880,rs139391163,rs879784239,rs56968005	820	250k	3.58658488723673e-27	0.984873649610419	5.55609197402866e-31	0.000152420149660934	0.0149739302399225	1e-06	1e-06	1e-07
16049_43_OLR1_OLR1	colon	combined	rs10637880,rs139391163,rs879784239,rs56968005	820	250k	3.53326928534354e-27	0.970233223391988	5.47349909052455e-29	0.0150154380893341	0.0147513385186756	1e-06	0.0001	1e-07
16049_43_OLR1_OLR1	colon	combined	rs10637880,rs139391163,rs879784239,rs56968005	820	250k	3.64055314213395e-29	0.999693293877828	5.63969590292324e-33	0.00015471365441462	0.000151992467762401	0.0001	1e-06	1e-07
16049_43_OLR1_OLR1	colon	combined	rs139391163,rs879784239,rs56968005	820	250k	3.53326928534358e-29	0.970233223391995	5.47349909052458e-31	0.0150154380893343	0.0147513385186758	0.0001	0.0001	1e-05
16049_43_OLR1_OLR1	colon	combined	rs139391163,rs879784239,rs56968005	820	250k	3.58658488723673e-27	0.984873649610419	5.55609197402866e-31	0.000152420149660934	0.0149739302399225	1e-06	1e-06	1e-07
16049_43_OLR1_OLR1	colon	combined	rs139391163,rs879784239,rs56968005	820	250k	3.53326928534354e-27	0.970233223391988	5.47349909052455e-29	0.0150154380893341	0.0147513385186756	1e-06	0.0001	1e-07
16049_43_OLR1_OLR1	colon	combined	rs139391163,rs879784239,rs56968005	820	250k	3.64055314213395e-29	0.999693293877828	5.63969590292324e-33	0.00015471365441462	0.000151992467762401	0.0001	1e-06	1e-07
16049_43_OLR1_OLR1	colon	combined	rs139391163	820	250k	3.53326928534358e-29	0.970233223391995	5.47349909052458e-31	0.0150154380893343	0.0147513385186758	0.0001	0.0001	1e-05
16049_43_OLR1_OLR1	colon	combined	rs139391163	820	250k	3.58658488723673e-27	0.984873649610419	5.55609197402866e-31	0.000152420149660934	0.0149739302399225	1e-06	1e-06	1e-07
16049_43_OLR1_OLR1	colon	combined	rs139391163	820	250k	3.53326928534354e-27	0.970233223391988	5.47349909052455e-29	0.0150154380893341	0.0147513385186756	1e-06	0.0001	1e-07
16049_43_OLR1_OLR1	colon	combined	rs139391163	820	250k	3.64055314213395e-29	0.999693293877828	5.63969590292324e-33	0.00015471365441462	0.000151992467762401	0.0001	1e-06	1e-07
16057_6_IGF2R_IGF_II_receptor	colon	combined	rs3777399	641	250k	0	0.766283414264062	0	0.0152550034062078	0.218461582329625	0.0001	0.0001	1e-05
16057_6_IGF2R_IGF_II_receptor	colon	combined	rs3777399	641	250k	0	0.778033630896791	0	0.000154889241611394	0.221811479861685	1e-06	1e-06	1e-07
16057_6_IGF2R_IGF_II_receptor	colon	combined	rs3777399	641	250k	0	0.766283414264062	0	0.0152550034062078	0.218461582329625	1e-06	0.0001	1e-07
16057_6_IGF2R_IGF_II_receptor	colon	combined	rs3777399	641	250k	0	0.996959272340759	0	0.000198472481751617	0.00284225517738669	0.0001	1e-06	1e-07
16060_99_NID2_NID2	colon	combined	rs2516600	928	250k	0	0.00651559614959222	0	0.0553235381894694	0.93816086566099	0.0001	0.0001	1e-05
16060_99_NID2_NID2	colon	combined	rs2516600	928	250k	0	0.0068931352547906	0	0.000585292002079575	0.992521572743174	1e-06	1e-06	1e-07
16060_99_NID2_NID2	colon	combined	rs2516600	928	250k	0	0.00651559614959222	0	0.0553235381894694	0.93816086566099	1e-06	0.0001	1e-07
16060_99_NID2_NID2	colon	combined	rs2516600	928	250k	0	0.396074273702866	0	0.0336304302844701	0.57029529601264	0.0001	1e-06	1e-07
16070_7_WIF1_WIF_1	colon	combined	rs466104	463	250k	3.35735378807967e-08	0.806110114871718	7.87991343324195e-09	0.189194248686755	0.0046955949880755	0.0001	0.0001	1e-05
16070_7_WIF1_WIF_1	colon	combined	rs466104	463	250k	4.1311056777995e-06	0.9918901261767	9.69595615458024e-09	0.00232796864522256	0.00577776437644386	1e-06	1e-06	1e-07
16070_7_WIF1_WIF_1	colon	combined	rs466104	463	250k	3.35734000991993e-06	0.8061068066967	7.87988109506346e-07	0.189193472257239	0.00469557571794136	1e-06	0.0001	1e-07
16070_7_WIF1_WIF_1	colon	combined	rs466104	463	250k	4.15488861809464e-08	0.997600477227987	9.75177616121136e-11	0.00234137085364241	5.81102719659945e-05	0.0001	1e-06	1e-07
16079_2_TEC_TEC	colon	combined	rs58762758	743	250k	1.16311487069792e-34	0.978624490408223	1.8230379085562e-36	0.0153326789861414	0.0060428306056297	0.0001	0.0001	1e-05
16079_2_TEC_TEC	colon	combined	rs58762758	743	250k	1.18104232815572e-32	0.9937083392704	1.85113696856563e-36	0.00015569006417905	0.00613597066542623	1e-06	1e-06	1e-07
16079_2_TEC_TEC	colon	combined	rs58762758	743	250k	1.16311487069791e-32	0.978624490408223	1.82303790855619e-34	0.0153326789861414	0.00604283060562962	1e-06	0.0001	1e-07
16079_2_TEC_TEC	colon	combined	rs58762758	743	250k	1.18826054870676e-34	0.999781623677966	1.86245063158241e-38	0.000156641600964872	6.17347210673949e-05	0.0001	1e-06	1e-07
16288_17_EPHA4_EPHA4	colon	combined	rs768988278	580	250k	2.02232975455784e-40	0.982739511821703	2.3348799839777e-42	0.0113402947868563	0.00592019339144623	0.0001	0.0001	1e-05
16288_17_EPHA4_EPHA4	colon	combined	rs768988278	580	250k	2.04529202692321e-38	0.99389789599907	2.36139106606591e-42	0.000114690566453082	0.00598741343447017	1e-06	1e-06	1e-07
16288_17_EPHA4_EPHA4	colon	combined	rs768988278	580	250k	2.02232975455783e-38	0.982739511821703	2.33487998397768e-40	0.0113402947868563	0.00592019339144615	1e-06	0.0001	1e-07
16288_17_EPHA4_EPHA4	colon	combined	rs768988278	580	250k	2.05748786711509e-40	0.999824394390048	2.37547176832904e-44	0.000115374453057815	6.02311568942854e-05	0.0001	1e-06	1e-07
16296_43_LGR5_LGR5	colon	combined	rs113138849	814	250k	2.15611815080961e-07	0.955943929086091	3.6549161369785e-09	0.0161766822139559	0.0278791694332225	0.0001	0.0001	1e-05
16296_43_LGR5_LGR5	colon	combined	rs113138849	814	250k	2.19116266386578e-05	0.971481384439008	3.71432139556021e-09	0.000164396102686358	0.0283323041173448	1e-06	1e-06	1e-07
16296_43_LGR5_LGR5	colon	combined	rs113138849	814	250k	2.15607134809265e-05	0.955923178473178	3.65483679995081e-07	0.0161763310677636	0.0278785642618985	1e-06	0.0001	1e-07
16296_43_LGR5_LGR5	colon	combined	rs113138849	814	250k	2.25444650409043e-07	0.999539124618641	3.82159618880852e-11	0.000169144091901182	0.000291505806590758	0.0001	1e-06	1e-07
16296_43_LGR5_LGR5	colon	combined	rs4287406	814	250k	2.15611815080961e-07	0.955943929086091	3.6549161369785e-09	0.0161766822139559	0.0278791694332225	0.0001	0.0001	1e-05
16296_43_LGR5_LGR5	colon	combined	rs4287406	814	250k	2.19116266386578e-05	0.971481384439008	3.71432139556021e-09	0.000164396102686358	0.0283323041173448	1e-06	1e-06	1e-07
16296_43_LGR5_LGR5	colon	combined	rs4287406	814	250k	2.15607134809265e-05	0.955923178473178	3.65483679995081e-07	0.0161763310677636	0.0278785642618985	1e-06	0.0001	1e-07
16296_43_LGR5_LGR5	colon	combined	rs4287406	814	250k	2.25444650409043e-07	0.999539124618641	3.82159618880852e-11	0.000169144091901182	0.000291505806590758	0.0001	1e-06	1e-07
16300_4_TREM2_TREM2	colon	combined	rs143332484	685	250k	1.4506313178566e-234	0.954061549709709	1.73703481430564e-236	0.0113897056916336	0.0345487445987049	0.0001	0.0001	1e-05
16300_4_TREM2_TREM2	colon	combined	rs143332484	685	250k	1.46717490127703e-232	0.96494205162745	1.75684465847553e-236	0.000115195984796389	0.0349427523877959	1e-06	1e-06	1e-07
16300_4_TREM2_TREM2	colon	combined	rs143332484	685	250k	1.45063131785657e-232	0.954061549709709	1.73703481430561e-234	0.0113897056916336	0.0345487445987009	1e-06	0.0001	1e-07
16300_4_TREM2_TREM2	colon	combined	rs143332484	685	250k	1.51974803889787e-234	0.999518727681662	1.81979750474362e-238	0.000119323791479011	0.000361948526851333	0.0001	1e-06	1e-07
16302_11_BPIFA2_SPLC2	colon	combined	rs3818222	543	250k	1.13866430542148e-14	0.944078593553462	2.31224659498881e-16	0.0191342934500127	0.0367871129965129	0.0001	0.0001	1e-05
16302_11_BPIFA2_SPLC2	colon	combined	rs3818222	543	250k	1.16065044944991e-12	0.962307537618183	2.35689310443381e-16	0.000195037520601327	0.0374974248600539	1e-06	1e-06	1e-07
16302_11_BPIFA2_SPLC2	colon	combined	rs3818222	543	250k	1.13866430542017e-12	0.944078593552375	2.31224659498616e-14	0.0191342934499908	0.0367871129964707	1e-06	0.0001	1e-07
16302_11_BPIFA2_SPLC2	colon	combined	rs3818222	543	250k	1.20539776858266e-14	0.999408012192643	2.44775995237743e-18	0.000202556930240417	0.00038943087710281	0.0001	1e-06	1e-07
16307_22_UNC5D_UNC5H4	colon	combined	rs2405810	543	250k	9.19363417090622e-29	0.976593385104075	1.2075480508189e-30	0.0128165838231684	0.0105900310727603	0.0001	0.0001	1e-05
16307_22_UNC5D_UNC5H4	colon	combined	rs2405810	543	250k	9.31178600391005e-27	0.98914405836391	1.22306683403261e-30	0.000129812959319389	0.0107261286767713	1e-06	1e-06	1e-07
16307_22_UNC5D_UNC5H4	colon	combined	rs2405810	543	250k	9.19363417090618e-27	0.976593385104075	1.20754805081889e-28	0.0128165838231684	0.0105900310727603	1e-06	0.0001	1e-07
16307_22_UNC5D_UNC5H4	colon	combined	rs2405810	543	250k	9.41172789433072e-29	0.999760381274435	1.23619381219263e-32	0.00013120622077858	0.000108412504779383	0.0001	1e-06	1e-07
16309_30_DKKL1_Soggy_1	colon	combined	rs55689129	596	250k	3.98767910568294e-05	0.772862399114924	3.0720071560727e-06	0.0593716420646897	0.167723010022174	0.0001	0.0001	1e-05
16309_30_DKKL1_Soggy_1	colon	combined	rs55689129	596	250k	0.00421900782505868	0.817696816404451	3.25021695242133e-06	0.000628158424534537	0.177452767129003	1e-06	1e-06	1e-07
16309_30_DKKL1_Soggy_1	colon	combined	rs55689129	596	250k	0.00397079555686839	0.769590154860417	0.000305900049696007	0.0591202667683249	0.167012882764693	1e-06	0.0001	1e-07
16309_30_DKKL1_Soggy_1	colon	combined	rs55689129	596	250k	5.14424238645286e-05	0.997018919289829	3.96299426431636e-08	0.000765914482003379	0.00216368417436076	0.0001	1e-06	1e-07
16318_12_ACVRL1_ALK_1	colon	combined	rs2277382	602	250k	3.11387651356233e-108	0.968414470550557	6.67134480827149e-110	0.0207370097277823	0.0108485197216536	0.0001	0.0001	1e-05
16318_12_ACVRL1_ALK_1	colon	combined	rs2277382	602	250k	3.17914317732666e-106	0.988712379397814	6.81117579275701e-110	0.000211716561999486	0.0110759040401809	1e-06	1e-06	1e-07
16318_12_ACVRL1_ALK_1	colon	combined	rs2277382	602	250k	3.11387651356236e-106	0.968414470550557	6.67134480827155e-108	0.0207370097277828	0.0108485197216539	1e-06	0.0001	1e-07
16318_12_ACVRL1_ALK_1	colon	combined	rs2277382	602	250k	3.21438942344044e-108	0.999673949203341	6.88668933993786e-112	0.00021406380263458	0.000111986994029431	0.0001	1e-06	1e-07
16322_10_PACAP_PACAP	colon	combined	rs140248321,rs55633667	263	250k	2.2111797835276e-49	0.622542195186619	1.28616162070965e-49	0.36209444095246	0.0153633638609239	0.0001	0.0001	1e-05
16322_10_PACAP_PACAP	colon	combined	rs140248321,rs55633667	263	250k	3.44674736213073e-47	0.970407600982746	2.0048456513936e-49	0.00564426315984139	0.0239481358574174	1e-06	1e-06	1e-07
16322_10_PACAP_PACAP	colon	combined	rs140248321,rs55633667	263	250k	2.21117978352759e-47	0.622542195186619	1.28616162070965e-47	0.36209444095246	0.0153633638609237	1e-06	0.0001	1e-07
16322_10_PACAP_PACAP	colon	combined	rs140248321,rs55633667	263	250k	3.53044957124088e-49	0.993973372246385	2.0535321352915e-51	0.00578133073272725	0.000245297020892101	0.0001	1e-06	1e-07
16324_38_TLR1_TLR1	colon	combined	rs200264939	971	250k	1.36117650148656e-54	0.978214616881135	2.0810635488818e-56	0.0149488049565797	0.00683657816229172	0.0001	0.0001	1e-05
16324_38_TLR1_TLR1	colon	combined	rs200264939	971	250k	1.38162358679371e-52	0.992908991709257	2.11232450869644e-56	0.00015173360324567	0.00693927468749666	1e-06	1e-06	1e-07
16324_38_TLR1_TLR1	colon	combined	rs200264939	971	250k	1.36117650148655e-52	0.978214616881135	2.08106354888176e-54	0.0149488049565797	0.00683657816229163	1e-06	0.0001	1e-07
16324_38_TLR1_TLR1	colon	combined	rs200264939	971	250k	1.39118083488745e-54	0.999777344029655	2.12693631004167e-58	0.000152783205832251	6.98727645180714e-05	0.0001	1e-06	1e-07
16558_2_MYOC_MYOC	colon	combined	rs7547721	748	250k	4.47820221687854e-231	0.967306787539393	5.32082493871455e-233	0.0114719401108692	0.0212212723497902	0.0001	0.0001	1e-05
16558_2_MYOC_MYOC	colon	combined	rs7547721	748	250k	4.52964641090404e-229	0.978418907012893	5.38194892045252e-233	0.000116037261902673	0.0214650557252052	1e-06	1e-06	1e-07
16558_2_MYOC_MYOC	colon	combined	rs7547721	748	250k	4.47820221687845e-229	0.967306787539393	5.32082493871445e-231	0.0114719401108692	0.0212212723497878	1e-06	0.0001	1e-07
16558_2_MYOC_MYOC	colon	combined	rs7547721	748	250k	4.62799314024907e-231	0.99966213235656	5.49880066246804e-235	0.000118556638506286	0.000219311004965368	0.0001	1e-06	1e-07
16594_44_FAIM_FAIM1	colon	combined	rs13043	354	250k	0	0.953938444263488	0	0.0197083221991082	0.026353233537387	0.0001	0.0001	1e-05
16594_44_FAIM_FAIM1	colon	combined	rs13043	354	250k	0	0.972921345134411	0	0.000201005080145432	0.0268776497854939	1e-06	1e-06	1e-07
16594_44_FAIM_FAIM1	colon	combined	rs13043	354	250k	0	0.953938444263488	0	0.0197083221991082	0.026353233537384	1e-06	0.0001	1e-07
16594_44_FAIM_FAIM1	colon	combined	rs13043	354	250k	0	0.999517376350501	0	0.000206499807353213	0.000276123842183292	0.0001	1e-06	1e-07
16596_25_GLRX3_GLRX3	colon	combined	rs12248841	853	250k	9.4363711163379e-16	0.977878309755005	1.56437018680352e-17	0.0162054393140695	0.00591625093092746	0.0001	0.0001	1e-05
16596_25_GLRX3_GLRX3	colon	combined	rs12248841	853	250k	9.59023088185516e-14	0.993822588078566	1.58987719867878e-17	0.000164696685460727	0.00601271523587599	1e-06	1e-06	1e-07
16596_25_GLRX3_GLRX3	colon	combined	rs12248841	853	250k	9.43637111633701e-14	0.977878309754911	1.56437018680337e-15	0.016205439314068	0.00591625093092691	1e-06	0.0001	1e-07
16596_25_GLRX3_GLRX3	colon	combined	rs12248841	853	250k	9.64765942437946e-16	0.999773829864525	1.59939775469432e-19	0.000165682927681703	6.04872077910678e-05	0.0001	1e-06	1e-07
16605_2_C1QTNF9_C1T9A	colon	combined	rs11840418	1016	250k	2.26345672129054e-121	0.973920712412377	4.40408442878735e-123	0.0189427687480194	0.00713651883962298	0.0001	0.0001	1e-05
16605_2_C1QTNF9_C1T9A	colon	combined	rs11840418	1016	250k	2.3067153408062e-119	0.99253404181268	4.48825419038602e-123	0.000193047982130121	0.0072729102052038	1e-06	1e-06	1e-07
16605_2_C1QTNF9_C1T9A	colon	combined	rs11840418	1016	250k	2.2634567212905e-119	0.973920712412377	4.40408442878726e-121	0.0189427687480183	0.00713651883962298	1e-06	0.0001	1e-07
16605_2_C1QTNF9_C1T9A	colon	combined	rs11840418	1016	250k	2.32344456243888e-121	0.999732295394164	4.52080480370467e-125	0.000194448043256718	7.32565625695327e-05	0.0001	1e-06	1e-07
16606_85_AKR1B1_Aldose_reductase	colon	combined	rs199519799	887	250k	5.21991762417851e-10	0.961630887616041	8.19670162666447e-12	0.015076948929508	0.0232921629242636	0.0001	0.0001	1e-05
16606_85_AKR1B1_Aldose_reductase	colon	combined	rs199519799	887	250k	5.29901134452462e-08	0.976201800411479	8.32090044988287e-12	0.00015305399274544	0.0236450925973402	1e-06	1e-06	1e-07
16606_85_AKR1B1_Aldose_reductase	colon	combined	rs199519799	887	250k	5.21991735019205e-08	0.961630837141327	8.19670119643063e-10	0.0150769481381393	0.0232921617016893	1e-06	0.0001	1e-07
16606_85_AKR1B1_Aldose_reductase	colon	combined	rs199519799	887	250k	5.42602756416844e-10	0.999601158185244	8.52035073418332e-14	0.000156722665691386	0.000242118606375607	0.0001	1e-06	1e-07
16609_106_KIRREL2_KIRR2	colon	combined	rs143257786	562	250k	4.95381846254422e-128	0.982898716715212	5.05972673237125e-130	0.0100320530140747	0.00706923027073121	0.0001	0.0001	1e-05
16609_106_KIRREL2_KIRR2	colon	combined	rs143257786	562	250k	5.00351200526041e-126	0.99275852884482	5.11048267920477e-130	0.000101326881622446	0.00714014427355266	1e-06	1e-06	1e-07
16609_106_KIRREL2_KIRR2	colon	combined	rs143257786	562	250k	4.95381846254413e-126	0.982898716715212	5.05972673237115e-128	0.0100320530140741	0.00706923027073121	1e-06	0.0001	1e-07
16609_106_KIRREL2_KIRR2	colon	combined	rs143257786	562	250k	5.03913233583297e-128	0.999826042011353	5.14686454103047e-132	0.000102048234347387	7.19097542956714e-05	0.0001	1e-06	1e-07
16610_13_LRP10_LRP10	colon	combined	rs781073232	683	250k	9.31714993024568e-19	0.917267613176179	6.38912018717568e-20	0.0628806389414616	0.0198517478823567	0.0001	0.0001	1e-05
16610_13_LRP10_LRP10	colon	combined	rs781073232	683	250k	9.93566317021126e-17	0.978159856790221	6.81325798221873e-20	0.000670549312963089	0.0211695938968162	1e-06	1e-06	1e-07
16610_13_LRP10_LRP10	colon	combined	rs781073232	683	250k	9.3171499302457e-17	0.917267613176179	6.3891201871757e-18	0.062880638941462	0.0198517478823567	1e-06	0.0001	1e-07
16610_13_LRP10_LRP10	colon	combined	rs781073232	683	250k	1.01483512807945e-18	0.999098868935166	6.95910622026076e-22	0.000684903449570159	0.000216227615264544	0.0001	1e-06	1e-07
16613_3_CDH17_CAD17	colon	combined	rs7833351	774	250k	8.76062846149094e-205	0.968356362633171	2.36580936371894e-206	0.0261449831314592	0.00549865423538706	0.0001	0.0001	1e-05
16613_3_CDH17_CAD17	colon	combined	rs7833351	774	250k	8.99340968043594e-203	0.994086842524873	2.42867197567643e-206	0.000268396891185223	0.00564476058393247	1e-06	1e-06	1e-07
16613_3_CDH17_CAD17	colon	combined	rs7833351	774	250k	8.76062846149077e-203	0.968356362633171	2.3658093637189e-204	0.0261449831314577	0.00549865423538706	1e-06	0.0001	1e-07
16613_3_CDH17_CAD17	colon	combined	rs7833351	774	250k	9.0439501041767e-205	0.999673329968611	2.44232042661323e-208	0.000269905205950497	5.67648254500889e-05	0.0001	1e-06	1e-07
16614_27_RSPO1_RSPO1	colon	combined	rs36043533	663	250k	1.31129947521856e-94	0.970715034953525	2.43165409369286e-96	0.0179894986554897	0.0112954663909773	0.0001	0.0001	1e-05
16614_27_RSPO1_RSPO1	colon	combined	rs36043533	663	250k	1.33507666142621e-92	0.988316561208081	2.47574615143486e-96	0.00018315693904857	0.011500281852858	1e-06	1e-06	1e-07
16614_27_RSPO1_RSPO1	colon	combined	rs36043533	663	250k	1.31129947521857e-92	0.970715034953525	2.43165409369288e-94	0.0179894986554902	0.0112954663909776	1e-06	0.0001	1e-07
16614_27_RSPO1_RSPO1	colon	combined	rs36043533	663	250k	1.35045193351172e-94	0.999698406516471	2.50425782555272e-98	0.000185266246965925	0.000116327236576296	0.0001	1e-06	1e-07
16620_26_LY75_LY75	colon	combined	rs72955755	747	250k	0	0.97760871626533	0	0.0164187451364454	0.00597253859771688	0.0001	0.0001	1e-05
16620_26_LY75_LY75	colon	combined	rs72955755	747	250k	0	0.993761876003614	0	0.000166900342610594	0.00607122365277546	1e-06	1e-06	1e-07
16620_26_LY75_LY75	colon	combined	rs72955755	747	250k	0	0.97760871626533	0	0.0164187451363857	0.00597253859769515	1e-06	0.0001	1e-07
16620_26_LY75_LY75	colon	combined	rs72955755	747	250k	0	0.999771011079571	0	0.000167909564967769	6.10793546864789e-05	0.0001	1e-06	1e-07
16621_77_APOA1BP_AIBP	colon	combined	rs10796961	586	250k	3.00192219607264e-72	0.891456126618055	3.17492114076779e-73	0.0942687448034337	0.0142751285784993	0.0001	0.0001	1e-05
16621_77_APOA1BP_AIBP	colon	combined	rs10796961	586	250k	3.31091702858105e-70	0.983215778781355	3.50172315695682e-73	0.00103972045924771	0.0157445007594042	1e-06	1e-06	1e-07
16621_77_APOA1BP_AIBP	colon	combined	rs10796961	586	250k	3.00192219607267e-70	0.891456126618055	3.17492114076782e-71	0.0942687448034363	0.0142751285784997	1e-06	0.0001	1e-07
16621_77_APOA1BP_AIBP	colon	combined	rs10796961	586	250k	3.36334162195481e-72	0.998783878783971	3.55716894766262e-75	0.00105618324639337	0.000159937969643709	0.0001	1e-06	1e-07
16753_46_COL6A2_CO6A2	colon	combined	rs35548026	1026	250k	1.40665220259596e-164	0.82010264241345	2.94787377914587e-165	0.17185811724933	0.00803924033719957	0.0001	0.0001	1e-05
16753_46_COL6A2_CO6A2	colon	combined	rs35548026	1026	250k	1.69504665392306e-162	0.988241611772239	3.55225234518335e-165	0.00207092788150036	0.00968746034627849	1e-06	1e-06	1e-07
16753_46_COL6A2_CO6A2	colon	combined	rs35548026	1026	250k	1.40665220259602e-162	0.820102642413497	2.94787377914598e-163	0.17185811724933	0.00803924033720003	1e-06	0.0001	1e-07
16753_46_COL6A2_CO6A2	colon	combined	rs35548026	1026	250k	1.71146056319992e-164	0.99781120569561	3.58665042360048e-167	0.00209098162001377	9.78126843992532e-05	0.0001	1e-06	1e-07
16763_11_LECT2_LECT2	colon	combined	rs62623707	834	250k	0	0.941476949248533	0	0.0265624235268064	0.0319606272249287	0.0001	0.0001	1e-05
16763_11_LECT2_LECT2	colon	combined	rs62623707	834	250k	0	0.966903414267885	0	0.000272797948157749	0.0328237877842816	1e-06	1e-06	1e-07
16763_11_LECT2_LECT2	colon	combined	rs62623707	834	250k	0	0.941476949248533	0	0.0265624235268064	0.0319606272249287	1e-06	0.0001	1e-07
16763_11_LECT2_LECT2	colon	combined	rs62623707	834	250k	0	0.999378777197712	0	0.000281960406623046	0.000339262395962254	0.0001	1e-06	1e-07
16773_29_SCUBE3_SCUB3	colon	combined	rs3800403	599	250k	5.95828240308272e-115	0.959795355807566	2.01949096593721e-116	0.0325234732637639	0.00768117092867512	0.0001	0.0001	1e-05
16773_29_SCUBE3_SCUB3	colon	combined	rs3800403	599	250k	6.15651121985906e-113	0.991727225574402	2.08667833262889e-116	0.00033605511540297	0.00793671931017869	1e-06	1e-06	1e-07
16773_29_SCUBE3_SCUB3	colon	combined	rs3800403	599	250k	5.9582824030826e-113	0.959795355807566	2.01949096593718e-114	0.032523473263763	0.00768117092867512	1e-06	0.0001	1e-07
16773_29_SCUBE3_SCUB3	colon	combined	rs3800403	599	250k	6.20526819706434e-115	0.999581287721662	2.10320394661146e-118	0.000338716530450601	7.99957478605972e-05	0.0001	1e-06	1e-07
16781_2_ENGASE_ENASE	colon	combined	rs56107536	942	250k	0	0.968239111164622	0	0.0174441409421472	0.0143167478931942	0.0001	0.0001	1e-05
16781_2_ENGASE_ENASE	colon	combined	rs56107536	942	250k	0	0.985254154373989	0	0.000177506900253837	0.014568338725677	1e-06	1e-06	1e-07
16781_2_ENGASE_ENASE	colon	combined	rs56107536	942	250k	0	0.968239111164622	0	0.0174441409421472	0.0143167478931942	1e-06	0.0001	1e-07
16781_2_ENGASE_ENASE	colon	combined	rs56107536	942	250k	0	0.999672080238881	0	0.000180104485168353	0.00014781527603683	0.0001	1e-06	1e-07
16785_45_DEFA5_HD_5	colon	combined	rs7839771	1051	250k	0.00017214959619873	0.854254126076485	2.4297458405531e-05	0.120545735679791	0.0250036911891194	0.0001	0.0001	1e-05
16785_45_DEFA5_HD_5	colon	combined	rs7839771	1051	250k	0.0191766860535189	0.95160044213991	2.70662692233918e-05	0.00134282494950103	0.0278529805878462	1e-06	1e-06	1e-07
16785_45_DEFA5_HD_5	colon	combined	rs7839771	1051	250k	0.0168865457152217	0.837957315668319	0.00238339299765214	0.11824605583053	0.0245266897882776	1e-06	0.0001	1e-07
16785_45_DEFA5_HD_5	colon	combined	rs7839771	1051	250k	0.000201137065157174	0.99809800087523	2.83887942950811e-07	0.00140843870838104	0.000292139463288086	0.0001	1e-06	1e-07
16803_4_CALB2_CALB2	colon	combined	rs35769636,rs796290710	657	250k	0.000239971165816747	0.973326950545992	4.8726142841793e-06	0.019756731292219	0.00667147438168885	0.0001	0.0001	1e-05
16803_4_CALB2_CALB2	colon	combined	rs35769636,rs796290710	657	250k	0.0238967982661601	0.969258023356702	4.85224465120788e-06	0.000196741396193167	0.00664358473629366	1e-06	1e-06	1e-07
16803_4_CALB2_CALB2	colon	combined	rs35769636,rs796290710	657	250k	0.023429203599054	0.950292307626774	0.000475729955868425	0.0192891707769041	0.00651358804139928	1e-06	0.0001	1e-07
16803_4_CALB2_CALB2	colon	combined	rs35769636,rs796290710	657	250k	0.000246419659671022	0.999482146473111	5.00355094550209e-08	0.000202876332440632	6.85074992674382e-05	0.0001	1e-06	1e-07
16809_1_NME4_NDKM	colon	combined	rs7199565	838	250k	3.4521401947438e-84	0.965826122350657	9.47221223225716e-86	0.0264932999569118	0.00768057769242082	0.0001	0.0001	1e-05
16809_1_NME4_NDKM	colon	combined	rs7199565	838	250k	3.54512298120376e-82	0.991840478380774	9.7273445958373e-86	0.000272068923122468	0.00788745269609284	1e-06	1e-06	1e-07
16809_1_NME4_NDKM	colon	combined	rs7199565	838	250k	3.45214019474384e-82	0.965826122350657	9.47221223225725e-84	0.0264932999569125	0.00768057769242104	1e-06	0.0001	1e-07
16809_1_NME4_NDKM	colon	combined	rs7199565	838	250k	3.57302321225678e-84	0.999646294613755	9.80389910838741e-88	0.000274210114234234	7.94952720064672e-05	0.0001	1e-06	1e-07
16818_200_CDCP1_CDCP1	colon	combined	rs2276862	1180	250k	5.46562455513595e-159	0.950654294629277	1.36809110976379e-160	0.0237700890111902	0.025575616359517	0.0001	0.0001	1e-05
16818_200_CDCP1_CDCP1	colon	combined	rs2276862	1180	250k	5.59734341277234e-157	0.973564594528696	1.40106143114289e-160	0.000243429364394909	0.0261919761069239	1e-06	1e-06	1e-07
16818_200_CDCP1_CDCP1	colon	combined	rs2276862	1180	250k	5.46562455513585e-157	0.950654294629277	1.36809110976377e-158	0.0237700890111889	0.025575616359517	1e-06	0.0001	1e-07
16818_200_CDCP1_CDCP1	colon	combined	rs2276862	1180	250k	5.74634650133468e-159	0.999481198317665	1.43835813872554e-162	0.000249909532658092	0.000268892149660901	0.0001	1e-06	1e-07
16825_20_ATXN3_ATX3	colon	combined	rs2273185	822	250k	1.2575944814795e-185	0.963713182467986	3.04225880001927e-187	0.0233002909506596	0.0129865265813754	0.0001	0.0001	1e-05
16825_20_ATXN3_ATX3	colon	combined	rs2273185	822	250k	1.28728874167578e-183	0.986468331616819	3.11409246796426e-187	0.000238504562959492	0.0132931638201935	1e-06	1e-06	1e-07
16825_20_ATXN3_ATX3	colon	combined	rs2273185	822	250k	1.25759448147947e-183	0.963713182467986	3.04225880001921e-185	0.0233002909506583	0.0129865265813754	1e-06	0.0001	1e-07
16825_20_ATXN3_ATX3	colon	combined	rs2273185	822	250k	1.30445568131307e-185	0.999623610424662	3.15562117530998e-189	0.000241685196257199	0.000134704379106922	0.0001	1e-06	1e-07
16828_8_COL6A1_Collagen_a1_VI_	colon	combined	rs1053312	957	250k	0	0.942037048124767	0	0.0459513198240533	0.0120116320516709	0.0001	0.0001	1e-05
16828_8_COL6A1_Collagen_a1_VI_	colon	combined	rs1053312	957	250k	0	0.986934480671135	0	0.000481413571336701	0.0125841057574253	1e-06	1e-06	1e-07
16828_8_COL6A1_Collagen_a1_VI_	colon	combined	rs1053312	957	250k	0	0.942037048124767	0	0.0459513198243877	0.0120116320517583	1e-06	0.0001	1e-07
16828_8_COL6A1_Collagen_a1_VI_	colon	combined	rs1053312	957	250k	0	0.999385084592587	0	0.00048748681106691	0.000127428596762808	0.0001	1e-06	1e-07
16851_50_SCO2_SCO2	colon	combined	rs74479613	947	250k	9.26267974380596e-25	0.952959298023029	2.8408589501033e-26	0.0292093796549683	0.0178313223220011	0.0001	0.0001	1e-05
16851_50_SCO2_SCO2	colon	combined	rs74479613	947	250k	9.53850749160335e-23	0.98133689761477	2.92545517362501e-26	0.000300791881367065	0.0183623105038624	1e-06	1e-06	1e-07
16851_50_SCO2_SCO2	colon	combined	rs74479613	947	250k	9.26267974380598e-23	0.952959298023029	2.84085895010331e-24	0.0292093796549683	0.0178313223220011	1e-06	0.0001	1e-07
16851_50_SCO2_SCO2	colon	combined	rs74479613	947	250k	9.71511554004931e-25	0.999506615938978	2.97962076813598e-28	0.000306361124480141	0.000187022936538364	0.0001	1e-06	1e-07
16853_5_NRK1_NRK1	colon	combined	rs11144225	752	250k	1.03737849185241e-72	0.963840251791283	3.00069550292706e-74	0.0278715177594125	0.00828823044929517	0.0001	0.0001	1e-05
16853_5_NRK1_NRK1	colon	combined	rs11144225	752	250k	1.0668149049151e-70	0.991189960697916	3.0858425471286e-74	0.000286623935254846	0.00852341536683547	1e-06	1e-06	1e-07
16853_5_NRK1_NRK1	colon	combined	rs11144225	752	250k	1.03737849185242e-70	0.963840251791283	3.00069550292709e-72	0.0278715177594133	0.00828823044929541	1e-06	0.0001	1e-07
16853_5_NRK1_NRK1	colon	combined	rs11144225	752	250k	1.07589348914255e-72	0.99962497740245	3.11210303650466e-76	0.000289063102092342	8.59594954681066e-05	0.0001	1e-06	1e-07
16872_248_GSTZ1_MAAI	colon	combined	rs7975	741	250k	0	0.966167834369278	0	0.0280992131563906	0.00573295247785038	0.0001	0.0001	1e-05
16872_248_GSTZ1_MAAI	colon	combined	rs7975	741	250k	0	0.993813971068364	0	0.000289032501575803	0.00589699642787169	1e-06	1e-06	1e-07
16872_248_GSTZ1_MAAI	colon	combined	rs7975	741	250k	0	0.966167834362248	0	0.0280992131563906	0.00573295247785038	1e-06	0.0001	1e-07
16872_248_GSTZ1_MAAI	colon	combined	rs7975	741	250k	0	0.99964995395797	0	0.000290729789783497	5.93162541402038e-05	0.0001	1e-06	1e-07
16882_27_PHPT1_PHP14	colon	combined	rs4880150	661	250k	1.10790166315435e-109	0.896893678504072	6.18902192873775e-111	0.0500497172123378	0.0530566042835921	0.0001	0.0001	1e-05
16882_27_PHPT1_PHP14	colon	combined	rs4880150	661	250k	1.16565916564477e-107	0.943650841700614	6.51167010352657e-111	0.000526589259198204	0.0558225690401743	1e-06	1e-06	1e-07
16882_27_PHPT1_PHP14	colon	combined	rs4880150	661	250k	1.10790166315436e-107	0.896893678504072	6.1890219287378e-109	0.0500497172123392	0.0530566042835936	1e-06	0.0001	1e-07
16882_27_PHPT1_PHP14	colon	combined	rs4880150	661	250k	1.23384690462291e-109	0.998851726467655	6.89258424585691e-113	0.000557393230044218	0.000590880302307065	0.0001	1e-06	1e-07
16890_37_ADAMTSL1_ATL1	colon	combined	rs702208	990	250k	3.95192781906211e-165	0.964639834168186	7.54124844145948e-167	0.018390726700716	0.0169694391310825	0.0001	0.0001	1e-05
16890_37_ADAMTSL1_ATL1	colon	combined	rs702208	990	250k	4.02521416657499e-163	0.982528554141942	7.68109678365208e-167	0.000187317727040111	0.0172841281310338	1e-06	1e-06	1e-07
16890_37_ADAMTSL1_ATL1	colon	combined	rs702208	990	250k	3.95192781906203e-163	0.964639834168186	7.54124844145933e-165	0.018390726700715	0.0169694391310825	1e-06	0.0001	1e-07
16890_37_ADAMTSL1_ATL1	colon	combined	rs702208	990	250k	4.09528984586022e-165	0.999633570918513	7.81481838267647e-169	0.000190578775128803	0.000175850306344814	0.0001	1e-06	1e-07
16892_23_ENPP2_ENPP2	colon	combined	rs34391603,rs796772394	551	250k	5.89715138195721e-75	0.978995932386468	7.9298325047613e-77	0.013156599675847	0.00784746793768689	0.0001	0.0001	1e-05
16892_23_ENPP2_ENPP2	colon	combined	rs34391603,rs796772394	551	250k	5.97497564091188e-73	0.991915667360658	8.03448190213082e-77	0.000133302263226497	0.00795103037611954	1e-06	1e-06	1e-07
16892_23_ENPP2_ENPP2	colon	combined	rs34391603,rs796772394	551	250k	5.89715138195726e-73	0.978995932386468	7.92983250476137e-75	0.0131565996758474	0.00784746793768711	1e-06	0.0001	1e-07
16892_23_ENPP2_ENPP2	colon	combined	rs34391603,rs796772394	551	250k	6.02238093331177e-75	0.999785498983963	8.09822726056278e-79	0.000134359879716606	8.01411363243937e-05	0.0001	1e-06	1e-07
16900_29_MDGA1_MDGA1	colon	combined	rs9349050	1002	250k	0	0.968004827023199	0	0.0226087134841071	0.00938645949246175	0.0001	0.0001	1e-05
16900_29_MDGA1_MDGA1	colon	combined	rs9349050	1002	250k	0	0.990167373363458	0	0.000231263417502496	0.00960136321776502	1e-06	1e-06	1e-07
16900_29_MDGA1_MDGA1	colon	combined	rs9349050	1002	250k	0	0.968004827023199	0	0.0226087134840248	0.0093864594924276	1e-06	0.0001	1e-07
16900_29_MDGA1_MDGA1	colon	combined	rs9349050	1002	250k	0	0.999669582213135	0	0.000233482752689167	9.69350335588934e-05	0.0001	1e-06	1e-07
16908_5_OMG_OMGP	colon	combined	rs12449302	284	250k	2.2012545882787e-21	0.871349525366821	2.01807341595617e-22	0.0798350527373003	0.0488154218958812	0.0001	0.0001	1e-05
16908_5_OMG_OMGP	colon	combined	rs12449302	284	250k	2.39016537744857e-19	0.946128393452477	2.19126367011443e-22	0.000866864650620394	0.0530047418969004	1e-06	1e-06	1e-07
16908_5_OMG_OMGP	colon	combined	rs12449302	284	250k	2.2012545882787e-19	0.871349525366821	2.01807341595618e-20	0.0798350527373003	0.0488154218958812	1e-06	0.0001	1e-07
16908_5_OMG_OMGP	colon	combined	rs12449302	284	250k	2.5225346104415e-21	0.998525725844525	2.31261757057463e-24	0.00091487229477504	0.000559401860699602	0.0001	1e-06	1e-07
16913_8_RNASET2_RNT2	colon	combined	rs11159	979	250k	0	0.962682781120288	0	0.0256908477912795	0.0116263710883676	0.0001	0.0001	1e-05
16913_8_RNASET2_RNT2	colon	combined	rs11159	979	250k	0	0.987806594087804	0	0.000263613200044925	0.0119297927122333	1e-06	1e-06	1e-07
16913_8_RNASET2_RNT2	colon	combined	rs11159	979	250k	0	0.962682781120288	0	0.0256908477912795	0.0116263710883676	1e-06	0.0001	1e-07
16913_8_RNASET2_RNT2	colon	combined	rs11159	979	250k	0	0.999612512453082	0	0.000266763812663252	0.00012072373415499	0.0001	1e-06	1e-07
16915_153_SEMA4A_SEM4A	colon	combined	rs7695	481	250k	5.2533856274809e-75	0.977497963173148	5.35254027416513e-77	0.00994692166192373	0.0125551151649321	0.0001	0.0001	1e-05
16915_153_SEMA4A_SEM4A	colon	combined	rs7695	481	250k	5.30563259212405e-73	0.987219560851692	5.4057733703599e-77	0.000100458476691181	0.0126799806716033	1e-06	1e-06	1e-07
16915_153_SEMA4A_SEM4A	colon	combined	rs7695	481	250k	5.25338562748094e-73	0.977497963173148	5.35254027416518e-75	0.00994692166192401	0.0125551151649325	1e-06	0.0001	1e-07
16915_153_SEMA4A_SEM4A	colon	combined	rs7695	481	250k	5.37308186052098e-75	0.999769852635085	5.47449570508991e-79	0.000101735581850546	0.00012841178305389	0.0001	1e-06	1e-07
16916_19_SLITRK6_SLIK6	colon	combined	rs9547175	1069	250k	6.35887968277536e-93	0.933027269920474	4.00417495304938e-94	0.0587443288274608	0.00822840125206376	0.0001	0.0001	1e-05
16916_19_SLITRK6_SLIK6	colon	combined	rs9547175	1069	250k	6.75152749448704e-91	0.99063979509435	4.25142456484575e-94	0.000623716709561471	0.00873648819609907	1e-06	1e-06	1e-07
16916_19_SLITRK6_SLIK6	colon	combined	rs9547175	1069	250k	6.35887968277541e-91	0.933027269920474	4.00417495304941e-92	0.0587443288274625	0.00822840125206399	1e-06	0.0001	1e-07
16916_19_SLITRK6_SLIK6	colon	combined	rs9547175	1069	250k	6.81043175858939e-93	0.99928271451788	4.28851647265231e-96	0.000629158377956526	8.81271041521176e-05	0.0001	1e-06	1e-07
16918_198_TLR3_TLR3	colon	combined	rs3775291	974	250k	0	0.89832421524324	0	0.0242978752532112	0.0773779095032008	0.0001	0.0001	1e-05
16918_198_TLR3_TLR3	colon	combined	rs3775291	974	250k	0	0.920465927870682	0	0.000248967643426626	0.0792851044856584	1e-06	1e-06	1e-07
16918_198_TLR3_TLR3	colon	combined	rs3775291	974	250k	0	0.89832421524324	0	0.0242978752532112	0.0773779095032008	1e-06	0.0001	1e-07
16918_198_TLR3_TLR3	colon	combined	rs3775291	974	250k	0	0.998869441203812	0	0.00027017422735342	0.000860384568460869	0.0001	1e-06	1e-07
17148_7_BLVRB_BLVRB	colon	combined	rs149698066	585	250k	2.45221113493638e-33	0.945389409033966	5.38821885584128e-35	0.0207390748558249	0.0338715161102057	0.0001	0.0001	1e-05
17148_7_BLVRB_BLVRB	colon	combined	rs149698066	585	250k	2.50361455817111e-31	0.965206728685552	5.50116708056068e-35	0.000211738088096523	0.0345815332263539	1e-06	1e-06	1e-07
17148_7_BLVRB_BLVRB	colon	combined	rs149698066	585	250k	2.45221113493637e-31	0.945389409033966	5.38821885584125e-33	0.0207390748558249	0.0338715161102052	1e-06	0.0001	1e-07
17148_7_BLVRB_BLVRB	colon	combined	rs149698066	585	250k	2.59236607167935e-33	0.999422681672239	5.69617988829021e-37	0.000219244066093248	0.000358074261671253	0.0001	1e-06	1e-07
17150_8_HSPE1_HSP_10	colon	combined	rs768477167	271	250k	0.989475544145677	0.00406202074645646	0.00627974868137425	2.56227239609412e-05	0.000157063702531682	0.0001	0.0001	1e-05
17150_8_HSPE1_HSP_10	colon	combined	rs768477167	271	250k	0.999893903639109	4.10479046689751e-05	6.34586924360346e-05	2.58925100622808e-09	1.58717453476843e-06	1e-06	1e-06	1e-07
17150_8_HSPE1_HSP_10	colon	combined	rs768477167	271	250k	0.993651124621204	4.07916244805833e-05	0.00630624918069464	2.57308516923785e-07	1.57726510353043e-06	1e-06	0.0001	1e-07
17150_8_HSPE1_HSP_10	colon	combined	rs768477167	271	250k	0.995846783408682	0.00408817612363591	6.32018402269955e-05	2.57877088419632e-07	1.58075036701873e-06	0.0001	1e-06	1e-07
17151_84_IRF3_IRF_3	colon	combined	rs10415576	552	250k	1.96275177249365e-11	0.981426875040099	2.41660024791723e-13	0.0120771330373622	0.00649599190267139	0.0001	0.0001	1e-05
17151_84_IRF3_IRF_3	colon	combined	rs10415576	552	250k	1.98650311844988e-09	0.993303165035851	2.4458436343355e-13	0.00012223278958079	0.00657460018782054	1e-06	1e-06	1e-07
17151_84_IRF3_IRF_3	colon	combined	rs10415576	552	250k	1.96275176863283e-09	0.981426873109584	2.41660024316366e-11	0.0120771330136059	0.00649599188989346	1e-06	0.0001	1e-07
17151_84_IRF3_IRF_3	colon	combined	rs10415576	552	250k	1.99951769147873e-11	0.999810789645694	2.46186757625665e-15	0.000123033597569333	6.61767367382979e-05	0.0001	1e-06	1e-07
17156_72_DCLK1_DCAK1	colon	combined	rs1926318	751	250k	1.99447210114253e-101	0.979620211403112	2.88417641922628e-103	0.0141599222015119	0.00621986639537377	0.0001	0.0001	1e-05
17156_72_DCLK1_DCAK1	colon	combined	rs1926318	751	250k	2.02282876814667e-99	0.993548089416221	2.92518257331301e-103	0.000143612427406376	0.00630829815638113	1e-06	1e-06	1e-07
17156_72_DCLK1_DCAK1	colon	combined	rs1926318	751	250k	1.99447210114255e-99	0.979620211403112	2.88417641922623e-101	0.0141599222015123	0.00621986639537395	1e-06	0.0001	1e-07
17156_72_DCLK1_DCAK1	colon	combined	rs1926318	751	250k	2.03554116069239e-101	0.999792005621394	2.94356577495885e-105	0.000144514954392537	6.3479424227284e-05	0.0001	1e-06	1e-07
17161_1_DDOST_OST48	colon	combined	rs145940009	920	250k	2.18439425323631e-12	0.974913239013557	3.95151717969191e-14	0.0176284900335443	0.00745827095067313	0.0001	0.0001	1e-05
17161_1_DDOST_OST48	colon	combined	rs145940009	920	250k	2.2231938885494e-10	0.992229837461655	4.02170479590556e-14	0.000179416107000213	0.00759074620898496	1e-06	1e-06	1e-07
17161_1_DDOST_OST48	colon	combined	rs145940009	920	250k	2.18439425275539e-10	0.974913238798915	3.95151717882193e-12	0.0176284900296632	0.0074582709490311	1e-06	0.0001	1e-07
17161_1_DDOST_OST48	colon	combined	rs145940009	920	250k	2.24002733324044e-12	0.999742743185149	4.05215609643956e-16	0.000180774599001035	7.64822136089628e-05	0.0001	1e-06	1e-07
17170_15_CALCB_CALCB	colon	combined	rs10766205	565	250k	1.6902145871287e-172	0.960295273892928	2.19762231373153e-174	0.0124585431229945	0.0272461829840547	0.0001	0.0001	1e-05
17170_15_CALCB_CALCB	colon	combined	rs10766205	565	250k	1.71132195977755e-170	0.972287425867817	2.22506618593005e-174	0.000126141252096485	0.0275864328800642	1e-06	1e-06	1e-07
17170_15_CALCB_CALCB	colon	combined	rs10766205	565	250k	1.69021458712866e-170	0.960295273892928	2.19762231373149e-172	0.0124585431229938	0.0272461829840547	1e-06	0.0001	1e-07
17170_15_CALCB_CALCB	colon	combined	rs10766205	565	250k	1.75937139280801e-172	0.999586707156557	2.28754020963924e-176	0.000129682967675108	0.000283609875754251	0.0001	1e-06	1e-07
17195_43_BAG1_BAG_1	colon	combined	rs201889975	518	250k	0.971183453566714	0.0156829720150705	0.01236313057923	0.000199072300499639	0.000571371538485947	0.0001	0.0001	1e-05
17195_43_BAG1_BAG_1	colon	combined	rs201889975	518	250k	0.999705400318905	0.000161435532688874	0.000127262139398208	2.04918703188888e-08	5.88151713782966e-06	1e-06	1e-06	1e-07
17195_43_BAG1_BAG_1	colon	combined	rs201889975	518	250k	0.987264894637601	0.000159426601196717	0.0125678467480768	2.0236865965565e-06	5.80832652853165e-06	1e-06	0.0001	1e-07
17195_43_BAG1_BAG_1	colon	combined	rs201889975	518	250k	0.983977362078302	0.015889572022941	0.000125259965763457	2.01694784223419e-06	5.78898515147943e-06	0.0001	1e-06	1e-07
17210_2_TCL1A_TCL1A	colon	combined	rs78986913	1105	250k	2.94983571181525e-99	0.949269936191729	5.63332292832588e-101	0.0180956432842316	0.0326344205240437	0.0001	0.0001	1e-05
17210_2_TCL1A_TCL1A	colon	combined	rs78986913	1105	250k	3.00364507270546e-97	0.966586022092429	5.73608306010105e-101	0.00018425734548678	0.0332297205620728	1e-06	1e-06	1e-07
17210_2_TCL1A_TCL1A	colon	combined	rs78986913	1105	250k	2.94983571181527e-97	0.949269936191729	5.63332292832593e-99	0.0180956432842321	0.0326344205240447	1e-06	0.0001	1e-07
17210_2_TCL1A_TCL1A	colon	combined	rs78986913	1105	250k	3.10581849872641e-99	0.99946587408247	5.93120440233852e-103	0.000190525131394307	0.000343600786148262	0.0001	1e-06	1e-07
17231_1_LCP1_L_plastin	colon	combined	rs117014375	765	250k	1.60683605082466e-32	0.960780485759115	5.55166601345363e-34	0.0331892192542182	0.0060302949866656	0.0001	0.0001	1e-05
17231_1_LCP1_L_plastin	colon	combined	rs117014375	765	250k	1.66142607061567e-30	0.993421666360895	5.74027614414612e-34	0.000343167768136879	0.00623516587097187	1e-06	1e-06	1e-07
17231_1_LCP1_L_plastin	colon	combined	rs117014375	765	250k	1.60683605082465e-30	0.960780485759115	5.5516660134536e-32	0.0331892192542182	0.00603029498666552	1e-06	0.0001	1e-07
17231_1_LCP1_L_plastin	colon	combined	rs117014375	765	250k	1.67174544465572e-32	0.999591961829328	5.77592988623688e-36	0.000345299236169391	6.2738934496239e-05	0.0001	1e-06	1e-07
17325_10_GUK1_KGUA	colon	combined	rs61825157	426	250k	1.1331695029625e-101	0.957328053311262	2.58153556615307e-103	0.0217885317841283	0.0208834149045978	0.0001	0.0001	1e-05
17325_10_GUK1_KGUA	colon	combined	rs61825157	426	250k	1.1581515812766e-99	0.978433496351842	2.63844860830223e-103	0.000222688860523622	0.0213438147876242	1e-06	1e-06	1e-07
17325_10_GUK1_KGUA	colon	combined	rs61825157	426	250k	1.13316950296251e-99	0.957328053311262	2.5815355661531e-101	0.0217885317841289	0.0208834149045984	1e-06	0.0001	1e-07
17325_10_GUK1_KGUA	colon	combined	rs61825157	426	250k	1.1831520292773e-101	0.999554458532577	2.69540349944158e-105	0.000227495935320967	0.000218045532094001	0.0001	1e-06	1e-07
17329_2_BDH2_BDH2	colon	combined	rs2711897	454	250k	3.30759151045692e-131	0.987735163612857	2.31250679239249e-133	0.00690039846453462	0.0053644379225882	0.0001	0.0001	1e-05
17329_2_BDH2_BDH2	colon	combined	rs2711897	454	250k	3.33034239309733e-129	0.994529184795999	2.32841310079613e-133	6.94786205099683e-05	0.00540133658350902	1e-06	1e-06	1e-07
17329_2_BDH2_BDH2	colon	combined	rs2711897	454	250k	3.30759151045685e-129	0.987735163612857	2.31250679239244e-131	0.00690039846453422	0.0053644379225882	1e-06	0.0001	1e-07
17329_2_BDH2_BDH2	colon	combined	rs2711897	454	250k	3.34824654961048e-131	0.999875844111968	2.34093081449137e-135	6.98521424933242e-05	5.43037455142841e-05	0.0001	1e-06	1e-07
17331_138_KREMEN1_KREM1	colon	combined	rs16987164	734	250k	2.42855002273888e-84	0.958727890161752	8.1700855055995e-86	0.0322443281957253	0.00902778164252647	0.0001	0.0001	1e-05
17331_138_KREMEN1_KREM1	colon	combined	rs16987164	734	250k	2.50863022817388e-82	0.99034145615032	8.43948993193776e-86	0.000333075685662556	0.00932546816402581	1e-06	1e-06	1e-07
17331_138_KREMEN1_KREM1	colon	combined	rs16987164	734	250k	2.42855002273891e-82	0.958727890161752	8.17008550559957e-84	0.0322443281957263	0.00902778164252672	1e-06	0.0001	1e-07
17331_138_KREMEN1_KREM1	colon	combined	rs16987164	734	250k	2.53200625041645e-84	0.999569696983399	8.51813113706607e-88	0.000336179365331672	9.41236512826406e-05	0.0001	1e-06	1e-07
17332_3_ADPRHL2_ARHL2	colon	combined	rs766063732	304	250k	1.10783292965719e-27	0.966168042723048	1.148935051652e-29	0.00999630637912852	0.023835650897826	0.0001	0.0001	1e-05
17332_3_ADPRHL2_ARHL2	colon	combined	rs766063732	304	250k	1.11890600764645e-25	0.975825143357446	1.1604189560305e-29	0.000100962220588103	0.0240738944219628	1e-06	1e-06	1e-07
17332_3_ADPRHL2_ARHL2	colon	combined	rs766063732	304	250k	1.1078329296572e-25	0.966168042723048	1.14893505165201e-27	0.00999630637912852	0.023835650897826	1e-06	0.0001	1e-07
17332_3_ADPRHL2_ARHL2	colon	combined	rs766063732	304	250k	1.14622414592871e-27	0.99964995618656	1.18875063473233e-31	0.000103427217544471	0.000246616595892936	0.0001	1e-06	1e-07
17333_20_ACADM_ACADM	colon	combined	rs12126607	840	250k	4.19278238883362e-145	0.961657978968577	1.41832021051077e-146	0.0325248228560922	0.00581719817533469	0.0001	0.0001	1e-05
17333_20_ACADM_ACADM	colon	combined	rs12126607	840	250k	4.33227996073653e-143	0.993653188981031	1.46550897615577e-146	0.00033606952428826	0.00601074149465859	1e-06	1e-06	1e-07
17333_20_ACADM_ACADM	colon	combined	rs12126607	840	250k	4.19278238883354e-143	0.961657978968577	1.41832021051074e-144	0.0325248228560904	0.00581719817533469	1e-06	0.0001	1e-07
17333_20_ACADM_ACADM	colon	combined	rs12126607	840	250k	4.3582140980755e-145	0.999601451444171	1.47428188820291e-148	0.000338081322527824	6.04672333259251e-05	0.0001	1e-06	1e-07
17341_89_ACAT2_THIC	colon	combined	rs25683	736	250k	5.18906726283562e-229	0.969401078697015	8.41910816518987e-231	0.0157133602365046	0.0148855610665177	0.0001	0.0001	1e-05
17341_89_ACAT2_THIC	colon	combined	rs25683	736	250k	5.27106514686397e-227	0.984719599965138	8.55214730690547e-231	0.00015961663491234	0.0151207833999732	1e-06	1e-06	1e-07
17341_89_ACAT2_THIC	colon	combined	rs25683	736	250k	5.18906726283611e-227	0.969401078697015	8.41910816519066e-229	0.0157133602365064	0.0148855610665177	1e-06	0.0001	1e-07
17341_89_ACAT2_THIC	colon	combined	rs25683	736	250k	5.35116988888125e-229	0.9996844519101	8.6821148816984e-233	0.000162042339965314	0.000153505749922997	0.0001	1e-06	1e-07
17342_13_AGR3_AGR3	colon	combined	rs145337555	1176	250k	0.0203346707003833	0.953645575689964	0.000398283507957058	0.0186715578851272	0.00694991221656826	0.0001	0.0001	1e-05
17342_13_AGR3_AGR3	colon	combined	rs145337555	1176	250k	0.679033853337294	0.318450020420843	0.000132998458206495	6.23497674752571e-05	0.00232077801618068	1e-06	1e-06	1e-07
17342_13_AGR3_AGR3	colon	combined	rs145337555	1176	250k	0.666150846140137	0.312408209861836	0.0130475137629967	0.00611668330763654	0.00227674692739399	1e-06	0.0001	1e-07
17342_13_AGR3_AGR3	colon	combined	rs145337555	1176	250k	0.0208723327256147	0.978860589944842	4.08814385031965e-06	0.000191652461171453	7.13367245210874e-05	0.0001	1e-06	1e-07
17343_6_SNPH_SNPH	colon	combined	rs762640397	735	250k	8.21967577466717e-09	0.957975009280707	1.53364627417762e-10	0.0178499460849956	0.0241750362612579	0.0001	0.0001	1e-05
17343_6_SNPH_SNPH	colon	combined	rs762640397	735	250k	8.36753542117371e-07	0.975207543764715	1.56123427182892e-10	0.000181710398593294	0.0246099089270252	1e-06	1e-06	1e-07
17343_6_SNPH_SNPH	colon	combined	rs762640397	735	250k	8.21966896112877e-07	0.957974215186182	1.53364500289173e-08	0.0178499312886343	0.0241750162218376	1e-06	0.0001	1e-07
17343_6_SNPH_SNPH	colon	combined	rs762640397	735	250k	8.57649871081485e-09	0.999561498205385	1.6002231297089e-12	0.000186248270348934	0.000252244946166354	0.0001	1e-06	1e-07
17345_12_ZADH2_ZADH2	colon	combined	rs9240	823	250k	2.71982739222912e-25	0.968637416024394	7.24602431446269e-27	0.0258003778637052	0.00556220611190286	0.0001	0.0001	1e-05
17345_12_ZADH2_ZADH2	colon	combined	rs9240	823	250k	2.79111920302891e-23	0.994027231420071	7.43595629174677e-27	0.000264766544768746	0.00570800203516334	1e-06	1e-06	1e-07
17345_12_ZADH2_ZADH2	colon	combined	rs9240	823	250k	2.71982739222912e-23	0.968637416024394	7.24602431446271e-25	0.0258003778637052	0.00556220611190286	1e-06	0.0001	1e-07
17345_12_ZADH2_ZADH2	colon	combined	rs9240	823	250k	2.80698123508541e-25	0.999676324369133	7.47821510209869e-29	0.000266271222682915	5.74044081855964e-05	0.0001	1e-06	1e-07
17350_13_CHMP2B_CHM2B	colon	combined	rs7637388	971	250k	3.59358600486166e-177	0.970071383972641	9.11421294806144e-179	0.0245980521195337	0.00533056390784878	0.0001	0.0001	1e-05
17350_13_CHMP2B_CHM2B	colon	combined	rs7637388	971	250k	3.68328154065636e-175	0.994284265597538	9.34170276258547e-179	0.000252120169617222	0.00546361423283222	1e-06	1e-06	1e-07
17350_13_CHMP2B_CHM2B	colon	combined	rs7637388	971	250k	3.59358600486159e-175	0.970071383972641	9.11421294806127e-177	0.0245980521195323	0.00533056390784878	1e-06	0.0001	1e-07
17350_13_CHMP2B_CHM2B	colon	combined	rs7637388	971	250k	3.70331267779296e-177	0.999691575426297	9.39250662513607e-181	0.00025349129849693	5.49332752103767e-05	0.0001	1e-06	1e-07
17357_33_SEPSECS_SPCS	colon	combined	rs6448333	818	250k	3.35778570077184e-09	0.865967360863724	1.76572209043154e-10	0.0454490961975217	0.0885835394043958	0.0001	0.0001	1e-05
17357_33_SEPSECS_SPCS	colon	combined	rs6448333	818	250k	3.5159848838483e-07	0.906766667689058	1.84891256687621e-10	0.000475903912445399	0.0927570766151161	1e-06	1e-06	1e-07
17357_33_SEPSECS_SPCS	colon	combined	rs6448333	818	250k	3.35778452587823e-07	0.86596705786061	1.76572147260307e-08	0.0454490802948236	0.0885835084088992	1e-06	0.0001	1e-07
17357_33_SEPSECS_SPCS	colon	combined	rs6448333	818	250k	3.87150458510186e-09	0.998454608750588	2.03586582894494e-12	0.000524025056980244	0.00102136231889318	0.0001	1e-06	1e-07
17377_1_AKR1C3_Aldose_reductase_like_C3	colon	combined	rs753622030	1184	250k	3.4897934086195e-39	0.640322654130497	2.85610388735272e-40	0.0520974712985173	0.307579874570984	0.0001	0.0001	1e-05
17377_1_AKR1C3_Aldose_reductase_like_C3	colon	combined	rs753622030	1184	250k	3.67957288706545e-37	0.67514422810616	3.01142251016586e-40	0.000549305991584544	0.324306465902255	1e-06	1e-06	1e-07
17377_1_AKR1C3_Aldose_reductase_like_C3	colon	combined	rs753622030	1184	250k	3.48979340861949e-37	0.640322654130497	2.8561038873527e-38	0.0520974712985173	0.30757987457098	1e-06	0.0001	1e-07
17377_1_AKR1C3_Aldose_reductase_like_C3	colon	combined	rs753622030	1184	250k	5.41961192518316e-39	0.994414249198596	4.43549886054195e-42	0.00080906817012135	0.00477668263128117	0.0001	1e-06	1e-07
17383_4_STARD5_STAR5	colon	combined	rs11634869	625	250k	8.81670579391171e-110	0.950701600903073	3.65067375620099e-111	0.0393551151122219	0.00994328398469694	0.0001	0.0001	1e-05
17383_4_STARD5_STAR5	colon	combined	rs11634869	625	250k	9.17414482427118e-108	0.98924409810453	3.79867611877012e-111	0.000409506151225677	0.010346395744254	1e-06	1e-06	1e-07
17383_4_STARD5_STAR5	colon	combined	rs11634869	625	250k	8.81670579391179e-108	0.950701600903073	3.65067375620102e-109	0.039355115112223	0.00994328398469722	1e-06	0.0001	1e-07
17383_4_STARD5_STAR5	colon	combined	rs11634869	625	250k	9.26908745479639e-110	0.999481721196895	3.83798837186157e-113	0.000413744103858689	0.000104534699236168	0.0001	1e-06	1e-07
17384_110_PFKM_K6PF	colon	combined	rs4760682	834	250k	5.00844502383805e-83	0.892310514280539	2.13176791956135e-84	0.0379100510231968	0.0697794346962656	0.0001	0.0001	1e-05
17384_110_PFKM_K6PF	colon	combined	rs4760682	834	250k	5.20374657918349e-81	0.927105671352362	2.21489503553131e-84	0.000393883325842038	0.0725004453218089	1e-06	1e-06	1e-07
17384_110_PFKM_K6PF	colon	combined	rs4760682	834	250k	5.0084450238381e-81	0.892310514280539	2.13176791956137e-82	0.0379100510231978	0.0697794346962676	1e-06	0.0001	1e-07
17384_110_PFKM_K6PF	colon	combined	rs4760682	834	250k	5.60612895661028e-83	0.998794593648652	2.38616293195676e-86	0.000424340556352671	0.000781065795001701	0.0001	1e-06	1e-07
17391_10_RBM17_SPF45	colon	combined	rs201072484	1070	250k	6.66247202254554e-112	0.93328618089559	3.72074478004873e-113	0.0521059815489061	0.0146078375554956	0.0001	0.0001	1e-05
17391_10_RBM17_SPF45	colon	combined	rs201072484	1070	250k	7.02484827078322e-110	0.98404823192117	3.92311854304257e-113	0.000549400602573108	0.015402367476269	1e-06	1e-06	1e-07
17391_10_RBM17_SPF45	colon	combined	rs201072484	1070	250k	6.6624720225456e-110	0.93328618089559	3.72074478004866e-111	0.0521059815489076	0.014607837555496	1e-06	0.0001	1e-07
17391_10_RBM17_SPF45	colon	combined	rs201072484	1070	250k	7.13362422552466e-112	0.999285683580318	3.98386589994395e-115	0.000557907772091487	0.000156408647594741	0.0001	1e-06	1e-07
17396_23_ADH1A_ADH1A	colon	combined	rs77326813	885	250k	2.5389395811711e-27	0.939155113105788	4.27905133276411e-29	0.015783172120369	0.0450617147738457	0.0001	0.0001	1e-05
17396_23_ADH1A_ADH1A	colon	combined	rs77326813	885	250k	2.57924110135123e-25	0.954062667040428	4.34697428568433e-29	0.000160337042064543	0.0457769959175078	1e-06	1e-06	1e-07
17396_23_ADH1A_ADH1A	colon	combined	rs77326813	885	250k	2.53893958117111e-25	0.939155113105788	4.27905133276415e-27	0.015783172120369	0.0450617147738457	1e-06	0.0001	1e-07
17396_23_ADH1A_ADH1A	colon	combined	rs77326813	885	250k	2.701679107281e-27	0.999352551116511	4.55332756653443e-31	0.00016794833039923	0.000479500553087599	0.0001	1e-06	1e-07
17398_55_HMOX1_HO_1	colon	combined	rs540828131	733	250k	1.40522843727683e-33	0.936249841290977	3.41303612259121e-35	0.0226986999106576	0.0410514587983694	0.0001	0.0001	1e-05
17398_55_HMOX1_HO_1	colon	combined	rs540828131	733	250k	1.43753224928382e-31	0.95777263293278	3.49149601875652e-35	0.000232205044196368	0.0419951620230242	1e-06	1e-06	1e-07
[truncated: 356,124+ more rows]

## Sheet: Table S7B
Table 7B. Colocalization results. SNP = the cis-SNP; nsnps = number of SNPs included in the window; window = the size of the window around the cis-SNP; h0-4 = hypothesis priors; h0 = neither trait has a genetic association in the region; h1 = only trait 1 has a genetic association in the region; h2 = only trait 2 has a genetic association in the region; h3 = both traits are associated, but with d…
protein	cancer	sex	SNP	nsnps	window	h0	h1	h2	h3	h4	prior_p1	prior_p2	prior_p12	evidence
10346_5_STAT3_STAT3	overall	male	rs4796791	462	250k	7.71478968320905e-71	0.163170032792997	3.28220046061881e-72	0.0069336499269955	0.82989631728001	1e-06	1e-06	1e-07	multiple windows
10346_5_STAT3_STAT3	overall	male	rs4796791	800	500k	7.71457638470114e-71	0.163157903981944	3.31733865080507e-72	0.00700764127511868	0.829834454742924	1e-06	1e-06	1e-07	multiple windows
10346_5_STAT3_STAT3	overall	male	rs4796791	1440	1mb	7.7147580886513e-71	0.163150397673523	3.33929293741555e-72	0.00705358219763755	0.829796020128835	1e-06	1e-06	1e-07	multiple windows
10346_5_STAT3_STAT3	overall	male	rs4796791	3734	2mb	7.71453466613702e-71	0.163135160799495	3.38347148652216e-72	0.00714654998419805	0.829718289216305	1e-06	1e-06	1e-07	multiple windows
10714_7_ACE_ACE	colon	male	rs4363	324	250k	0	0.163216130118045	0	0.00134784724760044	0.83543602263439	1e-06	1e-06	1e-07	multiple windows
10714_7_ACE_ACE	colon	male	rs4363	708	500k	0	0.162945420494495	0	0.00300420773149739	0.834050371773633	1e-06	1e-06	1e-07	multiple windows
10714_7_ACE_ACE	colon	male	rs4363	1685	1mb	0	0.162763779861712	0	0.00411559181403497	0.833120628324311	1e-06	1e-06	1e-07	multiple windows
10714_7_ACE_ACE	colon	male	rs4363	3425	2mb	0	0.162683067758387	0	0.00460943587022779	0.83270749637141	1e-06	1e-06	1e-07	multiple windows
10714_7_ACE_ACE	proximal	female	rs4363	324	250k	0	0.190596686284691	0	0.000250614976014247	0.809152698739586	1e-06	1e-06	1e-07	multiple windows
10714_7_ACE_ACE	proximal	female	rs4363	708	500k	0	0.190590323357402	0	0.000283990858268704	0.809125685784178	1e-06	1e-06	1e-07	multiple windows
10714_7_ACE_ACE	proximal	female	rs4363	1685	1mb	0	0.190576036625966	0	0.000358929994399563	0.80906503337976	1e-06	1e-06	1e-07	multiple windows
10714_7_ACE_ACE	proximal	female	rs4363	3425	2mb	0	0.190547434242716	0	0.00050895996368959	0.808943605793328	1e-06	1e-06	1e-07	multiple windows
12347_29_CCM2_CCM2	colon	combined	rs6958168	683	250k	5.47474461244952e-07	0.00513304287856151	6.233079329496e-07	0.00583415643448871	0.989031629904556	1e-06	1e-06	1e-07	multiple windows
12347_29_CCM2_CCM2	colon	combined	rs6958168	1579	500k	5.47019747487515e-07	0.00513345992227364	6.26976776458903e-07	0.00587391989118237	0.988991446190021	1e-06	1e-06	1e-07	multiple windows
12347_29_CCM2_CCM2	colon	combined	rs6958168	2781	1mb	5.46501266585746e-07	0.00513345601835315	6.26550965031633e-07	0.00587549778269296	0.988989873146722	1e-06	1e-06	1e-07	multiple windows
12347_29_CCM2_CCM2	colon	combined	rs6958168	5320	2mb	5.46509105920718e-07	0.00513324981792295	6.30837197090063e-07	0.00591543707055014	0.988950135765224	1e-06	1e-06	1e-07	multiple windows
12347_29_CCM2_CCM2	distal	combined	rs6958168	683	250k	1.25057473788362e-05	0.117252113236572	1.97064976643782e-07	0.00183884430005438	0.880896339651018	1e-06	1e-06	1e-07	multiple windows
12347_29_CCM2_CCM2	distal	combined	rs6958168	1579	500k	1.24946319251171e-05	0.117254802090327	2.05672682943431e-07	0.00192130954812345	0.880811188056942	1e-06	1e-06	1e-07	multiple windows
12347_29_CCM2_CCM2	distal	combined	rs6958168	2781	1mb	1.24820564448533e-05	0.117247830327219	2.11902942991072e-07	0.00198166253514029	0.880757813178253	1e-06	1e-06	1e-07	multiple windows
12347_29_CCM2_CCM2	distal	combined	rs6958168	5320	2mb	1.24802537854044e-05	0.117224506924964	2.33047747900498e-07	0.00218016467135268	0.88058261510215	1e-06	1e-06	1e-07	multiple windows
12347_29_CCM2_CCM2	overall	combined	rs6958168	683	250k	6.23769711673155e-08	0.000584837632258738	5.07789055589298e-07	0.0047510115094862	0.994663580692226	1e-06	1e-06	1e-07	multiple windows
12347_29_CCM2_CCM2	overall	combined	rs6958168	1579	500k	6.22853198243047e-08	0.000584511243940717	5.29655968550377e-07	0.00496056648419565	0.994454330330575	1e-06	1e-06	1e-07	multiple windows
12347_29_CCM2_CCM2	overall	combined	rs6958168	2781	1mb	6.22264090560379e-08	0.000584511973896959	5.29172418816972e-07	0.00496073623118481	0.994454160396089	1e-06	1e-06	1e-07	multiple windows
12347_29_CCM2_CCM2	overall	combined	rs6958168	5320	2mb	6.22295319679414e-08	0.000584509444002214	5.29657380462524e-07	0.00496502046038407	0.994449878208701	1e-06	1e-06	1e-07	multiple windows
15558_63_ENPEP_AMPE	colon	male	rs33966350	524	250k	5.41257035443709e-224	0.199394677251702	7.75287927013486e-227	0.000277606471738314	0.800327716276596	1e-06	1e-06	1e-07	multiple windows
15558_63_ENPEP_AMPE	colon	male	rs33966350	1290	500k	5.39855080575736e-224	0.199383317059307	9.27269249253488e-227	0.000334463193915748	0.80028221974678	1e-06	1e-06	1e-07	multiple windows
15558_63_ENPEP_AMPE	colon	male	rs33966350	2526	1mb	5.39624022920027e-224	0.199357939355166	1.27136539309932e-226	0.000461689637312583	0.800180371007529	1e-06	1e-06	1e-07	multiple windows
16060_99_NID2_NID2	colon	female	rs2516600	928	250k	0	0.144509155622517	0	0.000792568119150398	0.85469827625823	1e-06	1e-06	1e-07	multiple windows
16060_99_NID2_NID2	colon	female	rs2516600	2064	500k	0	0.144496327723973	0	0.000880934961657371	0.854622737314589	1e-06	1e-06	1e-07	multiple windows
16060_99_NID2_NID2	colon	female	rs2516600	3709	1mb	0	0.144468054622658	0	0.00107636716115928	0.854455578216319	1e-06	1e-06	1e-07	multiple windows
16060_99_NID2_NID2	colon	female	rs2516600	6308	2mb	0	0.144428750922315	0	0.00134808078149616	0.854223168296302	1e-06	1e-06	1e-07	multiple windows
17781_191_MAP1LC3A_MLP3A	colon	combined	rs6059848	302	250k	0.000721751395767408	0.174651631474752	5.29998825677361e-06	0.00127427405400326	0.82334704308722	1e-06	1e-06	1e-07	multiple windows
17781_191_MAP1LC3A_MLP3A	colon	combined	rs6059848	645	500k	0.000652147475155907	0.171417165469694	6.34341783417183e-06	0.0016591066865422	0.826265236950774	1e-06	1e-06	1e-07	multiple windows
17781_191_MAP1LC3A_MLP3A	colon	combined	rs6059848	1364	1mb	0.000652568123675071	0.171437587920874	6.92041957658632e-06	0.00180981751403573	0.826093106021838	1e-06	1e-06	1e-07	multiple windows
17781_191_MAP1LC3A_MLP3A	colon	combined	rs6059848	3149	2mb	0.000653532228728624	0.171425651071694	7.72560911602971e-06	0.00201821735101177	0.82589487373945	1e-06	1e-06	1e-07	multiple windows
18381_16_ALDH2_ALDH_E2	overall	male	rs1325481014	1416	1mb	9.93447388718931e-12	0.0561304269513207	1.03271281718382e-11	0.058340094035459	0.885529478992957	1e-06	1e-06	1e-07	multiple windows
18381_16_ALDH2_ALDH_E2	overall	male	rs1325481014	3294	2mb	2.99849528225783e-14	0.00122129214962687	3.35805779348078e-13	0.01366757451424	0.985111133335766	1e-06	1e-06	1e-07	multiple windows
5089_11_IL7R_IL_7_Ra	colon	female	rs10058572	669	250k	1.66387704529926e-15	0.0109697579692493	8.79746795293362e-16	0.00579024125679014	0.983240000773959	1e-06	1e-06	1e-07	multiple windows
5089_11_IL7R_IL_7_Ra	colon	female	rs10058572	1366	500k	1.6621378014827e-15	0.0109697324096415	8.7923544709502e-16	0.00579292211001833	0.983237345480336	1e-06	1e-06	1e-07	multiple windows
5089_11_IL7R_IL_7_Ra	colon	female	rs10058572	2743	1mb	1.65892501442956e-15	0.0109696421807831	8.78882121743015e-16	0.00580177602121781	0.983228581797995	1e-06	1e-06	1e-07	multiple windows
5089_11_IL7R_IL_7_Ra	colon	female	rs10058572	5527	2mb	1.6596318585736e-15	0.0109695061166042	8.8110987300154e-16	0.00581395344786882	0.983216540435528	1e-06	1e-06	1e-07	multiple windows
5089_11_IL7R_IL_7_Ra	overall	female	rs10058572	669	250k	1.05326654967313e-14	0.0694407027229735	4.63050387974204e-16	0.00304356501376728	0.92751573226325	1e-06	1e-06	1e-07	multiple windows
5089_11_IL7R_IL_7_Ra	overall	female	rs10058572	1366	500k	1.05211675106977e-14	0.0694373186906725	4.69967739081909e-16	0.00309240575616546	0.92747027555315	1e-06	1e-06	1e-07	multiple windows
5089_11_IL7R_IL_7_Ra	overall	female	rs10058572	2743	1mb	1.05006243959062e-14	0.069435382127565	4.73339746413003e-16	0.00312068478301448	0.927443933089408	1e-06	1e-06	1e-07	multiple windows
5628_21_SEMA3G_SEM3G	overall	male	rs13091025	351	250k	1.01832781059929e-96	0.10400004432466	9.6737815881323e-98	0.00987080322790736	0.886129152447432	1e-06	1e-06	1e-07	multiple windows
5628_21_SEMA3G_SEM3G	overall	male	rs13091025	748	500k	1.02161821004884e-96	0.103803146319547	1.04181016895284e-97	0.0105766220459456	0.885620231634517	1e-06	1e-06	1e-07	multiple windows
5628_21_SEMA3G_SEM3G	overall	male	rs13091025	1499	1mb	1.01921754760695e-96	0.103520254525742	1.29667068957789e-97	0.013161238320893	0.883318507153367	1e-06	1e-06	1e-07	multiple windows
5628_21_SEMA3G_SEM3G	overall	male	rs13091025	3247	2mb	1.01797462556924e-96	0.10348531557355	1.3540822920586e-97	0.0137565089783668	0.882758175448087	1e-06	1e-06	1e-07	multiple windows
5628_21_SEMA3G_SEM3G	rectal	male	rs13091025	351	250k	9.06975437273516e-97	0.0926278205269803	3.75976482044137e-98	0.00383074686311259	0.903541432609918	1e-06	1e-06	1e-07	multiple windows
5628_21_SEMA3G_SEM3G	rectal	male	rs13091025	748	500k	9.10102423659788e-97	0.092472407127918	4.27521081551177e-98	0.00433486415311122	0.903192728718981	1e-06	1e-06	1e-07	multiple windows
5628_21_SEMA3G_SEM3G	rectal	male	rs13091025	1499	1mb	9.10186383348193e-97	0.0924461380117502	4.44448935676005e-98	0.00450516445137727	0.903048697536881	1e-06	1e-06	1e-07	multiple windows
5628_21_SEMA3G_SEM3G	rectal	male	rs13091025	3247	2mb	9.094341606059e-97	0.0924513035391634	4.6455214106767e-98	0.00471351813525451	0.902835178325582	1e-06	1e-06	1e-07	multiple windows
10442_1_TMEM190_TM190	colon	combined	rs4806666	719	250k	0	0.0175042945790798	0	0.00832277703993996	0.974172928379254	0.0001	0.0001	1e-05	multiple windows and priors
10442_1_TMEM190_TM190	colon	combined	rs4806666	719	250k	0	0.0176497203193362	0	8.39192270051997e-05	0.982266360453577	1e-06	1e-06	1e-07	multiple windows and priors
10442_1_TMEM190_TM190	colon	combined	rs4806666	719	250k	0	0.0175042945791435	0	0.00832277703993996	0.974172928379254	1e-06	0.0001	1e-07	multiple windows and priors
10442_1_TMEM190_TM190	colon	combined	rs4806666	1559	500k	0	0.0174940515088936	0	0.00890308145435077	0.973602867036086	0.0001	0.0001	1e-05	multiple windows and priors
10442_1_TMEM190_TM190	colon	combined	rs4806666	1559	500k	0	0.017649616119237	0	8.98225147372608e-05	0.982260561367225	1e-06	1e-06	1e-07	multiple windows and priors
10442_1_TMEM190_TM190	colon	combined	rs4806666	1559	500k	0	0.0174940515089572	0	0.00890308145435077	0.973602867036086	1e-06	0.0001	1e-07	multiple windows and priors
10442_1_TMEM190_TM190	colon	combined	rs4806666	3564	1mb	0	0.0174674995374541	0	0.0104073400342839	0.972125160427882	0.0001	0.0001	1e-05	multiple windows and priors
10442_1_TMEM190_TM190	colon	combined	rs4806666	3564	1mb	0	0.017649345449598	0	0.000105156859504817	0.982245497690497	1e-06	1e-06	1e-07	multiple windows and priors
10442_1_TMEM190_TM190	colon	combined	rs4806666	3564	1mb	0	0.0174674995375176	0	0.0104073400342839	0.972125160427882	1e-06	0.0001	1e-07	multiple windows and priors
10442_1_TMEM190_TM190	colon	combined	rs4806666	7375	2mb	0	0.0174381446495277	0	0.0120703932705725	0.970491462080069	0.0001	0.0001	1e-05	multiple windows and priors
10442_1_TMEM190_TM190	colon	combined	rs4806666	7375	2mb	0	0.0176490452575366	0	0.000122163751585717	0.982228790991571	1e-06	1e-06	1e-07	multiple windows and priors
10442_1_TMEM190_TM190	colon	combined	rs4806666	7375	2mb	0	0.0174381446495912	0	0.0120703932705725	0.970491462080069	1e-06	0.0001	1e-07	multiple windows and priors
10442_1_TMEM190_TM190	colon	female	rs4806666	719	250k	0	0.138430107639699	0	0.0298430132100658	0.831726879148848	0.0001	0.0001	1e-05	multiple windows and priors
10442_1_TMEM190_TM190	colon	female	rs4806666	719	250k	0	0.142644479309745	0	0.000307515550840496	0.857048005138235	1e-06	1e-06	1e-07	multiple windows and priors
10442_1_TMEM190_TM190	colon	female	rs4806666	719	250k	0	0.138430107640203	0	0.0298430132100658	0.831726879148848	1e-06	0.0001	1e-07	multiple windows and priors
10442_1_TMEM190_TM190	colon	female	rs4806666	1559	500k	0	0.137990493979774	0	0.0329239489347316	0.82908555708651	0.0001	0.0001	1e-05	multiple windows and priors
10442_1_TMEM190_TM190	colon	female	rs4806666	1559	500k	0	0.142639796709128	0	0.000340332529252959	0.857019870761514	1e-06	1e-06	1e-07	multiple windows and priors
10442_1_TMEM190_TM190	colon	female	rs4806666	1559	500k	0	0.137990493980276	0	0.0329239489347316	0.82908555708651	1e-06	0.0001	1e-07	multiple windows and priors
10442_1_TMEM190_TM190	colon	female	rs4806666	3564	1mb	0	0.136647508043312	0	0.0423359707232487	0.821016521233543	0.0001	0.0001	1e-05	multiple windows and priors
10442_1_TMEM190_TM190	colon	female	rs4806666	3564	1mb	0	0.142625307059735	0	0.000441880054054585	0.856932812887506	1e-06	1e-06	1e-07	multiple windows and priors
10442_1_TMEM190_TM190	colon	female	rs4806666	3564	1mb	0	0.136647508043809	0	0.0423359707232487	0.821016521233543	1e-06	0.0001	1e-07	multiple windows and priors
10442_1_TMEM190_TM190	colon	female	rs4806666	7374	2mb	0	0.133832995261192	0	0.0620608650139259	0.804106139723983	0.0001	0.0001	1e-05	multiple windows and priors
10442_1_TMEM190_TM190	colon	female	rs4806666	7374	2mb	0	0.1425940076474	0	0.000661235104475329	0.856744757247127	1e-06	1e-06	1e-07	multiple windows and priors
10442_1_TMEM190_TM190	colon	female	rs4806666	7374	2mb	0	0.133832995261679	0	0.0620608650139259	0.804106139723983	1e-06	0.0001	1e-07	multiple windows and priors
10442_1_TMEM190_TM190	overall	combined	rs4806666	719	250k	0	0.0118107949816448	0	0.0131003241585687	0.975088880858826	0.0001	0.0001	1e-05	multiple windows and priors
10442_1_TMEM190_TM190	overall	combined	rs4806666	719	250k	0	0.0119659856902059	0	0.000132724589379226	0.987901289720657	1e-06	1e-06	1e-07	multiple windows and priors
10442_1_TMEM190_TM190	overall	combined	rs4806666	719	250k	0	0.0118107949816878	0	0.0131003241585687	0.975088880858826	1e-06	0.0001	1e-07	multiple windows and priors
10442_1_TMEM190_TM190	overall	combined	rs4806666	1559	500k	0	0.0118086447641932	0	0.0132799944448627	0.974911360790809	0.0001	0.0001	1e-05	multiple windows and priors
10442_1_TMEM190_TM190	overall	combined	rs4806666	1559	500k	0	0.0119659636152785	0	0.000134569151254157	0.987899467233998	1e-06	1e-06	1e-07	multiple windows and priors
10442_1_TMEM190_TM190	overall	combined	rs4806666	1559	500k	0	0.0118086447642362	0	0.0132799944448627	0.974911360790809	1e-06	0.0001	1e-07	multiple windows and priors
10442_1_TMEM190_TM190	overall	combined	rs4806666	3564	1mb	0	0.0117916029314134	0	0.0147039950543721	0.97350440201463	0.0001	0.0001	1e-05	multiple windows and priors
10442_1_TMEM190_TM190	overall	combined	rs4806666	3564	1mb	0	0.0119657883756317	0	0.000149212023267668	0.987884999602365	1e-06	1e-06	1e-07	multiple windows and priors
10442_1_TMEM190_TM190	overall	combined	rs4806666	3564	1mb	0	0.0117916029314563	0	0.0147039950543721	0.97350440201463	1e-06	0.0001	1e-07	multiple windows and priors
10442_1_TMEM190_TM190	overall	combined	rs4806666	7375	2mb	0	0.0117721937012298	0	0.0163258133154038	0.971901992983954	0.0001	0.0001	1e-05	multiple windows and priors
10442_1_TMEM190_TM190	overall	combined	rs4806666	7375	2mb	0	0.011965588180542	0	0.000165940149985502	0.987868471671242	1e-06	1e-06	1e-07	multiple windows and priors
10442_1_TMEM190_TM190	overall	combined	rs4806666	7375	2mb	0	0.0117721937012726	0	0.0163258133154038	0.971901992983954	1e-06	0.0001	1e-07	multiple windows and priors
10442_1_TMEM190_TM190	overall	female	rs4806666	719	250k	0	0.056400437450379	0	0.0179058209354839	0.925693741614179	0.0001	0.0001	1e-05	multiple windows and priors
10442_1_TMEM190_TM190	overall	female	rs4806666	719	250k	0	0.0574182776343671	0	0.000182289614091533	0.942399432752069	1e-06	1e-06	1e-07	multiple windows and priors
10442_1_TMEM190_TM190	overall	female	rs4806666	719	250k	0	0.0564004374505842	0	0.0179058209354839	0.925693741614179	1e-06	0.0001	1e-07	multiple windows and priors
10442_1_TMEM190_TM190	overall	female	rs4806666	1559	500k	0	0.0563370490493482	0	0.0190095957010356	0.924653355248794	0.0001	0.0001	1e-05	multiple windows and priors
10442_1_TMEM190_TM190	overall	female	rs4806666	1559	500k	0	0.0574176199331587	0	0.000193742086151207	0.942388637979545	1e-06	1e-06	1e-07	multiple windows and priors
10442_1_TMEM190_TM190	overall	female	rs4806666	1559	500k	0	0.0563370490495531	0	0.0190095957010356	0.924653355248794	1e-06	0.0001	1e-07	multiple windows and priors
10442_1_TMEM190_TM190	overall	female	rs4806666	3564	1mb	0	0.0560561335646008	0	0.0239011439733655	0.920042722461025	0.0001	0.0001	1e-05	multiple windows and priors
10442_1_TMEM190_TM190	overall	female	rs4806666	3564	1mb	0	0.0574146875100742	0	0.000244804025018817	0.942340508464602	1e-06	1e-06	1e-07	multiple windows and priors
10442_1_TMEM190_TM190	overall	female	rs4806666	3564	1mb	0	0.0560561335648047	0	0.0239011439733655	0.920042722461025	1e-06	0.0001	1e-07	multiple windows and priors
10442_1_TMEM190_TM190	overall	female	rs4806666	7375	2mb	0	0.0555182671915886	0	0.0332669478221636	0.911214784986956	0.0001	0.0001	1e-05	multiple windows and priors
10442_1_TMEM190_TM190	overall	female	rs4806666	7375	2mb	0	0.0574089908767941	0	0.000343998831488384	0.942247010293062	1e-06	1e-06	1e-07	multiple windows and priors
10442_1_TMEM190_TM190	overall	female	rs4806666	7375	2mb	0	0.0555182671917906	0	0.0332669478221636	0.911214784986956	1e-06	0.0001	1e-07	multiple windows and priors
10442_1_TMEM190_TM190	proximal	combined	rs4806666	719	250k	0	0.104086267945024	0	0.0115023045892495	0.884411427465575	0.0001	0.0001	1e-05	multiple windows and priors
10442_1_TMEM190_TM190	proximal	combined	rs4806666	719	250k	0	0.105285179931414	0	0.000116347932557414	0.894598472134239	1e-06	1e-06	1e-07	multiple windows and priors
10442_1_TMEM190_TM190	proximal	combined	rs4806666	719	250k	0	0.104086267945403	0	0.0115023045892495	0.884411427465575	1e-06	0.0001	1e-07	multiple windows and priors
10442_1_TMEM190_TM190	proximal	combined	rs4806666	1559	500k	0	0.103865188400372	0	0.0136018766531969	0.882532934946536	0.0001	0.0001	1e-05	multiple windows and priors
10442_1_TMEM190_TM190	proximal	combined	rs4806666	1559	500k	0	0.10528291314687	0	0.000137875376761392	0.894579211474846	1e-06	1e-06	1e-07	multiple windows and priors
10442_1_TMEM190_TM190	proximal	combined	rs4806666	1559	500k	0	0.10386518840075	0	0.0136018766531969	0.882532934946536	1e-06	0.0001	1e-07	multiple windows and priors
10442_1_TMEM190_TM190	proximal	combined	rs4806666	3564	1mb	0	0.103009150402389	0	0.021731590638579	0.875259258959225	0.0001	0.0001	1e-05	multiple windows and priors
10442_1_TMEM190_TM190	proximal	combined	rs4806666	3564	1mb	0	0.105274045131955	0	0.000222094099867092	0.894503860769272	1e-06	1e-06	1e-07	multiple windows and priors
10442_1_TMEM190_TM190	proximal	combined	rs4806666	3564	1mb	0	0.103009150402764	0	0.021731590638579	0.875259258959225	1e-06	0.0001	1e-07	multiple windows and priors
10442_1_TMEM190_TM190	proximal	combined	rs4806666	7375	2mb	0	0.101610849667327	0	0.0350111238708894	0.863378026462972	0.0001	0.0001	1e-05	multiple windows and priors
10442_1_TMEM190_TM190	proximal	combined	rs4806666	7375	2mb	0	0.105259241569345	0	0.000362682169984456	0.894378076261883	1e-06	1e-06	1e-07	multiple windows and priors
10442_1_TMEM190_TM190	proximal	combined	rs4806666	7375	2mb	0	0.101610849667697	0	0.0350111238708894	0.863378026462972	1e-06	0.0001	1e-07	multiple windows and priors
10714_7_ACE_ACE	colon	combined	rs4363	324	250k	0	0.00552025410769887	0	0.0275884793495848	0.966891266542641	0.0001	0.0001	1e-05	multiple windows and priors
10714_7_ACE_ACE	colon	combined	rs4363	324	250k	0	0.00567526018822178	0	0.000283631505817476	0.994041108306189	1e-06	1e-06	1e-07	multiple windows and priors
10714_7_ACE_ACE	colon	combined	rs4363	324	250k	0	0.00552025410769887	0	0.0275884793495848	0.966891266542641	1e-06	0.0001	1e-07	multiple windows and priors
10714_7_ACE_ACE	colon	combined	rs4363	708	500k	0	0.00551784130350431	0	0.0280135030080269	0.966468655688487	0.0001	0.0001	1e-05	multiple windows and priors
10714_7_ACE_ACE	colon	combined	rs4363	708	500k	0	0.00567523467510835	0	0.000288125726887674	0.994036639597672	1e-06	1e-06	1e-07	multiple windows and priors
10714_7_ACE_ACE	colon	combined	rs4363	708	500k	0	0.00551784130350431	0	0.0280135030080269	0.966468655688487	1e-06	0.0001	1e-07	multiple windows and priors
10714_7_ACE_ACE	colon	combined	rs4363	1685	1mb	0	0.00551500378839929	0	0.0285133409368687	0.965971655275064	0.0001	0.0001	1e-05	multiple windows and priors
10714_7_ACE_ACE	colon	combined	rs4363	1685	1mb	0	0.00567520464281389	0	0.000293416017605153	0.994031379339237	1e-06	1e-06	1e-07	multiple windows and priors
10714_7_ACE_ACE	colon	combined	rs4363	1685	1mb	0	0.00551500378839929	0	0.0285133409368687	0.965971655275064	1e-06	0.0001	1e-07	multiple windows and priors
10714_7_ACE_ACE	colon	combined	rs4363	3425	2mb	0	0.00551077134919987	0	0.0292588994848946	0.965230329166112	0.0001	0.0001	1e-05	multiple windows and priors
10714_7_ACE_ACE	colon	combined	rs4363	3425	2mb	0	0.00567515978975012	0	0.000301317037719254	0.994023523172693	1e-06	1e-06	1e-07	multiple windows and priors
10714_7_ACE_ACE	colon	combined	rs4363	3425	2mb	0	0.00551077134919987	0	0.0292588994848946	0.965230329166112	1e-06	0.0001	1e-07	multiple windows and priors
10714_7_ACE_ACE	overall	combined	rs4363	324	250k	0	0.0468571818651404	0	0.0389435130334261	0.914199305101422	0.0001	0.0001	1e-05	multiple windows and priors
10714_7_ACE_ACE	overall	combined	rs4363	324	250k	0	0.0487361595574258	0	0.000405051518118396	0.950858788924675	1e-06	1e-06	1e-07	multiple windows and priors
10714_7_ACE_ACE	overall	combined	rs4363	324	250k	0	0.0468571818651404	0	0.0389435130334261	0.914199305101422	1e-06	0.0001	1e-07	multiple windows and priors
10714_7_ACE_ACE	overall	combined	rs4363	708	500k	0	0.0468207546985775	0	0.0396906464146801	0.913488598886643	0.0001	0.0001	1e-05	multiple windows and priors
10714_7_ACE_ACE	overall	combined	rs4363	708	500k	0	0.0487357651819445	0	0.000413140291316773	0.950851094527005	1e-06	1e-06	1e-07	multiple windows and priors
10714_7_ACE_ACE	overall	combined	rs4363	708	500k	0	0.0468207546985775	0	0.0396906464146801	0.913488598886643	1e-06	0.0001	1e-07	multiple windows and priors
10714_7_ACE_ACE	overall	combined	rs4363	1685	1mb	0	0.0467401841135136	0	0.0413431760882269	0.911916639798512	0.0001	0.0001	1e-05	multiple windows and priors
10714_7_ACE_ACE	overall	combined	rs4363	1685	1mb	0	0.04873489073092	0	0.000431075573907517	0.950834033694768	1e-06	1e-06	1e-07	multiple windows and priors
10714_7_ACE_ACE	overall	combined	rs4363	1685	1mb	0	0.0467401841135136	0	0.0413431760882269	0.911916639798512	1e-06	0.0001	1e-07	multiple windows and priors
10714_7_ACE_ACE	overall	combined	rs4363	3425	2mb	0	0.0465955818048241	0	0.0443090178491506	0.909095400345817	0.0001	0.0001	1e-05	multiple windows and priors
10714_7_ACE_ACE	overall	combined	rs4363	3425	2mb	0	0.0487333138241865	0	0.000463418459099302	0.950803267716477	1e-06	1e-06	1e-07	multiple windows and priors
10714_7_ACE_ACE	overall	combined	rs4363	3425	2mb	0	0.0465955818048241	0	0.0443090178491506	0.909095400345817	1e-06	0.0001	1e-07	multiple windows and priors
10714_7_ACE_ACE	proximal	combined	rs4363	324	250k	0	0.0135873922476051	0	0.0153951716950254	0.971017436057245	0.0001	0.0001	1e-05	multiple windows and priors
10714_7_ACE_ACE	proximal	combined	rs4363	324	250k	0	0.0137976858122655	0	0.000156334444610696	0.986045979743532	1e-06	1e-06	1e-07	multiple windows and priors
10714_7_ACE_ACE	proximal	combined	rs4363	324	250k	0	0.0135873922476051	0	0.0153951716950254	0.971017436057245	1e-06	0.0001	1e-07	multiple windows and priors
10714_7_ACE_ACE	proximal	combined	rs4363	708	500k	0	0.013567190515972	0	0.0168590819248648	0.969573727559189	0.0001	0.0001	1e-05	multiple windows and priors
10714_7_ACE_ACE	proximal	combined	rs4363	708	500k	0	0.0137974771862301	0	0.000171452444752736	0.98603107036915	1e-06	1e-06	1e-07	multiple windows and priors
10714_7_ACE_ACE	proximal	combined	rs4363	708	500k	0	0.013567190515972	0	0.0168590819248648	0.969573727559189	1e-06	0.0001	1e-07	multiple windows and priors
10714_7_ACE_ACE	proximal	combined	rs4363	1685	1mb	0	0.013546474018002	0	0.0183602944872694	0.968093231495168	0.0001	0.0001	1e-05	multiple windows and priors
10714_7_ACE_ACE	proximal	combined	rs4363	1685	1mb	0	0.0137972626044869	0	0.000187002022961665	0.986015735372534	1e-06	1e-06	1e-07	multiple windows and priors
10714_7_ACE_ACE	proximal	combined	rs4363	1685	1mb	0	0.013546474018002	0	0.0183602944872694	0.968093231495168	1e-06	0.0001	1e-07	multiple windows and priors
10714_7_ACE_ACE	proximal	combined	rs4363	3425	2mb	0	0.013515089929907	0	0.0206345296091967	0.965850380460943	0.0001	0.0001	1e-05	multiple windows and priors
10714_7_ACE_ACE	proximal	combined	rs4363	3425	2mb	0	0.0137969362873368	0	0.000210648461692493	0.985992415250711	1e-06	1e-06	1e-07	multiple windows and priors
10714_7_ACE_ACE	proximal	combined	rs4363	3425	2mb	0	0.013515089929907	0	0.0206345296091967	0.965850380460943	1e-06	0.0001	1e-07	multiple windows and priors
10833_64_HHIP_HHIP	colon	combined	rs11727676	395	250k	1.8957649927401e-67	4.88014227544285e-05	5.42615959927562e-66	0.000397266399199089	0.999553932178058	0.0001	0.0001	1e-05	multiple windows and priors
10833_64_HHIP_HHIP	colon	combined	rs11727676	395	250k	1.89651087858736e-65	4.88206235998377e-05	5.42829451350047e-66	3.97422703058426e-06	0.999947205149379	1e-06	1e-06	1e-07	multiple windows and priors
10833_64_HHIP_HHIP	colon	combined	rs11727676	395	250k	1.89576499274006e-65	4.88014227544271e-05	5.42615959927551e-64	0.000397266399199089	0.999553932178058	1e-06	0.0001	1e-07	multiple windows and priors
10833_64_HHIP_HHIP	colon	combined	rs11727676	395	250k	1.88664994379187e-65	0.00485667800857151	5.40007002037854e-66	0.000395356298164393	0.994747965693259	0.0001	1e-06	1e-07	multiple windows and priors
10833_64_HHIP_HHIP	colon	combined	rs11727676	756	500k	1.89481831807414e-67	4.88013194726132e-05	5.43165255798693e-66	0.000399378141336886	0.999551820539199	0.0001	0.0001	1e-05	multiple windows and priors
10833_64_HHIP_HHIP	colon	combined	rs11727676	756	500k	1.89556779593379e-65	4.88206223831439e-05	5.43380099791644e-66	3.9953611166666e-06	0.999947184016509	1e-06	1e-06	1e-07	multiple windows and priors
10833_64_HHIP_HHIP	colon	combined	rs11727676	756	500k	1.89481831807411e-65	4.88013194726118e-05	5.43165255798682e-64	0.000399378141336886	0.999551820539199	1e-06	0.0001	1e-07	multiple windows and priors
10833_64_HHIP_HHIP	colon	combined	rs11727676	756	500k	1.88570784003147e-65	0.00485666777946921	5.40553662333888e-66	0.000397457890855534	0.994745874329669	0.0001	1e-06	1e-07	multiple windows and priors
10833_64_HHIP_HHIP	colon	combined	rs11727676	1578	1mb	1.89241835692942e-67	4.88011792914763e-05	5.43587449366771e-66	0.000402239841050079	0.999548958979651	0.0001	0.0001	1e-05	multiple windows and priors
10833_64_HHIP_HHIP	colon	combined	rs11727676	1578	1mb	1.89317225114174e-65	4.8820620514125e-05	5.43804001605582e-66	4.02400083782365e-06	0.999947155378659	1e-06	1e-06	1e-07	multiple windows and priors
10833_64_HHIP_HHIP	colon	combined	rs11727676	1578	1mb	1.89241835692938e-65	4.88011792914749e-05	5.4358744936676e-64	0.000402239841050079	0.999548958979651	1e-06	0.0001	1e-07	multiple windows and priors
10833_64_HHIP_HHIP	colon	combined	rs11727676	1578	1mb	1.88331944415351e-65	0.00485665389583233	5.40973833424098e-66	0.000400305836755894	0.994743040267401	0.0001	1e-06	1e-07	multiple windows and priors
10833_64_HHIP_HHIP	colon	combined	rs11727676	4037	2mb	1.89373065214782e-67	4.88008275510994e-05	5.46763408871688e-66	0.000409449904182292	0.999541749268269	0.0001	0.0001	1e-05	multiple windows and priors
10833_64_HHIP_HHIP	colon	combined	rs11727676	4037	2mb	1.89449859739427e-65	4.88206172521835e-05	5.46985132251562e-66	4.09615944219309e-06	0.999947083223308	1e-06	1e-06	1e-07	multiple windows and priors
10833_64_HHIP_HHIP	colon	combined	rs11727676	4037	2mb	1.89373065214778e-65	4.8800827551098e-05	5.46763408871678e-64	0.000409449904182292	0.999541749268269	1e-06	0.0001	1e-07	multiple windows and priors
10833_64_HHIP_HHIP	colon	combined	rs11727676	4037	2mb	1.88462549505332e-65	0.00485661905922001	5.44134541495187e-66	0.000407481247395929	0.994735899693389	0.0001	1e-06	1e-07	multiple windows and priors
10833_64_HHIP_HHIP	colon	male	rs11727676	395	250k	1.21747758377754e-65	0.00313407191753716	4.53144726858457e-66	0.000169804337496044	0.996696123744972	0.0001	0.0001	1e-05	multiple windows and priors
10833_64_HHIP_HHIP	colon	male	rs11727676	395	250k	1.21768228383367e-63	0.00313459886333555	4.53220916147077e-66	1.69832887473376e-06	0.996863702807797	1e-06	1e-06	1e-07	multiple windows and priors
10833_64_HHIP_HHIP	colon	male	rs11727676	395	250k	1.21747758377752e-63	0.00313407191753707	4.53144726858448e-64	0.000169804337496044	0.996696123744972	1e-06	0.0001	1e-07	multiple windows and priors
10833_64_HHIP_HHIP	colon	male	rs11727676	756	500k	1.2165824704186e-65	0.00313332572507652	5.45253210947868e-66	0.000407848694941524	0.996458825579981	0.0001	0.0001	1e-05	multiple windows and priors
10833_64_HHIP_HHIP	colon	male	rs11727676	756	500k	1.21707388859571e-63	0.00313459137968974	5.45473456878984e-66	4.08013438612488e-06	0.996861328485911	1e-06	1e-06	1e-07	multiple windows and priors
10833_64_HHIP_HHIP	colon	male	rs11727676	756	500k	1.21658247041858e-63	0.00313332572507643	5.45253210947857e-64	0.000407848694941524	0.996458825579981	1e-06	0.0001	1e-07	multiple windows and priors
10833_64_HHIP_HHIP	colon	male	rs11727676	1578	1mb	1.21465492463526e-65	0.0031323196869946	6.68891328986973e-66	0.000728780198925482	0.996138900114084	0.0001	0.0001	1e-05	multiple windows and priors
10833_64_HHIP_HHIP	colon	male	rs11727676	1578	1mb	1.21553192167495e-63	0.00313458126354372	6.69374277438827e-66	7.29306387939407e-06	0.996858125672576	1e-06	1e-06	1e-07	multiple windows and priors
10833_64_HHIP_HHIP	colon	male	rs11727676	1578	1mb	1.21465492463524e-63	0.00313231968699451	6.6889132898696e-64	0.000728780198925482	0.996138900114084	1e-06	0.0001	1e-07	multiple windows and priors
10833_64_HHIP_HHIP	colon	male	rs11727676	4037	2mb	1.2136669623457e-65	0.00312758058104642	1.25546288763139e-65	0.00224065556735447	0.99463176385161	0.0001	0.0001	1e-05	multiple windows and priors
10833_64_HHIP_HHIP	colon	male	rs11727676	4037	2mb	1.21636516316668e-63	0.00313453375745582	1.25825400834181e-65	2.24563694929777e-05	0.996843009873041	1e-06	1e-06	1e-07	multiple windows and priors
10833_64_HHIP_HHIP	colon	male	rs11727676	4037	2mb	1.21366696234567e-63	0.00312758058104633	1.25546288763137e-63	0.00224065556735447	0.99463176385161	1e-06	0.0001	1e-07	multiple windows and priors
10833_64_HHIP_HHIP	distal	combined	rs11727676	395	250k	4.05803095775078e-65	0.0104463203550095	8.90845460734018e-66	0.00130499579025628	0.988248683854735	0.0001	0.0001	1e-05	multiple windows and priors
10833_64_HHIP_HHIP	distal	combined	rs11727676	395	250k	4.06328049605327e-63	0.0104598338938155	8.9199787366935e-66	1.30668395514633e-05	0.989527099266635	1e-06	1e-06	1e-07	multiple windows and priors
10833_64_HHIP_HHIP	distal	combined	rs11727676	395	250k	4.0580309577507e-63	0.0104463203550092	8.90845460734001e-64	0.00130499579025628	0.988248683854735	1e-06	0.0001	1e-07	multiple windows and priors
10833_64_HHIP_HHIP	distal	combined	rs11727676	756	500k	4.05523824919768e-65	0.0104443246853239	9.64408054068305e-66	0.00149578698498865	0.988059888329676	0.0001	0.0001	1e-05	multiple windows and priors
10833_64_HHIP_HHIP	distal	combined	rs11727676	756	500k	4.06125226980273e-63	0.0104598138822596	9.65838295536845e-66	1.49800527481424e-05	0.989525206065001	1e-06	1e-06	1e-07	multiple windows and priors
10833_64_HHIP_HHIP	distal	combined	rs11727676	756	500k	4.0552382491976e-63	0.0104443246853236	9.64408054068286e-64	0.00149578698498865	0.988059888329676	1e-06	0.0001	1e-07	multiple windows and priors
10833_64_HHIP_HHIP	distal	combined	rs11727676	1578	1mb	4.04851080630674e-65	0.0104401915675046	1.11626433953253e-65	0.00189092378862725	0.987668884643879	0.0001	0.0001	1e-05	multiple windows and priors
10833_64_HHIP_HHIP	distal	combined	rs11727676	1578	1mb	4.05610389181138e-63	0.01045977241366	1.11835792183512e-65	1.89447026452835e-05	0.989521282883689	1e-06	1e-06	1e-07	multiple windows and priors
10833_64_HHIP_HHIP	distal	combined	rs11727676	1578	1mb	4.04851080630666e-63	0.0104401915675043	1.1162643395325e-63	0.00189092378862725	0.987668884643879	1e-06	0.0001	1e-07	multiple windows and priors
10833_64_HHIP_HHIP	distal	combined	rs11727676	4037	2mb	4.04772640696098e-65	0.010430860277627	1.46288408517959e-65	0.00278301894030863	0.986786120782065	0.0001	0.0001	1e-05	multiple windows and priors
10833_64_HHIP_HHIP	distal	combined	rs11727676	4037	2mb	4.05890946866992e-63	0.0104596786666271	1.46692574248365e-65	2.79070786723146e-05	0.989512414254699	1e-06	1e-06	1e-07	multiple windows and priors
10833_64_HHIP_HHIP	distal	combined	rs11727676	4037	2mb	4.04772640696091e-63	0.0104308602776267	1.46288408517956e-63	0.00278301894030863	0.986786120782065	1e-06	0.0001	1e-07	multiple windows and priors
10833_64_HHIP_HHIP	distal	male	rs11727676	394	250k	4.83805451480853e-65	0.0124542825733833	6.84900431407893e-66	0.00077632432179174	0.986769393104817	0.0001	0.0001	1e-05	multiple windows and priors
10833_64_HHIP_HHIP	distal	male	rs11727676	394	250k	4.84177571517441e-63	0.012463861812461	6.85427224094522e-66	7.76921433366545e-06	0.987528368973219	1e-06	1e-06	1e-07	multiple windows and priors
10833_64_HHIP_HHIP	distal	male	rs11727676	394	250k	4.83805451480844e-63	0.012454282573383	6.8490043140788e-64	0.00077632432179174	0.986769393104817	1e-06	0.0001	1e-07	multiple windows and priors
10833_64_HHIP_HHIP	distal	male	rs11727676	755	500k	4.81896679584756e-65	0.0124113182111098	2.02164380387219e-65	0.0042234073850377	0.983365274403848	0.0001	0.0001	1e-05	multiple windows and priors
10833_64_HHIP_HHIP	distal	male	rs11727676	755	500k	4.83920033111942e-63	0.0124634299718737	2.03013213818649e-65	4.24114032778518e-05	0.98749415862484	1e-06	1e-06	1e-07	multiple windows and priors
10833_64_HHIP_HHIP	distal	male	rs11727676	755	500k	4.81896679584747e-63	0.0124113182111095	2.02164380387215e-63	0.0042234073850377	0.983365274403848	1e-06	0.0001	1e-07	multiple windows and priors
10833_64_HHIP_HHIP	distal	male	rs11727676	1577	1mb	4.8072126099235e-65	0.0123967113653872	2.47308655340019e-65	0.00539532152281212	0.982207967111808	0.0001	0.0001	1e-05	multiple windows and priors
10833_64_HHIP_HHIP	distal	male	rs11727676	1577	1mb	4.83302759032396e-63	0.0124632823467219	2.48636715612884e-65	5.42429467849871e-05	0.987482474706484	1e-06	1e-06	1e-07	multiple windows and priors
10833_64_HHIP_HHIP	distal	male	rs11727676	1577	1mb	4.80721260992341e-63	0.0123967113653868	2.47308655340014e-63	0.00539532152281212	0.982207967111808	1e-06	0.0001	1e-07	multiple windows and priors
10833_64_HHIP_HHIP	distal	male	rs11727676	4036	2mb	4.80318119571262e-65	0.0123776428139377	3.06791617667851e-65	0.00692522376998901	0.980697133416087	0.0001	0.0001	1e-05	multiple windows and priors
10833_64_HHIP_HHIP	distal	male	rs11727676	4036	2mb	4.83633899820471e-63	0.0124630894000686	3.08909492353472e-65	6.97303066975455e-05	0.987467180293245	1e-06	1e-06	1e-07	multiple windows and priors
10833_64_HHIP_HHIP	distal	male	rs11727676	4036	2mb	4.80318119571253e-63	0.0123776428139374	3.06791617667846e-63	0.00692522376998901	0.980697133416087	1e-06	0.0001	1e-07	multiple windows and priors
10833_64_HHIP_HHIP	overall	combined	rs11727676	395	250k	1.21506599669823e-67	3.12786392862413e-05	5.24610374158087e-66	0.000350851874849033	0.999617869485867	0.0001	0.0001	1e-05	multiple windows and priors
10833_64_HHIP_HHIP	overall	combined	rs11727676	395	250k	1.21548818844489e-65	3.12895074887824e-05	5.24792657400967e-66	3.50973783260812e-06	0.999965200754685	1e-06	1e-06	1e-07	multiple windows and priors
10833_64_HHIP_HHIP	overall	combined	rs11727676	395	250k	1.21506599669821e-65	3.12786392862404e-05	5.24610374158077e-64	0.000350851874849033	0.999617869485867	1e-06	0.0001	1e-07	multiple windows and priors
10833_64_HHIP_HHIP	overall	combined	rs11727676	395	250k	1.21131505631408e-65	0.00311820813119592	5.22990888267023e-66	0.000349768785971724	0.996532023082837	0.0001	1e-06	1e-07	multiple windows and priors
10833_64_HHIP_HHIP	overall	combined	rs11727676	756	500k	1.21445938757612e-67	3.12785769454955e-05	5.25120741102217e-66	0.000352840172386768	0.99961588125066	0.0001	0.0001	1e-05	multiple windows and priors
10833_64_HHIP_HHIP	overall	combined	rs11727676	756	500k	1.21488376077373e-65	3.12895067384967e-05	5.25304236055051e-66	3.52963466680291e-06	0.999965180858589	1e-06	1e-06	1e-07	multiple windows and priors
10833_64_HHIP_HHIP	overall	combined	rs11727676	756	500k	1.2144593875761e-65	3.12785769454946e-05	5.25120741102207e-64	0.000352840172386768	0.99961588125066	1e-06	0.0001	1e-07	multiple windows and priors
10833_64_HHIP_HHIP	overall	combined	rs11727676	756	500k	1.21071032725924e-65	0.00311820193555138	5.23499682916025e-66	0.000351750947747375	0.99653004711669	0.0001	1e-06	1e-07	multiple windows and priors
10833_64_HHIP_HHIP	overall	combined	rs11727676	1578	1mb	1.21292297494763e-67	3.12785338138515e-05	5.24987117646036e-66	0.000354208248019946	0.999614513218174	0.0001	0.0001	1e-05	multiple windows and priors
10833_64_HHIP_HHIP	overall	combined	rs11727676	1578	1mb	1.21334845519784e-65	3.12895059849357e-05	5.2517127744413e-66	3.54332500439195e-06	0.99996516716901	1e-06	1e-06	1e-07	multiple windows and priors
10833_64_HHIP_HHIP	overall	combined	rs11727676	1578	1mb	1.21292297494761e-65	3.12785338138506e-05	5.24987117646026e-64	0.000354208248019946	0.999614513218174	1e-06	0.0001	1e-07	multiple windows and priors
10833_64_HHIP_HHIP	overall	combined	rs11727676	1578	1mb	1.2091786627144e-65	0.00311819764897545	5.23366474185983e-66	0.000353114801606977	0.996528687549404	0.0001	1e-06	1e-07	multiple windows and priors
10833_64_HHIP_HHIP	overall	combined	rs11727676	4037	2mb	1.21376358690863e-67	3.12782957942577e-05	5.28306148535951e-66	0.000361820988707247	0.999606900715497	0.0001	0.0001	1e-05	multiple windows and priors
10833_64_HHIP_HHIP	overall	combined	rs11727676	4037	2mb	1.21419851619114e-65	3.1289503781459e-05	5.28495457077251e-66	3.61950640432439e-06	0.999965090989804	1e-06	1e-06	1e-07	multiple windows and priors
10833_64_HHIP_HHIP	overall	combined	rs11727676	4037	2mb	1.21376358690861e-65	3.12782957942568e-05	5.28306148535941e-64	0.000361820988707247	0.999606900715497	1e-06	0.0001	1e-07	multiple windows and priors
10833_64_HHIP_HHIP	overall	combined	rs11727676	4037	2mb	1.21001670811788e-65	0.00311817399374282	5.26675271547771e-66	0.000360704050117846	0.996521121956143	0.0001	1e-06	1e-07	multiple windows and priors
10833_64_HHIP_HHIP	overall	male	rs11727676	395	250k	1.08455621666992e-66	0.000279190124479256	5.35647181459762e-66	0.000379539796389619	0.999341270079136	0.0001	0.0001	1e-05	multiple windows and priors
10833_64_HHIP_HHIP	overall	male	rs11727676	395	250k	1.08496388577246e-64	0.000279295068036567	5.3584852354088e-66	3.79682459947116e-06	0.999716908107355	1e-06	1e-06	1e-07	multiple windows and priors
10833_64_HHIP_HHIP	overall	male	rs11727676	395	250k	1.0845562166699e-64	0.000279190124479248	5.35647181459752e-64	0.000379539796389619	0.999341270079136	1e-06	0.0001	1e-07	multiple windows and priors
10833_64_HHIP_HHIP	overall	male	rs11727676	395	250k	1.0553855476501e-64	0.0271680912333672	5.21240195079906e-66	0.000369331538292756	0.972462577228327	0.0001	1e-06	1e-07	multiple windows and priors
10833_64_HHIP_HHIP	overall	male	rs11727676	756	500k	1.08388441239003e-66	0.000279155995991177	5.82776488323974e-66	0.000501730149541459	0.999219113854476	0.0001	0.0001	1e-05	multiple windows and priors
10833_64_HHIP_HHIP	overall	male	rs11727676	756	500k	1.08442305925625e-64	0.000279294725269601	5.83066104749444e-66	5.01979489203195e-06	0.999715685479842	1e-06	1e-06	1e-07	multiple windows and priors
10833_64_HHIP_HHIP	overall	male	rs11727676	756	500k	1.08388441239001e-64	0.000279155995991169	5.82776488323963e-64	0.000501730149541459	0.999219113854476	1e-06	0.0001	1e-07	multiple windows and priors
10833_64_HHIP_HHIP	overall	male	rs11727676	756	500k	1.05473528029977e-64	0.0271648594917855	5.67103757317724e-66	0.000488237014816522	0.972346903493403	0.0001	1e-06	1e-07	multiple windows and priors
10833_64_HHIP_HHIP	overall	male	rs11727676	1578	1mb	1.0824480237778e-66	0.000279138806113658	6.05878766446379e-66	0.000563266390462865	0.999157594803425	0.0001	0.0001	1e-05	multiple windows and priors
10833_64_HHIP_HHIP	overall	male	rs11727676	1578	1mb	1.08305197008392e-64	0.000279294550174473	6.06216813387117e-66	5.63580662047657e-06	0.999715069643213	1e-06	1e-06	1e-07	multiple windows and priors
10833_64_HHIP_HHIP	overall	male	rs11727676	1578	1mb	1.08244802377778e-64	0.00027913880611365	6.05878766446368e-64	0.000563266390462865	0.999157594803425	1e-06	0.0001	1e-07	multiple windows and priors
10833_64_HHIP_HHIP	overall	male	rs11727676	1578	1mb	1.05333926515199e-64	0.0271632317162897	5.89585717374657e-66	0.000548119256335553	0.972288649027389	0.0001	1e-06	1e-07	multiple windows and priors
10833_64_HHIP_HHIP	overall	male	rs11727676	4037	2mb	1.08295244905941e-66	0.000279073350017591	6.97159156369998e-66	0.000797633346210658	0.998923293303764	0.0001	0.0001	1e-05	multiple windows and priors
10833_64_HHIP_HHIP	overall	male	rs11727676	4037	2mb	1.08380828587283e-64	0.000279293896401501	6.9771010804968e-66	7.9826370073998e-06	0.999712723466605	1e-06	1e-06	1e-07	multiple windows and priors
10833_64_HHIP_HHIP	overall	male	rs11727676	4037	2mb	1.08295244905939e-64	0.000279073350017583	6.97159156369984e-64	0.000797633346210658	0.998923293303764	1e-06	0.0001	1e-07	multiple windows and priors
10833_64_HHIP_HHIP	overall	male	rs11727676	4037	2mb	1.05383677101165e-64	0.0271570333779085	6.78415709635513e-66	0.000776188604358342	0.972066778017721	0.0001	1e-06	1e-07	multiple windows and priors
10833_64_HHIP_HHIP	proximal	combined	rs11727676	395	250k	1.0810708610978e-64	0.0278292912475784	6.92240687957942e-66	0.000810629280507916	0.97136007947191	0.0001	0.0001	1e-05	multiple windows and priors
10833_64_HHIP_HHIP	proximal	combined	rs11727676	395	250k	1.08193914213065e-62	0.0278516428311954	6.92796673213992e-66	8.11280351639583e-06	0.9721402443653	1e-06	1e-06	1e-07	multiple windows and priors
10833_64_HHIP_HHIP	proximal	combined	rs11727676	395	250k	1.08107086109778e-62	0.0278292912475776	6.92240687957929e-64	0.000810629280507916	0.97136007947191	1e-06	0.0001	1e-07	multiple windows and priors
10833_64_HHIP_HHIP	proximal	combined	rs11727676	756	500k	1.08001231134159e-64	0.0278158730773227	8.78770638196804e-66	0.00129239473959762	0.970891732183083	0.0001	0.0001	1e-05	multiple windows and priors
10833_64_HHIP_HHIP	proximal	combined	rs11727676	756	500k	1.08139592584348e-62	0.02785150826867	8.79896439991923e-66	1.29405043933836e-05	0.972135551226925	1e-06	1e-06	1e-07	multiple windows and priors
10833_64_HHIP_HHIP	proximal	combined	rs11727676	756	500k	1.08001231134157e-62	0.0278158730773219	8.78770638196787e-64	0.00129239473959762	0.970891732183083	1e-06	0.0001	1e-07	multiple windows and priors
10833_64_HHIP_HHIP	proximal	combined	rs11727676	1578	1mb	1.07761950820831e-64	0.0277893641411278	1.2463813471814e-65	0.00224416847093734	0.96996646738794	0.0001	0.0001	1e-05	multiple windows and priors
10833_64_HHIP_HHIP	proximal	combined	rs11727676	1578	1mb	1.08001901538441e-62	0.0278512419914893	1.24915663193072e-65	2.24916550218017e-05	0.972126266353495	1e-06	1e-06	1e-07	multiple windows and priors
10833_64_HHIP_HHIP	proximal	combined	rs11727676	1578	1mb	1.07761950820829e-62	0.027789364141127	1.24638134718137e-63	0.00224416847093734	0.96996646738794	1e-06	0.0001	1e-07	multiple windows and priors
10833_64_HHIP_HHIP	proximal	combined	rs11727676	4037	2mb	1.07538070524584e-64	0.0277122136080762	2.32113035219188e-65	0.00501420440235115	0.967273581989582	0.0001	0.0001	1e-05	multiple windows and priors
10833_64_HHIP_HHIP	proximal	combined	rs11727676	4037	2mb	1.08074559376676e-62	0.0278504650533084	2.3327100704454e-65	5.03921940169843e-05	0.972099142752683	1e-06	1e-06	1e-07	multiple windows and priors
10833_64_HHIP_HHIP	proximal	combined	rs11727676	4037	2mb	1.07538070524582e-62	0.0277122136080754	2.32113035219184e-63	0.00501420440235115	0.967273581989582	1e-06	0.0001	1e-07	multiple windows and priors
12347_29_CCM2_CCM2	colon	female	rs6958168	683	250k	7.52079082352464e-09	0.00705138677885679	1.11760150462211e-07	0.10389567871956	0.889052815220641	0.0001	0.0001	1e-05	multiple windows and priors
12347_29_CCM2_CCM2	colon	female	rs6958168	683	250k	8.38303620583838e-07	0.00785981581665948	1.24573254286519e-07	0.00115807134751295	0.990981149958952	1e-06	1e-06	1e-07	multiple windows and priors
12347_29_CCM2_CCM2	colon	female	rs6958168	683	250k	7.52070201295952e-07	0.00705130351133088	1.11758830723056e-05	0.103894451849387	0.889042316686008	1e-06	0.0001	1e-07	multiple windows and priors
12347_29_CCM2_CCM2	colon	female	rs6958168	1579	500k	7.4928673704705e-09	0.00703161714469917	1.14474790313791e-07	0.106541458733172	0.88642680215447	0.0001	0.0001	1e-05	multiple windows and priors
12347_29_CCM2_CCM2	colon	female	rs6958168	1579	500k	8.37636723745188e-07	0.00786073002029723	1.27972755380348e-07	0.00119103987864507	0.990947264491578	1e-06	1e-06	1e-07	multiple windows and priors
12347_29_CCM2_CCM2	colon	female	rs6958168	1579	500k	7.49277689670218e-07	0.00703153224036695	1.14473408070499e-05	0.106540172282101	0.886416098859034	1e-06	0.0001	1e-07	multiple windows and priors
12347_29_CCM2_CCM2	colon	female	rs6958168	2781	1mb	7.48162147597267e-09	0.0070277192645529	1.14894187881339e-07	0.107037742309906	0.885934416049733	0.0001	0.0001	1e-05	multiple windows and priors
12347_29_CCM2_CCM2	colon	female	rs6958168	2781	1mb	8.36839169380058e-07	0.00786069005344873	1.28512190922778e-07	0.00119724548554888	0.990941099109642	1e-06	1e-06	1e-07	multiple windows and priors
12347_29_CCM2_CCM2	colon	female	rs6958168	2781	1mb	7.48153083569192e-07	0.00702763412332392	1.14892795931548e-05	0.107036445541412	0.885923682902588	1e-06	0.0001	1e-07	multiple windows and priors
12347_29_CCM2_CCM2	colon	female	rs6958168	5320	2mb	7.47560856132148e-09	0.00702168836173678	1.15715477308674e-07	0.107804040064233	0.885174148382945	0.0001	0.0001	1e-05	multiple windows and priors
12347_29_CCM2_CCM2	colon	female	rs6958168	5320	2mb	8.36876743855171e-07	0.00786061448286594	1.29540747177125e-07	0.001206840798088	0.990931578301555	1e-06	1e-06	1e-07	multiple windows and priors
12347_29_CCM2_CCM2	colon	female	rs6958168	5320	2mb	7.47551739052812e-07	0.00702160272684921	1.1571406606947e-05	0.107802725311089	0.885163353003716	1e-06	0.0001	1e-07	multiple windows and priors
12347_29_CCM2_CCM2	distal	female	rs6958168	683	250k	5.7741353942953e-08	0.0541374742817024	6.60608446072617e-08	0.061052901199426	0.884809500716674	0.0001	0.0001	1e-05	multiple windows and priors
12347_29_CCM2_CCM2	distal	female	rs6958168	683	250k	6.14555200551286e-06	0.0576198237356922	7.03101552594572e-08	0.000649800799231695	0.941724159602915	1e-06	1e-06	1e-07	multiple windows and priors
12347_29_CCM2_CCM2	distal	female	rs6958168	683	250k	5.77406462494768e-06	0.0541368107583391	6.60600349478829e-06	0.061052152918741	0.884798656254801	1e-06	0.0001	1e-07	multiple windows and priors
12347_29_CCM2_CCM2	distal	female	rs6958168	1579	500k	5.73610003844415e-08	0.053829939033741	7.18017321443399e-08	0.0665020520683562	0.879667879735169	0.0001	0.0001	1e-05	multiple windows and priors
12347_29_CCM2_CCM2	distal	female	rs6958168	1579	500k	6.14032600611257e-06	0.0576233629715404	7.6861637735559e-08	0.000711884864347552	0.941658534976468	1e-06	1e-06	1e-07	multiple windows and priors
12347_29_CCM2_CCM2	distal	female	rs6958168	1579	500k	5.73602669123689e-06	0.0538292507131628	7.18008140193955e-06	0.0665012017101402	0.879656631468603	1e-06	0.0001	1e-07	multiple windows and priors
12347_29_CCM2_CCM2	distal	female	rs6958168	2781	1mb	5.71464880994338e-08	0.0536794699661976	7.4509762366836e-08	0.0691121241270653	0.877208274250487	0.0001	0.0001	1e-05	multiple windows and priors
12347_29_CCM2_CCM2	distal	female	rs6958168	2781	1mb	6.13433119751819e-06	0.0576216768923634	7.99817407871609e-08	0.000741877013372597	0.941630231781326	1e-06	1e-06	1e-07	multiple windows and priors
12347_29_CCM2_CCM2	distal	female	rs6958168	2781	1mb	5.71457432635992e-06	0.0536787703187801	7.45087912215761e-06	0.0691112233335369	0.877196840894234	1e-06	0.0001	1e-07	multiple windows and priors
12347_29_CCM2_CCM2	distal	female	rs6958168	5320	2mb	5.68472329603738e-08	0.0533954594867438	7.97524771520653e-08	0.0740373263504772	0.872567077563068	0.0001	0.0001	1e-05	multiple windows and priors
12347_29_CCM2_CCM2	distal	female	rs6958168	5320	2mb	6.13431540104139e-06	0.0576183874602188	8.60599229528269e-08	0.000798927736025857	0.941576464428431	1e-06	1e-06	1e-07	multiple windows and priors
12347_29_CCM2_CCM2	distal	female	rs6958168	5320	2mb	5.68464642045312e-06	0.0533947374098843	7.97513986442898e-06	0.0740363251297628	0.872555277674069	1e-06	0.0001	1e-07	multiple windows and priors
12347_29_CCM2_CCM2	overall	female	rs6958168	683	250k	4.50552059864436e-11	4.22431219357575e-05	1.09043093112459e-07	0.101338638100792	0.898619009689122	0.0001	0.0001	1e-05	multiple windows and priors
12347_29_CCM2_CCM2	overall	female	rs6958168	683	250k	5.0079437984885e-09	4.69537705788367e-05	1.21202793320898e-07	0.00112639192988449	0.998826528088801	1e-06	1e-06	1e-07	multiple windows and priors
12347_29_CCM2_CCM2	overall	female	rs6958168	683	250k	4.50547194077881e-09	4.22426657265132e-05	1.09041915489574e-05	0.101337543683018	0.898609304954233	1e-06	0.0001	1e-07	multiple windows and priors
12347_29_CCM2_CCM2	overall	female	rs6958168	683	250k	4.48675665240334e-09	0.00420671938378382	1.08588966071572e-07	0.100916597469565	0.894876570070927	0.0001	1e-06	1e-07	multiple windows and priors
12347_29_CCM2_CCM2	overall	female	rs6958168	1579	500k	4.48301998661804e-11	4.2070516718559e-05	1.12934376861835e-07	0.105087427348717	0.894870389155355	0.0001	0.0001	1e-05	multiple windows and priors
12347_29_CCM2_CCM2	overall	female	rs6958168	1579	500k	5.00357462103881e-09	4.69556170562096e-05	1.26047972927955e-07	0.00117289859523685	0.998780014736159	1e-06	1e-06	1e-07	multiple windows and priors
12347_29_CCM2_CCM2	overall	female	rs6958168	1579	500k	4.48296984486258e-09	4.20700461675537e-05	1.12933113711565e-05	0.105086251965137	0.894860380194354	1e-06	0.0001	1e-07	multiple windows and priors
12347_29_CCM2_CCM2	overall	female	rs6958168	1579	500k	4.46442571782083e-09	0.00418960203971869	1.12465957767992e-07	0.104651555129285	0.891158725900612	0.0001	1e-06	1e-07	multiple windows and priors
12347_29_CCM2_CCM2	overall	female	rs6958168	2781	1mb	4.47877014897889e-11	4.20704781156966e-05	1.12829202603318e-07	0.10508910324856	0.894868713399334	0.0001	0.0001	1e-05	multiple windows and priors
12347_29_CCM2_CCM2	overall	female	rs6958168	2781	1mb	4.99884056204218e-09	4.69556609233896e-05	1.25930819353374e-07	0.00117291947225135	0.998779993937167	1e-06	1e-06	1e-07	multiple windows and priors
12347_29_CCM2_CCM2	overall	female	rs6958168	2781	1mb	4.47872010140895e-09	4.20700080033386e-05	1.12827941804657e-05	0.105087928940867	0.894858713778229	1e-06	0.0001	1e-07	multiple windows and priors
12347_29_CCM2_CCM2	overall	female	rs6958168	2781	1mb	4.46019352427106e-09	0.00418959821140626	1.12361220169944e-07	0.104653224476712	0.89115706049047	0.0001	1e-06	1e-07	multiple windows and priors
12347_29_CCM2_CCM2	overall	female	rs6958168	5320	2mb	4.47899459385549e-11	4.20702929453513e-05	1.12839547202475e-07	0.10509304629195	0.894864770530769	0.0001	0.0001	1e-05	multiple windows and priors
12347_29_CCM2_CCM2	overall	female	rs6958168	5320	2mb	4.99911284985544e-09	4.6955658832187e-05	1.25942913877507e-07	0.00117296859181137	0.998779944807329	1e-06	1e-06	1e-07	multiple windows and priors
12347_29_CCM2_CCM2	overall	female	rs6958168	5320	2mb	4.47894453918963e-09	4.20698227919692e-05	1.12838286172636e-05	0.105091871832547	0.8948547700371	1e-06	0.0001	1e-07	multiple windows and priors
12347_29_CCM2_CCM2	overall	female	rs6958168	5320	2mb	4.46041711964377e-09	0.00418957984765827	1.12371523914147e-07	0.104657153076094	0.891153150244306	0.0001	1e-06	1e-07	multiple windows and priors
12633_3_PTPN9_PTN9	overall	combined	rs111647176	287	250k	1.43346017852176e-11	0.0630843999734601	1.06715411735141e-11	0.0460729853179106	0.890842614683624	0.0001	0.0001	1e-05	multiple windows and priors
12633_3_PTPN9_PTN9	overall	combined	rs111647176	287	250k	1.50196834001497e-09	0.0660993398551815	1.11815572012008e-11	0.000482749129095713	0.933417909502574	1e-06	1e-06	1e-07	multiple windows and priors
12633_3_PTPN9_PTN9	overall	combined	rs111647176	287	250k	1.43346017497307e-09	0.0630843998172878	1.06715411470955e-09	0.0460729852038519	0.890842612478246	1e-06	0.0001	1e-07	multiple windows and priors
12633_3_PTPN9_PTN9	overall	combined	rs111647176	604	500k	9.49482156252471e-12	0.0638892611537656	1.77953773241187e-11	0.118925297522028	0.817185441296917	0.0001	0.0001	1e-05	multiple windows and priors
12633_3_PTPN9_PTN9	overall	combined	rs111647176	604	500k	1.07618831005416e-09	0.0724151323317729	2.01701284464445e-11	0.0013479559791631	0.926236910592707	1e-06	1e-06	1e-07	multiple windows and priors
12633_3_PTPN9_PTN9	overall	combined	rs111647176	604	500k	9.49482153687223e-10	0.0638892609811539	1.77953772760404e-09	0.118925297200724	0.817185439089101	1e-06	0.0001	1e-07	multiple windows and priors
12633_3_PTPN9_PTN9	overall	combined	rs111647176	1658	1mb	1.07579455423767e-09	0.0723557883368735	3.23472257768345e-11	0.00216635487885802	0.925477855676129	1e-06	1e-06	1e-07	multiple windows and priors
12633_3_PTPN9_PTN9	overall	combined	rs111647176	3465	2mb	1.0752859259343e-09	0.0723341863208478	3.67706857243035e-11	0.00246430182594752	0.92520151074115	1e-06	1e-06	1e-07	multiple windows and priors
14688_6_PTPN7_PTN7	overall	combined	rs147176673	768	250k	1.67236942388082e-05	0.104652755594882	7.35427169280231e-07	0.0037105026352421	0.891619282648469	0.0001	0.0001	1e-05	multiple windows and priors
14688_6_PTPN7_PTN7	overall	combined	rs147176673	768	250k	0.00167575067295031	0.104864345825737	7.36914079048072e-07	3.71800464610383e-05	0.893421986540772	1e-06	1e-06	1e-07	multiple windows and priors
14688_6_PTPN7_PTN7	overall	combined	rs147176673	768	250k	0.00166948379956662	0.104472180339331	7.34158211303186e-05	0.0037041002719429	0.89008081976803	1e-06	0.0001	1e-07	multiple windows and priors
14688_6_PTPN7_PTN7	overall	combined	rs147176673	1380	500k	1.64070566382008e-05	0.102909942934066	3.8032535532763e-06	0.0229810495595619	0.874088797196181	0.0001	0.0001	1e-05	multiple windows and priors
14688_6_PTPN7_PTN7	overall	combined	rs147176673	1380	500k	0.00167611688545776	0.105131040159679	3.88533887637183e-06	0.000234770477494659	0.892954187138492	1e-06	1e-06	1e-07	multiple windows and priors
14688_6_PTPN7_PTN7	overall	combined	rs147176673	1380	500k	0.00163742946104497	0.102704449744116	0.000379565911990505	0.022935160415639	0.872343394467209	1e-06	0.0001	1e-07	multiple windows and priors
14688_6_PTPN7_PTN7	overall	combined	rs147176673	2293	1mb	1.62037863705592e-05	0.102315575567603	5.68657086648547e-06	0.0350440985443686	0.862618435530791	0.0001	0.0001	1e-05	multiple windows and priors
14688_6_PTPN7_PTN7	overall	combined	rs147176673	2293	1mb	0.00167583101856672	0.105817005542747	5.88117593592126e-06	0.000362433730088326	0.892138848532662	1e-06	1e-06	1e-07	multiple windows and priors
14688_6_PTPN7_PTN7	overall	combined	rs147176673	2293	1mb	0.00161687463468321	0.102094322330023	0.000567427389011645	0.0349683171179533	0.86075305852833	1e-06	0.0001	1e-07	multiple windows and priors
14688_6_PTPN7_PTN7	overall	combined	rs147176673	5238	2mb	1.59081523061027e-05	0.10040342307171	8.55674975464455e-06	0.0531590395535213	0.846413072472707	0.0001	0.0001	1e-05	multiple windows and priors
14688_6_PTPN7_PTN7	overall	combined	rs147176673	5238	2mb	0.00167639969666672	0.105805039292429	9.0170953968276e-06	0.000560189493209907	0.891949354422297	1e-06	1e-06	1e-07	multiple windows and priors
[truncated: 624 more rows]
